# Supplementary material for: High-throughput single-cell chromatin accessibility CRISPR screens enable unbiased identification of regulatory networks in cancer
Source: Nat Commun. 2021 May 20;12:2969. doi: 10.1038/s41467-021-23213-w (PMC8137922; doi:10.1038/s41467-021-23213-w)
Supplement: Supplementary file 4 — Supplementary Data 1 [file 41467_2021_23213_MOESM4_ESM.xlsx]

## Sheet: SpearATAC-Stats
Supplementary Data 1. SpearATAC Experiment Statistics
Project - Name of SpearATAC Experimental Project
nCells - Number of cells captured through 10x protocol
nCellsPF - Number of cells with sgRNA assignments (Specificity > 0.8 and sgRNA counts > 20)
nSgRNA - Number of sgRNA in SpearATAC screen
PFRate - The rate of cells captured having a proper sgRNA assignments (Specificity > 0.8 and sgRNA counts > 20)
nCellsPF2 - Number of cells with sgRNA assignments (Specificity > 0.8 and sgRNA counts > 20) and a PurityRatio > 0.9
PFRate2 - The rate of cells captured having a proper sgRNA assignments (Specificity > 0.8 and sgRNA counts > 20) and a PurityRatio > 0.9
medTSS - Median TSS enrichment score for each captured single cell
medPromoterRatio - Median PromoterRatio score for each captured single cell
medFRIP - Median Fraction of Reads in Peaks for each captured single cell
medSgCountsPF - Median sgRNA counts for each cell pass filter (Specificity > 0.8 and sgRNA counts > 20)
medSgSpecificityPF - Median sgRNA specificity for each cell pass filter (Specificity > 0.8 and sgRNA counts > 20)
medCellPerSG - Median cells pass filter (Specificity > 0.8 and sgRNA counts > 20) for each sgRNA individual guide
medCellsPerTarget - Median cells pass filter (Specificity > 0.8 and sgRNA counts > 20) for each sgRNA Target (sum of the individual guides)
sgRNA - Compiled list of the individual sgRNA and the number of cells pass filter (Specificity > 0.8 and sgRNA counts > 20) assigned in parenthesis
Project	nCells	nCellsPF	nSgRNA	PFRate	nCellsPF2	PFRate2	medTSS	medPromoterRatio	medFRIP	medSgCountsPF	medSgSpecificityPF	medCellPerSG	medCellsPerTarget	sgRNA
K562-Pilot	6390	3045	9	0.477	2685	0.42	10.356	0.171628	0.366279	4324	0.996452	332	948	sgGATA1-1(308);sgGATA1-2(314);sgGATA1-3(326);sgGATA2-1(332);sgGATA2-2(396);sgGATA2-3(126);sgNT-1(432);sgNT-2(394);sgNT-3(417)
K562-TimeCourse	24856	10942	21	0.44	10522	0.423	11.759	0.18576	0.4813	1993.5	0.996263	497	1358	sgGATA1_1(291);sgGATA1_2(468);sgGATA1_3(300);sgGATA2_1(924);sgGATA2_2(1133);sgGATA2_3(235);sgKLF1_1(504);sgKLF1_2(360);sgKLF1_3(380);sgMYC_1(395);sgMYC_2(513);sgMYC_3(437);sgNT_1(818);sgNT_2(534);sgNT_3(676);sgRUNX1_1(471);sgRUNX1_2(368);sgRUNX1_3(519);sgRUNX2_1(497);sgRUNX2_2(501);sgRUNX2_3(618)
K562-LargeScreen	32832	15550	128	0.474	13981	0.426	12.5085	0.182115	0.497196	2499	0.993355	122.5	372	sgARID2-1(105);sgARID2-2(145);sgARID2-3(114);sgARID3A-1(113);sgARID3A-2(97);sgATF1-1(145);sgATF1-2(129);sgATF1-3(154);sgATF3-1(116);sgATF3-2(70);sgATF3-3(10);sgBCLAF1-1(112);sgBCLAF1-2(140);sgBCLAF1-3(129);sgBRF2-1(137);sgBRF2-2(132);sgBRF2-3(142);sgCAD-1(98);sgCAD-2(53);sgCAD-3(57);sgCDC5L-1(121);sgCDC5L-2(66);sgCDC5L-3(98);sgCEBPB-1(124);sgCEBPB-2(113);sgCEBPB-3(139);sgCEBPZ-1(131);sgCEBPZ-2(16…
GM-LargeScreen	22489	7002	128	0.311	6905	0.307	10.659	0.147306	0.435555	3329	0.993692	56	159	sgARID2-1(39);sgARID2-2(67);sgARID2-3(72);sgARID3A-1(55);sgARID3A-2(39);sgATF1-1(81);sgATF1-2(67);sgATF1-3(76);sgATF3-1(58);sgATF3-2(29);sgATF3-3(5);sgBCLAF1-1(42);sgBCLAF1-2(53);sgBCLAF1-3(55);sgBRF2-1(63);sgBRF2-2(72);sgBRF2-3(75);sgCAD-1(42);sgCAD-2(6);sgCAD-3(14);sgCDC5L-1(61);sgCDC5L-2(29);sgCDC5L-3(37);sgCEBPB-1(58);sgCEBPB-2(55);sgCEBPB-3(55);sgCEBPZ-1(56);sgCEBPZ-2(86);sgCEBPZ-3(62);sgCTC…
MCF7-LargeScreen	18025	5173	128	0.287	5104	0.283	11.045	0.150177	0.495034	3187	0.994825	41	116	sgARID2-1(30);sgARID2-2(59);sgARID2-3(55);sgARID3A-1(32);sgARID3A-2(39);sgATF1-1(61);sgATF1-2(46);sgATF1-3(53);sgATF3-1(35);sgATF3-2(23);sgATF3-3(6);sgBCLAF1-1(41);sgBCLAF1-2(33);sgBCLAF1-3(36);sgBRF2-1(51);sgBRF2-2(40);sgBRF2-3(65);sgCAD-1(41);sgCAD-2(22);sgCAD-3(22);sgCDC5L-1(28);sgCDC5L-2(22);sgCDC5L-3(30);sgCEBPB-1(42);sgCEBPB-2(47);sgCEBPB-3(45);sgCEBPZ-1(38);sgCEBPZ-2(42);sgCEBPZ-3(42);sgCT…
