# Supplementary material for: High-throughput single-cell chromatin accessibility CRISPR screens enable unbiased identification of regulatory networks in cancer
Source: Nat Commun. 2021 May 20;12:2969. doi: 10.1038/s41467-021-23213-w (PMC8137922; doi:10.1038/s41467-021-23213-w)
Supplement: Supplementary file 5 — Supplementary Data 2 [file 41467_2021_23213_MOESM5_ESM.xlsx]

## Sheet: K562-Pilot-sgRNA.TF
Supplementary Data 2. Motif accessibility results from K562 Pilot Screen
Motif#Family:BindingSite:Cluster:Seed - The motif name summarized from Vierstra et al 2020 corresponding to the motif analysis. The naming convention is TF_MotifNumber#MotifFamily:BindingSiteFamily:TFMotifCluster:MotifSeed. The main thing we used is TFMotifCluster to de-duplicate redundant motif PWMs. MoitfSeed refers to being a motif most similar to all other motifs in the cluster which we dont …
sgRNA - The sgRNA target and experimental name to each group.
DiffDevScore - Absolute differential TF motif deviation score between sgT and sgNT.
DiffRank - Rank of the absolute differential TF motif deviation score between sgT and sgNT.
sgRNAClean - The sgRNA target associated with each group.
sgRNA:TF - The sgRNA target and TF motif measured. This is used to asses the top perturbed hits in the SpearATAC screen.
X2_Padj - Chi-Squared adjusted (one-sided) p-value determined from the variability of the sgT and sgNT cells for each group. This value was computed using the same routine as "compute_variability" in chromVAR (Schep et al 2017)
Motif#Family:BindingSite:Cluster:Seed	sgRNA	DiffDevScore	DiffRank	sgRNAClean	sgRNA:TF	X2_Padj
GATA1_591#GATA:C2H2:242:0	sgGATA1	6.33829	1	sgGATA1	sgGATA1:GATA1	0
RUNX3_1599#RUNX/1:RUNX:179:0	sgGATA1	2.64635	2	sgGATA1	sgGATA1:RUNX3	0
SPIB_1777#SPI:ETS:95:0	sgGATA1	2.54519	3	sgGATA1	sgGATA1:SPIB	0
Jdp2_896#AP1/1:bZIP:54:0	sgGATA1	2.33595	4	sgGATA1	sgGATA1:Jdp2	0
HLTF_706#HLTF:not_classified:185:1	sgGATA1	1.97225	5	sgGATA1	sgGATA1:HLTF	1.25673e-167
CTCF_196#CTCF:C2H2:265:0	sgGATA1	1.9409	6	sgGATA1	sgGATA1:CTCF	0
ELF3_315#ETS/2:ETS:96:0	sgGATA1	1.86713	7	sgGATA1	sgGATA1:ELF3	1.70921e-221
Mecom_1014#EVI1/MECOM:C2H2:241:0	sgGATA1	1.71624	8	sgGATA1	sgGATA1:Mecom	1.32363e-128
STA5A_1808#STAT/2:STAT:171:0	sgGATA1	1.65784	9	sgGATA1	sgGATA1:STA5A	1.01184e-254
BACH2_74#AP1/2:bZIP:53:0	sgGATA1	1.59102	10	sgGATA1	sgGATA1:BACH2	0
GFI1B_633#GFI:C2H2:181:0	sgGATA1	1.43335	11	sgGATA1	sgGATA1:GFI1B	8.83932e-77
FOXA1_481#FOX/4:forkhead:79:0	sgGATA1	1.32799	12	sgGATA1	sgGATA1:FOXA1	2.54664e-61
NFIX_1183#NFI/1:NFI:189:0	sgGATA1	1.32386	13	sgGATA1	sgGATA1:NFIX	1.13883e-137
BC11A_98#IRF/2:IRF:106:1	sgGATA1	1.30803	14	sgGATA1	sgGATA1:BC11A	1.34012e-59
Nr2f6_1278#NR/1:nuclearreceptor:30:0	sgGATA1	1.25663	15	sgGATA1	sgGATA1:Nr2f6	4.42236e-80
KLF4_931#KLF/SP/1:C2H2:112:0	sgGATA1	1.20097	16	sgGATA1	sgGATA1:KLF4	4.11912e-78
ELF5_323#ETS/1:ETS:98:0	sgGATA1	1.14479	17	sgGATA1	sgGATA1:ELF5	1.32024e-89
BATF_92#BATF:bZIP:138:0	sgGATA1	1.14006	18	sgGATA1	sgGATA1:BATF	1.92495e-281
NR2C1_1258#NR/12:nuclearreceptor:41:0	sgGATA1	1.09452	19	sgGATA1	sgGATA1:NR2C1	1.14408e-77
RHOXF1_1574#HD/20:homeodomain:26:0	sgGATA1	1.07189	20	sgGATA1	sgGATA1:RHOXF1	5.03074e-32
IRF7_866#IRF/1:IRF:104:0	sgGATA1	1.05562	21	sgGATA1	sgGATA1:IRF7	1.68882e-29
EGR2_295#KLF/SP/2:C2H2:109:0	sgGATA1	1.04073	22	sgGATA1	sgGATA1:EGR2	0.00288824
NR2C2_1262#NR/3:nuclearreceptor:32:0	sgGATA1	1.04002	23	sgGATA1	sgGATA1:NR2C2	2.97802e-87
HXA9_827#HD/14:homeodomain:19:0	sgGATA1	1.02418	24	sgGATA1	sgGATA1:HXA9	5.23964e-38
BCL6_99#BCL6/2:C2H2:170:1	sgGATA1	1.01927	25	sgGATA1	sgGATA1:BCL6	3.34088e-44
FOXD1_504#FOX/5:forkhead:80:0	sgGATA1	0.979203	26	sgGATA1	sgGATA1:FOXD1	1.29598e-25
MAFF_991#MAF:bZIP:55:0	sgGATA1	0.956049	27	sgGATA1	sgGATA1:MAFF	3.82382e-73
NFIA_1165#NFI/3:NFI:128:1	sgGATA1	0.875181	28	sgGATA1	sgGATA1:NFIA	1.79641e-69
TCF4_1887#Ebox/CACCTG:bHLH:68:0	sgGATA1	0.836964	29	sgGATA1	sgGATA1:TCF4	2.61893e-224
ZSC22_2171#GC-tract:C2H2:113:0	sgGATA1	0.822981	30	sgGATA1	sgGATA1:ZSC22	1
PRDM6_1477#NFAC/2:NFAT:101:0	sgGATA1	0.782703	31	sgGATA1	sgGATA1:PRDM6	2.84039e-07
FOXB1_488#FOX/6:forkhead:87:1	sgGATA1	0.75546	32	sgGATA1	sgGATA1:FOXB1	0.00154716
ZNF384_2154#ZNF384/2:C2H2:194:1	sgGATA1	0.668307	33	sgGATA1	sgGATA1:ZNF384	1.11311e-23
PRDM1_1471#PRDM1:C2H2:105:1	sgGATA1	0.651077	34	sgGATA1	sgGATA1:PRDM1	0.0012841
CREB1_171#CREB/ATF/1:bZIP:49:0	sgGATA1	0.64666	35	sgGATA1	sgGATA1:CREB1	3.37945e-09
MZF1_1126#MFZ1:C2H2:199:1	sgGATA1	0.630252	36	sgGATA1	sgGATA1:MZF1	3.18378e-08
Zfp740_2074#ZIC/2:C2H2:110:0	sgGATA1	0.629795	37	sgGATA1	sgGATA1:Zfp740	8.9855e-25
ZFP28_2069#ZNF28:C2H2:107:1	sgGATA1	0.627554	38	sgGATA1	sgGATA1:ZFP28	0.231409
NR2E1_1266#NR/14:nuclearreceptor:43:0	sgGATA1	0.621907	39	sgGATA1	sgGATA1:NR2E1	8.85072e-07
Hoxd8_800#HD/2:homeodomain:2:0	sgGATA1	0.607029	40	sgGATA1	sgGATA1:Hoxd8	7.52949e-05
SNAI2_1661#SNAI2:C2H2:67:1	sgGATA1	0.598064	41	sgGATA1	sgGATA1:SNAI2	2.3707e-183
RUNX2_1597#RUNX/2:RUNX:178:1	sgGATA1	0.588157	42	sgGATA1	sgGATA1:RUNX2	0.00991148
EGR2_292#EGR:C2H2:111:0	sgGATA1	0.577402	43	sgGATA1	sgGATA1:EGR2	0.00288824
ERR1_369#NR/7:nuclearreceptor:36:1	sgGATA1	0.575852	44	sgGATA1	sgGATA1:ERR1	5.65463e-41
ZNF354C_2153#ZNF53:C2H2:221:1	sgGATA1	0.573186	45	sgGATA1	sgGATA1:ZNF354C	0.00266911
HOXC11_774#HD/17:homeodomain:22:0	sgGATA1	0.572003	46	sgGATA1	sgGATA1:HOXC11	0.169301
BCL6B_103#BCL6/1:C2H2:169:0	sgGATA1	0.570342	47	sgGATA1	sgGATA1:BCL6B	0.000552099
FOXJ2_526#FOX/3:forkhead:78:0	sgGATA1	0.563061	48	sgGATA1	sgGATA1:FOXJ2	0.0699663
RXRB_1616#NR/16:nuclearreceptor:45:0	sgGATA1	0.560277	49	sgGATA1	sgGATA1:RXRB	5.78866e-72
SIX4_1645#SIX/1:SIX:180:0	sgGATA1	0.555318	50	sgGATA1	sgGATA1:SIX4	1.59061e-10
MZF1_1124#MZF1:C2H2:114:1	sgGATA1	0.554322	51	sgGATA1	sgGATA1:MZF1	3.18378e-08
Arid5a_34#ARI5A:ARID:88:1	sgGATA1	0.552733	52	sgGATA1	sgGATA1:Arid5a	0.000353669
IRF5_860#IRF/3:IRF:103:1	sgGATA1	0.546663	53	sgGATA1	sgGATA1:IRF5	0.0704694
EWSR1-FLI1_435#EWSR1/FLI1:ETS:117:1	sgGATA1	0.543436	54	sgGATA1	sgGATA1:EWSR1-FLI1	0.146259
EN1_349#HD/7:homeodomain:7:0	sgGATA1	0.539778	55	sgGATA1	sgGATA1:EN1	0.000649958
RARA_1505#NR/13:nuclearreceptor:42:0	sgGATA1	0.530355	56	sgGATA1	sgGATA1:RARA	2.42855e-24
NR1D2_1246#NR/19:nuclearreceptor:48:0	sgGATA1	0.509077	57	sgGATA1	sgGATA1:NR1D2	1.16754e-124
CEBPG_153#CCAAT/CEBP:bZIP:52:0	sgGATA1	0.501668	58	sgGATA1	sgGATA1:CEBPG	0.0209581
RFX5_1568#RFX/1:RFX:247:0	sgGATA1	0.500949	59	sgGATA1	sgGATA1:RFX5	0.00288824
SRY_1804#SOX/1:HMG:89:0	sgGATA1	0.490813	60	sgGATA1	sgGATA1:SRY	0.11677
Twist2_1997#Ebox/CATATG:bHLH:62:0	sgGATA1	0.476884	61	sgGATA1	sgGATA1:Twist2	5.0588e-11
BARX1_87#HD/5:homeodomain:5:1	sgGATA1	0.475968	62	sgGATA1	sgGATA1:BARX1	0.00835147
E2F6_274#E2F/2:E2F:156:0	sgGATA1	0.467699	63	sgGATA1	sgGATA1:E2F6	1
PO3F2_1413#POU/3:POU:83:0	sgGATA1	0.459896	64	sgGATA1	sgGATA1:PO3F2	0.114281
RELB_1542#REL-halfsite:NFAT:162:0	sgGATA1	0.455656	65	sgGATA1	sgGATA1:RELB	1.49969e-07
PBX2_1372#HD/16:homeodomain:21:0	sgGATA1	0.454651	66	sgGATA1	sgGATA1:PBX2	0.668828
Lhx3_956#HD/9:homeodomain:9:1	sgGATA1	0.452351	67	sgGATA1	sgGATA1:Lhx3	0.259891
SMAD2_1646#SMAD:SMAD:147:0	sgGATA1	0.451128	68	sgGATA1	sgGATA1:SMAD2	2.54664e-61
POU4F2_1447#POU/2:POU:82:0	sgGATA1	0.450427	69	sgGATA1	sgGATA1:POU4F2	0.909085
SREBF2_1793#SREBF1:bHLH-ZIP:74:0	sgGATA1	0.448093	70	sgGATA1	sgGATA1:SREBF2	5.87392e-13
MYBL1_1101#MYB/4:MYB:256:1	sgGATA1	0.445238	71	sgGATA1	sgGATA1:MYBL1	0.951875
SPDEF_1768#SPDEF/2:ETS:212:1	sgGATA1	0.436579	72	sgGATA1	sgGATA1:SPDEF	0.370317
ZFP82_2075#ZNF354:C2H2:121:0	sgGATA1	0.433997	73	sgGATA1	sgGATA1:ZFP82	0.884494
Mlxip_1067#Ebox/CACGTG/1:bHLH:58:0	sgGATA1	0.432726	74	sgGATA1	sgGATA1:Mlxip	3.67383e-12
PBX2_1373#HD/12:homeodomain:12:0	sgGATA1	0.430538	75	sgGATA1	sgGATA1:PBX2	0.668828
VDR_2021#NR/15:nuclearreceptor:44:0	sgGATA1	0.428283	76	sgGATA1	sgGATA1:VDR	7.66764e-12
ZIC1_2081#ZIC:C2H2:273:0	sgGATA1	0.416974	77	sgGATA1	sgGATA1:ZIC1	1.05245e-09
TBX3_1874#TBX/3:TBX:72:0	sgGATA1	0.416515	78	sgGATA1	sgGATA1:TBX3	6.84691e-34
NR6A1_1302#NR/11:nuclearreceptor:40:0	sgGATA1	0.415997	79	sgGATA1	sgGATA1:NR6A1	7.24346e-09
Arid3a_32#HD/18:homeodomain:24:1	sgGATA1	0.410233	80	sgGATA1	sgGATA1:Arid3a	0.2229
CDX1_129#HD/13:homeodomain:18:1	sgGATA1	0.406428	81	sgGATA1	sgGATA1:CDX1	0.0230757
TCF7_1892#LEF1:HMG:120:0	sgGATA1	0.404317	82	sgGATA1	sgGATA1:TCF7	0.652591
JUND_910#CREB/ATF/2:bZIP:50:0	sgGATA1	0.403654	83	sgGATA1	sgGATA1:JUND	5.80456e-13
NFAC2_1146#NFAT/1:NFAT:100:0	sgGATA1	0.403435	84	sgGATA1	sgGATA1:NFAC2	0.538366
LIN54_972#LIN54:CXC:224:1	sgGATA1	0.401226	85	sgGATA1	sgGATA1:LIN54	0.00543242
Stat6_1825#STAT/1:STAT:167:0	sgGATA1	0.397697	86	sgGATA1	sgGATA1:Stat6	0.0319879
Jdp2_896#AP1/1:bZIP:54:0	sgGATA2	0.397441	87	sgGATA2	sgGATA2:Jdp2	0
ZN431_2123#ZNF431:C2H2:228:1	sgGATA1	0.395951	88	sgGATA1	sgGATA1:ZN431	1.71309e-15
NR2E3_1269#NR/2:nuclearreceptor:31:1	sgGATA1	0.392508	89	sgGATA1	sgGATA1:NR2E3	0.881621
HNF1B_723#HD/10:homeodomain:10:0	sgGATA1	0.391414	90	sgGATA1	sgGATA1:HNF1B	0.635028
HSF1_805#HSF:HSF:249:1	sgGATA1	0.383692	91	sgGATA1	sgGATA1:HSF1	0.362317
THRB_1985#NR/5:nuclearreceptor:34:0	sgGATA1	0.381797	92	sgGATA1	sgGATA1:THRB	1.06817e-11
Myog_1122#Ebox/CAGCTG:bHLH:65:0	sgGATA1	0.372444	93	sgGATA1	sgGATA1:Myog	9.47797e-63
ZN449_2125#ZNF449:C2H2:271:1	sgGATA1	0.370526	94	sgGATA1	sgGATA1:ZN449	3.9555e-13
Six3_1644#SIX/2:SIX:280:1	sgGATA1	0.362089	95	sgGATA1	sgGATA1:Six3	1.73452e-05
NFATC3_1159#NFAT/2:NFAT:99:0	sgGATA1	0.360238	96	sgGATA1	sgGATA1:NFATC3	0.0459073
ZNF41_2155#ZNF41:C2H2:124:1	sgGATA1	0.358758	97	sgGATA1	sgGATA1:ZNF41	0.000553716
ZNF8_2169#ZNF85:C2H2:231:1	sgGATA1	0.357615	98	sgGATA1	sgGATA1:ZNF8	4.04273e-06
Hmx3_714#HD/4:homeodomain:4:0	sgGATA1	0.356965	99	sgGATA1	sgGATA1:Hmx3	0.330112
TBX4_1878#TBX/2:TBX:71:0	sgGATA1	0.354419	100	sgGATA1	sgGATA1:TBX4	2.13682e-16
CPEB1_169#CPEB1:RRM:23:1	sgGATA1	0.354019	101	sgGATA1	sgGATA1:CPEB1	0.275249
Ahr+Arnt_3#AHR:bHLH:284:0	sgGATA1	0.353103	102	sgGATA1	sgGATA1:Ahr+Arnt	0.784797
ONECUT2_1321#CUX/1:CUT:14:0	sgGATA1	0.353068	103	sgGATA1	sgGATA1:ONECUT2	0.000401143
CLOCK_160#Ebox/CACGTG/2:bHLH:59:1	sgGATA1	0.35303	104	sgGATA1	sgGATA1:CLOCK	1.25421e-11
ZNF435_2159#ZNF435:C2H2:81:1	sgGATA1	0.351908	105	sgGATA1	sgGATA1:ZNF435	0.186682
HOMEZ_739#HOMEZ:HOMEZ:195:1	sgGATA1	0.34395	106	sgGATA1	sgGATA1:HOMEZ	3.6377e-07
Foxj3_538#FOX/8:forkhead:203:0	sgGATA1	0.343829	107	sgGATA1	sgGATA1:Foxj3	0.016971
NR4A2+RXRA_1298#NR/18:nuclearreceptor:47:0	sgGATA1	0.343603	108	sgGATA1	sgGATA1:NR4A2+RXRA	1.09592e-12
GLIS2_641#GLIS:C2H2:261:0	sgGATA1	0.34113	109	sgGATA1	sgGATA1:GLIS2	0.00103683
GLI3_638#GLI:C2H2:262:0	sgGATA1	0.339931	110	sgGATA1	sgGATA1:GLI3	1.49389e-06
ZN490_2127#ZNF490:C2H2:220:1	sgGATA1	0.337021	111	sgGATA1	sgGATA1:ZN490	1.81794e-09
ZNF232_2145#ZNF232:C2H2:235:1	sgGATA1	0.335993	112	sgGATA1	sgGATA1:ZNF232	0.70602
TBP_1838#TATA:not_classified:182:1	sgGATA1	0.334681	113	sgGATA1	sgGATA1:TBP	0.98888
MEIS1_1032#MIES:MEIS:69:1	sgGATA1	0.334098	114	sgGATA1	sgGATA1:MEIS1	0.913755
IKZF1_841#ZNF143:C2H2:173:1	sgGATA1	0.330521	115	sgGATA1	sgGATA1:IKZF1	7.93647e-34
ARNT+HIF1A_38#HIF:bHLH:60:1	sgGATA1	0.328014	116	sgGATA1	sgGATA1:ARNT+HIF1A	0.00122615
PAX6_1360#PAX/1:PAX:281:0	sgGATA1	0.32314	117	sgGATA1	sgGATA1:PAX6	0.17562
Sox17_1693#SOX/4:HMG:93:0	sgGATA1	0.320299	118	sgGATA1	sgGATA1:Sox17	0.259891
ZN320_2110#ZNF320:C2H2:269:1	sgGATA1	0.319726	119	sgGATA1	sgGATA1:ZN320	3.35406e-05
POU2F3_1429#POU/1:POU:85:0	sgGATA1	0.31933	120	sgGATA1	sgGATA1:POU2F3	0.603806
TF65_1919#NFKB/1:NFAT:160:0	sgGATA1	0.318106	121	sgGATA1	sgGATA1:TF65	9.81455e-11
ZN384_2120#ZNF384/1:C2H2:193:1	sgGATA1	0.312794	122	sgGATA1	sgGATA1:ZN384	0.00845663
ZSC31_2172#ZSCAN3:C2H2:133:1	sgGATA1	0.308228	123	sgGATA1	sgGATA1:ZSC31	0.00935971
GRHL2_657#GRHL:CP2:258:0	sgGATA1	0.306561	124	sgGATA1	sgGATA1:GRHL2	0.52489
TEAD4_1911#TEAD:TEA:166:0	sgGATA1	0.301223	125	sgGATA1	sgGATA1:TEAD4	2.61823e-12
T_1831#TBX/1:TBX:70:0	sgGATA1	0.297327	126	sgGATA1	sgGATA1:T	4.31202e-09
INSM1_843#INSM1:C2H2:266:1	sgGATA1	0.294189	127	sgGATA1	sgGATA1:INSM1	0.0849757
FOXI1_523#NFY:NFY:13:0	sgGATA1	0.292619	128	sgGATA1	sgGATA1:FOXI1	4.28593e-142
ZNF24_2148#ZNF24:C2H2:198:1	sgGATA1	0.290649	129	sgGATA1	sgGATA1:ZNF24	0.2229
DDIT3_217#CREB/ATF/3:bZIP:51:0	sgGATA1	0.28467	130	sgGATA1	sgGATA1:DDIT3	2.8107e-131
GCM1_620#GCM:GCM:201:1	sgGATA1	0.282407	131	sgGATA1	sgGATA1:GCM1	5.71776e-06
PRD14_1468#PRDM14:C2H2:149:1	sgGATA1	0.282239	132	sgGATA1	sgGATA1:PRD14	0.000130871
TF7L1_1922#TCF/LEF:HMG:29:0	sgGATA1	0.281633	133	sgGATA1	sgGATA1:TF7L1	0.0683229
E2F2_255#E2F/1:E2F:186:0	sgGATA1	0.277676	134	sgGATA1	sgGATA1:E2F2	0.000220266
SOX8_1734#SOX/3:HMG:92:0	sgGATA1	0.274958	135	sgGATA1	sgGATA1:SOX8	0.4748
ZN134_2095#ZNF134:C2H2:135:1	sgGATA1	0.273523	136	sgGATA1	sgGATA1:ZN134	0.000134706
Rhox11_1573#HD/24:homeodomain:205:1	sgGATA1	0.27157	137	sgGATA1	sgGATA1:Rhox11	0.538366
TFAP2C_1948#TFAP2/1:TFAP:264:0	sgGATA1	0.269677	138	sgGATA1	sgGATA1:TFAP2C	0.00266911
TBX4_1876#TBX/4:TBX:73:0	sgGATA1	0.268897	139	sgGATA1	sgGATA1:TBX4	2.13682e-16
NDF1_1129#Ebox/CAGATGG:bHLH:63:0	sgGATA1	0.266278	140	sgGATA1	sgGATA1:NDF1	5.16e-84
RUNX3_1599#RUNX/1:RUNX:179:0	sgGATA2	0.265087	141	sgGATA2	sgGATA2:RUNX3	1.1856e-93
SOX10_1674#SOX/8:HMG:202:1	sgGATA1	0.263236	142	sgGATA1	sgGATA1:SOX10	0.667034
HIC2_691#HIC/1:C2H2:187:0	sgGATA1	0.262905	143	sgGATA1	sgGATA1:HIC2	7.73716e-20
HEN1_668#HEN1:bHLH:64:1	sgGATA1	0.261508	144	sgGATA1	sgGATA1:HEN1	0.325375
RXRA_1610#NR/4:nuclearreceptor:33:1	sgGATA1	0.2607	145	sgGATA1	sgGATA1:RXRA	3.35378e-06
Tp53_1989#P53-like/3:P53L:234:1	sgGATA1	0.256159	146	sgGATA1	sgGATA1:Tp53	2.06783e-16
ESR1_377#NR/17:nuclearreceptor:46:0	sgGATA1	0.248298	147	sgGATA1	sgGATA1:ESR1	1.43914e-106
Creb3l2_184#CREB3/XBP1:bZIP:61:0	sgGATA1	0.246131	148	sgGATA1	sgGATA1:Creb3l2	0.374979
HIC1_685#HIC/2:C2H2:243:1	sgGATA1	0.244174	149	sgGATA1	sgGATA1:HIC1	3.45398e-18
PLAG1_1406#PLAG1:C2H2:268:1	sgGATA1	0.243704	150	sgGATA1	sgGATA1:PLAG1	1.86791e-07
ZIM3_2091#ZIM3:C2H2:108:1	sgGATA1	0.242524	151	sgGATA1	sgGATA1:ZIM3	1
ZNF784_2168#ZNF784:C2H2:222:1	sgGATA1	0.242031	152	sgGATA1	sgGATA1:ZNF784	0.00935971
Ddit3+Cebpa_218#DDIT3+CEBPA:bZIP:215:1	sgGATA1	0.240041	153	sgGATA1	sgGATA1:Ddit3+Cebpa	2.25021e-06
CUX1_201#CUX/3:CUT:15:1	sgGATA1	0.238525	154	sgGATA1	sgGATA1:CUX1	0.035711
ZN528_2129#ZNF528:C2H2:119:1	sgGATA1	0.237582	155	sgGATA1	sgGATA1:ZN528	0.00871431
SOX10_1671#SOX/6:HMG:190:1	sgGATA1	0.236611	156	sgGATA1	sgGATA1:SOX10	0.667034
BARHL2_81#HD/6:homeodomain:6:0	sgGATA1	0.235699	157	sgGATA1	sgGATA1:BARHL2	0.221081
NFATC1_1156#NFAT/3:NFAT:102:1	sgGATA1	0.230825	158	sgGATA1	sgGATA1:NFATC1	0.401852
ZBT48_2053#ZBTB48:C2H2:175:1	sgGATA1	0.229646	159	sgGATA1	sgGATA1:ZBT48	6.24053e-05
BACH2_74#AP1/2:bZIP:53:0	sgGATA2	0.228184	160	sgGATA2	sgGATA2:BACH2	0
ZN768_2139#ZNF768:C2H2:137:1	sgGATA1	0.228125	161	sgGATA1	sgGATA1:ZN768	4.02303e-49
Sox1_1668#SOX/5:HMG:94:0	sgGATA1	0.225254	162	sgGATA1	sgGATA1:Sox1	0.16125
ZN418_2122#ZNF418:C2H2:126:1	sgGATA1	0.22469	163	sgGATA1	sgGATA1:ZN418	0.00777631
DMRT3_238#DMRT3:DM:214:1	sgGATA1	0.224093	164	sgGATA1	sgGATA1:DMRT3	0.00269335
MEF2C_1024#MEF2:MADS:183:0	sgGATA1	0.216181	165	sgGATA1	sgGATA1:MEF2C	0.0640298
ZN582_2134#SMARCA5:MYB/SANT:125:0	sgGATA1	0.213467	166	sgGATA1	sgGATA1:ZN582	0.464699
ZSCAN4_2174#ZSCAN4:C2H2:286:0	sgGATA1	0.212976	167	sgGATA1	sgGATA1:ZSCAN4	2.87285e-07
GMEB2_646#GMEB2/2:SAND:277:1	sgGATA1	0.210531	168	sgGATA1	sgGATA1:GMEB2	1
TP63_1992#P53-like/1:P53L:257:0	sgGATA1	0.208864	169	sgGATA1	sgGATA1:TP63	0.324735
SOX9_1739#SOX/7:HMG:191:1	sgGATA1	0.208477	170	sgGATA1	sgGATA1:SOX9	0.2229
PROP1_1483#HD/8:homeodomain:8:0	sgGATA1	0.208374	171	sgGATA1	sgGATA1:PROP1	0.250311
REL_1537#NFKB/3:NFAT:159:1	sgGATA1	0.207024	172	sgGATA1	sgGATA1:REL	1.39614e-06
Nr2f6_1278#NR/1:nuclearreceptor:30:0	sgGATA2	0.205852	173	sgGATA2	sgGATA2:Nr2f6	1.64759e-10
CUX2_210#CUX/4:CUT:17:1	sgGATA1	0.204814	174	sgGATA1	sgGATA1:CUX2	0.374979
HXA1_821#HD/15:homeodomain:20:1	sgGATA1	0.201127	175	sgGATA1	sgGATA1:HXA1	3.07616e-07
ZNF282_2150#ZNF282:C2H2:163:1	sgGATA1	0.200825	176	sgGATA1	sgGATA1:ZNF282	0.310458
Tcfap2a_1899#TFAP2/2:TFAP:263:0	sgGATA1	0.2004	177	sgGATA1	sgGATA1:Tcfap2a	0.205949
IRF7_865#IRF/4:IRF:196:1	sgGATA1	0.200082	178	sgGATA1	sgGATA1:IRF7	1.68882e-29
ZN586_2135#ZNF586:C2H2:197:1	sgGATA1	0.199235	179	sgGATA1	sgGATA1:ZN586	0.667034
ZFX_2078#ZFX:C2H2:144:0	sgGATA1	0.19787	180	sgGATA1	sgGATA1:ZFX	1
RFX5_1566#RFX/3:RFX:246:1	sgGATA1	0.197366	181	sgGATA1	sgGATA1:RFX5	0.00288824
BATF_92#BATF:bZIP:138:0	sgGATA2	0.197353	182	sgGATA2	sgGATA2:BATF	5.95642e-190
GCR_626#NR/20:nuclearreceptor:248:0	sgGATA1	0.196519	183	sgGATA1	sgGATA1:GCR	1.7565e-15
MYBL1_1102#MYB/2:MYB:254:1	sgGATA1	0.196019	184	sgGATA1	sgGATA1:MYBL1	0.951875
ZN260_2103#ZNF146:C2H2:208:0	sgGATA1	0.191323	185	sgGATA1	sgGATA1:ZN260	0.684091
E2F8_281#E2F/3:E2F:157:0	sgGATA1	0.190227	186	sgGATA1	sgGATA1:E2F8	0.701897
SMCA1_1656#SMARCA1:MYB/SANT:250:1	sgGATA1	0.189363	187	sgGATA1	sgGATA1:SMCA1	0.853484
Nkx2-5_1208#HD/22:homeodomain:28:0	sgGATA1	0.188287	188	sgGATA1	sgGATA1:Nkx2-5	1.66176e-10
Tp53_1990#P53-like/2:P53L:233:1	sgGATA1	0.186829	189	sgGATA1	sgGATA1:Tp53	2.06783e-16
HAND1_666#HAND1:bHLH:148:1	sgGATA1	0.186607	190	sgGATA1	sgGATA1:HAND1	6.80987e-47
SRF_1799#SRF:MADS:184:0	sgGATA1	0.186057	191	sgGATA1	sgGATA1:SRF	0.884494
PAX5_1356#PAX/2:PAX:282:1	sgGATA1	0.185024	192	sgGATA1	sgGATA1:PAX5	4.21262e-12
VENTX_2024#HD/3:homeodomain:3:1	sgGATA1	0.180018	193	sgGATA1	sgGATA1:VENTX	0.648156
FOXO3_563#FOX/7:forkhead:164:0	sgGATA1	0.177816	194	sgGATA1	sgGATA1:FOXO3	1.03086e-05
MYBL1_1098#MYB/1:MYB:253:1	sgGATA1	0.17517	195	sgGATA1	sgGATA1:MYBL1	0.951875
OTX2_1331#HD/19:homeodomain:25:0	sgGATA1	0.175169	196	sgGATA1	sgGATA1:OTX2	0.65391
ZN250_2101#ZNF250:C2H2:219:1	sgGATA1	0.173593	197	sgGATA1	sgGATA1:ZN250	0.440889
THRB_1987#NR/8:nuclearreceptor:37:1	sgGATA2	0.172358	198	sgGATA2	sgGATA2:THRB	1.90188e-11
ZKSC1_2092#ZKSCAN1:C2H2:272:1	sgGATA1	0.172316	199	sgGATA1	sgGATA1:ZKSC1	4.33279e-37
NR2C2_1262#NR/3:nuclearreceptor:32:0	sgGATA2	0.17006	200	sgGATA2	sgGATA2:NR2C2	4.22266e-31
ERR1_369#NR/7:nuclearreceptor:36:1	sgGATA2	0.1689	201	sgGATA2	sgGATA2:ERR1	2.99148e-34
ZN708_2138#ZNF708:C2H2:136:1	sgGATA1	0.168822	202	sgGATA1	sgGATA1:ZN708	1.35604e-13
ZN667_2136#ZNF667:C2H2:141:1	sgGATA2	0.167153	203	sgGATA2	sgGATA2:ZN667	1.51692e-06
NFKB1_1185#NFKB/2:NFAT:161:1	sgGATA1	0.165844	204	sgGATA1	sgGATA1:NFKB1	7.431e-20
Nr2e3_1270#NR2E3:nuclearreceptor:216:1	sgGATA1	0.163237	205	sgGATA1	sgGATA1:Nr2e3	0.635028
ZFP42_2070#YY1:C2H2:145:0	sgGATA1	0.161671	206	sgGATA1	sgGATA1:ZFP42	1.30778e-35
Spz1_1784#SPZ1:bHLH-ZIP:150:1	sgGATA2	0.160209	207	sgGATA2	sgGATA2:Spz1	0.000185211
LHX6_962#HD/1:homeodomain:1:1	sgGATA1	0.159385	208	sgGATA1	sgGATA1:LHX6	1
Spz1_1784#SPZ1:bHLH-ZIP:150:1	sgGATA1	0.158221	209	sgGATA1	sgGATA1:Spz1	0.000463329
NKX28_1217#HD/21:homeodomain:27:1	sgGATA1	0.158201	210	sgGATA1	sgGATA1:NKX28	0.000123983
NR4A2_1296#NR/6:nuclearreceptor:35:1	sgGATA1	0.15802	211	sgGATA1	sgGATA1:NR4A2	0.242162
SPIB_1777#SPI:ETS:95:0	sgGATA2	0.154407	212	sgGATA2	sgGATA2:SPIB	5.75609e-58
ZNF143_2142#ZNF143:C2H2:172:1	sgGATA1	0.153638	213	sgGATA1	sgGATA1:ZNF143	0.289324
MTF1_1088#MTF1:C2H2:206:0	sgGATA1	0.152416	214	sgGATA1	sgGATA1:MTF1	0.844923
TFCP2_1954#TFCP2:CP2:259:0	sgGATA1	0.1523	215	sgGATA1	sgGATA1:TFCP2	0.954836
REST_1544#REST/NRSF:C2H2:151:1	sgGATA1	0.151254	216	sgGATA1	sgGATA1:REST	3.32319e-28
MYB_1096#MYB/5:MYB:252:0	sgGATA1	0.148494	217	sgGATA1	sgGATA1:MYB	0.0501009
SREBF2_1793#SREBF1:bHLH-ZIP:74:0	sgGATA2	0.146638	218	sgGATA2	sgGATA2:SREBF2	3.01541e-09
ZN136_2096#ZNF136:C2H2:227:1	sgGATA1	0.144744	219	sgGATA1	sgGATA1:ZN136	0.982667
Z324A_2045#ZNF324:C2H2:115:1	sgGATA1	0.142656	220	sgGATA1	sgGATA1:Z324A	0.00587074
NANOG_1128#OCT4+SOX2:POU:84:0	sgGATA1	0.142468	221	sgGATA1	sgGATA1:NANOG	1
THRB_1986#NR/10:nuclearreceptor:39:1	sgGATA1	0.13987	222	sgGATA1	sgGATA1:THRB	1.06817e-11
ZFX_2078#ZFX:C2H2:144:0	sgGATA2	0.138869	223	sgGATA2	sgGATA2:ZFX	1
CUX1_204#CUX/2:CUT:16:0	sgGATA1	0.137729	224	sgGATA1	sgGATA1:CUX1	0.035711
THRB_1987#NR/8:nuclearreceptor:37:1	sgGATA1	0.136948	225	sgGATA1	sgGATA1:THRB	1.06817e-11
GFI1B_633#GFI:C2H2:181:0	sgGATA2	0.135073	226	sgGATA2	sgGATA2:GFI1B	5.74122e-17
NR4A2_1295#NR/9:nuclearreceptor:38:1	sgGATA1	0.133151	227	sgGATA1	sgGATA1:NR4A2	0.242162
ZN680_2137#ZNF680:C2H2:251:1	sgGATA1	0.131466	228	sgGATA1	sgGATA1:ZN680	0.0206284
GMEB2_649#GMEB2/3:SAND:278:1	sgGATA1	0.131244	229	sgGATA1	sgGATA1:GMEB2	1
CENPB_158#CENBP:CENPB:200:0	sgGATA1	0.130891	230	sgGATA1	sgGATA1:CENPB	1
MYBL1_1099#MYB/3:MYB:255:1	sgGATA1	0.130099	231	sgGATA1	sgGATA1:MYBL1	0.951875
VDR_2021#NR/15:nuclearreceptor:44:0	sgGATA2	0.129589	232	sgGATA2	sgGATA2:VDR	8.46707e-09
ZNF85_2170#ZNF85:C2H2:127:1	sgGATA1	0.126554	233	sgGATA1	sgGATA1:ZNF85	0.853484
GMEB2_648#GMEB2/1:SAND:223:1	sgGATA1	0.123981	234	sgGATA1	sgGATA1:GMEB2	1
IKZF1_841#ZNF143:C2H2:173:1	sgGATA2	0.122455	235	sgGATA2	sgGATA2:IKZF1	2.58624e-32
NR2C1_1258#NR/12:nuclearreceptor:41:0	sgGATA2	0.121087	236	sgGATA2	sgGATA2:NR2C1	6.56486e-30
NRF1_1306#NRF1:CNC-bZIP:192:0	sgGATA2	0.120795	237	sgGATA2	sgGATA2:NRF1	7.13404e-91
RXRB_1616#NR/16:nuclearreceptor:45:0	sgGATA2	0.11926	238	sgGATA2	sgGATA2:RXRB	1.2609e-44
DMRTB_239#DMRT1:DM:90:0	sgGATA1	0.117675	239	sgGATA1	sgGATA1:DMRTB	0.083415
E2F2_258#E2F/4:E2F:158:1	sgGATA1	0.117523	240	sgGATA1	sgGATA1:E2F2	0.000220266
MYBL1_1098#MYB/1:MYB:253:1	sgGATA2	0.117072	241	sgGATA2	sgGATA2:MYBL1	1
Znf423_2158#ZNF423:C2H2:177:1	sgGATA1	0.116918	242	sgGATA1	sgGATA1:Znf423	3.28309e-30
GATA1_591#GATA:C2H2:242:0	sgGATA2	0.11565	243	sgGATA2	sgGATA2:GATA1	0
ELF3_315#ETS/2:ETS:96:0	sgGATA2	0.115343	244	sgGATA2	sgGATA2:ELF3	8.10367e-20
MYB_1096#MYB/5:MYB:252:0	sgGATA2	0.115218	245	sgGATA2	sgGATA2:MYB	0.241208
FOXO4_567#FOX/2:forkhead:77:0	sgGATA1	0.114752	246	sgGATA1	sgGATA1:FOXO4	1
COE1_163#EBF1:EBF:174:1	sgGATA2	0.113998	247	sgGATA2	sgGATA2:COE1	1.06253e-112
HINFP_696#HINFP1/1:C2H2:274:0	sgGATA1	0.113442	248	sgGATA1	sgGATA1:HINFP	1
HMBOX1_707#HD/25:homeodomain:210:0	sgGATA1	0.112856	249	sgGATA1	sgGATA1:HMBOX1	1
ZBED1_2048#ZBED1:C2H2:237:0	sgGATA2	0.112224	250	sgGATA2	sgGATA2:ZBED1	1
FOXH1_519#FOX/1:forkhead:76:1	sgGATA2	0.111086	251	sgGATA2	sgGATA2:FOXH1	0.218049
ZBED1_2048#ZBED1:C2H2:237:0	sgGATA1	0.110046	252	sgGATA1	sgGATA1:ZBED1	1
MZF1_1124#MZF1:C2H2:114:1	sgGATA2	0.107854	253	sgGATA2	sgGATA2:MZF1	0.0305311
Nkx2-5_1208#HD/22:homeodomain:28:0	sgGATA2	0.105866	254	sgGATA2	sgGATA2:Nkx2-5	5.37605e-08
SNAI2_1661#SNAI2:C2H2:67:1	sgGATA2	0.104257	255	sgGATA2	sgGATA2:SNAI2	7.25124e-154
TBX3_1874#TBX/3:TBX:72:0	sgGATA2	0.102597	256	sgGATA2	sgGATA2:TBX3	1.80522e-29
ZN554_2132#ZNF554:C2H2:142:1	sgGATA1	0.102448	257	sgGATA1	sgGATA1:ZN554	0.00021369
ZBTB33_2057#KAISO:C2H2:155:0	sgGATA1	0.101344	258	sgGATA1	sgGATA1:ZBTB33	0.654238
ZBT7A_2054#ZBTB7A:C2H2:267:1	sgGATA1	0.099101	259	sgGATA1	sgGATA1:ZBT7A	3.33644e-20
REL_1537#NFKB/3:NFAT:159:1	sgGATA2	0.0990896	260	sgGATA2	sgGATA2:REL	0.000893779
ZNF713_2162#ZNF713:C2H2:230:1	sgGATA1	0.0990035	261	sgGATA1	sgGATA1:ZNF713	1
PRDM5_1476#PRDM5:C2H2:116:1	sgGATA1	0.0984932	262	sgGATA1	sgGATA1:PRDM5	9.47996e-06
ZBT14_2049#ZBTB14:C2H2:217:1	sgGATA1	0.0983462	263	sgGATA1	sgGATA1:ZBT14	1
SMAD3_1650#SMAD:MAD:207:1	sgGATA2	0.0974171	264	sgGATA2	sgGATA2:SMAD3	0.373164
ZN121_2094#ZFN121:C2H2:244:1	sgGATA1	0.0972853	265	sgGATA1	sgGATA1:ZN121	2.0065e-43
PROX1_1485#PROX1:PROX:238:1	sgGATA1	0.0970783	266	sgGATA1	sgGATA1:PROX1	0.917188
Myog_1122#Ebox/CAGCTG:bHLH:65:0	sgGATA2	0.0964324	267	sgGATA2	sgGATA2:Myog	4.53229e-41
ZN547_2130#ZNF547:C2H2:57:1	sgGATA2	0.0955906	268	sgGATA2	sgGATA2:ZN547	1.92733e-05
CTCF_196#CTCF:C2H2:265:0	sgGATA2	0.094403	269	sgGATA2	sgGATA2:CTCF	0
MBD2_1012#MBD2:MBD:239:1	sgGATA2	0.0938916	270	sgGATA2	sgGATA2:MBD2	1
RFX3_1561#RFX/2:RFX:245:0	sgGATA1	0.0935153	271	sgGATA1	sgGATA1:RFX3	1
KLF4_931#KLF/SP/1:C2H2:112:0	sgGATA2	0.093137	272	sgGATA2	sgGATA2:KLF4	7.91896e-32
NRF1_1306#NRF1:CNC-bZIP:192:0	sgGATA1	0.0904542	273	sgGATA1	sgGATA1:NRF1	2.44185e-95
HSFY2_816#HSFY2:HSF:209:1	sgGATA1	0.0900558	274	sgGATA1	sgGATA1:HSFY2	0.803943
ONECUT2_1321#CUX/1:CUT:14:0	sgGATA2	0.0897805	275	sgGATA2	sgGATA2:ONECUT2	0.00840712
HEN1_668#HEN1:bHLH:64:1	sgGATA2	0.0893608	276	sgGATA2	sgGATA2:HEN1	0.956367
SRY_1804#SOX/1:HMG:89:0	sgGATA2	0.0887897	277	sgGATA2	sgGATA2:SRY	1
NR1D2_1246#NR/19:nuclearreceptor:48:0	sgGATA2	0.0883389	278	sgGATA2	sgGATA2:NR1D2	6.41578e-104
ZN331_2114#ZNF331:C2H2:270:1	sgGATA2	0.0882007	279	sgGATA2	sgGATA2:ZN331	1.23045e-14
TP63_1992#P53-like/1:P53L:257:0	sgGATA2	0.0881442	280	sgGATA2	sgGATA2:TP63	0.908824
Tp53_1989#P53-like/3:P53L:234:1	sgGATA2	0.0862049	281	sgGATA2	sgGATA2:Tp53	3.67566e-19
ZBTB33_2057#KAISO:C2H2:155:0	sgGATA2	0.0852166	282	sgGATA2	sgGATA2:ZBTB33	0.0247276
ZNF306_2152#ZNF306:C2H2:229:1	sgGATA1	0.0852102	283	sgGATA1	sgGATA1:ZNF306	0.479811
PRDM9_1478#PRDM9:C2H2:131:1	sgGATA2	0.0842619	284	sgGATA2	sgGATA2:PRDM9	7.60083e-06
ZFP57_2072#ZNF57:C2H2:218:1	sgGATA1	0.0839338	285	sgGATA1	sgGATA1:ZFP57	1
RUNX2_1597#RUNX/2:RUNX:178:1	sgGATA2	0.0834818	286	sgGATA2	sgGATA2:RUNX2	1
RXRA_1610#NR/4:nuclearreceptor:33:1	sgGATA2	0.0833737	287	sgGATA2	sgGATA2:RXRA	6.21275e-06
ZNF713_2162#ZNF713:C2H2:230:1	sgGATA2	0.0833504	288	sgGATA2	sgGATA2:ZNF713	1
Zfp652_2073#ZNF652:C2H2:232:1	sgGATA1	0.0832892	289	sgGATA1	sgGATA1:Zfp652	1
TBX20_1859#SMAD:SMAD:129:0	sgGATA2	0.0826734	290	sgGATA2	sgGATA2:TBX20	1.32142e-20
Ddit3+Cebpa_218#DDIT3+CEBPA:bZIP:215:1	sgGATA2	0.0823174	291	sgGATA2	sgGATA2:Ddit3+Cebpa	0.00148793
ZN329_2113#ZNF329:C2H2:260:1	sgGATA2	0.0817936	292	sgGATA2	sgGATA2:ZN329	7.65357e-31
TFAP2C_1948#TFAP2/1:TFAP:264:0	sgGATA2	0.0815238	293	sgGATA2	sgGATA2:TFAP2C	9.05542e-11
SMAD2_1647#ZNF335:C2H2:153:1	sgGATA1	0.0812837	294	sgGATA1	sgGATA1:SMAD2	2.54664e-61
Znf423_2158#ZNF423:C2H2:177:1	sgGATA2	0.0804741	295	sgGATA2	sgGATA2:Znf423	7.00951e-24
ZN331_2114#ZNF331:C2H2:270:1	sgGATA1	0.0795237	296	sgGATA1	sgGATA1:ZN331	3.31901e-27
ZN554_2132#ZNF554:C2H2:142:1	sgGATA2	0.0792178	297	sgGATA2	sgGATA2:ZN554	4.75217e-05
ZBTB6_2059#ZBTB6:C2H2:146:1	sgGATA1	0.0788483	298	sgGATA1	sgGATA1:ZBTB6	1
SCRT1_1630#SCRT1:C2H2:66:1	sgGATA1	0.0780847	299	sgGATA1	sgGATA1:SCRT1	6.84251e-07
VENTX_2024#HD/3:homeodomain:3:1	sgGATA2	0.0780817	300	sgGATA2	sgGATA2:VENTX	0.908824
THAP1_1982#THAP1:not_classified:132:1	sgGATA2	0.0777096	301	sgGATA2	sgGATA2:THAP1	1.61024e-06
FOXO3_563#FOX/7:forkhead:164:0	sgGATA2	0.0777041	302	sgGATA2	sgGATA2:FOXO3	4.86431e-05
ZN257_2102#ZNF257:C2H2:75:1	sgGATA1	0.0775069	303	sgGATA1	sgGATA1:ZN257	0.410561
FOXA1_481#FOX/4:forkhead:79:0	sgGATA2	0.0772714	304	sgGATA2	sgGATA2:FOXA1	0.0227415
ARI5B_30#ARI5B:ARID:86:1	sgGATA2	0.0771286	305	sgGATA2	sgGATA2:ARI5B	0.801923
ZN322_2112#ZNF332:C2H2:152:0	sgGATA2	0.0770493	306	sgGATA2	sgGATA2:ZN322	0.00269281
Six3_1644#SIX/2:SIX:280:1	sgGATA2	0.0767902	307	sgGATA2	sgGATA2:Six3	0.00528484
NFATC1_1157#NFAT/4:NFAT:168:1	sgGATA1	0.0760503	308	sgGATA1	sgGATA1:NFATC1	0.401852
HAND1_666#HAND1:bHLH:148:1	sgGATA2	0.0750053	309	sgGATA2	sgGATA2:HAND1	9.99187e-40
ZNF354C_2153#ZNF53:C2H2:221:1	sgGATA2	0.0745718	310	sgGATA2	sgGATA2:ZNF354C	0.326717
ZN549_2131#ZNF549:C2H2:134:1	sgGATA1	0.0744058	311	sgGATA1	sgGATA1:ZN549	5.20495e-13
NR2E1_1266#NR/14:nuclearreceptor:43:0	sgGATA2	0.0737965	312	sgGATA2	sgGATA2:NR2E1	0.319021
Mlxip_1067#Ebox/CACGTG/1:bHLH:58:0	sgGATA2	0.0737683	313	sgGATA2	sgGATA2:Mlxip	1.05191e-06
Pax2_1349#PAX-halfsite:PAX:283:1	sgGATA1	0.0734215	314	sgGATA1	sgGATA1:Pax2	1
NFATC1_1156#NFAT/3:NFAT:102:1	sgGATA2	0.0732343	315	sgGATA2	sgGATA2:NFATC1	0.956367
CLOCK_160#Ebox/CACGTG/2:bHLH:59:1	sgGATA2	0.072028	316	sgGATA2	sgGATA2:CLOCK	0.00268372
MEOX2_1050#HD/11:homeodomain:11:1	sgGATA2	0.0719497	317	sgGATA2	sgGATA2:MEOX2	0.913135
MAFF_991#MAF:bZIP:55:0	sgGATA2	0.071298	318	sgGATA2	sgGATA2:MAFF	1.0968e-27
ZNF75A_2166#RBPJ:not_classified:165:0	sgGATA1	0.0711803	319	sgGATA1	sgGATA1:ZNF75A	0.440889
MYBL1_1102#MYB/2:MYB:254:1	sgGATA2	0.0708658	320	sgGATA2	sgGATA2:MYBL1	1
PRDM6_1477#NFAC/2:NFAT:101:0	sgGATA2	0.0706837	321	sgGATA2	sgGATA2:PRDM6	0.968871
ZN136_2096#ZNF136:C2H2:227:1	sgGATA2	0.0699718	322	sgGATA2	sgGATA2:ZN136	0.633785
Zfp740_2074#ZIC/2:C2H2:110:0	sgGATA2	0.0682738	323	sgGATA2	sgGATA2:Zfp740	3.08839e-16
HOXC11_774#HD/17:homeodomain:22:0	sgGATA2	0.0668161	324	sgGATA2	sgGATA2:HOXC11	1
Sox17_1693#SOX/4:HMG:93:0	sgGATA2	0.0664781	325	sgGATA2	sgGATA2:Sox17	1
TBX20_1859#SMAD:SMAD:129:0	sgGATA1	0.0659076	326	sgGATA1	sgGATA1:TBX20	7.38528e-30
REST_1544#REST/NRSF:C2H2:151:1	sgGATA2	0.0658069	327	sgGATA2	sgGATA2:REST	4.14072e-23
MEIS1_1032#MIES:MEIS:69:1	sgGATA2	0.0649831	328	sgGATA2	sgGATA2:MEIS1	1
ELF5_323#ETS/1:ETS:98:0	sgGATA2	0.0649785	329	sgGATA2	sgGATA2:ELF5	1.23494e-27
ZSCAN4_2174#ZSCAN4:C2H2:286:0	sgGATA2	0.0649669	330	sgGATA2	sgGATA2:ZSCAN4	0.00246553
NFIA_1166#NFI/2:NFI:188:1	sgGATA2	0.0648875	331	sgGATA2	sgGATA2:NFIA	5.60657e-32
Arid3a_32#HD/18:homeodomain:24:1	sgGATA2	0.0647475	332	sgGATA2	sgGATA2:Arid3a	1
TCF4_1887#Ebox/CACCTG:bHLH:68:0	sgGATA2	0.0647314	333	sgGATA2	sgGATA2:TCF4	1.5988e-175
PBX2_1372#HD/16:homeodomain:21:0	sgGATA2	0.0647274	334	sgGATA2	sgGATA2:PBX2	0.808554
ZNF143_2142#ZNF143:C2H2:172:1	sgGATA2	0.0643561	335	sgGATA2	sgGATA2:ZNF143	0.877428
ZBTB49_2058#ZBTB49:C2H2:226:1	sgGATA1	0.0642676	336	sgGATA1	sgGATA1:ZBTB49	1
IRX5_879#HD/23:homeodomain:204:0	sgGATA2	0.0642277	337	sgGATA2	sgGATA2:IRX5	0.159084
Pax2_1349#PAX-halfsite:PAX:283:1	sgGATA2	0.0642085	338	sgGATA2	sgGATA2:Pax2	1
HSF1_805#HSF:HSF:249:1	sgGATA2	0.0637957	339	sgGATA2	sgGATA2:HSF1	0.99369
BCL6_99#BCL6/2:C2H2:170:1	sgGATA2	0.0634712	340	sgGATA2	sgGATA2:BCL6	5.02029e-14
EGR2_292#EGR:C2H2:111:0	sgGATA2	0.0630807	341	sgGATA2	sgGATA2:EGR2	1
MTF1_1088#MTF1:C2H2:206:0	sgGATA2	0.0626681	342	sgGATA2	sgGATA2:MTF1	0.875055
ZN449_2125#ZNF449:C2H2:271:1	sgGATA2	0.06252	343	sgGATA2	sgGATA2:ZN449	3.77385e-12
E2F8_281#E2F/3:E2F:157:0	sgGATA2	0.0614904	344	sgGATA2	sgGATA2:E2F8	0.875055
NKX28_1217#HD/21:homeodomain:27:1	sgGATA2	0.0613246	345	sgGATA2	sgGATA2:NKX28	0.00274518
ZIM3_2091#ZIM3:C2H2:108:1	sgGATA2	0.0612991	346	sgGATA2	sgGATA2:ZIM3	1
Sox1_1668#SOX/5:HMG:94:0	sgGATA2	0.0607783	347	sgGATA2	sgGATA2:Sox1	0.4438
ZNF410_2157#ZNF410:C2H2:236:0	sgGATA1	0.0606791	348	sgGATA1	sgGATA1:ZNF410	1
ZN320_2110#ZNF320:C2H2:269:1	sgGATA2	0.060466	349	sgGATA2	sgGATA2:ZN320	1.83696e-06
NR4A2_1296#NR/6:nuclearreceptor:35:1	sgGATA2	0.0579979	350	sgGATA2	sgGATA2:NR4A2	0.965313
ZN490_2127#ZNF490:C2H2:220:1	sgGATA2	0.0578693	351	sgGATA2	sgGATA2:ZN490	2.61409e-05
ZKSC1_2092#ZKSCAN1:C2H2:272:1	sgGATA2	0.0571493	352	sgGATA2	sgGATA2:ZKSC1	1.75698e-30
MBD2_1012#MBD2:MBD:239:1	sgGATA1	0.0570902	353	sgGATA1	sgGATA1:MBD2	1
GCM1_620#GCM:GCM:201:1	sgGATA2	0.0558418	354	sgGATA2	sgGATA2:GCM1	0.000428946
ESR1_377#NR/17:nuclearreceptor:46:0	sgGATA2	0.0555648	355	sgGATA2	sgGATA2:ESR1	9.86236e-96
COE1_163#EBF1:EBF:174:1	sgGATA1	0.0554479	356	sgGATA1	sgGATA1:COE1	2.93797e-106
ZN586_2135#ZNF586:C2H2:197:1	sgGATA2	0.0552354	357	sgGATA2	sgGATA2:ZN586	0.725958
TBX4_1876#TBX/4:TBX:73:0	sgGATA2	0.0551694	358	sgGATA2	sgGATA2:TBX4	5.91384e-14
SMAD2_1647#ZNF335:C2H2:153:1	sgGATA2	0.055087	359	sgGATA2	sgGATA2:SMAD2	1.1867e-52
GMEB2_649#GMEB2/3:SAND:278:1	sgGATA2	0.0520016	360	sgGATA2	sgGATA2:GMEB2	1
PRD14_1468#PRDM14:C2H2:149:1	sgGATA2	0.0515207	361	sgGATA2	sgGATA2:PRD14	0.000839579
HXA9_827#HD/14:homeodomain:19:0	sgGATA2	0.0513854	362	sgGATA2	sgGATA2:HXA9	2.59923e-05
IRF7_865#IRF/4:IRF:196:1	sgGATA2	0.0510911	363	sgGATA2	sgGATA2:IRF7	0.0189118
ZN418_2122#ZNF418:C2H2:126:1	sgGATA2	0.0508464	364	sgGATA2	sgGATA2:ZN418	0.4438
FOXB1_488#FOX/6:forkhead:87:1	sgGATA2	0.0503016	365	sgGATA2	sgGATA2:FOXB1	1
AIRE_4#AIRE:not_classified:139:1	sgGATA2	0.0500189	366	sgGATA2	sgGATA2:AIRE	0.913135
PRD16_1470#PRDM16:C2H2:176:1	sgGATA2	0.0494134	367	sgGATA2	sgGATA2:PRD16	5.84861e-97
ZN436_2124#ZNF436:C2H2:118:1	sgGATA2	0.049323	368	sgGATA2	sgGATA2:ZN436	0.00132045
IRX5_879#HD/23:homeodomain:204:0	sgGATA1	0.0490466	369	sgGATA1	sgGATA1:IRX5	0.0846539
PRD16_1470#PRDM16:C2H2:176:1	sgGATA1	0.047569	370	sgGATA1	sgGATA1:PRD16	8.60087e-127
RHOXF1_1574#HD/20:homeodomain:26:0	sgGATA2	0.047498	371	sgGATA2	sgGATA2:RHOXF1	2.30945e-08
ZN768_2139#ZNF768:C2H2:137:1	sgGATA2	0.0472533	372	sgGATA2	sgGATA2:ZN768	2.57073e-41
ZBTB49_2058#ZBTB49:C2H2:226:1	sgGATA2	0.0471808	373	sgGATA2	sgGATA2:ZBTB49	1
CEBPG_153#CCAAT/CEBP:bZIP:52:0	sgGATA2	0.0470245	374	sgGATA2	sgGATA2:CEBPG	0.902992
ZN436_2124#ZNF436:C2H2:118:1	sgGATA1	0.046814	375	sgGATA1	sgGATA1:ZN436	0.00355616
CDX1_129#HD/13:homeodomain:18:1	sgGATA2	0.0463706	376	sgGATA2	sgGATA2:CDX1	0.670887
GCR_626#NR/20:nuclearreceptor:248:0	sgGATA2	0.0458044	377	sgGATA2	sgGATA2:GCR	4.87635e-11
Rhox11_1573#HD/24:homeodomain:205:1	sgGATA2	0.0457988	378	sgGATA2	sgGATA2:Rhox11	0.908824
FOXJ2_526#FOX/3:forkhead:78:0	sgGATA2	0.0457936	379	sgGATA2	sgGATA2:FOXJ2	1
PO3F2_1413#POU/3:POU:83:0	sgGATA2	0.0456845	380	sgGATA2	sgGATA2:PO3F2	0.50094
NR6A1_1302#NR/11:nuclearreceptor:40:0	sgGATA2	0.0455271	381	sgGATA2	sgGATA2:NR6A1	1.5138e-07
CUX1_201#CUX/3:CUT:15:1	sgGATA2	0.0450077	382	sgGATA2	sgGATA2:CUX1	0.119148
CPEB1_169#CPEB1:RRM:23:1	sgGATA2	0.0447945	383	sgGATA2	sgGATA2:CPEB1	0.718025
ZNF24_2148#ZNF24:C2H2:198:1	sgGATA2	0.0436914	384	sgGATA2	sgGATA2:ZNF24	0.69652
FOXB1_487#FOX/9:forkhead:279:1	sgGATA1	0.0433648	385	sgGATA1	sgGATA1:FOXB1	0.00154716
GMEB2_648#GMEB2/1:SAND:223:1	sgGATA2	0.0427391	386	sgGATA2	sgGATA2:GMEB2	1
ZN317_2109#ZNF317:C2H2:56:1	sgGATA1	0.040991	387	sgGATA1	sgGATA1:ZN317	0.398631
HINFP1_700#HINFP1/3:C2H2:276:1	sgGATA2	0.0408325	388	sgGATA2	sgGATA2:HINFP1	1
SMAD3_1650#SMAD:MAD:207:1	sgGATA1	0.0406602	389	sgGATA1	sgGATA1:SMAD3	0.242162
ZFP42_2070#YY1:C2H2:145:0	sgGATA2	0.0399576	390	sgGATA2	sgGATA2:ZFP42	4.42232e-39
PROP1_1483#HD/8:homeodomain:8:0	sgGATA2	0.0396277	391	sgGATA2	sgGATA2:PROP1	0.702638
GLIS2_641#GLIS:C2H2:261:0	sgGATA2	0.0395319	392	sgGATA2	sgGATA2:GLIS2	0.140238
LHX6_962#HD/1:homeodomain:1:1	sgGATA2	0.0393464	393	sgGATA2	sgGATA2:LHX6	0.99369
FOXO4_567#FOX/2:forkhead:77:0	sgGATA2	0.0393009	394	sgGATA2	sgGATA2:FOXO4	1
HINFP_696#HINFP1/1:C2H2:274:0	sgGATA2	0.0387844	395	sgGATA2	sgGATA2:HINFP	1
FOXH1_519#FOX/1:forkhead:76:1	sgGATA1	0.0387629	396	sgGATA1	sgGATA1:FOXH1	0.477864
OVOL1_1336#OVOL1:C2H2:240:1	sgGATA1	0.0386275	397	sgGATA1	sgGATA1:OVOL1	0.545838
PRDM4_1475#PRDM4:C2H2:225:1	sgGATA1	0.0384986	398	sgGATA1	sgGATA1:PRDM4	0.309049
SPDEF_1767#SPDEF/1:ETS:211:1	sgGATA2	0.038376	399	sgGATA2	sgGATA2:SPDEF	0.802853
BCL6B_103#BCL6/1:C2H2:169:0	sgGATA2	0.0370481	400	sgGATA2	sgGATA2:BCL6B	0.0227415
SMCA1_1656#SMARCA1:MYB/SANT:250:1	sgGATA2	0.0362698	401	sgGATA2	sgGATA2:SMCA1	0.952378
Z324A_2045#ZNF324:C2H2:115:1	sgGATA2	0.0362689	402	sgGATA2	sgGATA2:Z324A	0.0583457
ZNF306_2152#ZNF306:C2H2:229:1	sgGATA2	0.0361765	403	sgGATA2	sgGATA2:ZNF306	0.505476
AIRE_4#AIRE:not_classified:139:1	sgGATA1	0.0353066	404	sgGATA1	sgGATA1:AIRE	0.118608
GRHL2_657#GRHL:CP2:258:0	sgGATA2	0.0348914	405	sgGATA2	sgGATA2:GRHL2	0.588
ZBT7A_2054#ZBTB7A:C2H2:267:1	sgGATA2	0.0345462	406	sgGATA2	sgGATA2:ZBT7A	7.2756e-22
ZN140_2097#ZNF140:C2H2:143:1	sgGATA1	0.0344162	407	sgGATA1	sgGATA1:ZN140	0.863108
ZNF384_2154#ZNF384/2:C2H2:194:1	sgGATA2	0.0342389	408	sgGATA2	sgGATA2:ZNF384	2.56641e-09
Tcfap2a_1899#TFAP2/2:TFAP:263:0	sgGATA2	0.0339921	409	sgGATA2	sgGATA2:Tcfap2a	0.361109
SMAD2_1646#SMAD:SMAD:147:0	sgGATA2	0.0339636	410	sgGATA2	sgGATA2:SMAD2	1.1867e-52
RELB_1542#REL-halfsite:NFAT:162:0	sgGATA2	0.0335927	411	sgGATA2	sgGATA2:RELB	0.00364348
PRDM1_1471#PRDM1:C2H2:105:1	sgGATA2	0.0335741	412	sgGATA2	sgGATA2:PRDM1	0.808554
NR4A2+RXRA_1298#NR/18:nuclearreceptor:47:0	sgGATA2	0.0330274	413	sgGATA2	sgGATA2:NR4A2+RXRA	1.23072e-06
EN1_349#HD/7:homeodomain:7:0	sgGATA2	0.032914	414	sgGATA2	sgGATA2:EN1	0.885976
ZN317_2109#ZNF317:C2H2:56:1	sgGATA2	0.0328531	415	sgGATA2	sgGATA2:ZN317	0.520262
STA5A_1808#STAT/2:STAT:171:0	sgGATA2	0.0325667	416	sgGATA2	sgGATA2:STA5A	4.98113e-87
CUX2_210#CUX/4:CUT:17:1	sgGATA2	0.0325132	417	sgGATA2	sgGATA2:CUX2	1
Twist2_1997#Ebox/CATATG:bHLH:62:0	sgGATA2	0.032497	418	sgGATA2	sgGATA2:Twist2	3.33873e-05
CREB1_171#CREB/ATF/1:bZIP:49:0	sgGATA2	0.0324188	419	sgGATA2	sgGATA2:CREB1	0.218049
Creb3l2_184#CREB3/XBP1:bZIP:61:0	sgGATA2	0.0323199	420	sgGATA2	sgGATA2:Creb3l2	1
ZN667_2136#ZNF667:C2H2:141:1	sgGATA1	0.031459	421	sgGATA1	sgGATA1:ZN667	3.94905e-10
BARX1_87#HD/5:homeodomain:5:1	sgGATA2	0.0314302	422	sgGATA2	sgGATA2:BARX1	0.908824
HINFP1_699#HINFP1/2:C2H2:275:1	sgGATA2	0.0314109	423	sgGATA2	sgGATA2:HINFP1	1
EWSR1-FLI1_435#EWSR1/FLI1:ETS:117:1	sgGATA2	0.0312845	424	sgGATA2	sgGATA2:EWSR1-FLI1	1
HLTF_706#HLTF:not_classified:185:1	sgGATA2	0.0309267	425	sgGATA2	sgGATA2:HLTF	2.69062e-24
SOX10_1671#SOX/6:HMG:190:1	sgGATA2	0.0308657	426	sgGATA2	sgGATA2:SOX10	0.200116
PRDM9_1478#PRDM9:C2H2:131:1	sgGATA1	0.0306152	427	sgGATA1	sgGATA1:PRDM9	3.37945e-09
SOX8_1734#SOX/3:HMG:92:0	sgGATA2	0.0303693	428	sgGATA2	sgGATA2:SOX8	0.439347
FOXB1_487#FOX/9:forkhead:279:1	sgGATA2	0.0303089	429	sgGATA2	sgGATA2:FOXB1	1
ZIC1_2081#ZIC:C2H2:273:0	sgGATA2	0.0302995	430	sgGATA2	sgGATA2:ZIC1	1.6203e-05
E2F2_255#E2F/1:E2F:186:0	sgGATA2	0.0299425	431	sgGATA2	sgGATA2:E2F2	0.193763
DMRTB_239#DMRT1:DM:90:0	sgGATA2	0.0298179	432	sgGATA2	sgGATA2:DMRTB	0.84483
BARHL2_81#HD/6:homeodomain:6:0	sgGATA2	0.0297258	433	sgGATA2	sgGATA2:BARHL2	0.987958
DMRT3_238#DMRT3:DM:214:1	sgGATA2	0.0297092	434	sgGATA2	sgGATA2:DMRT3	0.0250352
RFX3_1561#RFX/2:RFX:245:0	sgGATA2	0.0291722	435	sgGATA2	sgGATA2:RFX3	1
Nr2e3_1270#NR2E3:nuclearreceptor:216:1	sgGATA2	0.0288892	436	sgGATA2	sgGATA2:Nr2e3	0.486891
ZSC31_2172#ZSCAN3:C2H2:133:1	sgGATA2	0.0286924	437	sgGATA2	sgGATA2:ZSC31	0.115289
Hoxd8_800#HD/2:homeodomain:2:0	sgGATA2	0.0284107	438	sgGATA2	sgGATA2:Hoxd8	0.207531
NFIA_1165#NFI/3:NFI:128:1	sgGATA2	0.0282315	439	sgGATA2	sgGATA2:NFIA	5.60657e-32
RFX5_1568#RFX/1:RFX:247:0	sgGATA2	0.0280726	440	sgGATA2	sgGATA2:RFX5	0.960586
ZNF8_2169#ZNF85:C2H2:231:1	sgGATA2	0.0278614	441	sgGATA2	sgGATA2:ZNF8	0.047573
CUX1_204#CUX/2:CUT:16:0	sgGATA2	0.0278484	442	sgGATA2	sgGATA2:CUX1	0.119148
OTX2_1331#HD/19:homeodomain:25:0	sgGATA2	0.0277669	443	sgGATA2	sgGATA2:OTX2	0.808554
SPDEF_1768#SPDEF/2:ETS:212:1	sgGATA2	0.0276986	444	sgGATA2	sgGATA2:SPDEF	0.802853
FEZF1_440#FEZF1:C2H2:122:1	sgGATA1	0.0274852	445	sgGATA1	sgGATA1:FEZF1	1
ZN382_2119#ZNF382:C2H2:154:1	sgGATA1	0.0273789	446	sgGATA1	sgGATA1:ZN382	0.00018203
LIN54_972#LIN54:CXC:224:1	sgGATA2	0.0273724	447	sgGATA2	sgGATA2:LIN54	0.875055
ZN708_2138#ZNF708:C2H2:136:1	sgGATA2	0.0271759	448	sgGATA2	sgGATA2:ZN708	1.10328e-08
ZN563_2133#ZNF563:C2H2:140:1	sgGATA1	0.026727	449	sgGATA1	sgGATA1:ZN563	3.28748e-05
Lhx3_956#HD/9:homeodomain:9:1	sgGATA2	0.0267038	450	sgGATA2	sgGATA2:Lhx3	1
ZN274_2106#ZNF274:C2H2:123:1	sgGATA2	0.0266138	451	sgGATA2	sgGATA2:ZN274	0.281982
HOMEZ_739#HOMEZ:HOMEZ:195:1	sgGATA2	0.0263675	452	sgGATA2	sgGATA2:HOMEZ	0.0227415
Ahr+Arnt_3#AHR:bHLH:284:0	sgGATA2	0.0262417	453	sgGATA2	sgGATA2:Ahr+Arnt	1
ZNF232_2145#ZNF232:C2H2:235:1	sgGATA2	0.0259503	454	sgGATA2	sgGATA2:ZNF232	0.32283
HMBOX1_707#HD/25:homeodomain:210:0	sgGATA2	0.0256057	455	sgGATA2	sgGATA2:HMBOX1	1
Foxj3_538#FOX/8:forkhead:203:0	sgGATA2	0.0254978	456	sgGATA2	sgGATA2:Foxj3	0.0230419
SOX9_1739#SOX/7:HMG:191:1	sgGATA2	0.0254244	457	sgGATA2	sgGATA2:SOX9	0.12586
NDF1_1129#Ebox/CAGATGG:bHLH:63:0	sgGATA2	0.0250034	458	sgGATA2	sgGATA2:NDF1	1.53259e-60
ZN140_2097#ZNF140:C2H2:143:1	sgGATA2	0.0249624	459	sgGATA2	sgGATA2:ZN140	1
GMEB2_646#GMEB2/2:SAND:277:1	sgGATA2	0.0248805	460	sgGATA2	sgGATA2:GMEB2	1
ZN680_2137#ZNF680:C2H2:251:1	sgGATA2	0.0247727	461	sgGATA2	sgGATA2:ZN680	0.0202489
TF65_1919#NFKB/1:NFAT:160:0	sgGATA2	0.0246166	462	sgGATA2	sgGATA2:TF65	0.00664064
HIC2_691#HIC/1:C2H2:187:0	sgGATA2	0.0243814	463	sgGATA2	sgGATA2:HIC2	2.08694e-16
ZNF410_2157#ZNF410:C2H2:236:0	sgGATA2	0.0242314	464	sgGATA2	sgGATA2:ZNF410	1
ZN274_2106#ZNF274:C2H2:123:1	sgGATA1	0.0241612	465	sgGATA1	sgGATA1:ZN274	0.0183713
MYBL1_1101#MYB/4:MYB:256:1	sgGATA2	0.0241444	466	sgGATA2	sgGATA2:MYBL1	1
NFKB1_1185#NFKB/2:NFAT:161:1	sgGATA2	0.0241376	467	sgGATA2	sgGATA2:NFKB1	2.49627e-18
ARI5B_30#ARI5B:ARID:86:1	sgGATA1	0.0240276	468	sgGATA1	sgGATA1:ARI5B	0.487786
ZNF41_2155#ZNF41:C2H2:124:1	sgGATA2	0.0239918	469	sgGATA2	sgGATA2:ZNF41	0.00669651
ZNF85_2170#ZNF85:C2H2:127:1	sgGATA2	0.0236435	470	sgGATA2	sgGATA2:ZNF85	1
PROX1_1485#PROX1:PROX:238:1	sgGATA2	0.0234896	471	sgGATA2	sgGATA2:PROX1	1
IRF7_866#IRF/1:IRF:104:0	sgGATA2	0.0234716	472	sgGATA2	sgGATA2:IRF7	0.0189118
HXA1_821#HD/15:homeodomain:20:1	sgGATA2	0.0232431	473	sgGATA2	sgGATA2:HXA1	1.32823e-08
SIX4_1645#SIX/1:SIX:180:0	sgGATA2	0.0230947	474	sgGATA2	sgGATA2:SIX4	7.08752e-08
E2F6_274#E2F/2:E2F:156:0	sgGATA2	0.0230499	475	sgGATA2	sgGATA2:E2F6	1
MECP2_1015#MECP2:MBD:97:1	sgGATA2	0.0223791	476	sgGATA2	sgGATA2:MECP2	1
POU2F3_1429#POU/1:POU:85:0	sgGATA2	0.0216209	477	sgGATA2	sgGATA2:POU2F3	0.718025
INSM1_843#INSM1:C2H2:266:1	sgGATA2	0.0215543	478	sgGATA2	sgGATA2:INSM1	0.959318
Sox5_1722#SOX/2:HMG:91:0	sgGATA1	0.0214678	479	sgGATA1	sgGATA1:Sox5	0.884494
MYBL1_1099#MYB/3:MYB:255:1	sgGATA2	0.0213799	480	sgGATA2	sgGATA2:MYBL1	1
ZBT14_2049#ZBTB14:C2H2:217:1	sgGATA2	0.0213171	481	sgGATA2	sgGATA2:ZBT14	1
ZNF524_2160#ZNF524:C2H2:213:1	sgGATA1	0.0209953	482	sgGATA1	sgGATA1:ZNF524	2.72585e-06
PRDM4_1475#PRDM4:C2H2:225:1	sgGATA2	0.0201354	483	sgGATA2	sgGATA2:PRDM4	0.0572876
NFIA_1166#NFI/2:NFI:188:1	sgGATA1	0.0200064	484	sgGATA1	sgGATA1:NFIA	1.79641e-69
FOXI1_523#NFY:NFY:13:0	sgGATA2	0.0199817	485	sgGATA2	sgGATA2:FOXI1	4.7532e-127
Zfp652_2073#ZNF652:C2H2:232:1	sgGATA2	0.0199073	486	sgGATA2	sgGATA2:Zfp652	0.903311
ZN549_2131#ZNF549:C2H2:134:1	sgGATA2	0.0192943	487	sgGATA2	sgGATA2:ZN549	1.43572e-06
Arid5a_34#ARI5A:ARID:88:1	sgGATA2	0.0191285	488	sgGATA2	sgGATA2:Arid5a	0.105251
ZN563_2133#ZNF563:C2H2:140:1	sgGATA2	0.0188086	489	sgGATA2	sgGATA2:ZN563	0.00491066
THAP1_1982#THAP1:not_classified:132:1	sgGATA1	0.0182787	490	sgGATA1	sgGATA1:THAP1	6.30923e-06
PBX2_1373#HD/12:homeodomain:12:0	sgGATA2	0.0181547	491	sgGATA2	sgGATA2:PBX2	0.808554
ZSC22_2171#GC-tract:C2H2:113:0	sgGATA2	0.0178782	492	sgGATA2	sgGATA2:ZSC22	1
KLF8_938#KLF/SP/3:C2H2:285:1	sgGATA2	0.0176424	493	sgGATA2	sgGATA2:KLF8	0.0196488
ZNF75A_2166#RBPJ:not_classified:165:0	sgGATA2	0.0170987	494	sgGATA2	sgGATA2:ZNF75A	0.555348
SCRT1_1630#SCRT1:C2H2:66:1	sgGATA2	0.0170608	495	sgGATA2	sgGATA2:SCRT1	7.17765e-06
IRF5_860#IRF/3:IRF:103:1	sgGATA2	0.0168717	496	sgGATA2	sgGATA2:IRF5	1
ZN257_2102#ZNF257:C2H2:75:1	sgGATA2	0.016855	497	sgGATA2	sgGATA2:ZN257	0.567815
CENPB_158#CENBP:CENPB:200:0	sgGATA2	0.0167202	498	sgGATA2	sgGATA2:CENPB	1
ZN582_2134#SMARCA5:MYB/SANT:125:0	sgGATA2	0.0166875	499	sgGATA2	sgGATA2:ZN582	0.613071
ZN547_2130#ZNF547:C2H2:57:1	sgGATA1	0.0165962	500	sgGATA1	sgGATA1:ZN547	0.000304069
GLI3_638#GLI:C2H2:262:0	sgGATA2	0.0165317	501	sgGATA2	sgGATA2:GLI3	0.00965783
ZN382_2119#ZNF382:C2H2:154:1	sgGATA2	0.0161721	502	sgGATA2	sgGATA2:ZN382	1.09264e-05
OSR2_1325#OSR2:C2H2:130:1	sgGATA1	0.0152178	503	sgGATA1	sgGATA1:OSR2	0.0225625
THRB_1985#NR/5:nuclearreceptor:34:0	sgGATA2	0.0148183	504	sgGATA2	sgGATA2:THRB	1.90188e-11
NFATC3_1159#NFAT/2:NFAT:99:0	sgGATA2	0.0147569	505	sgGATA2	sgGATA2:NFATC3	0.105143
EGR2_295#KLF/SP/2:C2H2:109:0	sgGATA2	0.014643	506	sgGATA2	sgGATA2:EGR2	1
SPDEF_1767#SPDEF/1:ETS:211:1	sgGATA1	0.0144083	507	sgGATA1	sgGATA1:SPDEF	0.370317
E2F2_258#E2F/4:E2F:158:1	sgGATA2	0.014316	508	sgGATA2	sgGATA2:E2F2	0.193763
ZBTB6_2059#ZBTB6:C2H2:146:1	sgGATA2	0.0142835	509	sgGATA2	sgGATA2:ZBTB6	1
FOXD1_504#FOX/5:forkhead:80:0	sgGATA2	0.0139066	510	sgGATA2	sgGATA2:FOXD1	0.0163002
NANOG_1128#OCT4+SOX2:POU:84:0	sgGATA2	0.0136999	511	sgGATA2	sgGATA2:NANOG	1
Tp53_1990#P53-like/2:P53L:233:1	sgGATA2	0.0133094	512	sgGATA2	sgGATA2:Tp53	3.67566e-19
MEF2C_1024#MEF2:MADS:183:0	sgGATA2	0.0132351	513	sgGATA2	sgGATA2:MEF2C	0.00565557
MECP2_1015#MECP2:MBD:97:1	sgGATA1	0.0130125	514	sgGATA1	sgGATA1:MECP2	1
THRB_1986#NR/10:nuclearreceptor:39:1	sgGATA2	0.0125841	515	sgGATA2	sgGATA2:THRB	1.90188e-11
ZFP57_2072#ZNF57:C2H2:218:1	sgGATA2	0.012519	516	sgGATA2	sgGATA2:ZFP57	0.99369
RARA_1505#NR/13:nuclearreceptor:42:0	sgGATA2	0.0124869	517	sgGATA2	sgGATA2:RARA	1.55421e-17
KLF8_938#KLF/SP/3:C2H2:285:1	sgGATA1	0.0124372	518	sgGATA1	sgGATA1:KLF8	0.0762104
NR4A2_1295#NR/9:nuclearreceptor:38:1	sgGATA2	0.012322	519	sgGATA2	sgGATA2:NR4A2	0.965313
MEOX2_1050#HD/11:homeodomain:11:1	sgGATA1	0.0122566	520	sgGATA1	sgGATA1:MEOX2	0.754302
ZNF282_2150#ZNF282:C2H2:163:1	sgGATA2	0.01193	521	sgGATA2	sgGATA2:ZNF282	0.874959
HINFP1_699#HINFP1/2:C2H2:275:1	sgGATA1	0.0119166	522	sgGATA1	sgGATA1:HINFP1	1
NR2E3_1269#NR/2:nuclearreceptor:31:1	sgGATA2	0.0119064	523	sgGATA2	sgGATA2:NR2E3	1
SRF_1799#SRF:MADS:184:0	sgGATA2	0.0113388	524	sgGATA2	sgGATA2:SRF	1
ZN431_2123#ZNF431:C2H2:228:1	sgGATA2	0.0111679	525	sgGATA2	sgGATA2:ZN431	9.29832e-10
FEZF1_440#FEZF1:C2H2:122:1	sgGATA2	0.0110731	526	sgGATA2	sgGATA2:FEZF1	1
ZN384_2120#ZNF384/1:C2H2:193:1	sgGATA2	0.010505	527	sgGATA2	sgGATA2:ZN384	0.12586
Mecom_1014#EVI1/MECOM:C2H2:241:0	sgGATA2	0.0104865	528	sgGATA2	sgGATA2:Mecom	4.87117e-19
Sox5_1722#SOX/2:HMG:91:0	sgGATA2	0.0103417	529	sgGATA2	sgGATA2:Sox5	0.869597
ARNT+HIF1A_38#HIF:bHLH:60:1	sgGATA2	0.009933	530	sgGATA2	sgGATA2:ARNT+HIF1A	0.0714398
Hmx3_714#HD/4:homeodomain:4:0	sgGATA2	0.00980052	531	sgGATA2	sgGATA2:Hmx3	1
NFATC1_1157#NFAT/4:NFAT:168:1	sgGATA2	0.00977845	532	sgGATA2	sgGATA2:NFATC1	0.956367
OVOL1_1336#OVOL1:C2H2:240:1	sgGATA2	0.00929304	533	sgGATA2	sgGATA2:OVOL1	0.808554
ZFP82_2075#ZNF354:C2H2:121:0	sgGATA2	0.00874216	534	sgGATA2	sgGATA2:ZFP82	1
PAX5_1356#PAX/2:PAX:282:1	sgGATA2	0.00862763	535	sgGATA2	sgGATA2:PAX5	0.00278253
DDIT3_217#CREB/ATF/3:bZIP:51:0	sgGATA2	0.00861557	536	sgGATA2	sgGATA2:DDIT3	4.95074e-116
MZF1_1126#MFZ1:C2H2:199:1	sgGATA2	0.00851459	537	sgGATA2	sgGATA2:MZF1	0.0305311
JUND_910#CREB/ATF/2:bZIP:50:0	sgGATA2	0.00709067	538	sgGATA2	sgGATA2:JUND	9.16022e-08
ZN260_2103#ZNF146:C2H2:208:0	sgGATA2	0.00698326	539	sgGATA2	sgGATA2:ZN260	0.718025
ZN250_2101#ZNF250:C2H2:219:1	sgGATA2	0.00690893	540	sgGATA2	sgGATA2:ZN250	0.222052
ZBT48_2053#ZBTB48:C2H2:175:1	sgGATA2	0.0069063	541	sgGATA2	sgGATA2:ZBT48	0.000410674
ZN329_2113#ZNF329:C2H2:260:1	sgGATA1	0.00687376	542	sgGATA1	sgGATA1:ZN329	2.59411e-31
ZNF524_2160#ZNF524:C2H2:213:1	sgGATA2	0.0065989	543	sgGATA2	sgGATA2:ZNF524	1.11408e-08
TFCP2_1954#TFCP2:CP2:259:0	sgGATA2	0.00659078	544	sgGATA2	sgGATA2:TFCP2	1
HIC1_685#HIC/2:C2H2:243:1	sgGATA2	0.00635416	545	sgGATA2	sgGATA2:HIC1	2.42842e-19
Stat6_1825#STAT/1:STAT:167:0	sgGATA2	0.00616417	546	sgGATA2	sgGATA2:Stat6	0.959318
ZNF784_2168#ZNF784:C2H2:222:1	sgGATA2	0.00566164	547	sgGATA2	sgGATA2:ZNF784	0.000934603
HINFP1_700#HINFP1/3:C2H2:276:1	sgGATA1	0.00528042	548	sgGATA1	sgGATA1:HINFP1	1
NFIX_1183#NFI/1:NFI:189:0	sgGATA2	0.0050791	549	sgGATA2	sgGATA2:NFIX	9.52004e-35
RFX5_1566#RFX/3:RFX:246:1	sgGATA2	0.0048311	550	sgGATA2	sgGATA2:RFX5	0.960586
PAX6_1360#PAX/1:PAX:281:0	sgGATA2	0.00477392	551	sgGATA2	sgGATA2:PAX6	0.566687
ZN121_2094#ZFN121:C2H2:244:1	sgGATA2	0.00468995	552	sgGATA2	sgGATA2:ZN121	2.16673e-48
BC11A_98#IRF/2:IRF:106:1	sgGATA2	0.00456226	553	sgGATA2	sgGATA2:BC11A	0.475322
TCF7_1892#LEF1:HMG:120:0	sgGATA2	0.00377885	554	sgGATA2	sgGATA2:TCF7	1
TF7L1_1922#TCF/LEF:HMG:29:0	sgGATA2	0.00354822	555	sgGATA2	sgGATA2:TF7L1	0.0766187
TEAD4_1911#TEAD:TEA:166:0	sgGATA2	0.00294044	556	sgGATA2	sgGATA2:TEAD4	2.55688e-09
ZNF435_2159#ZNF435:C2H2:81:1	sgGATA2	0.00288132	557	sgGATA2	sgGATA2:ZNF435	0.142282
T_1831#TBX/1:TBX:70:0	sgGATA2	0.00265821	558	sgGATA2	sgGATA2:T	5.05347e-05
NFAC2_1146#NFAT/1:NFAT:100:0	sgGATA2	0.00260874	559	sgGATA2	sgGATA2:NFAC2	0.731344
PRDM5_1476#PRDM5:C2H2:116:1	sgGATA2	0.00208707	560	sgGATA2	sgGATA2:PRDM5	0.000127612
SOX10_1674#SOX/8:HMG:202:1	sgGATA2	0.00197291	561	sgGATA2	sgGATA2:SOX10	0.200116
PLAG1_1406#PLAG1:C2H2:268:1	sgGATA2	0.00185564	562	sgGATA2	sgGATA2:PLAG1	3.261e-07
ZN322_2112#ZNF332:C2H2:152:0	sgGATA1	0.00147972	563	sgGATA1	sgGATA1:ZN322	0.00124728
ZN134_2095#ZNF134:C2H2:135:1	sgGATA2	0.00107208	564	sgGATA2	sgGATA2:ZN134	0.0138226
TBX4_1878#TBX/2:TBX:71:0	sgGATA2	0.000780903	565	sgGATA2	sgGATA2:TBX4	5.91384e-14
TBP_1838#TATA:not_classified:182:1	sgGATA2	0.000668501	566	sgGATA2	sgGATA2:TBP	1
HNF1B_723#HD/10:homeodomain:10:0	sgGATA2	0.000541384	567	sgGATA2	sgGATA2:HNF1B	0.921494
POU4F2_1447#POU/2:POU:82:0	sgGATA2	0.000301281	568	sgGATA2	sgGATA2:POU4F2	1
ZFP28_2069#ZNF28:C2H2:107:1	sgGATA2	0.000291107	569	sgGATA2	sgGATA2:ZFP28	1
OSR2_1325#OSR2:C2H2:130:1	sgGATA2	0.00025328	570	sgGATA2	sgGATA2:OSR2	0.235315
HSFY2_816#HSFY2:HSF:209:1	sgGATA2	0.000137477	571	sgGATA2	sgGATA2:HSFY2	1
ZN528_2129#ZNF528:C2H2:119:1	sgGATA2	7.05022e-05	572	sgGATA2	sgGATA2:ZN528	0.00322758
