# Supplementary material for: High-throughput single-cell chromatin accessibility CRISPR screens enable unbiased identification of regulatory networks in cancer
Source: Nat Commun. 2021 May 20;12:2969. doi: 10.1038/s41467-021-23213-w (PMC8137922; doi:10.1038/s41467-021-23213-w)
Supplement: Supplementary file 6 — Supplementary Data 3 [file 41467_2021_23213_MOESM6_ESM.xlsx]

## Sheet: K562-TimeCourse-Day3-sgRNA.TF
Supplementary Table 3. Motif accessibliity results from K562 Time Course Screen Day3
Motif#Family:BindingSite:Cluster:Seed - The motif name summarized from Vierstra et al 2020 corresponding to the motif analysis. The naming convention is TF_MotifNumber#MotifFamily:BindingSiteFamily:TFMotifCluster:MotifSeed. The main thing we used is TFMotifCluster to de-duplicate redundant motif PWMs. MoitfSeed refers to being a motif most similar to all other motifs in the cluster which we dont …
sgRNA - The sgRNA target and experimental name to each group.
DiffDevScore - Absolute differential TF motif deviation score between sgT and sgNT.
DiffRank - Rank of the absolute differential TF motif deviation score between sgT and sgNT.
sgRNAClean - The sgRNA target associated with each group.
sgRNA:TF - The sgRNA target and TF motif measured. This is used to asses the top perturbed hits in the SpearATAC screen.
X2_Padj - Chi-Squared adjusted (one-sided) p-value determined from the variability of the sgT and sgNT cells for each group. This value was computed using the same routine as "compute_variability" in chromVAR (Schep et al 2017)
Motif#Family:BindingSite:Cluster:Seed	sgRNA	DiffDevScore	DiffRank	sgRNAClean	sgRNA:TF	X2_Padj
TAL1_1835#GATA:C2H2:242:0	D3:sgGATA1	5.60652	1	sgGATA1	sgGATA1:TAL1	0
SPIB_1777#SPI:ETS:95:0	D3:sgGATA1	3.88787	2	sgGATA1	sgGATA1:SPIB	0
ELF3_315#ETS/2:ETS:96:0	D3:sgGATA1	2.37043	3	sgGATA1	sgGATA1:ELF3	2.12519e-289
RUNX3_1599#RUNX/1:RUNX:179:0	D3:sgGATA1	2.2785	4	sgGATA1	sgGATA1:RUNX3	5.07104e-265
Klf1_915#KLF/SP/1:C2H2:112:0	D3:sgKLF1	2.1982	5	sgKLF1	sgKLF1:Klf1	2.63779e-120
FOSL1+JUNB_467#AP1/1:bZIP:54:0	D3:sgGATA1	2.16412	6	sgGATA1	sgGATA1:FOSL1+JUNB	0
ELF5_320#ETS/1:ETS:98:0	D3:sgGATA1	2.11343	7	sgGATA1	sgGATA1:ELF5	2.23749e-193
HLTF_706#HLTF:not_classified:185:1	D3:sgGATA1	1.76213	8	sgGATA1	sgGATA1:HLTF	1.79588e-82
BC11A_98#IRF/2:IRF:106:1	D3:sgGATA1	1.74657	9	sgGATA1	sgGATA1:BC11A	2.81655e-114
Mecom_1014#EVI1/MECOM:C2H2:241:0	D3:sgGATA1	1.71203	10	sgGATA1	sgGATA1:Mecom	2.89228e-65
STA5B_1809#STAT/2:STAT:171:0	D3:sgGATA1	1.42893	11	sgGATA1	sgGATA1:STA5B	1.05512e-177
FOXA2_482#FOX/4:forkhead:79:0	D3:sgGATA1	1.32116	12	sgGATA1	sgGATA1:FOXA2	5.28302e-62
BACH2_74#AP1/2:bZIP:53:0	D3:sgGATA1	1.30257	13	sgGATA1	sgGATA1:BACH2	0
Klf1_915#KLF/SP/1:C2H2:112:0	D3:sgGATA1	1.29246	14	sgGATA1	sgGATA1:Klf1	6.98922e-30
GFI1B_633#GFI:C2H2:181:0	D3:sgGATA1	1.11374	15	sgGATA1	sgGATA1:GFI1B	3.80924e-45
RHOXF1_1574#HD/20:homeodomain:26:0	D3:sgGATA1	1.10313	16	sgGATA1	sgGATA1:RHOXF1	2.91303e-14
IRF9_874#IRF/1:IRF:104:0	D3:sgGATA1	1.08037	17	sgGATA1	sgGATA1:IRF9	4.46953e-13
NFIX_1183#NFI/1:NFI:189:0	D3:sgGATA1	1.05098	18	sgGATA1	sgGATA1:NFIX	7.75975e-63
KLF5_933#KLF/SP/2:C2H2:109:0	D3:sgKLF1	1.03706	19	sgKLF1	sgKLF1:KLF5	0.714004
ITF2_889#Ebox/CACCTG:bHLH:68:0	D3:sgGATA1	1.01169	20	sgGATA1	sgGATA1:ITF2	2.46653e-119
CTCF_196#CTCF:C2H2:265:0	D3:sgGATA1	0.992132	21	sgGATA1	sgGATA1:CTCF	0
RXRA_1611#NR/1:nuclearreceptor:30:0	D3:sgGATA1	0.944662	22	sgGATA1	sgGATA1:RXRA	5.8158e-11
SNAI2_1661#SNAI2:C2H2:67:1	D3:sgGATA1	0.934488	23	sgGATA1	sgGATA1:SNAI2	8.14156e-118
FOXD2_506#FOX/5:forkhead:80:0	D3:sgGATA1	0.908997	24	sgGATA1	sgGATA1:FOXD2	1.03947e-25
PRDM6_1477#NFAC/2:NFAT:101:0	D3:sgGATA1	0.904836	25	sgGATA1	sgGATA1:PRDM6	1.26504e-08
TAL1_1835#GATA:C2H2:242:0	D3:sgKLF1	0.85747	26	sgKLF1	sgKLF1:TAL1	1.25157e-273
ZNF384_2154#ZNF384/2:C2H2:194:1	D3:sgGATA1	0.826591	27	sgGATA1	sgGATA1:ZNF384	2.40827e-33
SPIB_1777#SPI:ETS:95:0	D3:sgKLF1	0.800747	28	sgKLF1	sgKLF1:SPIB	8.35066e-28
BCL6_99#BCL6/2:C2H2:170:1	D3:sgGATA1	0.796007	29	sgGATA1	sgGATA1:BCL6	3.78195e-34
BATF_92#BATF:bZIP:138:0	D3:sgGATA1	0.791112	30	sgGATA1	sgGATA1:BATF	1.11973e-193
SMAD2_1646#SMAD:SMAD:147:0	D3:sgGATA1	0.773689	31	sgGATA1	sgGATA1:SMAD2	1.53428e-31
Rarg_1530#NR/12:nuclearreceptor:41:0	D3:sgGATA1	0.753125	32	sgGATA1	sgGATA1:Rarg	1.09664e-24
IRF5_860#IRF/3:IRF:103:1	D3:sgGATA1	0.751616	33	sgGATA1	sgGATA1:IRF5	0.00428011
NR2C2_1262#NR/3:nuclearreceptor:32:0	D3:sgGATA1	0.747421	34	sgGATA1	sgGATA1:NR2C2	8.77034e-20
MAFF_991#MAF:bZIP:55:0	D3:sgGATA1	0.74418	35	sgGATA1	sgGATA1:MAFF	5.42072e-53
HXA9_827#HD/14:homeodomain:19:0	D3:sgGATA1	0.742185	36	sgGATA1	sgGATA1:HXA9	7.76159e-06
ZN121_2094#ZFN121:C2H2:244:1	D3:sgKLF1	0.74207	37	sgKLF1	sgKLF1:ZN121	2.15484e-60
ZSC22_2171#GC-tract:C2H2:113:0	D3:sgGATA1	0.724096	38	sgGATA1	sgGATA1:ZSC22	0.903986
PRDM1_1471#PRDM1:C2H2:105:1	D3:sgGATA1	0.717542	39	sgGATA1	sgGATA1:PRDM1	0.00133008
RUNX2_1597#RUNX/2:RUNX:178:1	D3:sgGATA1	0.679647	40	sgGATA1	sgGATA1:RUNX2	0.00244424
IKZF1_841#ZNF143:C2H2:173:1	D3:sgGATA1	0.678168	41	sgGATA1	sgGATA1:IKZF1	6.76072e-22
PAX5_1356#PAX/2:PAX:282:1	D3:sgKLF1	0.678022	42	sgKLF1	sgKLF1:PAX5	5.59058e-16
TEAD3_1908#TEAD:TEA:166:0	D3:sgGATA1	0.672336	43	sgGATA1	sgGATA1:TEAD3	5.61293e-08
EGR2_292#EGR:C2H2:111:0	D3:sgGATA1	0.669457	44	sgGATA1	sgGATA1:EGR2	2.97438e-20
ZFP28_2069#ZNF28:C2H2:107:1	D3:sgGATA1	0.646864	45	sgGATA1	sgGATA1:ZFP28	0.00265028
FOXB1_488#FOX/6:forkhead:87:1	D3:sgGATA1	0.641279	46	sgGATA1	sgGATA1:FOXB1	0.0300079
ZNF354C_2153#ZNF53:C2H2:221:1	D3:sgGATA1	0.632147	47	sgGATA1	sgGATA1:ZNF354C	0.000877823
PBX2_1373#HD/12:homeodomain:12:0	D3:sgGATA1	0.62663	48	sgGATA1	sgGATA1:PBX2	0.245951
Twist2_1997#Ebox/CATATG:bHLH:62:0	D3:sgGATA1	0.615476	49	sgGATA1	sgGATA1:Twist2	5.35034e-10
ZFP82_2075#ZNF354:C2H2:121:0	D3:sgGATA1	0.592366	50	sgGATA1	sgGATA1:ZFP82	0.092259
LIN54_972#LIN54:CXC:224:1	D3:sgGATA1	0.583991	51	sgGATA1	sgGATA1:LIN54	0.000133747
POU2F2_1423#POU/1:POU:85:0	D3:sgGATA1	0.565723	52	sgGATA1	sgGATA1:POU2F2	0.0472896
CDX1_129#HD/13:homeodomain:18:1	D3:sgGATA1	0.560068	53	sgGATA1	sgGATA1:CDX1	0.00657969
NFIA_1165#NFI/3:NFI:128:1	D3:sgGATA1	0.559388	54	sgGATA1	sgGATA1:NFIA	1.39312e-31
HOXD8_799#HD/2:homeodomain:2:0	D3:sgKLF1	0.554483	55	sgKLF1	sgKLF1:HOXD8	4.11101e-25
NR2E1_1266#NR/14:nuclearreceptor:43:0	D3:sgGATA1	0.552544	56	sgGATA1	sgGATA1:NR2E1	0.0160208
FOSL1+JUNB_467#AP1/1:bZIP:54:0	D3:sgKLF1	0.546269	57	sgKLF1	sgKLF1:FOSL1+JUNB	0
NR2F6_1280#NR/13:nuclearreceptor:42:0	D3:sgKLF1	0.538644	58	sgKLF1	sgKLF1:NR2F6	1.26325e-28
STA5B_1809#STAT/2:STAT:171:0	D3:sgKLF1	0.528042	59	sgKLF1	sgKLF1:STA5B	3.03041e-73
KLF8_938#KLF/SP/3:C2H2:285:1	D3:sgKLF1	0.528016	60	sgKLF1	sgKLF1:KLF8	0.000141989
SPIB_1777#SPI:ETS:95:0	D3:sgGATA2	0.521985	61	sgGATA2	sgGATA2:SPIB	3.91993e-91
Foxj3_538#FOX/8:forkhead:203:0	D3:sgGATA1	0.51843	62	sgGATA1	sgGATA1:Foxj3	0.700191
NFYC_1199#NFY:NFY:13:0	D3:sgGATA1	0.517885	63	sgGATA1	sgGATA1:NFYC	1.3428e-82
FOSL2+JUN_474#CREB/ATF/1:bZIP:49:0	D3:sgGATA1	0.517569	64	sgGATA1	sgGATA1:FOSL2+JUN	9.5388e-13
ZN708_2138#ZNF708:C2H2:136:1	D3:sgGATA1	0.515237	65	sgGATA1	sgGATA1:ZN708	1.66366e-13
Arid5a_34#ARI5A:ARID:88:1	D3:sgGATA1	0.512408	66	sgGATA1	sgGATA1:Arid5a	0.0621178
ELF3_315#ETS/2:ETS:96:0	D3:sgKLF1	0.51144	67	sgKLF1	sgKLF1:ELF3	0.000102889
RELA_1540#NFKB/1:NFAT:160:0	D3:sgGATA1	0.509658	68	sgGATA1	sgGATA1:RELA	2.66651e-08
HAND1_666#HAND1:bHLH:148:1	D3:sgGATA1	0.509628	69	sgGATA1	sgGATA1:HAND1	8.49897e-26
SPDEF_1771#SPDEF/2:ETS:212:0	D3:sgGATA1	0.503523	70	sgGATA1	sgGATA1:SPDEF	0.26957
TCF7_1892#LEF1:HMG:120:0	D3:sgGATA1	0.500154	71	sgGATA1	sgGATA1:TCF7	0.823992
Hic1_686#HIC/1:C2H2:187:0	D3:sgGATA1	0.487191	72	sgGATA1	sgGATA1:Hic1	2.07689e-17
ZN431_2123#ZNF431:C2H2:228:1	D3:sgGATA1	0.486677	73	sgGATA1	sgGATA1:ZN431	1.68677e-11
ITF2_889#Ebox/CACCTG:bHLH:68:0	D3:sgKLF1	0.482049	74	sgKLF1	sgKLF1:ITF2	1.02796e-90
TYY1_2000#YY1:C2H2:145:1	D3:sgGATA1	0.47861	75	sgGATA1	sgGATA1:TYY1	1.4992e-22
IKZF1_841#ZNF143:C2H2:173:1	D3:sgKLF1	0.474617	76	sgKLF1	sgKLF1:IKZF1	5.81145e-17
Foxj3_539#FOX/3:forkhead:78:0	D3:sgGATA1	0.473166	77	sgGATA1	sgGATA1:Foxj3	0.700191
MSX1_1077#HD/5:homeodomain:5:0	D3:sgGATA1	0.46676	78	sgGATA1	sgGATA1:MSX1	0.429631
SRY_1804#SOX/1:HMG:89:0	D3:sgGATA1	0.465978	79	sgGATA1	sgGATA1:SRY	0.0614328
ZN449_2125#ZNF449:C2H2:271:1	D3:sgKLF1	0.463035	80	sgKLF1	sgKLF1:ZN449	2.35946e-09
EN1_349#HD/7:homeodomain:7:0	D3:sgGATA1	0.462162	81	sgGATA1	sgGATA1:EN1	0.393778
MYBL2_1106#MYB/4:MYB:256:0	D3:sgGATA1	0.461282	82	sgGATA1	sgGATA1:MYBL2	1
Rfx1_1548#RFX/1:RFX:247:0	D3:sgGATA1	0.458831	83	sgGATA1	sgGATA1:Rfx1	0.0786312
Arid3a_32#HD/18:homeodomain:24:1	D3:sgGATA1	0.453921	84	sgGATA1	sgGATA1:Arid3a	0.880861
KLF5_933#KLF/SP/2:C2H2:109:0	D3:sgGATA1	0.452452	85	sgGATA1	sgGATA1:KLF5	1
HOXD12_791#HD/17:homeodomain:22:0	D3:sgGATA1	0.450693	86	sgGATA1	sgGATA1:HOXD12	0.0404715
ZNF740_2163#ZIC/2:C2H2:110:0	D3:sgGATA1	0.446559	87	sgGATA1	sgGATA1:ZNF740	4.21352e-11
Npas2_1242#Ebox/CACGTG/1:bHLH:58:0	D3:sgGATA1	0.445949	88	sgGATA1	sgGATA1:Npas2	1.47448e-10
SPIB_1777#SPI:ETS:95:0	D3:sgMYC	0.444383	89	sgMYC	sgMYC:SPIB	1.1339e-25
Tp53_1989#P53-like/3:P53L:234:1	D3:sgGATA1	0.442037	90	sgGATA1	sgGATA1:Tp53	1.31006e-14
TBX4_1878#TBX/2:TBX:71:0	D3:sgKLF1	0.440248	91	sgKLF1	sgKLF1:TBX4	3.56083e-12
TBP_1840#TATA:not_classified:182:0	D3:sgGATA1	0.438879	92	sgGATA1	sgGATA1:TBP	0.830863
Stat6_1825#STAT/1:STAT:167:0	D3:sgGATA1	0.438678	93	sgGATA1	sgGATA1:Stat6	0.0147377
ZN449_2125#ZNF449:C2H2:271:1	D3:sgGATA1	0.438444	94	sgGATA1	sgGATA1:ZN449	1.9973e-09
PBX2_1372#HD/16:homeodomain:21:0	D3:sgGATA1	0.436507	95	sgGATA1	sgGATA1:PBX2	0.245951
BC11A_98#IRF/2:IRF:106:1	D3:sgKLF1	0.435256	96	sgKLF1	sgKLF1:BC11A	0.403699
SREBF2_1793#SREBF1:bHLH-ZIP:74:0	D3:sgGATA1	0.434716	97	sgGATA1	sgGATA1:SREBF2	8.06619e-11
NFATC2_1158#NFAT/1:NFAT:100:0	D3:sgKLF1	0.432982	98	sgKLF1	sgKLF1:NFATC2	0.132956
MYBL1_1099#MYB/3:MYB:255:1	D3:sgGATA1	0.429034	99	sgGATA1	sgGATA1:MYBL1	0.64022
BCL6B_103#BCL6/1:C2H2:169:0	D3:sgGATA1	0.424333	100	sgGATA1	sgGATA1:BCL6B	0.00117336
MEF2C_1024#MEF2:MADS:183:0	D3:sgGATA1	0.421742	101	sgGATA1	sgGATA1:MEF2C	8.0057e-05
ZN384_2120#ZNF384/1:C2H2:193:1	D3:sgGATA1	0.41982	102	sgGATA1	sgGATA1:ZN384	0.245951
CEBPB_142#CCAAT/CEBP:bZIP:52:0	D3:sgGATA1	0.416668	103	sgGATA1	sgGATA1:CEBPB	1.81983e-16
TFDP1_1956#E2F/2:E2F:156:0	D3:sgKLF1	0.415838	104	sgKLF1	sgKLF1:TFDP1	0.374942
CTCF_196#CTCF:C2H2:265:0	D3:sgKLF1	0.398243	105	sgKLF1	sgKLF1:CTCF	3.05724e-255
ERR3_374#NR/7:nuclearreceptor:36:0	D3:sgGATA1	0.396948	106	sgGATA1	sgGATA1:ERR3	2.8125e-13
SUH_1830#RBPJ:not_classified:165:0	D3:sgKLF1	0.396897	107	sgKLF1	sgKLF1:SUH	0.0839248
BACH2_74#AP1/2:bZIP:53:0	D3:sgKLF1	0.394929	108	sgKLF1	sgKLF1:BACH2	0
TFAP2C_1948#TFAP2/1:TFAP:264:0	D3:sgKLF1	0.394526	109	sgKLF1	sgKLF1:TFAP2C	4.42661e-11
MZF1_1126#MFZ1:C2H2:199:1	D3:sgGATA1	0.393604	110	sgGATA1	sgGATA1:MZF1	3.18597e-06
NR1D1_1244#NR/19:nuclearreceptor:48:1	D3:sgGATA2	0.393244	111	sgGATA2	sgGATA2:NR1D1	2.55365e-34
ELF5_320#ETS/1:ETS:98:0	D3:sgKLF1	0.391902	112	sgKLF1	sgKLF1:ELF5	1.0794e-17
MZF1_1124#MZF1:C2H2:114:1	D3:sgGATA1	0.391525	113	sgGATA1	sgGATA1:MZF1	3.18597e-06
NFATC1_1155#NFAT/2:NFAT:99:0	D3:sgGATA1	0.384919	114	sgGATA1	sgGATA1:NFATC1	0.0669588
ZIM3_2091#ZIM3:C2H2:108:1	D3:sgGATA1	0.382922	115	sgGATA1	sgGATA1:ZIM3	1
MYC_1108#Ebox/CACGTG/2:bHLH:59:0	D3:sgGATA1	0.381115	116	sgGATA1	sgGATA1:MYC	1.19271e-14
ZNF384_2154#ZNF384/2:C2H2:194:1	D3:sgKLF1	0.380238	117	sgKLF1	sgKLF1:ZNF384	8.95854e-15
MGA_1054#TBX/4:TBX:73:0	D3:sgKLF1	0.377379	118	sgKLF1	sgKLF1:MGA	5.09913e-09
VDR_2019#NR/15:nuclearreceptor:44:0	D3:sgKLF1	0.372217	119	sgKLF1	sgKLF1:VDR	0.0100318
EOMES_357#TBX/3:TBX:72:1	D3:sgGATA1	0.372	120	sgGATA1	sgGATA1:EOMES	0.234021
ZFP82_2075#ZNF354:C2H2:121:0	D3:sgKLF1	0.368031	121	sgKLF1	sgKLF1:ZFP82	1
NR2E3_1269#NR/2:nuclearreceptor:31:1	D3:sgGATA1	0.366813	122	sgGATA1	sgGATA1:NR2E3	0.00440921
GLI1_634#GLI:C2H2:262:1	D3:sgKLF1	0.365117	123	sgKLF1	sgKLF1:GLI1	1.41184e-33
VENTX_2024#HD/3:homeodomain:3:1	D3:sgGATA1	0.362423	124	sgGATA1	sgGATA1:VENTX	0.299297
TFDP1_1956#E2F/2:E2F:156:0	D3:sgGATA1	0.362012	125	sgGATA1	sgGATA1:TFDP1	0.0891483
TAL1_1835#GATA:C2H2:242:0	D3:sgMYC	0.360613	126	sgMYC	sgMYC:TAL1	3.03098e-266
ZN250_2101#ZNF250:C2H2:219:1	D3:sgGATA1	0.355084	127	sgGATA1	sgGATA1:ZN250	0.23133
HNF1B_723#HD/10:homeodomain:10:0	D3:sgGATA1	0.352924	128	sgGATA1	sgGATA1:HNF1B	0.623186
TEAD3_1908#TEAD:TEA:166:0	D3:sgKLF1	0.350067	129	sgKLF1	sgKLF1:TEAD3	3.8988e-07
HLTF_706#HLTF:not_classified:185:1	D3:sgKLF1	0.34953	130	sgKLF1	sgKLF1:HLTF	6.13683e-07
SMAD2_1647#ZNF335:C2H2:153:1	D3:sgGATA1	0.348274	131	sgGATA1	sgGATA1:SMAD2	1.53428e-31
SPIB_1777#SPI:ETS:95:0	D3:sgRUNX2	0.347111	132	sgRUNX2	sgRUNX2:SPIB	1.16727e-21
BCL6_99#BCL6/2:C2H2:170:1	D3:sgKLF1	0.344937	133	sgKLF1	sgKLF1:BCL6	1.92437e-09
THRB_1985#NR/5:nuclearreceptor:34:0	D3:sgGATA1	0.344549	134	sgGATA1	sgGATA1:THRB	0.00688783
ITF2_889#Ebox/CACCTG:bHLH:68:0	D3:sgMYC	0.342158	135	sgMYC	sgMYC:ITF2	2.14071e-90
ZNF713_2162#ZNF713:C2H2:230:1	D3:sgGATA1	0.341071	136	sgGATA1	sgGATA1:ZNF713	0.880861
NR4A2+RXRA_1298#NR/18:nuclearreceptor:47:0	D3:sgKLF1	0.340286	137	sgKLF1	sgKLF1:NR4A2+RXRA	0.000569888
Creb5_186#CREB/ATF/2:bZIP:50:0	D3:sgGATA1	0.338602	138	sgGATA1	sgGATA1:Creb5	6.47699e-05
RFX5_1566#RFX/3:RFX:246:1	D3:sgGATA1	0.334822	139	sgGATA1	sgGATA1:RFX5	0.717107
Hic1_686#HIC/1:C2H2:187:0	D3:sgGATA2	0.334358	140	sgGATA2	sgGATA2:Hic1	4.12078e-19
REST_1544#REST/NRSF:C2H2:151:1	D3:sgGATA1	0.333156	141	sgGATA1	sgGATA1:REST	2.01016e-18
SCRT1_1631#SCRT1:C2H2:66:0	D3:sgGATA1	0.332357	142	sgGATA1	sgGATA1:SCRT1	6.92068e-07
HOMEZ_739#HOMEZ:HOMEZ:195:1	D3:sgGATA1	0.330368	143	sgGATA1	sgGATA1:HOMEZ	0.583756
ELF5_320#ETS/1:ETS:98:0	D3:sgGATA2	0.330339	144	sgGATA2	sgGATA2:ELF5	9.71693e-28
Znf423_2158#ZNF423:C2H2:177:1	D3:sgKLF1	0.329628	145	sgKLF1	sgKLF1:Znf423	3.43491e-16
REL_1537#NFKB/3:NFAT:159:1	D3:sgGATA1	0.328411	146	sgGATA1	sgGATA1:REL	0.000860782
TAL1_1835#GATA:C2H2:242:0	D3:sgRUNX2	0.327364	147	sgRUNX2	sgRUNX2:TAL1	1.74943e-234
NR1D1_1244#NR/19:nuclearreceptor:48:1	D3:sgRUNX1	0.323942	148	sgRUNX1	sgRUNX1:NR1D1	1.9046e-32
EWSR1-FLI1_435#EWSR1/FLI1:ETS:117:1	D3:sgGATA1	0.32312	149	sgGATA1	sgGATA1:EWSR1-FLI1	0.00532691
NFIX_1183#NFI/1:NFI:189:0	D3:sgGATA2	0.318454	150	sgGATA2	sgGATA2:NFIX	8.64373e-32
ZNF24_2148#ZNF24:C2H2:198:1	D3:sgGATA1	0.317602	151	sgGATA1	sgGATA1:ZNF24	0.460628
PO3F2_1413#POU/3:POU:83:0	D3:sgGATA1	0.317057	152	sgGATA1	sgGATA1:PO3F2	0.196922
Ahr+Arnt_3#AHR:bHLH:284:0	D3:sgGATA1	0.3163	153	sgGATA1	sgGATA1:Ahr+Arnt	0.497167
GFI1B_633#GFI:C2H2:181:0	D3:sgKLF1	0.315505	154	sgKLF1	sgKLF1:GFI1B	1.83228e-16
SPIB_1777#SPI:ETS:95:0	D3:sgRUNX1	0.31546	155	sgRUNX1	sgRUNX1:SPIB	9.89567e-23
ESR1_377#NR/17:nuclearreceptor:46:0	D3:sgGATA1	0.313244	156	sgGATA1	sgGATA1:ESR1	1.59347e-73
NFYC_1199#NFY:NFY:13:0	D3:sgGATA2	0.313176	157	sgGATA2	sgGATA2:NFYC	4.81212e-74
EPAS1_358#HIF:bHLH:60:0	D3:sgGATA1	0.310803	158	sgGATA1	sgGATA1:EPAS1	0.440296
NFATC1_1156#NFAT/3:NFAT:102:1	D3:sgKLF1	0.309276	159	sgKLF1	sgKLF1:NFATC1	0.447286
ZN134_2095#ZNF134:C2H2:135:1	D3:sgGATA1	0.306412	160	sgGATA1	sgGATA1:ZN134	0.00942026
ZN329_2113#ZNF329:C2H2:260:1	D3:sgGATA1	0.306151	161	sgGATA1	sgGATA1:ZN329	1.44895e-06
LYL1_978#Ebox/CAGATGG:bHLH:63:0	D3:sgGATA1	0.305677	162	sgGATA1	sgGATA1:LYL1	1.62072e-29
EWSR1-FLI1_435#EWSR1/FLI1:ETS:117:1	D3:sgKLF1	0.305552	163	sgKLF1	sgKLF1:EWSR1-FLI1	0.323477
FOXA2_482#FOX/4:forkhead:79:0	D3:sgKLF1	0.305436	164	sgKLF1	sgKLF1:FOXA2	0.0147109
SMAD2_1646#SMAD:SMAD:147:0	D3:sgGATA2	0.303899	165	sgGATA2	sgGATA2:SMAD2	2.09618e-27
RXRG_1627#NR/4:nuclearreceptor:33:0	D3:sgGATA1	0.302928	166	sgGATA1	sgGATA1:RXRG	0.000177288
ZN768_2139#ZNF768:C2H2:137:1	D3:sgGATA2	0.302693	167	sgGATA2	sgGATA2:ZN768	3.10681e-39
TFAP2C_1948#TFAP2/1:TFAP:264:0	D3:sgGATA1	0.301859	168	sgGATA1	sgGATA1:TFAP2C	5.74538e-14
SIX2_1643#SIX/1:SIX:180:0	D3:sgGATA1	0.296887	169	sgGATA1	sgGATA1:SIX2	0.000111253
ITF2_889#Ebox/CACCTG:bHLH:68:0	D3:sgRUNX2	0.296699	170	sgRUNX2	sgRUNX2:ITF2	3.23327e-89
Six3_1644#SIX/2:SIX:280:1	D3:sgGATA1	0.295725	171	sgGATA1	sgGATA1:Six3	6.67333e-05
Foxj3_539#FOX/3:forkhead:78:0	D3:sgKLF1	0.294448	172	sgKLF1	sgKLF1:Foxj3	1
THAP1_1982#THAP1:not_classified:132:1	D3:sgGATA1	0.291578	173	sgGATA1	sgGATA1:THAP1	1.27196e-13
NFATC2_1158#NFAT/1:NFAT:100:0	D3:sgGATA1	0.288408	174	sgGATA1	sgGATA1:NFATC2	0.921193
PRD16_1470#PRDM16:C2H2:176:1	D3:sgGATA1	0.286832	175	sgGATA1	sgGATA1:PRD16	3.23458e-65
IRF7_865#IRF/4:IRF:196:1	D3:sgGATA1	0.285572	176	sgGATA1	sgGATA1:IRF7	0.129702
NFKB1_1185#NFKB/2:NFAT:161:1	D3:sgKLF1	0.284294	177	sgKLF1	sgKLF1:NFKB1	2.08839e-19
NR1H3_1248#NR/16:nuclearreceptor:45:1	D3:sgKLF1	0.282607	178	sgKLF1	sgKLF1:NR1H3	6.54681e-26
FOSL1+JUNB_467#AP1/1:bZIP:54:0	D3:sgGATA2	0.2813	179	sgGATA2	sgGATA2:FOSL1+JUNB	0
TYY1_2000#YY1:C2H2:145:1	D3:sgGATA2	0.280792	180	sgGATA2	sgGATA2:TYY1	4.17589e-27
Stat6_1825#STAT/1:STAT:167:0	D3:sgKLF1	0.280283	181	sgKLF1	sgKLF1:Stat6	0.149918
SMAD2_1646#SMAD:SMAD:147:0	D3:sgRUNX2	0.280108	182	sgRUNX2	sgRUNX2:SMAD2	5.36944e-16
NR1H3_1248#NR/16:nuclearreceptor:45:1	D3:sgGATA2	0.277753	183	sgGATA2	sgGATA2:NR1H3	1.58522e-35
FOXO3_563#FOX/7:forkhead:164:0	D3:sgGATA1	0.27726	184	sgGATA1	sgGATA1:FOXO3	2.16528e-05
Ddit3+Cebpa_218#DDIT3+CEBPA:bZIP:215:1	D3:sgKLF1	0.276948	185	sgKLF1	sgKLF1:Ddit3+Cebpa	0.000495093
ELF3_315#ETS/2:ETS:96:0	D3:sgGATA2	0.276716	186	sgGATA2	sgGATA2:ELF3	4.34234e-16
NFIA_1165#NFI/3:NFI:128:1	D3:sgGATA2	0.27629	187	sgGATA2	sgGATA2:NFIA	4.45593e-20
SMAD2_1646#SMAD:SMAD:147:0	D3:sgKLF1	0.276053	188	sgKLF1	sgKLF1:SMAD2	1.06124e-19
ZNF8_2169#ZNF85:C2H2:231:1	D3:sgGATA1	0.275633	189	sgGATA1	sgGATA1:ZNF8	0.0593547
CEBPB_142#CCAAT/CEBP:bZIP:52:0	D3:sgKLF1	0.275376	190	sgKLF1	sgKLF1:CEBPB	2.25228e-05
MGA_1054#TBX/4:TBX:73:0	D3:sgGATA1	0.274605	191	sgGATA1	sgGATA1:MGA	5.59164e-10
SMAD2_1646#SMAD:SMAD:147:0	D3:sgRUNX1	0.27435	192	sgRUNX1	sgRUNX1:SMAD2	1.23128e-21
PRDM5_1476#PRDM5:C2H2:116:1	D3:sgKLF1	0.272827	193	sgKLF1	sgKLF1:PRDM5	0.00810873
MZF1_1124#MZF1:C2H2:114:1	D3:sgKLF1	0.27264	194	sgKLF1	sgKLF1:MZF1	0.0731414
SMAD2_1647#ZNF335:C2H2:153:1	D3:sgGATA2	0.272173	195	sgGATA2	sgGATA2:SMAD2	2.09618e-27
COE1_164#EBF1:EBF:174:0	D3:sgRUNX1	0.270742	196	sgRUNX1	sgRUNX1:COE1	1.31251e-53
TBX4_1878#TBX/2:TBX:71:0	D3:sgGATA1	0.270372	197	sgGATA1	sgGATA1:TBX4	1.15514e-08
E2F8_281#E2F/3:E2F:157:0	D3:sgGATA1	0.269417	198	sgGATA1	sgGATA1:E2F8	1
RELA_1540#NFKB/1:NFAT:160:0	D3:sgKLF1	0.269258	199	sgKLF1	sgKLF1:RELA	0.228432
ZN680_2137#ZNF680:C2H2:251:1	D3:sgKLF1	0.268632	200	sgKLF1	sgKLF1:ZN680	0.0433534
SOX8_1734#SOX/3:HMG:92:0	D3:sgGATA1	0.268628	201	sgGATA1	sgGATA1:SOX8	0.121077
ZN554_2132#ZNF554:C2H2:142:1	D3:sgKLF1	0.268484	202	sgKLF1	sgKLF1:ZN554	0.000190721
LIN54_972#LIN54:CXC:224:1	D3:sgRUNX2	0.268312	203	sgRUNX2	sgRUNX2:LIN54	0.0672884
ESR1_377#NR/17:nuclearreceptor:46:0	D3:sgKLF1	0.26806	204	sgKLF1	sgKLF1:ESR1	2.57227e-56
TYY1_2000#YY1:C2H2:145:1	D3:sgMYC	0.266027	205	sgMYC	sgMYC:TYY1	1.72132e-19
PLAG1_1406#PLAG1:C2H2:268:1	D3:sgKLF1	0.265818	206	sgKLF1	sgKLF1:PLAG1	2.24535e-08
ZN708_2138#ZNF708:C2H2:136:1	D3:sgGATA2	0.265461	207	sgGATA2	sgGATA2:ZN708	1.3363e-19
ANDR_19#NR/20:nuclearreceptor:248:1	D3:sgGATA1	0.26395	208	sgGATA1	sgGATA1:ANDR	2.78324e-15
CUX2_207#CUX/2:CUT:16:0	D3:sgKLF1	0.263914	209	sgKLF1	sgKLF1:CUX2	0.413261
RFX3_1561#RFX/2:RFX:245:0	D3:sgGATA1	0.26343	210	sgGATA1	sgGATA1:RFX3	1
LYL1_978#Ebox/CAGATGG:bHLH:63:0	D3:sgGATA2	0.263105	211	sgGATA2	sgGATA2:LYL1	4.55761e-37
ZN250_2101#ZNF250:C2H2:219:1	D3:sgKLF1	0.262886	212	sgKLF1	sgKLF1:ZN250	0.285691
Npas2_1242#Ebox/CACGTG/1:bHLH:58:0	D3:sgKLF1	0.260917	213	sgKLF1	sgKLF1:Npas2	1.92437e-09
MYBL2_1105#MYB/2:MYB:254:0	D3:sgGATA1	0.260075	214	sgGATA1	sgGATA1:MYBL2	1
SIX2_1643#SIX/1:SIX:180:0	D3:sgKLF1	0.259918	215	sgKLF1	sgKLF1:SIX2	0.0359008
ZN331_2114#ZNF331:C2H2:270:1	D3:sgGATA1	0.257203	216	sgGATA1	sgGATA1:ZN331	1.86087e-14
ZN528_2129#ZNF528:C2H2:119:1	D3:sgGATA1	0.255508	217	sgGATA1	sgGATA1:ZN528	0.410437
Zfp652_2073#ZNF652:C2H2:232:1	D3:sgMYC	0.25425	218	sgMYC	sgMYC:Zfp652	1
PRD16_1470#PRDM16:C2H2:176:1	D3:sgGATA2	0.254005	219	sgGATA2	sgGATA2:PRD16	5.42421e-58
THRB_1987#NR/8:nuclearreceptor:37:1	D3:sgKLF1	0.253931	220	sgKLF1	sgKLF1:THRB	0.000102299
SNAI2_1661#SNAI2:C2H2:67:1	D3:sgRUNX2	0.252669	221	sgRUNX2	sgRUNX2:SNAI2	3.82163e-83
NRF1_1306#NRF1:CNC-bZIP:192:0	D3:sgGATA1	0.252474	222	sgGATA1	sgGATA1:NRF1	1.33645e-25
Mecom_1014#EVI1/MECOM:C2H2:241:0	D3:sgKLF1	0.252471	223	sgKLF1	sgKLF1:Mecom	0.00374994
Hic1_686#HIC/1:C2H2:187:0	D3:sgRUNX2	0.252059	224	sgRUNX2	sgRUNX2:Hic1	2.47401e-13
Z324A_2045#ZNF324:C2H2:115:1	D3:sgKLF1	0.250359	225	sgKLF1	sgKLF1:Z324A	0.000266694
MZF1_1126#MFZ1:C2H2:199:1	D3:sgKLF1	0.2499	226	sgKLF1	sgKLF1:MZF1	0.0731414
TYY1_2000#YY1:C2H2:145:1	D3:sgRUNX1	0.249726	227	sgRUNX1	sgRUNX1:TYY1	1.6699e-20
ZN331_2114#ZNF331:C2H2:270:1	D3:sgKLF1	0.249704	228	sgKLF1	sgKLF1:ZN331	4.20523e-14
HIC1_685#HIC/2:C2H2:243:1	D3:sgGATA1	0.248779	229	sgGATA1	sgGATA1:HIC1	3.71668e-24
IKZF1_841#ZNF143:C2H2:173:1	D3:sgRUNX1	0.248742	230	sgRUNX1	sgRUNX1:IKZF1	1.59373e-27
TYY1_2000#YY1:C2H2:145:1	D3:sgKLF1	0.248557	231	sgKLF1	sgKLF1:TYY1	2.67067e-22
ZN708_2138#ZNF708:C2H2:136:1	D3:sgRUNX1	0.247626	232	sgRUNX1	sgRUNX1:ZN708	1.67403e-12
NRF1_1306#NRF1:CNC-bZIP:192:0	D3:sgKLF1	0.2473	233	sgKLF1	sgKLF1:NRF1	7.19977e-25
ZNF143_2142#ZNF143:C2H2:172:1	D3:sgGATA1	0.246479	234	sgGATA1	sgGATA1:ZNF143	0.495117
TYY1_2000#YY1:C2H2:145:1	D3:sgRUNX2	0.246408	235	sgRUNX2	sgRUNX2:TYY1	5.89018e-18
Zfx_2077#ZFX:C2H2:144:0	D3:sgKLF1	0.245905	236	sgKLF1	sgKLF1:Zfx	1
ZFP57_2072#ZNF57:C2H2:218:1	D3:sgGATA1	0.245518	237	sgGATA1	sgGATA1:ZFP57	0.823992
POU3F4_1443#POU/2:POU:82:0	D3:sgGATA1	0.245369	238	sgGATA1	sgGATA1:POU3F4	1
THAP1_1982#THAP1:not_classified:132:1	D3:sgRUNX1	0.244879	239	sgRUNX1	sgRUNX1:THAP1	2.63543e-12
ZN708_2138#ZNF708:C2H2:136:1	D3:sgRUNX2	0.242177	240	sgRUNX2	sgRUNX2:ZN708	1.80004e-12
MZF1_1125#REL-halfsite:NFAT:162:1	D3:sgGATA2	0.24122	241	sgGATA2	sgGATA2:MZF1	0.0787937
SPDEF_1771#SPDEF/2:ETS:212:0	D3:sgKLF1	0.241071	242	sgKLF1	sgKLF1:SPDEF	1
RUNX3_1599#RUNX/1:RUNX:179:0	D3:sgRUNX1	0.240838	243	sgRUNX1	sgRUNX1:RUNX3	4.91078e-28
ZNF384_2154#ZNF384/2:C2H2:194:1	D3:sgRUNX1	0.240539	244	sgRUNX1	sgRUNX1:ZNF384	2.24188e-15
NFATC1_1156#NFAT/3:NFAT:102:1	D3:sgGATA1	0.240474	245	sgGATA1	sgGATA1:NFATC1	0.0669588
STA5B_1809#STAT/2:STAT:171:0	D3:sgMYC	0.24029	246	sgMYC	sgMYC:STA5B	2.23889e-65
ZSCAN4_2173#ZSCAN4:C2H2:286:1	D3:sgKLF1	0.240031	247	sgKLF1	sgKLF1:ZSCAN4	0.000539486
AIRE_4#AIRE:not_classified:139:1	D3:sgGATA1	0.239136	248	sgGATA1	sgGATA1:AIRE	1
SMAD2_1647#ZNF335:C2H2:153:1	D3:sgRUNX1	0.238475	249	sgRUNX1	sgRUNX1:SMAD2	1.23128e-21
HAND1_666#HAND1:bHLH:148:1	D3:sgGATA2	0.238068	250	sgGATA2	sgGATA2:HAND1	1.30482e-30
POU2F2_1423#POU/1:POU:85:0	D3:sgRUNX1	0.237791	251	sgRUNX1	sgRUNX1:POU2F2	1
HAND1_666#HAND1:bHLH:148:1	D3:sgRUNX2	0.237626	252	sgRUNX2	sgRUNX2:HAND1	7.71807e-23
ELF5_320#ETS/1:ETS:98:0	D3:sgMYC	0.236742	253	sgMYC	sgMYC:ELF5	4.34706e-23
MYBL1_1099#MYB/3:MYB:255:1	D3:sgRUNX1	0.236648	254	sgRUNX1	sgRUNX1:MYBL1	0.871781
TAL1_1835#GATA:C2H2:242:0	D3:sgRUNX1	0.235709	255	sgRUNX1	sgRUNX1:TAL1	2.03038e-268
ELF3_315#ETS/2:ETS:96:0	D3:sgRUNX1	0.234199	256	sgRUNX1	sgRUNX1:ELF3	1.15959e-06
IKZF1_841#ZNF143:C2H2:173:1	D3:sgGATA2	0.233629	257	sgGATA2	sgGATA2:IKZF1	1.62008e-22
SNAI2_1661#SNAI2:C2H2:67:1	D3:sgKLF1	0.233259	258	sgKLF1	sgKLF1:SNAI2	3.03005e-89
NR1D1_1244#NR/19:nuclearreceptor:48:1	D3:sgRUNX2	0.233253	259	sgRUNX2	sgRUNX2:NR1D1	1.43528e-29
NR1D1_1244#NR/19:nuclearreceptor:48:1	D3:sgMYC	0.232314	260	sgMYC	sgMYC:NR1D1	3.02665e-35
REST_1544#REST/NRSF:C2H2:151:1	D3:sgGATA2	0.231775	261	sgGATA2	sgGATA2:REST	2.04189e-18
REST_1544#REST/NRSF:C2H2:151:1	D3:sgMYC	0.230809	262	sgMYC	sgMYC:REST	1.75061e-13
ZNF232_2145#ZNF232:C2H2:235:1	D3:sgGATA1	0.230013	263	sgGATA1	sgGATA1:ZNF232	0.648451
GMEB2_648#GMEB2/1:SAND:223:1	D3:sgRUNX1	0.229595	264	sgRUNX1	sgRUNX1:GMEB2	1
ZN322_2111#ZNF332:C2H2:152:1	D3:sgGATA2	0.228411	265	sgGATA2	sgGATA2:ZN322	1.03002e-09
PRD16_1470#PRDM16:C2H2:176:1	D3:sgRUNX1	0.227651	266	sgRUNX1	sgRUNX1:PRD16	2.88289e-49
ZN121_2094#ZFN121:C2H2:244:1	D3:sgGATA2	0.226186	267	sgGATA2	sgGATA2:ZN121	4.12763e-62
TCF7L1_1895#TCF/LEF:HMG:29:0	D3:sgKLF1	0.223289	268	sgKLF1	sgKLF1:TCF7L1	0.731601
MBD2_1012#MBD2:MBD:239:1	D3:sgKLF1	0.222854	269	sgKLF1	sgKLF1:MBD2	1
ELF5_320#ETS/1:ETS:98:0	D3:sgRUNX1	0.222803	270	sgRUNX1	sgRUNX1:ELF5	1.98604e-18
Spz1_1784#SPZ1:bHLH-ZIP:150:1	D3:sgGATA1	0.222467	271	sgGATA1	sgGATA1:Spz1	0.00353288
Znf423_2158#ZNF423:C2H2:177:1	D3:sgRUNX2	0.222107	272	sgRUNX2	sgRUNX2:Znf423	1.16452e-14
Rfx1_1548#RFX/1:RFX:247:0	D3:sgKLF1	0.218856	273	sgKLF1	sgKLF1:Rfx1	1
ELF3_315#ETS/2:ETS:96:0	D3:sgMYC	0.217397	274	sgMYC	sgMYC:ELF3	2.00711e-07
TEAD3_1908#TEAD:TEA:166:0	D3:sgRUNX1	0.217005	275	sgRUNX1	sgRUNX1:TEAD3	0.000544528
MEIS1_1032#MIES:MEIS:69:1	D3:sgGATA1	0.216363	276	sgGATA1	sgGATA1:MEIS1	0.185201
SREBF2_1793#SREBF1:bHLH-ZIP:74:0	D3:sgKLF1	0.21578	277	sgKLF1	sgKLF1:SREBF2	5.78417e-08
EGR2_292#EGR:C2H2:111:0	D3:sgRUNX1	0.215762	278	sgRUNX1	sgRUNX1:EGR2	5.16084e-09
SRF_1798#SRF:MADS:184:0	D3:sgKLF1	0.215257	279	sgKLF1	sgKLF1:SRF	0.141634
Klf1_915#KLF/SP/1:C2H2:112:0	D3:sgMYC	0.215172	280	sgMYC	sgMYC:Klf1	5.16299e-15
SMAD2_1646#SMAD:SMAD:147:0	D3:sgMYC	0.214646	281	sgMYC	sgMYC:SMAD2	1.50497e-19
TBP_1840#TATA:not_classified:182:0	D3:sgRUNX1	0.214176	282	sgRUNX1	sgRUNX1:TBP	1
VDR_2019#NR/15:nuclearreceptor:44:0	D3:sgGATA1	0.213811	283	sgGATA1	sgGATA1:VDR	7.77114e-05
HIC1_685#HIC/2:C2H2:243:1	D3:sgKLF1	0.21372	284	sgKLF1	sgKLF1:HIC1	1.14361e-15
IKZF1_841#ZNF143:C2H2:173:1	D3:sgMYC	0.213428	285	sgMYC	sgMYC:IKZF1	8.90365e-19
HINFP1_699#HINFP1/2:C2H2:275:1	D3:sgRUNX1	0.213348	286	sgRUNX1	sgRUNX1:HINFP1	1
POU2F2_1423#POU/1:POU:85:0	D3:sgRUNX2	0.212451	287	sgRUNX2	sgRUNX2:POU2F2	1
Rhox11_1573#HD/24:homeodomain:205:1	D3:sgGATA1	0.211891	288	sgGATA1	sgGATA1:Rhox11	0.274831
LYL1_978#Ebox/CAGATGG:bHLH:63:0	D3:sgRUNX2	0.211861	289	sgRUNX2	sgRUNX2:LYL1	7.82778e-27
HINFP1_699#HINFP1/2:C2H2:275:1	D3:sgKLF1	0.211386	290	sgKLF1	sgKLF1:HINFP1	1
MYF6_1115#Ebox/CAGCTG:bHLH:65:0	D3:sgGATA1	0.210587	291	sgGATA1	sgGATA1:MYF6	5.29639e-18
MYBL1_1099#MYB/3:MYB:255:1	D3:sgMYC	0.210267	292	sgMYC	sgMYC:MYBL1	0.61942
NR1D1_1244#NR/19:nuclearreceptor:48:1	D3:sgKLF1	0.210122	293	sgKLF1	sgKLF1:NR1D1	1.04252e-29
ZN667_2136#ZNF667:C2H2:141:1	D3:sgGATA1	0.210089	294	sgGATA1	sgGATA1:ZN667	5.77553e-06
SOX7_1726#SOX/4:HMG:93:0	D3:sgGATA1	0.209529	295	sgGATA1	sgGATA1:SOX7	0.823992
MZF1_1125#REL-halfsite:NFAT:162:1	D3:sgGATA1	0.208906	296	sgGATA1	sgGATA1:MZF1	3.18597e-06
SMCA1_1656#SMARCA1:MYB/SANT:250:1	D3:sgKLF1	0.208514	297	sgKLF1	sgKLF1:SMCA1	0.749876
PAX5_1356#PAX/2:PAX:282:1	D3:sgGATA1	0.208475	298	sgGATA1	sgGATA1:PAX5	4.98238e-13
Z324A_2045#ZNF324:C2H2:115:1	D3:sgRUNX1	0.208308	299	sgRUNX1	sgRUNX1:Z324A	0.00479931
ZN121_2094#ZFN121:C2H2:244:1	D3:sgGATA1	0.206131	300	sgGATA1	sgGATA1:ZN121	1.49657e-42
BACH2_74#AP1/2:bZIP:53:0	D3:sgGATA2	0.204066	301	sgGATA2	sgGATA2:BACH2	0
Tp53_1989#P53-like/3:P53L:234:1	D3:sgRUNX2	0.203913	302	sgRUNX2	sgRUNX2:Tp53	1.07115e-10
NFATC1_1155#NFAT/2:NFAT:99:0	D3:sgKLF1	0.20383	303	sgKLF1	sgKLF1:NFATC1	0.447286
ZNF282_2150#ZNF282:C2H2:163:1	D3:sgKLF1	0.203613	304	sgKLF1	sgKLF1:ZNF282	0.668512
PRDM1_1471#PRDM1:C2H2:105:1	D3:sgKLF1	0.202919	305	sgKLF1	sgKLF1:PRDM1	0.968951
MGA_1054#TBX/4:TBX:73:0	D3:sgRUNX2	0.20237	306	sgRUNX2	sgRUNX2:MGA	1.74346e-09
ESR1_377#NR/17:nuclearreceptor:46:0	D3:sgGATA2	0.201991	307	sgGATA2	sgGATA2:ESR1	1.14906e-73
TEAD3_1908#TEAD:TEA:166:0	D3:sgRUNX2	0.201732	308	sgRUNX2	sgRUNX2:TEAD3	0.00898061
MGA_1054#TBX/4:TBX:73:0	D3:sgGATA2	0.2013	309	sgGATA2	sgGATA2:MGA	2.30029e-15
LIN54_972#LIN54:CXC:224:1	D3:sgRUNX1	0.200694	310	sgRUNX1	sgRUNX1:LIN54	0.139885
HSFY2_817#HSFY2:HSF:209:0	D3:sgKLF1	0.200644	311	sgKLF1	sgKLF1:HSFY2	1
OTX1_1326#HD/19:homeodomain:25:1	D3:sgMYC	0.200588	312	sgMYC	sgMYC:OTX1	0.464386
SOX8_1736#SOX/6:HMG:190:0	D3:sgGATA1	0.200368	313	sgGATA1	sgGATA1:SOX8	0.121077
ZN322_2111#ZNF332:C2H2:152:1	D3:sgKLF1	0.200156	314	sgKLF1	sgKLF1:ZN322	1.64257e-13
NR1D1_1244#NR/19:nuclearreceptor:48:1	D3:sgGATA1	0.20015	315	sgGATA1	sgGATA1:NR1D1	1.01422e-33
MYBL2_1106#MYB/4:MYB:256:0	D3:sgKLF1	0.199968	316	sgKLF1	sgKLF1:MYBL2	1
IKZF1_841#ZNF143:C2H2:173:1	D3:sgRUNX2	0.199263	317	sgRUNX2	sgRUNX2:IKZF1	4.21548e-21
ZKSC1_2092#ZKSCAN1:C2H2:272:1	D3:sgGATA1	0.199252	318	sgGATA1	sgGATA1:ZKSC1	6.59323e-30
SNAI2_1661#SNAI2:C2H2:67:1	D3:sgRUNX1	0.199177	319	sgRUNX1	sgRUNX1:SNAI2	1.68136e-70
Znf423_2158#ZNF423:C2H2:177:1	D3:sgGATA1	0.198406	320	sgGATA1	sgGATA1:Znf423	1.18938e-18
ZBTB6_2059#ZBTB6:C2H2:146:1	D3:sgGATA1	0.198206	321	sgGATA1	sgGATA1:ZBTB6	1
POU2F2_1423#POU/1:POU:85:0	D3:sgGATA2	0.197511	322	sgGATA2	sgGATA2:POU2F2	0.914013
MYC_1108#Ebox/CACGTG/2:bHLH:59:0	D3:sgKLF1	0.197368	323	sgKLF1	sgKLF1:MYC	5.63134e-10
Pax2_1349#PAX-halfsite:PAX:283:1	D3:sgGATA1	0.197294	324	sgGATA1	sgGATA1:Pax2	0.75992
NRF1_1306#NRF1:CNC-bZIP:192:0	D3:sgRUNX1	0.197122	325	sgRUNX1	sgRUNX1:NRF1	1.30103e-33
Znf423_2158#ZNF423:C2H2:177:1	D3:sgMYC	0.196796	326	sgMYC	sgMYC:Znf423	1.91235e-12
CTCF_196#CTCF:C2H2:265:0	D3:sgGATA2	0.195867	327	sgGATA2	sgGATA2:CTCF	0
P53_1341#P53-like/1:P53L:257:0	D3:sgRUNX1	0.195832	328	sgRUNX1	sgRUNX1:P53	4.5213e-06
THAP1_1982#THAP1:not_classified:132:1	D3:sgKLF1	0.19562	329	sgKLF1	sgKLF1:THAP1	2.5282e-11
ZN384_2120#ZNF384/1:C2H2:193:1	D3:sgKLF1	0.19521	330	sgKLF1	sgKLF1:ZN384	0.668512
ZIC2_2083#ZIC:C2H2:273:0	D3:sgRUNX2	0.195078	331	sgRUNX2	sgRUNX2:ZIC2	6.66801e-35
Ahr+Arnt_3#AHR:bHLH:284:0	D3:sgGATA2	0.194938	332	sgGATA2	sgGATA2:Ahr+Arnt	0.914
ZBT7A_2054#ZBTB7A:C2H2:267:1	D3:sgKLF1	0.194203	333	sgKLF1	sgKLF1:ZBT7A	2.87354e-13
ZKSC1_2092#ZKSCAN1:C2H2:272:1	D3:sgGATA2	0.193973	334	sgGATA2	sgGATA2:ZKSC1	1.94766e-26
SNAI2_1661#SNAI2:C2H2:67:1	D3:sgGATA2	0.193876	335	sgGATA2	sgGATA2:SNAI2	2.5626e-102
ITF2_889#Ebox/CACCTG:bHLH:68:0	D3:sgGATA2	0.193549	336	sgGATA2	sgGATA2:ITF2	8.47606e-102
NFATC2_1158#NFAT/1:NFAT:100:0	D3:sgRUNX1	0.193351	337	sgRUNX1	sgRUNX1:NFATC2	0.908587
HINFP1_699#HINFP1/2:C2H2:275:1	D3:sgGATA2	0.193207	338	sgGATA2	sgGATA2:HINFP1	1
OSR2_1325#OSR2:C2H2:130:1	D3:sgGATA2	0.19311	339	sgGATA2	sgGATA2:OSR2	0.0398197
ZN136_2096#ZNF136:C2H2:227:1	D3:sgGATA1	0.192811	340	sgGATA1	sgGATA1:ZN136	0.0264603
FOXO3_563#FOX/7:forkhead:164:0	D3:sgKLF1	0.19216	341	sgKLF1	sgKLF1:FOXO3	0.00619651
ONECUT2_1321#CUX/1:CUT:14:0	D3:sgGATA1	0.192076	342	sgGATA1	sgGATA1:ONECUT2	0.0914237
Rhox11_1573#HD/24:homeodomain:205:1	D3:sgGATA2	0.191823	343	sgGATA2	sgGATA2:Rhox11	0.850477
Ahr+Arnt_3#AHR:bHLH:284:0	D3:sgRUNX1	0.191735	344	sgRUNX1	sgRUNX1:Ahr+Arnt	0.820658
NR2F6_1280#NR/13:nuclearreceptor:42:0	D3:sgRUNX1	0.190982	345	sgRUNX1	sgRUNX1:NR2F6	2.82103e-18
REL_1537#NFKB/3:NFAT:159:1	D3:sgKLF1	0.190393	346	sgKLF1	sgKLF1:REL	0.437196
ZNF85_2170#ZNF85:C2H2:127:1	D3:sgRUNX2	0.19033	347	sgRUNX2	sgRUNX2:ZNF85	0.304921
RHOXF1_1574#HD/20:homeodomain:26:0	D3:sgRUNX1	0.190042	348	sgRUNX1	sgRUNX1:RHOXF1	0.106194
OSR2_1325#OSR2:C2H2:130:1	D3:sgKLF1	0.18998	349	sgKLF1	sgKLF1:OSR2	0.375632
STF1_1827#NR/11:nuclearreceptor:40:0	D3:sgRUNX2	0.189822	350	sgRUNX2	sgRUNX2:STF1	3.28176e-31
PRDM5_1476#PRDM5:C2H2:116:1	D3:sgRUNX2	0.189587	351	sgRUNX2	sgRUNX2:PRDM5	0.000376216
EOMES_357#TBX/3:TBX:72:1	D3:sgMYC	0.188783	352	sgMYC	sgMYC:EOMES	1
BC11A_98#IRF/2:IRF:106:1	D3:sgMYC	0.188662	353	sgMYC	sgMYC:BC11A	0.617445
Hic1_686#HIC/1:C2H2:187:0	D3:sgRUNX1	0.188392	354	sgRUNX1	sgRUNX1:Hic1	6.08819e-17
RUNX2_1597#RUNX/2:RUNX:178:1	D3:sgKLF1	0.18829	355	sgKLF1	sgKLF1:RUNX2	0.725934
NR4A2_1295#NR/9:nuclearreceptor:38:1	D3:sgRUNX1	0.188263	356	sgRUNX1	sgRUNX1:NR4A2	0.000237022
KLF8_938#KLF/SP/3:C2H2:285:1	D3:sgGATA1	0.187658	357	sgGATA1	sgGATA1:KLF8	0.0042392
ITF2_889#Ebox/CACCTG:bHLH:68:0	D3:sgRUNX1	0.187069	358	sgRUNX1	sgRUNX1:ITF2	7.87665e-90
EWSR1-FLI1_435#EWSR1/FLI1:ETS:117:1	D3:sgGATA2	0.186979	359	sgGATA2	sgGATA2:EWSR1-FLI1	0.0120187
OTX1_1326#HD/19:homeodomain:25:1	D3:sgGATA2	0.186517	360	sgGATA2	sgGATA2:OTX1	0.773024
SRY_1804#SOX/1:HMG:89:0	D3:sgKLF1	0.186475	361	sgKLF1	sgKLF1:SRY	1
ZNF524_2160#ZNF524:C2H2:213:1	D3:sgMYC	0.186337	362	sgMYC	sgMYC:ZNF524	3.07217e-06
Zfp652_2073#ZNF652:C2H2:232:1	D3:sgKLF1	0.186229	363	sgKLF1	sgKLF1:Zfp652	0.469697
BATF_92#BATF:bZIP:138:0	D3:sgMYC	0.18583	364	sgMYC	sgMYC:BATF	1.80582e-92
GLI1_634#GLI:C2H2:262:1	D3:sgGATA1	0.185696	365	sgGATA1	sgGATA1:GLI1	3.2088e-29
ZN449_2125#ZNF449:C2H2:271:1	D3:sgRUNX1	0.184338	366	sgRUNX1	sgRUNX1:ZN449	1.74513e-10
ZN257_2102#ZNF257:C2H2:75:1	D3:sgKLF1	0.184186	367	sgKLF1	sgKLF1:ZN257	0.225705
Arid3a_32#HD/18:homeodomain:24:1	D3:sgMYC	0.182969	368	sgMYC	sgMYC:Arid3a	0.717308
VENTX_2024#HD/3:homeodomain:3:1	D3:sgRUNX1	0.182335	369	sgRUNX1	sgRUNX1:VENTX	0.92591
HINFP1_700#HINFP1/3:C2H2:276:1	D3:sgGATA2	0.182093	370	sgGATA2	sgGATA2:HINFP1	1
Znf423_2158#ZNF423:C2H2:177:1	D3:sgGATA2	0.181849	371	sgGATA2	sgGATA2:Znf423	1.39998e-23
THAP1_1982#THAP1:not_classified:132:1	D3:sgGATA2	0.181314	372	sgGATA2	sgGATA2:THAP1	1.1014e-09
SOX9_1740#SOX/8:HMG:202:0	D3:sgGATA1	0.181286	373	sgGATA1	sgGATA1:SOX9	0.855217
E2F2_259#E2F/1:E2F:186:0	D3:sgGATA1	0.181084	374	sgGATA1	sgGATA1:E2F2	0.912874
ZNF435_2159#ZNF435:C2H2:81:1	D3:sgGATA1	0.180709	375	sgGATA1	sgGATA1:ZNF435	0.433376
ZNF354C_2153#ZNF53:C2H2:221:1	D3:sgKLF1	0.179763	376	sgKLF1	sgKLF1:ZNF354C	0.500769
EWSR1-FLI1_435#EWSR1/FLI1:ETS:117:1	D3:sgRUNX2	0.179514	377	sgRUNX2	sgRUNX2:EWSR1-FLI1	0.189555
Arid5a_34#ARI5A:ARID:88:1	D3:sgRUNX1	0.179272	378	sgRUNX1	sgRUNX1:Arid5a	0.506067
POU2F2_1423#POU/1:POU:85:0	D3:sgMYC	0.178896	379	sgMYC	sgMYC:POU2F2	0.878464
HXA1_821#HD/15:homeodomain:20:1	D3:sgGATA2	0.178709	380	sgGATA2	sgGATA2:HXA1	3.7578e-09
ZN121_2094#ZFN121:C2H2:244:1	D3:sgRUNX1	0.178675	381	sgRUNX1	sgRUNX1:ZN121	2.25542e-57
E2F5_272#E2F/4:E2F:158:0	D3:sgGATA1	0.17866	382	sgGATA1	sgGATA1:E2F5	1
MYBL1_1099#MYB/3:MYB:255:1	D3:sgRUNX2	0.178567	383	sgRUNX2	sgRUNX2:MYBL1	0.645458
MYB_1094#MYB/5:MYB:252:0	D3:sgKLF1	0.177741	384	sgKLF1	sgKLF1:MYB	5.37146e-05
NFATC1_1156#NFAT/3:NFAT:102:1	D3:sgMYC	0.177186	385	sgMYC	sgMYC:NFATC1	1
HOXD8_799#HD/2:homeodomain:2:0	D3:sgGATA1	0.17667	386	sgGATA1	sgGATA1:HOXD8	3.94784e-22
ZN563_2133#ZNF563:C2H2:140:1	D3:sgGATA1	0.176644	387	sgGATA1	sgGATA1:ZN563	0.0192377
BC11A_98#IRF/2:IRF:106:1	D3:sgRUNX1	0.176148	388	sgRUNX1	sgRUNX1:BC11A	0.79863
GLI1_634#GLI:C2H2:262:1	D3:sgRUNX1	0.17575	389	sgRUNX1	sgRUNX1:GLI1	5.54523e-29
SRF_1798#SRF:MADS:184:0	D3:sgGATA2	0.175625	390	sgGATA2	sgGATA2:SRF	0.015561
NR1H3_1248#NR/16:nuclearreceptor:45:1	D3:sgRUNX1	0.175262	391	sgRUNX1	sgRUNX1:NR1H3	1.35209e-26
ATF4_61#CREB/ATF/3:bZIP:51:0	D3:sgKLF1	0.17526	392	sgKLF1	sgKLF1:ATF4	4.59055e-101
ONECUT2_1321#CUX/1:CUT:14:0	D3:sgRUNX1	0.174795	393	sgRUNX1	sgRUNX1:ONECUT2	0.0652398
STF1_1827#NR/11:nuclearreceptor:40:0	D3:sgGATA2	0.174262	394	sgGATA2	sgGATA2:STF1	8.49423e-38
HAND1_666#HAND1:bHLH:148:1	D3:sgRUNX1	0.173975	395	sgRUNX1	sgRUNX1:HAND1	2.94697e-18
RUNX2_1597#RUNX/2:RUNX:178:1	D3:sgRUNX2	0.173531	396	sgRUNX2	sgRUNX2:RUNX2	0.376039
PRDM5_1476#PRDM5:C2H2:116:1	D3:sgGATA2	0.173362	397	sgGATA2	sgGATA2:PRDM5	5.65299e-06
Z324A_2045#ZNF324:C2H2:115:1	D3:sgGATA2	0.173294	398	sgGATA2	sgGATA2:Z324A	0.000972713
DMRTB_239#DMRT1:DM:90:0	D3:sgRUNX2	0.173066	399	sgRUNX2	sgRUNX2:DMRTB	0.654144
ZFP57_2072#ZNF57:C2H2:218:1	D3:sgKLF1	0.172827	400	sgKLF1	sgKLF1:ZFP57	0.897988
Znf423_2158#ZNF423:C2H2:177:1	D3:sgRUNX1	0.172505	401	sgRUNX1	sgRUNX1:Znf423	8.87163e-15
ZN549_2131#ZNF549:C2H2:134:1	D3:sgRUNX1	0.172247	402	sgRUNX1	sgRUNX1:ZN549	5.61029e-05
ZN549_2131#ZNF549:C2H2:134:1	D3:sgGATA1	0.172026	403	sgGATA1	sgGATA1:ZN549	0.033318
TBP_1840#TATA:not_classified:182:0	D3:sgKLF1	0.171443	404	sgKLF1	sgKLF1:TBP	0.742737
ZN547_2130#ZNF547:C2H2:57:1	D3:sgKLF1	0.171377	405	sgKLF1	sgKLF1:ZN547	0.108873
ZN768_2139#ZNF768:C2H2:137:1	D3:sgRUNX1	0.171365	406	sgRUNX1	sgRUNX1:ZN768	1.34129e-21
ZN322_2111#ZNF332:C2H2:152:1	D3:sgRUNX2	0.171361	407	sgRUNX2	sgRUNX2:ZN322	7.08324e-12
FOXO3_563#FOX/7:forkhead:164:0	D3:sgGATA2	0.17131	408	sgGATA2	sgGATA2:FOXO3	0.000120883
MYF6_1115#Ebox/CAGCTG:bHLH:65:0	D3:sgGATA2	0.171232	409	sgGATA2	sgGATA2:MYF6	2.30545e-26
Nr2e3_1270#NR2E3:nuclearreceptor:216:1	D3:sgGATA1	0.171154	410	sgGATA1	sgGATA1:Nr2e3	0.909
OSR2_1325#OSR2:C2H2:130:1	D3:sgMYC	0.170845	411	sgMYC	sgMYC:OSR2	0.123089
NANOG_1128#OCT4+SOX2:POU:84:0	D3:sgKLF1	0.170388	412	sgKLF1	sgKLF1:NANOG	1
ZN768_2139#ZNF768:C2H2:137:1	D3:sgGATA1	0.169491	413	sgGATA1	sgGATA1:ZN768	1.61328e-25
MYBL2_1105#MYB/2:MYB:254:0	D3:sgGATA2	0.169176	414	sgGATA2	sgGATA2:MYBL2	1
ZN490_2127#ZNF490:C2H2:220:1	D3:sgGATA1	0.1685	415	sgGATA1	sgGATA1:ZN490	0.14946
TBP_1840#TATA:not_classified:182:0	D3:sgRUNX2	0.168356	416	sgRUNX2	sgRUNX2:TBP	1
NFATC1_1157#NFAT/4:NFAT:168:1	D3:sgKLF1	0.168276	417	sgKLF1	sgKLF1:NFATC1	0.447286
ZNF524_2160#ZNF524:C2H2:213:1	D3:sgRUNX1	0.167772	418	sgRUNX1	sgRUNX1:ZNF524	0.00311662
GLIS3_644#GLIS:C2H2:261:0	D3:sgKLF1	0.167749	419	sgKLF1	sgKLF1:GLIS3	1.07109e-09
ZNF524_2160#ZNF524:C2H2:213:1	D3:sgRUNX2	0.167671	420	sgRUNX2	sgRUNX2:ZNF524	0.00046146
Zfp652_2073#ZNF652:C2H2:232:1	D3:sgGATA2	0.167321	421	sgGATA2	sgGATA2:Zfp652	1
Tp53_1989#P53-like/3:P53L:234:1	D3:sgGATA2	0.167313	422	sgGATA2	sgGATA2:Tp53	6.84334e-11
NFIA_1166#NFI/2:NFI:188:1	D3:sgRUNX1	0.166311	423	sgRUNX1	sgRUNX1:NFIA	1.17155e-17
PRDM6_1477#NFAC/2:NFAT:101:0	D3:sgGATA2	0.166199	424	sgGATA2	sgGATA2:PRDM6	0.357287
ZN384_2120#ZNF384/1:C2H2:193:1	D3:sgRUNX2	0.166043	425	sgRUNX2	sgRUNX2:ZN384	0.171193
ZN528_2129#ZNF528:C2H2:119:1	D3:sgKLF1	0.166025	426	sgKLF1	sgKLF1:ZN528	0.238816
ZNF384_2154#ZNF384/2:C2H2:194:1	D3:sgRUNX2	0.16587	427	sgRUNX2	sgRUNX2:ZNF384	2.87406e-14
ZN554_2132#ZNF554:C2H2:142:1	D3:sgMYC	0.165585	428	sgMYC	sgMYC:ZN554	4.35157e-10
P53_1341#P53-like/1:P53L:257:0	D3:sgRUNX2	0.165281	429	sgRUNX2	sgRUNX2:P53	1.95317e-09
NFYC_1199#NFY:NFY:13:0	D3:sgRUNX1	0.1652	430	sgRUNX1	sgRUNX1:NFYC	7.42427e-83
OTX1_1326#HD/19:homeodomain:25:1	D3:sgRUNX1	0.165182	431	sgRUNX1	sgRUNX1:OTX1	0.622623
TBX20_1859#SMAD:SMAD:129:0	D3:sgRUNX1	0.165116	432	sgRUNX1	sgRUNX1:TBX20	7.26843e-15
LYL1_978#Ebox/CAGATGG:bHLH:63:0	D3:sgRUNX1	0.164576	433	sgRUNX1	sgRUNX1:LYL1	1.35209e-26
CREB3_175#CREB3/XBP1:bZIP:61:0	D3:sgKLF1	0.164545	434	sgKLF1	sgKLF1:CREB3	1
ZFP82_2075#ZNF354:C2H2:121:0	D3:sgRUNX2	0.164136	435	sgRUNX2	sgRUNX2:ZFP82	1
GCM1_621#GCM:GCM:201:0	D3:sgKLF1	0.163952	436	sgKLF1	sgKLF1:GCM1	0.000572163
DMRT3_238#DMRT3:DM:214:1	D3:sgKLF1	0.163395	437	sgKLF1	sgKLF1:DMRT3	0.0828952
ZNF524_2160#ZNF524:C2H2:213:1	D3:sgKLF1	0.163186	438	sgKLF1	sgKLF1:ZNF524	6.53482e-06
TFDP1_1956#E2F/2:E2F:156:0	D3:sgMYC	0.16215	439	sgMYC	sgMYC:TFDP1	0.428207
Rarg_1530#NR/12:nuclearreceptor:41:0	D3:sgKLF1	0.162145	440	sgKLF1	sgKLF1:Rarg	2.16531e-09
LIN54_972#LIN54:CXC:224:1	D3:sgGATA2	0.161941	441	sgGATA2	sgGATA2:LIN54	0.164063
ATF4_61#CREB/ATF/3:bZIP:51:0	D3:sgMYC	0.161609	442	sgMYC	sgMYC:ATF4	5.38033e-118
ZNF524_2160#ZNF524:C2H2:213:1	D3:sgGATA2	0.161398	443	sgGATA2	sgGATA2:ZNF524	6.99215e-05
PAX5_1356#PAX/2:PAX:282:1	D3:sgMYC	0.161216	444	sgMYC	sgMYC:PAX5	2.17867e-09
SIX2_1643#SIX/1:SIX:180:0	D3:sgGATA2	0.161206	445	sgGATA2	sgGATA2:SIX2	0.0466706
HINFP1_699#HINFP1/2:C2H2:275:1	D3:sgGATA1	0.160823	446	sgGATA1	sgGATA1:HINFP1	1
NR1H3_1248#NR/16:nuclearreceptor:45:1	D3:sgRUNX2	0.160699	447	sgRUNX2	sgRUNX2:NR1H3	1.10447e-29
HAND1_666#HAND1:bHLH:148:1	D3:sgMYC	0.160655	448	sgMYC	sgMYC:HAND1	2.33391e-25
MTF1_1088#MTF1:C2H2:206:0	D3:sgKLF1	0.160429	449	sgKLF1	sgKLF1:MTF1	0.0397892
COE1_164#EBF1:EBF:174:0	D3:sgGATA2	0.159919	450	sgGATA2	sgGATA2:COE1	4.19764e-65
RFX5_1566#RFX/3:RFX:246:1	D3:sgRUNX2	0.159895	451	sgRUNX2	sgRUNX2:RFX5	1
THRB_1987#NR/8:nuclearreceptor:37:1	D3:sgGATA1	0.159824	452	sgGATA1	sgGATA1:THRB	0.00688783
STA5B_1809#STAT/2:STAT:171:0	D3:sgRUNX1	0.159712	453	sgRUNX1	sgRUNX1:STA5B	1.74529e-63
CDX1_129#HD/13:homeodomain:18:1	D3:sgMYC	0.159466	454	sgMYC	sgMYC:CDX1	0.241488
BCL6_99#BCL6/2:C2H2:170:1	D3:sgRUNX2	0.158696	455	sgRUNX2	sgRUNX2:BCL6	1.73387e-08
BC11A_98#IRF/2:IRF:106:1	D3:sgGATA2	0.158404	456	sgGATA2	sgGATA2:BC11A	0.133034
MGA_1054#TBX/4:TBX:73:0	D3:sgMYC	0.1584	457	sgMYC	sgMYC:MGA	2.47237e-05
SRY_1804#SOX/1:HMG:89:0	D3:sgGATA2	0.158052	458	sgGATA2	sgGATA2:SRY	1
EPAS1_358#HIF:bHLH:60:0	D3:sgKLF1	0.157917	459	sgKLF1	sgKLF1:EPAS1	0.223132
REST_1544#REST/NRSF:C2H2:151:1	D3:sgRUNX1	0.157878	460	sgRUNX1	sgRUNX1:REST	9.94716e-15
EGR2_292#EGR:C2H2:111:0	D3:sgGATA2	0.157649	461	sgGATA2	sgGATA2:EGR2	2.41442e-13
ESR1_377#NR/17:nuclearreceptor:46:0	D3:sgRUNX1	0.15744	462	sgRUNX1	sgRUNX1:ESR1	4.6204e-70
MYB_1094#MYB/5:MYB:252:0	D3:sgGATA2	0.156873	463	sgGATA2	sgGATA2:MYB	4.59461e-05
VENTX_2024#HD/3:homeodomain:3:1	D3:sgMYC	0.15667	464	sgMYC	sgMYC:VENTX	0.933861
REL_1537#NFKB/3:NFAT:159:1	D3:sgRUNX1	0.156618	465	sgRUNX1	sgRUNX1:REL	0.140306
GCM1_621#GCM:GCM:201:0	D3:sgRUNX2	0.156565	466	sgRUNX2	sgRUNX2:GCM1	0.000260102
HSF4_814#HSF:HSF:249:0	D3:sgGATA1	0.156191	467	sgGATA1	sgGATA1:HSF4	0.357849
NFATC2_1158#NFAT/1:NFAT:100:0	D3:sgGATA2	0.156037	468	sgGATA2	sgGATA2:NFATC2	0.764206
ONECUT2_1321#CUX/1:CUT:14:0	D3:sgKLF1	0.155926	469	sgKLF1	sgKLF1:ONECUT2	0.2331
MZF1_1124#MZF1:C2H2:114:1	D3:sgRUNX1	0.155911	470	sgRUNX1	sgRUNX1:MZF1	0.0502692
ZN563_2133#ZNF563:C2H2:140:1	D3:sgRUNX2	0.155598	471	sgRUNX2	sgRUNX2:ZN563	0.14415
ZNF232_2145#ZNF232:C2H2:235:1	D3:sgKLF1	0.155267	472	sgKLF1	sgKLF1:ZNF232	0.563358
ZIC2_2083#ZIC:C2H2:273:0	D3:sgGATA2	0.155241	473	sgGATA2	sgGATA2:ZIC2	1.98778e-68
ZKSC1_2092#ZKSCAN1:C2H2:272:1	D3:sgKLF1	0.154758	474	sgKLF1	sgKLF1:ZKSC1	1.34977e-20
IRF9_874#IRF/1:IRF:104:0	D3:sgMYC	0.15467	475	sgMYC	sgMYC:IRF9	0.42643
P53_1341#P53-like/1:P53L:257:0	D3:sgGATA2	0.154488	476	sgGATA2	sgGATA2:P53	2.94027e-14
THRB_1986#NR/10:nuclearreceptor:39:1	D3:sgGATA1	0.154458	477	sgGATA1	sgGATA1:THRB	0.00688783
ZN384_2120#ZNF384/1:C2H2:193:1	D3:sgMYC	0.154359	478	sgMYC	sgMYC:ZN384	0.614223
ZN549_2131#ZNF549:C2H2:134:1	D3:sgGATA2	0.15412	479	sgGATA2	sgGATA2:ZN549	5.65299e-06
IRX2_877#HD/23:homeodomain:204:1	D3:sgRUNX1	0.154119	480	sgRUNX1	sgRUNX1:IRX2	1
ZN768_2139#ZNF768:C2H2:137:1	D3:sgRUNX2	0.153991	481	sgRUNX2	sgRUNX2:ZN768	1.2661e-30
PBX2_1373#HD/12:homeodomain:12:0	D3:sgMYC	0.153608	482	sgMYC	sgMYC:PBX2	0.838644
TBP_1840#TATA:not_classified:182:0	D3:sgMYC	0.153601	483	sgMYC	sgMYC:TBP	1
TBX20_1859#SMAD:SMAD:129:0	D3:sgGATA2	0.152978	484	sgGATA2	sgGATA2:TBX20	2.37471e-12
TBP_1840#TATA:not_classified:182:0	D3:sgGATA2	0.152843	485	sgGATA2	sgGATA2:TBP	1
NR2F6_1280#NR/13:nuclearreceptor:42:0	D3:sgMYC	0.152683	486	sgMYC	sgMYC:NR2F6	5.93184e-24
GMEB2_648#GMEB2/1:SAND:223:1	D3:sgKLF1	0.151917	487	sgKLF1	sgKLF1:GMEB2	1
STF1_1827#NR/11:nuclearreceptor:40:0	D3:sgRUNX1	0.151831	488	sgRUNX1	sgRUNX1:STF1	8.10044e-33
ZN382_2119#ZNF382:C2H2:154:1	D3:sgRUNX2	0.15136	489	sgRUNX2	sgRUNX2:ZN382	0.457939
ZFP57_2072#ZNF57:C2H2:218:1	D3:sgGATA2	0.150963	490	sgGATA2	sgGATA2:ZFP57	0.615154
TEAD3_1908#TEAD:TEA:166:0	D3:sgMYC	0.150937	491	sgMYC	sgMYC:TEAD3	0.00509578
EGR2_292#EGR:C2H2:111:0	D3:sgRUNX2	0.150713	492	sgRUNX2	sgRUNX2:EGR2	1.29902e-11
NKX28_1217#HD/21:homeodomain:27:1	D3:sgGATA1	0.150224	493	sgGATA1	sgGATA1:NKX28	0.000252242
ZN547_2130#ZNF547:C2H2:57:1	D3:sgGATA1	0.15008	494	sgGATA1	sgGATA1:ZN547	0.230005
RFX5_1566#RFX/3:RFX:246:1	D3:sgKLF1	0.149533	495	sgKLF1	sgKLF1:RFX5	0.989927
GCM1_621#GCM:GCM:201:0	D3:sgMYC	0.149414	496	sgMYC	sgMYC:GCM1	0.000246289
VDR_2019#NR/15:nuclearreceptor:44:0	D3:sgGATA2	0.149381	497	sgGATA2	sgGATA2:VDR	0.00198598
VDR_2019#NR/15:nuclearreceptor:44:0	D3:sgMYC	0.149018	498	sgMYC	sgMYC:VDR	0.00797309
BATF_92#BATF:bZIP:138:0	D3:sgGATA2	0.148989	499	sgGATA2	sgGATA2:BATF	9.12954e-170
NRF1_1306#NRF1:CNC-bZIP:192:0	D3:sgGATA2	0.148987	500	sgGATA2	sgGATA2:NRF1	4.65144e-34
MBD2_1012#MBD2:MBD:239:1	D3:sgGATA2	0.148969	501	sgGATA2	sgGATA2:MBD2	1
FOXO1_556#FOX/2:forkhead:77:1	D3:sgGATA1	0.14872	502	sgGATA1	sgGATA1:FOXO1	1
HINFP_695#HINFP1/1:C2H2:274:0	D3:sgGATA2	0.14869	503	sgGATA2	sgGATA2:HINFP	1
CUX1_201#CUX/3:CUT:15:1	D3:sgGATA1	0.148648	504	sgGATA1	sgGATA1:CUX1	0.00100568
SPDEF_1771#SPDEF/2:ETS:212:0	D3:sgMYC	0.148543	505	sgMYC	sgMYC:SPDEF	1
PRDM5_1476#PRDM5:C2H2:116:1	D3:sgRUNX1	0.148262	506	sgRUNX1	sgRUNX1:PRDM5	0.0139851
COE1_164#EBF1:EBF:174:0	D3:sgGATA1	0.14802	507	sgGATA1	sgGATA1:COE1	1.06119e-52
HINFP_695#HINFP1/1:C2H2:274:0	D3:sgRUNX1	0.147381	508	sgRUNX1	sgRUNX1:HINFP	1
SUH_1830#RBPJ:not_classified:165:0	D3:sgGATA2	0.147274	509	sgGATA2	sgGATA2:SUH	1
EPAS1_358#HIF:bHLH:60:0	D3:sgRUNX2	0.14695	510	sgRUNX2	sgRUNX2:EPAS1	0.703801
BCL6_99#BCL6/2:C2H2:170:1	D3:sgMYC	0.14673	511	sgMYC	sgMYC:BCL6	2.08989e-09
NFYC_1199#NFY:NFY:13:0	D3:sgKLF1	0.146462	512	sgKLF1	sgKLF1:NFYC	6.37002e-53
TFCP2_1954#TFCP2:CP2:259:0	D3:sgGATA1	0.145903	513	sgGATA1	sgGATA1:TFCP2	1
MSX1_1077#HD/5:homeodomain:5:0	D3:sgKLF1	0.145779	514	sgKLF1	sgKLF1:MSX1	0.749477
ZN134_2095#ZNF134:C2H2:135:1	D3:sgRUNX1	0.145661	515	sgRUNX1	sgRUNX1:ZN134	0.000120047
ZIM3_2091#ZIM3:C2H2:108:1	D3:sgRUNX2	0.145279	516	sgRUNX2	sgRUNX2:ZIM3	0.986364
PROX1_1486#PROX1:PROX:238:0	D3:sgRUNX1	0.1446	517	sgRUNX1	sgRUNX1:PROX1	0.974054
BCL6B_103#BCL6/1:C2H2:169:0	D3:sgKLF1	0.143977	518	sgKLF1	sgKLF1:BCL6B	0.105798
NFATC2_1158#NFAT/1:NFAT:100:0	D3:sgRUNX2	0.143767	519	sgRUNX2	sgRUNX2:NFATC2	1
MAFF_991#MAF:bZIP:55:0	D3:sgKLF1	0.143228	520	sgKLF1	sgKLF1:MAFF	2.98075e-20
MYBL2_1106#MYB/4:MYB:256:0	D3:sgGATA2	0.143082	521	sgGATA2	sgGATA2:MYBL2	1
SOX9_1740#SOX/8:HMG:202:0	D3:sgRUNX1	0.142859	522	sgRUNX1	sgRUNX1:SOX9	0.596962
REL_1537#NFKB/3:NFAT:159:1	D3:sgRUNX2	0.14277	523	sgRUNX2	sgRUNX2:REL	0.406175
Zfp652_2073#ZNF652:C2H2:232:1	D3:sgRUNX1	0.142576	524	sgRUNX1	sgRUNX1:Zfp652	0.726499
HOXD8_799#HD/2:homeodomain:2:0	D3:sgGATA2	0.142097	525	sgGATA2	sgGATA2:HOXD8	3.83973e-21
E2F8_281#E2F/3:E2F:157:0	D3:sgKLF1	0.141976	526	sgKLF1	sgKLF1:E2F8	1
TBX20_1859#SMAD:SMAD:129:0	D3:sgGATA1	0.141691	527	sgGATA1	sgGATA1:TBX20	9.93683e-11
RFX5_1566#RFX/3:RFX:246:1	D3:sgMYC	0.141328	528	sgMYC	sgMYC:RFX5	0.310636
KAISO_912#KAISO:C2H2:155:1	D3:sgKLF1	0.140856	529	sgKLF1	sgKLF1:KAISO	0.989927
NR1H3_1248#NR/16:nuclearreceptor:45:1	D3:sgMYC	0.140824	530	sgMYC	sgMYC:NR1H3	4.45263e-25
MGA_1054#TBX/4:TBX:73:0	D3:sgRUNX1	0.140717	531	sgRUNX1	sgRUNX1:MGA	6.34709e-07
NFYC_1199#NFY:NFY:13:0	D3:sgRUNX2	0.140607	532	sgRUNX2	sgRUNX2:NFYC	1.8507e-49
RXRG_1627#NR/4:nuclearreceptor:33:0	D3:sgKLF1	0.140603	533	sgKLF1	sgKLF1:RXRG	8.98067e-08
RHOXF1_1574#HD/20:homeodomain:26:0	D3:sgKLF1	0.140554	534	sgKLF1	sgKLF1:RHOXF1	0.043721
ZN490_2127#ZNF490:C2H2:220:1	D3:sgGATA2	0.139377	535	sgGATA2	sgGATA2:ZN490	0.0132562
ZN320_2110#ZNF320:C2H2:269:1	D3:sgGATA2	0.139146	536	sgGATA2	sgGATA2:ZN320	1.91509e-11
THRB_1986#NR/10:nuclearreceptor:39:1	D3:sgRUNX1	0.139066	537	sgRUNX1	sgRUNX1:THRB	0.00117874
Foxj3_539#FOX/3:forkhead:78:0	D3:sgRUNX2	0.139006	538	sgRUNX2	sgRUNX2:Foxj3	0.940501
EPAS1_358#HIF:bHLH:60:0	D3:sgMYC	0.138588	539	sgMYC	sgMYC:EPAS1	0.933537
HXA9_827#HD/14:homeodomain:19:0	D3:sgKLF1	0.13832	540	sgKLF1	sgKLF1:HXA9	0.732698
ZNF143_2142#ZNF143:C2H2:172:1	D3:sgKLF1	0.13828	541	sgKLF1	sgKLF1:ZNF143	1
BATF_92#BATF:bZIP:138:0	D3:sgRUNX1	0.138262	542	sgRUNX1	sgRUNX1:BATF	6.37365e-120
NFIA_1166#NFI/2:NFI:188:1	D3:sgMYC	0.138225	543	sgMYC	sgMYC:NFIA	9.6369e-18
ZN586_2135#ZNF586:C2H2:197:1	D3:sgKLF1	0.138153	544	sgKLF1	sgKLF1:ZN586	0.732698
SRY_1804#SOX/1:HMG:89:0	D3:sgRUNX2	0.137954	545	sgRUNX2	sgRUNX2:SRY	0.948508
SOX8_1734#SOX/3:HMG:92:0	D3:sgRUNX1	0.137921	546	sgRUNX1	sgRUNX1:SOX8	0.373268
DUXA_247#HD/8:homeodomain:8:0	D3:sgGATA2	0.137858	547	sgGATA2	sgGATA2:DUXA	0.119205
GMEB2_648#GMEB2/1:SAND:223:1	D3:sgGATA2	0.137756	548	sgGATA2	sgGATA2:GMEB2	1
REST_1544#REST/NRSF:C2H2:151:1	D3:sgRUNX2	0.137417	549	sgRUNX2	sgRUNX2:REST	3.31688e-13
PRDM9_1478#PRDM9:C2H2:131:1	D3:sgGATA1	0.137185	550	sgGATA1	sgGATA1:PRDM9	3.16429e-06
OSR2_1325#OSR2:C2H2:130:1	D3:sgRUNX1	0.136995	551	sgRUNX1	sgRUNX1:OSR2	0.0637233
Rhox11_1573#HD/24:homeodomain:205:1	D3:sgRUNX1	0.136842	552	sgRUNX1	sgRUNX1:Rhox11	0.34789
Npas2_1242#Ebox/CACGTG/1:bHLH:58:0	D3:sgRUNX1	0.136493	553	sgRUNX1	sgRUNX1:Npas2	1.3431e-10
ZN431_2123#ZNF431:C2H2:228:1	D3:sgMYC	0.13627	554	sgMYC	sgMYC:ZN431	7.50647e-06
FEZF1_440#FEZF1:C2H2:122:1	D3:sgKLF1	0.136064	555	sgKLF1	sgKLF1:FEZF1	1
ZNF354C_2153#ZNF53:C2H2:221:1	D3:sgGATA2	0.135957	556	sgGATA2	sgGATA2:ZNF354C	0.0179247
ZN384_2120#ZNF384/1:C2H2:193:1	D3:sgRUNX1	0.135919	557	sgRUNX1	sgRUNX1:ZN384	0.333504
Nr2e3_1270#NR2E3:nuclearreceptor:216:1	D3:sgKLF1	0.135613	558	sgKLF1	sgKLF1:Nr2e3	0.592796
ZN274_2106#ZNF274:C2H2:123:1	D3:sgMYC	0.135459	559	sgMYC	sgMYC:ZN274	0.0788053
IRF9_874#IRF/1:IRF:104:0	D3:sgRUNX1	0.135224	560	sgRUNX1	sgRUNX1:IRF9	0.276482
SREBF2_1793#SREBF1:bHLH-ZIP:74:0	D3:sgMYC	0.135115	561	sgMYC	sgMYC:SREBF2	9.91033e-11
NR2F6_1280#NR/13:nuclearreceptor:42:0	D3:sgGATA1	0.134927	562	sgGATA1	sgGATA1:NR2F6	1.77613e-29
TFCP2_1954#TFCP2:CP2:259:0	D3:sgRUNX2	0.134334	563	sgRUNX2	sgRUNX2:TFCP2	1
PRDM6_1477#NFAC/2:NFAT:101:0	D3:sgRUNX2	0.134034	564	sgRUNX2	sgRUNX2:PRDM6	0.466275
DUXA_247#HD/8:homeodomain:8:0	D3:sgGATA1	0.134024	565	sgGATA1	sgGATA1:DUXA	0.135808
POU3F4_1443#POU/2:POU:82:0	D3:sgMYC	0.133787	566	sgMYC	sgMYC:POU3F4	1
TBX20_1859#SMAD:SMAD:129:0	D3:sgRUNX2	0.13359	567	sgRUNX2	sgRUNX2:TBX20	3.01942e-12
ZN768_2139#ZNF768:C2H2:137:1	D3:sgKLF1	0.133584	568	sgKLF1	sgKLF1:ZN768	3.94466e-22
HOXD12_791#HD/17:homeodomain:22:0	D3:sgKLF1	0.133362	569	sgKLF1	sgKLF1:HOXD12	1
FOXA2_482#FOX/4:forkhead:79:0	D3:sgMYC	0.133044	570	sgMYC	sgMYC:FOXA2	2.6824e-05
Spz1_1784#SPZ1:bHLH-ZIP:150:1	D3:sgMYC	0.132967	571	sgMYC	sgMYC:Spz1	0.075253
ZN586_2135#ZNF586:C2H2:197:1	D3:sgGATA1	0.132906	572	sgGATA1	sgGATA1:ZN586	0.487023
E2F8_281#E2F/3:E2F:157:0	D3:sgRUNX1	0.132641	573	sgRUNX1	sgRUNX1:E2F8	1
Twist2_1997#Ebox/CATATG:bHLH:62:0	D3:sgMYC	0.132622	574	sgMYC	sgMYC:Twist2	1.79981e-07
STF1_1827#NR/11:nuclearreceptor:40:0	D3:sgGATA1	0.132474	575	sgGATA1	sgGATA1:STF1	3.03756e-21
ZN449_2125#ZNF449:C2H2:271:1	D3:sgGATA2	0.132168	576	sgGATA2	sgGATA2:ZN449	1.24938e-22
MYBL2_1105#MYB/2:MYB:254:0	D3:sgMYC	0.132153	577	sgMYC	sgMYC:MYBL2	1
FOXD2_506#FOX/5:forkhead:80:0	D3:sgMYC	0.132122	578	sgMYC	sgMYC:FOXD2	0.000735623
ZIC2_2083#ZIC:C2H2:273:0	D3:sgKLF1	0.131982	579	sgKLF1	sgKLF1:ZIC2	2.03012e-35
ZN431_2123#ZNF431:C2H2:228:1	D3:sgGATA2	0.131967	580	sgGATA2	sgGATA2:ZN431	1.1063e-11
ZN418_2122#ZNF418:C2H2:126:1	D3:sgRUNX2	0.131728	581	sgRUNX2	sgRUNX2:ZN418	1
MYBL2_1106#MYB/4:MYB:256:0	D3:sgRUNX1	0.131576	582	sgRUNX1	sgRUNX1:MYBL2	1
SOX7_1726#SOX/4:HMG:93:0	D3:sgRUNX1	0.13114	583	sgRUNX1	sgRUNX1:SOX7	1
CEBPB_142#CCAAT/CEBP:bZIP:52:0	D3:sgMYC	0.131086	584	sgMYC	sgMYC:CEBPB	2.10775e-13
Ahr+Arnt_3#AHR:bHLH:284:0	D3:sgMYC	0.13096	585	sgMYC	sgMYC:Ahr+Arnt	0.300046
ZN431_2123#ZNF431:C2H2:228:1	D3:sgKLF1	0.130774	586	sgKLF1	sgKLF1:ZN431	5.85553e-07
Hic1_686#HIC/1:C2H2:187:0	D3:sgMYC	0.130441	587	sgMYC	sgMYC:Hic1	9.98172e-12
SIX2_1643#SIX/1:SIX:180:0	D3:sgMYC	0.129588	588	sgMYC	sgMYC:SIX2	0.0325621
TFAP2B_1936#TFAP2/2:TFAP:263:0	D3:sgMYC	0.129307	589	sgMYC	sgMYC:TFAP2B	0.0863105
SOX5_1721#SOX/2:HMG:91:1	D3:sgMYC	0.128908	590	sgMYC	sgMYC:SOX5	1
SOX9_1742#SOX/5:HMG:94:0	D3:sgMYC	0.128838	591	sgMYC	sgMYC:SOX9	0.788267
NFATC1_1156#NFAT/3:NFAT:102:1	D3:sgGATA2	0.128815	592	sgGATA2	sgGATA2:NFATC1	0.447588
HINFP_695#HINFP1/1:C2H2:274:0	D3:sgMYC	0.128642	593	sgMYC	sgMYC:HINFP	1
OVOL1_1336#OVOL1:C2H2:240:1	D3:sgRUNX2	0.127841	594	sgRUNX2	sgRUNX2:OVOL1	0.654144
PO3F2_1413#POU/3:POU:83:0	D3:sgRUNX2	0.127785	595	sgRUNX2	sgRUNX2:PO3F2	0.610537
CDX1_129#HD/13:homeodomain:18:1	D3:sgKLF1	0.127546	596	sgKLF1	sgKLF1:CDX1	0.633341
SOX9_1739#SOX/7:HMG:191:1	D3:sgGATA1	0.127473	597	sgGATA1	sgGATA1:SOX9	0.855217
ZNF282_2150#ZNF282:C2H2:163:1	D3:sgMYC	0.127468	598	sgMYC	sgMYC:ZNF282	0.481664
HOXD8_799#HD/2:homeodomain:2:0	D3:sgRUNX1	0.12737	599	sgRUNX1	sgRUNX1:HOXD8	2.13311e-25
NR2C2_1262#NR/3:nuclearreceptor:32:0	D3:sgMYC	0.127246	600	sgMYC	sgMYC:NR2C2	3.44883e-11
SREBF2_1793#SREBF1:bHLH-ZIP:74:0	D3:sgGATA2	0.127141	601	sgGATA2	sgGATA2:SREBF2	1.77185e-12
EOMES_357#TBX/3:TBX:72:1	D3:sgKLF1	0.127127	602	sgKLF1	sgKLF1:EOMES	0.706884
KAISO_912#KAISO:C2H2:155:1	D3:sgRUNX1	0.126573	603	sgRUNX1	sgRUNX1:KAISO	0.418977
ZKSC1_2092#ZKSCAN1:C2H2:272:1	D3:sgRUNX1	0.126506	604	sgRUNX1	sgRUNX1:ZKSC1	1.22546e-22
Arid5a_34#ARI5A:ARID:88:1	D3:sgKLF1	0.126419	605	sgKLF1	sgKLF1:Arid5a	0.851144
Lhx3_956#HD/9:homeodomain:9:1	D3:sgGATA1	0.126292	606	sgGATA1	sgGATA1:Lhx3	0.248961
ZN322_2111#ZNF332:C2H2:152:1	D3:sgRUNX1	0.125826	607	sgRUNX1	sgRUNX1:ZN322	3.56313e-14
IRF9_874#IRF/1:IRF:104:0	D3:sgRUNX2	0.12581	608	sgRUNX2	sgRUNX2:IRF9	0.101522
TBX4_1878#TBX/2:TBX:71:0	D3:sgGATA2	0.125778	609	sgGATA2	sgGATA2:TBX4	6.14964e-09
ELF5_320#ETS/1:ETS:98:0	D3:sgRUNX2	0.125629	610	sgRUNX2	sgRUNX2:ELF5	1.02168e-20
Z324A_2045#ZNF324:C2H2:115:1	D3:sgGATA1	0.125526	611	sgGATA1	sgGATA1:Z324A	0.0106186
PRDM1_1471#PRDM1:C2H2:105:1	D3:sgRUNX1	0.125352	612	sgRUNX1	sgRUNX1:PRDM1	0.738588
ERR3_374#NR/7:nuclearreceptor:36:0	D3:sgMYC	0.125218	613	sgMYC	sgMYC:ERR3	2.58772e-19
ZN257_2102#ZNF257:C2H2:75:1	D3:sgRUNX2	0.125024	614	sgRUNX2	sgRUNX2:ZN257	0.862599
Foxj3_538#FOX/8:forkhead:203:0	D3:sgGATA2	0.124839	615	sgGATA2	sgGATA2:Foxj3	0.789241
SPDEF_1771#SPDEF/2:ETS:212:0	D3:sgGATA2	0.124786	616	sgGATA2	sgGATA2:SPDEF	1
CENPB_157#CENBP:CENPB:200:1	D3:sgGATA1	0.124331	617	sgGATA1	sgGATA1:CENPB	1
THRB_1986#NR/10:nuclearreceptor:39:1	D3:sgKLF1	0.124164	618	sgKLF1	sgKLF1:THRB	0.000102299
GMEB2_649#GMEB2/3:SAND:278:1	D3:sgRUNX1	0.124107	619	sgRUNX1	sgRUNX1:GMEB2	1
MBD2_1012#MBD2:MBD:239:1	D3:sgGATA1	0.12406	620	sgGATA1	sgGATA1:MBD2	1
ZN431_2123#ZNF431:C2H2:228:1	D3:sgRUNX2	0.123917	621	sgRUNX2	sgRUNX2:ZN431	2.27909e-09
ANDR_19#NR/20:nuclearreceptor:248:1	D3:sgRUNX1	0.123807	622	sgRUNX1	sgRUNX1:ANDR	5.03015e-20
ANDR_19#NR/20:nuclearreceptor:248:1	D3:sgGATA2	0.12377	623	sgGATA2	sgGATA2:ANDR	6.13985e-16
Twist2_1997#Ebox/CATATG:bHLH:62:0	D3:sgGATA2	0.123331	624	sgGATA2	sgGATA2:Twist2	1.04365e-05
EOMES_357#TBX/3:TBX:72:1	D3:sgGATA2	0.123194	625	sgGATA2	sgGATA2:EOMES	0.743352
PAX6_1363#PAX/1:PAX:281:0	D3:sgGATA2	0.123067	626	sgGATA2	sgGATA2:PAX6	0.188004
EWSR1-FLI1_435#EWSR1/FLI1:ETS:117:1	D3:sgMYC	0.122947	627	sgMYC	sgMYC:EWSR1-FLI1	0.206634
ZSCAN4_2173#ZSCAN4:C2H2:286:1	D3:sgRUNX1	0.12289	628	sgRUNX1	sgRUNX1:ZSCAN4	2.28292e-06
ZNF384_2154#ZNF384/2:C2H2:194:1	D3:sgGATA2	0.122671	629	sgGATA2	sgGATA2:ZNF384	4.03642e-15
FOSL2+JUN_474#CREB/ATF/1:bZIP:49:0	D3:sgRUNX1	0.122448	630	sgRUNX1	sgRUNX1:FOSL2+JUN	1.24244e-06
ZN586_2135#ZNF586:C2H2:197:1	D3:sgGATA2	0.122433	631	sgGATA2	sgGATA2:ZN586	0.712829
NFATC1_1156#NFAT/3:NFAT:102:1	D3:sgRUNX1	0.122329	632	sgRUNX1	sgRUNX1:NFATC1	0.862589
EGR2_292#EGR:C2H2:111:0	D3:sgMYC	0.122288	633	sgMYC	sgMYC:EGR2	1.02535e-06
SPDEF_1771#SPDEF/2:ETS:212:0	D3:sgRUNX2	0.12201	634	sgRUNX2	sgRUNX2:SPDEF	1
ZN708_2138#ZNF708:C2H2:136:1	D3:sgMYC	0.121871	635	sgMYC	sgMYC:ZN708	1.62474e-13
Ddit3+Cebpa_218#DDIT3+CEBPA:bZIP:215:1	D3:sgGATA1	0.121805	636	sgGATA1	sgGATA1:Ddit3+Cebpa	3.04823e-05
Ahr+Arnt_3#AHR:bHLH:284:0	D3:sgRUNX2	0.12155	637	sgRUNX2	sgRUNX2:Ahr+Arnt	0.262019
ZSC31_2172#ZSCAN3:C2H2:133:1	D3:sgGATA1	0.121019	638	sgGATA1	sgGATA1:ZSC31	5.0696e-05
CDX1_129#HD/13:homeodomain:18:1	D3:sgRUNX2	0.120924	639	sgRUNX2	sgRUNX2:CDX1	0.443664
Pax2_1349#PAX-halfsite:PAX:283:1	D3:sgRUNX2	0.12066	640	sgRUNX2	sgRUNX2:Pax2	1
Creb5_186#CREB/ATF/2:bZIP:50:0	D3:sgRUNX1	0.120652	641	sgRUNX1	sgRUNX1:Creb5	0.00447574
ZN418_2122#ZNF418:C2H2:126:1	D3:sgRUNX1	0.120551	642	sgRUNX1	sgRUNX1:ZN418	0.738588
ZBTB49_2058#ZBTB49:C2H2:226:1	D3:sgRUNX2	0.120546	643	sgRUNX2	sgRUNX2:ZBTB49	1
MYF6_1115#Ebox/CAGCTG:bHLH:65:0	D3:sgRUNX1	0.120015	644	sgRUNX1	sgRUNX1:MYF6	3.18046e-21
ZBT14_2049#ZBTB14:C2H2:217:1	D3:sgKLF1	0.119905	645	sgKLF1	sgKLF1:ZBT14	1
GLIS3_644#GLIS:C2H2:261:0	D3:sgGATA1	0.119855	646	sgGATA1	sgGATA1:GLIS3	4.564e-10
P53_1341#P53-like/1:P53L:257:0	D3:sgKLF1	0.119446	647	sgKLF1	sgKLF1:P53	2.717e-10
DMRTB_239#DMRT1:DM:90:0	D3:sgGATA2	0.119346	648	sgGATA2	sgGATA2:DMRTB	1
BACH2_74#AP1/2:bZIP:53:0	D3:sgMYC	0.119186	649	sgMYC	sgMYC:BACH2	0
DMRT3_238#DMRT3:DM:214:1	D3:sgRUNX1	0.119148	650	sgRUNX1	sgRUNX1:DMRT3	0.50075
TFCP2_1953#GRHL:CP2:258:0	D3:sgGATA1	0.119035	651	sgGATA1	sgGATA1:TFCP2	1
THRB_1985#NR/5:nuclearreceptor:34:0	D3:sgRUNX1	0.118909	652	sgRUNX1	sgRUNX1:THRB	0.00117874
Ddit3+Cebpa_218#DDIT3+CEBPA:bZIP:215:1	D3:sgRUNX1	0.118649	653	sgRUNX1	sgRUNX1:Ddit3+Cebpa	0.0014486
E2F5_272#E2F/4:E2F:158:0	D3:sgGATA2	0.118478	654	sgGATA2	sgGATA2:E2F5	1
ZFP82_2075#ZNF354:C2H2:121:0	D3:sgRUNX1	0.118392	655	sgRUNX1	sgRUNX1:ZFP82	1
NFIX_1183#NFI/1:NFI:189:0	D3:sgKLF1	0.118278	656	sgKLF1	sgKLF1:NFIX	1.06367e-17
ZFP57_2072#ZNF57:C2H2:218:1	D3:sgRUNX1	0.11814	657	sgRUNX1	sgRUNX1:ZFP57	0.862589
ZN554_2132#ZNF554:C2H2:142:1	D3:sgGATA2	0.118003	658	sgGATA2	sgGATA2:ZN554	5.13543e-09
Hic1_686#HIC/1:C2H2:187:0	D3:sgKLF1	0.117934	659	sgKLF1	sgKLF1:Hic1	6.02666e-14
Npas2_1242#Ebox/CACGTG/1:bHLH:58:0	D3:sgMYC	0.117805	660	sgMYC	sgMYC:Npas2	5.08098e-11
COE1_164#EBF1:EBF:174:0	D3:sgRUNX2	0.11779	661	sgRUNX2	sgRUNX2:COE1	7.56728e-50
SMCA1_1656#SMARCA1:MYB/SANT:250:1	D3:sgRUNX1	0.117517	662	sgRUNX1	sgRUNX1:SMCA1	0.750993
PROX1_1486#PROX1:PROX:238:0	D3:sgGATA2	0.117516	663	sgGATA2	sgGATA2:PROX1	0.530116
ZNF232_2145#ZNF232:C2H2:235:1	D3:sgMYC	0.117514	664	sgMYC	sgMYC:ZNF232	0.455687
SMAD3_1650#SMAD:MAD:207:1	D3:sgMYC	0.117504	665	sgMYC	sgMYC:SMAD3	0.0352074
PRD14_1469#PRDM14:C2H2:149:0	D3:sgRUNX2	0.117494	666	sgRUNX2	sgRUNX2:PRD14	0.654144
NKX3-1_1219#HD/4:homeodomain:4:0	D3:sgKLF1	0.117484	667	sgKLF1	sgKLF1:NKX3-1	0.010323
HINFP_695#HINFP1/1:C2H2:274:0	D3:sgGATA1	0.117385	668	sgGATA1	sgGATA1:HINFP	1
NR4A2+RXRA_1298#NR/18:nuclearreceptor:47:0	D3:sgMYC	0.117338	669	sgMYC	sgMYC:NR4A2+RXRA	0.00440869
ZNF41_2155#ZNF41:C2H2:124:1	D3:sgGATA1	0.117268	670	sgGATA1	sgGATA1:ZNF41	5.0696e-05
GFI1B_633#GFI:C2H2:181:0	D3:sgRUNX2	0.116882	671	sgRUNX2	sgRUNX2:GFI1B	3.38899e-17
ATF4_61#CREB/ATF/3:bZIP:51:0	D3:sgRUNX2	0.116862	672	sgRUNX2	sgRUNX2:ATF4	1.28315e-131
MYBL2_1106#MYB/4:MYB:256:0	D3:sgMYC	0.116533	673	sgMYC	sgMYC:MYBL2	1
ZN436_2124#ZNF436:C2H2:118:1	D3:sgGATA1	0.116244	674	sgGATA1	sgGATA1:ZN436	4.11254e-08
ZNF8_2169#ZNF85:C2H2:231:1	D3:sgRUNX1	0.116073	675	sgRUNX1	sgRUNX1:ZNF8	0.0594564
PRDM6_1477#NFAC/2:NFAT:101:0	D3:sgRUNX1	0.116058	676	sgRUNX1	sgRUNX1:PRDM6	0.772982
KLF5_933#KLF/SP/2:C2H2:109:0	D3:sgMYC	0.115869	677	sgMYC	sgMYC:KLF5	1
HINFP_695#HINFP1/1:C2H2:274:0	D3:sgKLF1	0.115853	678	sgKLF1	sgKLF1:HINFP	1
ZN384_2120#ZNF384/1:C2H2:193:1	D3:sgGATA2	0.11584	679	sgGATA2	sgGATA2:ZN384	0.0209336
FOXD2_506#FOX/5:forkhead:80:0	D3:sgGATA2	0.115839	680	sgGATA2	sgGATA2:FOXD2	0.0215337
FOXO1_556#FOX/2:forkhead:77:1	D3:sgKLF1	0.115763	681	sgKLF1	sgKLF1:FOXO1	0.699928
HSFY2_817#HSFY2:HSF:209:0	D3:sgMYC	0.11572	682	sgMYC	sgMYC:HSFY2	1
Mecom_1014#EVI1/MECOM:C2H2:241:0	D3:sgMYC	0.115537	683	sgMYC	sgMYC:Mecom	0.000414596
NR2E3_1269#NR/2:nuclearreceptor:31:1	D3:sgKLF1	0.114593	684	sgKLF1	sgKLF1:NR2E3	0.0839248
RELA_1540#NFKB/1:NFAT:160:0	D3:sgGATA2	0.114289	685	sgGATA2	sgGATA2:RELA	0.0598472
Tp53_1989#P53-like/3:P53L:234:1	D3:sgMYC	0.114101	686	sgMYC	sgMYC:Tp53	6.04787e-16
NFIA_1166#NFI/2:NFI:188:1	D3:sgKLF1	0.114046	687	sgKLF1	sgKLF1:NFIA	2.6977e-15
ZIC2_2083#ZIC:C2H2:273:0	D3:sgMYC	0.11397	688	sgMYC	sgMYC:ZIC2	2.44162e-35
OSR2_1325#OSR2:C2H2:130:1	D3:sgRUNX2	0.113916	689	sgRUNX2	sgRUNX2:OSR2	0.654144
SPDEF_1770#SPDEF/1:ETS:211:0	D3:sgGATA1	0.113796	690	sgGATA1	sgGATA1:SPDEF	0.26957
ZFP28_2069#ZNF28:C2H2:107:1	D3:sgRUNX2	0.11369	691	sgRUNX2	sgRUNX2:ZFP28	0.936633
HOMEZ_739#HOMEZ:HOMEZ:195:1	D3:sgKLF1	0.113603	692	sgKLF1	sgKLF1:HOMEZ	0.311355
ELF3_315#ETS/2:ETS:96:0	D3:sgRUNX2	0.113453	693	sgRUNX2	sgRUNX2:ELF3	5.5912e-07
MZF1_1124#MZF1:C2H2:114:1	D3:sgGATA2	0.113271	694	sgGATA2	sgGATA2:MZF1	0.0787937
MBD2_1012#MBD2:MBD:239:1	D3:sgRUNX2	0.112755	695	sgRUNX2	sgRUNX2:MBD2	1
NFATC2_1158#NFAT/1:NFAT:100:0	D3:sgMYC	0.112623	696	sgMYC	sgMYC:NFATC2	1
THRB_1987#NR/8:nuclearreceptor:37:1	D3:sgRUNX1	0.11259	697	sgRUNX1	sgRUNX1:THRB	0.00117874
ZN582_2134#SMARCA5:MYB/SANT:125:0	D3:sgGATA1	0.112569	698	sgGATA1	sgGATA1:ZN582	0.154635
MAFF_991#MAF:bZIP:55:0	D3:sgRUNX2	0.112559	699	sgRUNX2	sgRUNX2:MAFF	2.1669e-20
MYC_1108#Ebox/CACGTG/2:bHLH:59:0	D3:sgMYC	0.112305	700	sgMYC	sgMYC:MYC	8.02261e-12
LYL1_978#Ebox/CAGATGG:bHLH:63:0	D3:sgMYC	0.112248	701	sgMYC	sgMYC:LYL1	8.02778e-32
HOXD8_799#HD/2:homeodomain:2:0	D3:sgMYC	0.111734	702	sgMYC	sgMYC:HOXD8	8.3562e-22
REST_1544#REST/NRSF:C2H2:151:1	D3:sgKLF1	0.111504	703	sgKLF1	sgKLF1:REST	1.08779e-12
FEZF1_440#FEZF1:C2H2:122:1	D3:sgGATA1	0.111477	704	sgGATA1	sgGATA1:FEZF1	0.797947
P53_1341#P53-like/1:P53L:257:0	D3:sgMYC	0.111355	705	sgMYC	sgMYC:P53	8.36243e-09
Klf1_915#KLF/SP/1:C2H2:112:0	D3:sgRUNX1	0.111135	706	sgRUNX1	sgRUNX1:Klf1	7.03691e-19
DUXA_247#HD/8:homeodomain:8:0	D3:sgRUNX2	0.111084	707	sgRUNX2	sgRUNX2:DUXA	0.14583
ZNF8_2169#ZNF85:C2H2:231:1	D3:sgGATA2	0.110721	708	sgGATA2	sgGATA2:ZNF8	0.00112433
RUNX2_1597#RUNX/2:RUNX:178:1	D3:sgGATA2	0.110639	709	sgGATA2	sgGATA2:RUNX2	0.111886
NKX21_1213#HD/22:homeodomain:28:0	D3:sgRUNX1	0.110502	710	sgRUNX1	sgRUNX1:NKX21	0.333504
SOX9_1739#SOX/7:HMG:191:1	D3:sgKLF1	0.110471	711	sgKLF1	sgKLF1:SOX9	0.706884
SNAI2_1661#SNAI2:C2H2:67:1	D3:sgMYC	0.110391	712	sgMYC	sgMYC:SNAI2	2.02154e-73
ZN547_2130#ZNF547:C2H2:57:1	D3:sgMYC	0.110318	713	sgMYC	sgMYC:ZN547	0.00726114
SOX9_1742#SOX/5:HMG:94:0	D3:sgKLF1	0.110259	714	sgKLF1	sgKLF1:SOX9	0.706884
PRD14_1469#PRDM14:C2H2:149:0	D3:sgKLF1	0.110008	715	sgKLF1	sgKLF1:PRD14	0.33828
Tp53_1990#P53-like/2:P53L:233:1	D3:sgRUNX2	0.109912	716	sgRUNX2	sgRUNX2:Tp53	1.07115e-10
TFDP1_1956#E2F/2:E2F:156:0	D3:sgGATA2	0.109834	717	sgGATA2	sgGATA2:TFDP1	0.619434
P53_1341#P53-like/1:P53L:257:0	D3:sgGATA1	0.109699	718	sgGATA1	sgGATA1:P53	3.54018e-08
NANOG_1128#OCT4+SOX2:POU:84:0	D3:sgMYC	0.109264	719	sgMYC	sgMYC:NANOG	1
MYBL1_1099#MYB/3:MYB:255:1	D3:sgGATA2	0.109215	720	sgGATA2	sgGATA2:MYBL1	1
MYB_1094#MYB/5:MYB:252:0	D3:sgRUNX2	0.10914	721	sgRUNX2	sgRUNX2:MYB	6.05763e-07
HSFY2_817#HSFY2:HSF:209:0	D3:sgGATA2	0.108927	722	sgGATA2	sgGATA2:HSFY2	1
HOMEZ_739#HOMEZ:HOMEZ:195:1	D3:sgRUNX2	0.10831	723	sgRUNX2	sgRUNX2:HOMEZ	0.955462
PBX2_1372#HD/16:homeodomain:21:0	D3:sgRUNX2	0.108205	724	sgRUNX2	sgRUNX2:PBX2	0.654144
NR4A2+RXRA_1298#NR/18:nuclearreceptor:47:0	D3:sgGATA1	0.10813	725	sgGATA1	sgGATA1:NR4A2+RXRA	0.000957829
RXRA_1611#NR/1:nuclearreceptor:30:0	D3:sgMYC	0.107796	726	sgMYC	sgMYC:RXRA	0.0268335
ZN680_2137#ZNF680:C2H2:251:1	D3:sgRUNX1	0.107728	727	sgRUNX1	sgRUNX1:ZN680	0.139885
OZF_1339#ZNF146:C2H2:208:1	D3:sgGATA1	0.107463	728	sgGATA1	sgGATA1:OZF	0.14342
AIRE_4#AIRE:not_classified:139:1	D3:sgKLF1	0.107201	729	sgKLF1	sgKLF1:AIRE	1
Arid3a_32#HD/18:homeodomain:24:1	D3:sgRUNX2	0.106724	730	sgRUNX2	sgRUNX2:Arid3a	1
NRF1_1306#NRF1:CNC-bZIP:192:0	D3:sgMYC	0.106693	731	sgMYC	sgMYC:NRF1	7.74113e-34
ZBED1_2047#ZBED1:C2H2:237:1	D3:sgRUNX1	0.106467	732	sgRUNX1	sgRUNX1:ZBED1	1
HLTF_706#HLTF:not_classified:185:1	D3:sgGATA2	0.106439	733	sgGATA2	sgGATA2:HLTF	6.84643e-09
HSFY2_817#HSFY2:HSF:209:0	D3:sgRUNX2	0.106348	734	sgRUNX2	sgRUNX2:HSFY2	1
TFAP2B_1936#TFAP2/2:TFAP:263:0	D3:sgKLF1	0.106325	735	sgKLF1	sgKLF1:TFAP2B	0.160681
ZN322_2111#ZNF332:C2H2:152:1	D3:sgGATA1	0.10578	736	sgGATA1	sgGATA1:ZN322	1.10139e-11
PAX6_1363#PAX/1:PAX:281:0	D3:sgKLF1	0.105687	737	sgKLF1	sgKLF1:PAX6	0.0714579
Zfp652_2073#ZNF652:C2H2:232:1	D3:sgRUNX2	0.105317	738	sgRUNX2	sgRUNX2:Zfp652	0.891678
IRF7_865#IRF/4:IRF:196:1	D3:sgMYC	0.105254	739	sgMYC	sgMYC:IRF7	0.435384
ZN382_2119#ZNF382:C2H2:154:1	D3:sgGATA2	0.105118	740	sgGATA2	sgGATA2:ZN382	0.00346517
SMAD3_1650#SMAD:MAD:207:1	D3:sgRUNX2	0.105085	741	sgRUNX2	sgRUNX2:SMAD3	0.654144
SPDEF_1770#SPDEF/1:ETS:211:0	D3:sgRUNX2	0.104898	742	sgRUNX2	sgRUNX2:SPDEF	1
Arid3a_32#HD/18:homeodomain:24:1	D3:sgRUNX1	0.104612	743	sgRUNX1	sgRUNX1:Arid3a	1
NFATC1_1156#NFAT/3:NFAT:102:1	D3:sgRUNX2	0.104591	744	sgRUNX2	sgRUNX2:NFATC1	0.977255
GCM1_621#GCM:GCM:201:0	D3:sgRUNX1	0.104509	745	sgRUNX1	sgRUNX1:GCM1	0.000175008
SMAD2_1647#ZNF335:C2H2:153:1	D3:sgKLF1	0.104213	746	sgKLF1	sgKLF1:SMAD2	1.06124e-19
PAX6_1363#PAX/1:PAX:281:0	D3:sgGATA1	0.104143	747	sgGATA1	sgGATA1:PAX6	0.000370666
SMCA1_1656#SMARCA1:MYB/SANT:250:1	D3:sgMYC	0.104127	748	sgMYC	sgMYC:SMCA1	0.790697
FOXB1_487#FOX/9:forkhead:279:1	D3:sgRUNX1	0.104005	749	sgRUNX1	sgRUNX1:FOXB1	0.692407
ANDR_19#NR/20:nuclearreceptor:248:1	D3:sgRUNX2	0.10366	750	sgRUNX2	sgRUNX2:ANDR	3.89217e-09
ZNF24_2148#ZNF24:C2H2:198:1	D3:sgGATA2	0.103639	751	sgGATA2	sgGATA2:ZNF24	0.527248
GMEB2_648#GMEB2/1:SAND:223:1	D3:sgGATA1	0.103391	752	sgGATA1	sgGATA1:GMEB2	1
CUX2_210#CUX/4:CUT:17:1	D3:sgGATA1	0.103364	753	sgGATA1	sgGATA1:CUX2	0.0742637
ZSC31_2172#ZSCAN3:C2H2:133:1	D3:sgRUNX2	0.103353	754	sgRUNX2	sgRUNX2:ZSC31	0.0105969
Nr2e3_1270#NR2E3:nuclearreceptor:216:1	D3:sgMYC	0.103219	755	sgMYC	sgMYC:Nr2e3	1
SOX5_1721#SOX/2:HMG:91:1	D3:sgKLF1	0.103207	756	sgKLF1	sgKLF1:SOX5	1
LIN54_972#LIN54:CXC:224:1	D3:sgMYC	0.102845	757	sgMYC	sgMYC:LIN54	0.0989433
MYC_1108#Ebox/CACGTG/2:bHLH:59:0	D3:sgRUNX2	0.102726	758	sgRUNX2	sgRUNX2:MYC	4.52076e-13
RXRA_1611#NR/1:nuclearreceptor:30:0	D3:sgKLF1	0.102627	759	sgKLF1	sgKLF1:RXRA	0.0397557
MECP2_1015#MECP2:MBD:97:1	D3:sgKLF1	0.1023	760	sgKLF1	sgKLF1:MECP2	1
CENPB_157#CENBP:CENPB:200:1	D3:sgKLF1	0.101969	761	sgKLF1	sgKLF1:CENPB	1
SOX5_1721#SOX/2:HMG:91:1	D3:sgGATA2	0.101923	762	sgGATA2	sgGATA2:SOX5	0.966064
HSFY2_817#HSFY2:HSF:209:0	D3:sgRUNX1	0.101745	763	sgRUNX1	sgRUNX1:HSFY2	1
ZNF740_2163#ZIC/2:C2H2:110:0	D3:sgRUNX2	0.101729	764	sgRUNX2	sgRUNX2:ZNF740	3.55552e-08
PO3F2_1413#POU/3:POU:83:0	D3:sgRUNX1	0.10154	765	sgRUNX1	sgRUNX1:PO3F2	0.974054
FOSL2+JUN_474#CREB/ATF/1:bZIP:49:0	D3:sgKLF1	0.101431	766	sgKLF1	sgKLF1:FOSL2+JUN	0.000703387
SMAD2_1647#ZNF335:C2H2:153:1	D3:sgMYC	0.101238	767	sgMYC	sgMYC:SMAD2	1.50497e-19
TFDP1_1956#E2F/2:E2F:156:0	D3:sgRUNX1	0.101097	768	sgRUNX1	sgRUNX1:TFDP1	0.696112
TFAP2C_1948#TFAP2/1:TFAP:264:0	D3:sgGATA2	0.101075	769	sgGATA2	sgGATA2:TFAP2C	2.2132e-14
SIX2_1643#SIX/1:SIX:180:0	D3:sgRUNX1	0.101043	770	sgRUNX1	sgRUNX1:SIX2	0.127893
FEZF1_440#FEZF1:C2H2:122:1	D3:sgRUNX1	0.101021	771	sgRUNX1	sgRUNX1:FEZF1	1
IRX2_877#HD/23:homeodomain:204:1	D3:sgKLF1	0.10056	772	sgKLF1	sgKLF1:IRX2	1
CUX2_207#CUX/2:CUT:16:0	D3:sgRUNX1	0.100458	773	sgRUNX1	sgRUNX1:CUX2	0.0918288
CREB3_175#CREB3/XBP1:bZIP:61:0	D3:sgGATA1	0.100442	774	sgGATA1	sgGATA1:CREB3	1
RXRA_1611#NR/1:nuclearreceptor:30:0	D3:sgRUNX2	0.0998295	775	sgRUNX2	sgRUNX2:RXRA	7.0351e-05
ZN667_2136#ZNF667:C2H2:141:1	D3:sgGATA2	0.0995191	776	sgGATA2	sgGATA2:ZN667	3.31437e-10
OVOL1_1336#OVOL1:C2H2:240:1	D3:sgKLF1	0.0994172	777	sgKLF1	sgKLF1:OVOL1	0.699928
PAX5_1356#PAX/2:PAX:282:1	D3:sgRUNX1	0.0993629	778	sgRUNX1	sgRUNX1:PAX5	2.14954e-14
ZNF232_2145#ZNF232:C2H2:235:1	D3:sgRUNX2	0.0992957	779	sgRUNX2	sgRUNX2:ZNF232	0.342007
Tp53_1990#P53-like/2:P53L:233:1	D3:sgRUNX1	0.0992306	780	sgRUNX1	sgRUNX1:Tp53	4.0143e-13
OTX1_1326#HD/19:homeodomain:25:1	D3:sgRUNX2	0.0991556	781	sgRUNX2	sgRUNX2:OTX1	0.34036
PRD16_1470#PRDM16:C2H2:176:1	D3:sgKLF1	0.0990668	782	sgKLF1	sgKLF1:PRD16	1.37862e-38
Z324A_2045#ZNF324:C2H2:115:1	D3:sgRUNX2	0.0988872	783	sgRUNX2	sgRUNX2:Z324A	0.0117495
INSM1_844#INSM1:C2H2:266:0	D3:sgRUNX1	0.0987388	784	sgRUNX1	sgRUNX1:INSM1	5.05245e-06
SCRT1_1631#SCRT1:C2H2:66:0	D3:sgMYC	0.0986297	785	sgMYC	sgMYC:SCRT1	4.94967e-08
NR2E3_1269#NR/2:nuclearreceptor:31:1	D3:sgMYC	0.0982338	786	sgMYC	sgMYC:NR2E3	0.0334939
MAFF_991#MAF:bZIP:55:0	D3:sgGATA2	0.097717	787	sgGATA2	sgGATA2:MAFF	7.64795e-27
BARHL2_80#HD/6:homeodomain:6:0	D3:sgGATA2	0.0975138	788	sgGATA2	sgGATA2:BARHL2	1
Spz1_1784#SPZ1:bHLH-ZIP:150:1	D3:sgRUNX2	0.0971977	789	sgRUNX2	sgRUNX2:Spz1	0.00567983
SOX9_1739#SOX/7:HMG:191:1	D3:sgMYC	0.0971569	790	sgMYC	sgMYC:SOX9	0.788267
POU3F4_1443#POU/2:POU:82:0	D3:sgGATA2	0.09712	791	sgGATA2	sgGATA2:POU3F4	1
FOXO1_556#FOX/2:forkhead:77:1	D3:sgRUNX1	0.0970965	792	sgRUNX1	sgRUNX1:FOXO1	1
TEAD3_1908#TEAD:TEA:166:0	D3:sgGATA2	0.0968955	793	sgGATA2	sgGATA2:TEAD3	0.000171722
ZNF306_2152#ZNF306:C2H2:229:1	D3:sgGATA1	0.0966673	794	sgGATA1	sgGATA1:ZNF306	0.0317255
ZNF410_2157#ZNF410:C2H2:236:0	D3:sgRUNX2	0.0965348	795	sgRUNX2	sgRUNX2:ZNF410	0.525996
ESR1_377#NR/17:nuclearreceptor:46:0	D3:sgRUNX2	0.0964561	796	sgRUNX2	sgRUNX2:ESR1	1.50273e-58
Lhx8_968#HD/1:homeodomain:1:0	D3:sgGATA2	0.0963765	797	sgGATA2	sgGATA2:Lhx8	0.276122
EPAS1_358#HIF:bHLH:60:0	D3:sgGATA2	0.0963148	798	sgGATA2	sgGATA2:EPAS1	1
MYBL2_1104#MYB/1:MYB:253:0	D3:sgGATA1	0.0961017	799	sgGATA1	sgGATA1:MYBL2	1
ZN331_2114#ZNF331:C2H2:270:1	D3:sgRUNX2	0.0958757	800	sgRUNX2	sgRUNX2:ZN331	6.01238e-13
ZN436_2124#ZNF436:C2H2:118:1	D3:sgRUNX2	0.0956996	801	sgRUNX2	sgRUNX2:ZN436	3.04121e-05
HSF4_814#HSF:HSF:249:0	D3:sgGATA2	0.0956739	802	sgGATA2	sgGATA2:HSF4	0.0892968
ZN563_2133#ZNF563:C2H2:140:1	D3:sgRUNX1	0.0955928	803	sgRUNX1	sgRUNX1:ZN563	0.0479082
RUNX2_1597#RUNX/2:RUNX:178:1	D3:sgRUNX1	0.0953855	804	sgRUNX1	sgRUNX1:RUNX2	0.0959395
Foxj3_538#FOX/8:forkhead:203:0	D3:sgKLF1	0.0953506	805	sgKLF1	sgKLF1:Foxj3	1
ZN768_2139#ZNF768:C2H2:137:1	D3:sgMYC	0.0953098	806	sgMYC	sgMYC:ZN768	1.13029e-24
BC11A_98#IRF/2:IRF:106:1	D3:sgRUNX2	0.0952933	807	sgRUNX2	sgRUNX2:BC11A	0.981238
ZN274_2106#ZNF274:C2H2:123:1	D3:sgKLF1	0.0950571	808	sgKLF1	sgKLF1:ZN274	0.460998
BATF_92#BATF:bZIP:138:0	D3:sgKLF1	0.0949683	809	sgKLF1	sgKLF1:BATF	5.5872e-116
MYC_1108#Ebox/CACGTG/2:bHLH:59:0	D3:sgRUNX1	0.0946944	810	sgRUNX1	sgRUNX1:MYC	1.62585e-11
TFCP2_1953#GRHL:CP2:258:0	D3:sgRUNX1	0.0946603	811	sgRUNX1	sgRUNX1:TFCP2	1
HINFP1_700#HINFP1/3:C2H2:276:1	D3:sgGATA1	0.0946536	812	sgGATA1	sgGATA1:HINFP1	1
E2F2_259#E2F/1:E2F:186:0	D3:sgRUNX1	0.0942586	813	sgRUNX1	sgRUNX1:E2F2	1
MYB_1094#MYB/5:MYB:252:0	D3:sgRUNX1	0.0940959	814	sgRUNX1	sgRUNX1:MYB	0.0445956
GMEB2_647#GMEB2/2:SAND:277:0	D3:sgMYC	0.0940787	815	sgMYC	sgMYC:GMEB2	1
FOXH1_520#FOX/1:forkhead:76:0	D3:sgMYC	0.0938973	816	sgMYC	sgMYC:FOXH1	0.942152
FOXB1_488#FOX/6:forkhead:87:1	D3:sgRUNX1	0.0938863	817	sgRUNX1	sgRUNX1:FOXB1	0.692407
ZN320_2110#ZNF320:C2H2:269:1	D3:sgMYC	0.093857	818	sgMYC	sgMYC:ZN320	9.44463e-17
GMEB2_648#GMEB2/1:SAND:223:1	D3:sgMYC	0.0937427	819	sgMYC	sgMYC:GMEB2	1
PO3F2_1413#POU/3:POU:83:0	D3:sgGATA2	0.0937255	820	sgGATA2	sgGATA2:PO3F2	1
Mecom_1014#EVI1/MECOM:C2H2:241:0	D3:sgRUNX1	0.0936849	821	sgRUNX1	sgRUNX1:Mecom	0.000177039
PRDM6_1477#NFAC/2:NFAT:101:0	D3:sgKLF1	0.0935383	822	sgKLF1	sgKLF1:PRDM6	0.198539
SOX9_1742#SOX/5:HMG:94:0	D3:sgGATA1	0.0934836	823	sgGATA1	sgGATA1:SOX9	0.855217
CDX1_129#HD/13:homeodomain:18:1	D3:sgRUNX1	0.093145	824	sgRUNX1	sgRUNX1:CDX1	0.696112
RFX3_1561#RFX/2:RFX:245:0	D3:sgMYC	0.0930314	825	sgMYC	sgMYC:RFX3	1
VENTX_2024#HD/3:homeodomain:3:1	D3:sgRUNX2	0.0928119	826	sgRUNX2	sgRUNX2:VENTX	0.955462
RELA_1540#NFKB/1:NFAT:160:0	D3:sgMYC	0.0927257	827	sgMYC	sgMYC:RELA	0.58812
Tp53_1990#P53-like/2:P53L:233:1	D3:sgGATA1	0.0926706	828	sgGATA1	sgGATA1:Tp53	1.31006e-14
Foxj3_538#FOX/8:forkhead:203:0	D3:sgRUNX1	0.0926619	829	sgRUNX1	sgRUNX1:Foxj3	1
EN1_349#HD/7:homeodomain:7:0	D3:sgRUNX1	0.0926471	830	sgRUNX1	sgRUNX1:EN1	0.482707
TBX20_1859#SMAD:SMAD:129:0	D3:sgMYC	0.0922415	831	sgMYC	sgMYC:TBX20	2.17867e-09
ZN436_2124#ZNF436:C2H2:118:1	D3:sgMYC	0.092173	832	sgMYC	sgMYC:ZN436	2.34854e-05
GLI1_634#GLI:C2H2:262:1	D3:sgGATA2	0.092075	833	sgGATA2	sgGATA2:GLI1	8.02961e-39
ZN121_2094#ZFN121:C2H2:244:1	D3:sgMYC	0.092003	834	sgMYC	sgMYC:ZN121	3.78994e-57
E2F8_281#E2F/3:E2F:157:0	D3:sgGATA2	0.0916267	835	sgGATA2	sgGATA2:E2F8	1
ZN317_2109#ZNF317:C2H2:56:1	D3:sgGATA1	0.0915771	836	sgGATA1	sgGATA1:ZN317	0.918187
ZFP28_2069#ZNF28:C2H2:107:1	D3:sgKLF1	0.091465	837	sgKLF1	sgKLF1:ZFP28	0.720456
THRB_1985#NR/5:nuclearreceptor:34:0	D3:sgMYC	0.0910043	838	sgMYC	sgMYC:THRB	0.00129174
PBX2_1373#HD/12:homeodomain:12:0	D3:sgKLF1	0.0909373	839	sgKLF1	sgKLF1:PBX2	0.919994
ZSCAN4_2173#ZSCAN4:C2H2:286:1	D3:sgMYC	0.090633	840	sgMYC	sgMYC:ZSCAN4	0.000671916
ARI5B_30#ARI5B:ARID:86:1	D3:sgGATA2	0.0905645	841	sgGATA2	sgGATA2:ARI5B	0.023624
NR2E3_1269#NR/2:nuclearreceptor:31:1	D3:sgRUNX2	0.0903397	842	sgRUNX2	sgRUNX2:NR2E3	0.102829
ZSC22_2171#GC-tract:C2H2:113:0	D3:sgRUNX2	0.0902941	843	sgRUNX2	sgRUNX2:ZSC22	1
Creb5_186#CREB/ATF/2:bZIP:50:0	D3:sgKLF1	0.0901621	844	sgKLF1	sgKLF1:Creb5	0.0344463
ONECUT2_1321#CUX/1:CUT:14:0	D3:sgRUNX2	0.0900608	845	sgRUNX2	sgRUNX2:ONECUT2	0.00296827
OVOL1_1336#OVOL1:C2H2:240:1	D3:sgRUNX1	0.0900207	846	sgRUNX1	sgRUNX1:OVOL1	0.557847
ZN418_2122#ZNF418:C2H2:126:1	D3:sgGATA1	0.089914	847	sgGATA1	sgGATA1:ZN418	0.432175
PRDM4_1475#PRDM4:C2H2:225:1	D3:sgRUNX2	0.0896497	848	sgRUNX2	sgRUNX2:PRDM4	1
FOXB1_487#FOX/9:forkhead:279:1	D3:sgMYC	0.0892844	849	sgMYC	sgMYC:FOXB1	0.206634
ZBTB49_2058#ZBTB49:C2H2:226:1	D3:sgGATA1	0.0892803	850	sgGATA1	sgGATA1:ZBTB49	0.934661
RELA_1540#NFKB/1:NFAT:160:0	D3:sgRUNX2	0.0892157	851	sgRUNX2	sgRUNX2:RELA	0.645458
ZIC2_2083#ZIC:C2H2:273:0	D3:sgRUNX1	0.0891917	852	sgRUNX1	sgRUNX1:ZIC2	2.85802e-34
Spz1_1784#SPZ1:bHLH-ZIP:150:1	D3:sgKLF1	0.0890989	853	sgKLF1	sgKLF1:Spz1	0.0131663
ZN582_2134#SMARCA5:MYB/SANT:125:0	D3:sgKLF1	0.0885699	854	sgKLF1	sgKLF1:ZN582	0.828888
FOXB1_488#FOX/6:forkhead:87:1	D3:sgMYC	0.0885167	855	sgMYC	sgMYC:FOXB1	0.206634
PRDM9_1478#PRDM9:C2H2:131:1	D3:sgGATA2	0.0885072	856	sgGATA2	sgGATA2:PRDM9	1.39223e-08
THRB_1987#NR/8:nuclearreceptor:37:1	D3:sgRUNX2	0.0884111	857	sgRUNX2	sgRUNX2:THRB	0.00363847
NFKB1_1185#NFKB/2:NFAT:161:1	D3:sgGATA2	0.0881702	858	sgGATA2	sgGATA2:NFKB1	1.1881e-20
MYBL1_1099#MYB/3:MYB:255:1	D3:sgKLF1	0.0878191	859	sgKLF1	sgKLF1:MYBL1	0.919994
PBX2_1372#HD/16:homeodomain:21:0	D3:sgRUNX1	0.0877512	860	sgRUNX1	sgRUNX1:PBX2	0.902651
PBX2_1372#HD/16:homeodomain:21:0	D3:sgKLF1	0.0876849	861	sgKLF1	sgKLF1:PBX2	0.919994
HXA1_821#HD/15:homeodomain:20:1	D3:sgRUNX1	0.0876015	862	sgRUNX1	sgRUNX1:HXA1	0.000621971
BCL6B_103#BCL6/1:C2H2:169:0	D3:sgRUNX2	0.0875513	863	sgRUNX2	sgRUNX2:BCL6B	0.00150278
BARHL2_80#HD/6:homeodomain:6:0	D3:sgMYC	0.0874732	864	sgMYC	sgMYC:BARHL2	1
PRDM6_1477#NFAC/2:NFAT:101:0	D3:sgMYC	0.0871507	865	sgMYC	sgMYC:PRDM6	0.104339
ZN549_2131#ZNF549:C2H2:134:1	D3:sgMYC	0.08707	866	sgMYC	sgMYC:ZN549	1.04139e-05
HMBOX1_708#HD/25:homeodomain:210:1	D3:sgGATA1	0.0870291	867	sgGATA1	sgGATA1:HMBOX1	1
MEIS1_1032#MIES:MEIS:69:1	D3:sgKLF1	0.0868247	868	sgKLF1	sgKLF1:MEIS1	1
HXA1_821#HD/15:homeodomain:20:1	D3:sgRUNX2	0.0867228	869	sgRUNX2	sgRUNX2:HXA1	4.45356e-06
MYBL2_1105#MYB/2:MYB:254:0	D3:sgKLF1	0.0865375	870	sgKLF1	sgKLF1:MYBL2	1
DMRTB_239#DMRT1:DM:90:0	D3:sgMYC	0.0864769	871	sgMYC	sgMYC:DMRTB	0.754069
ZN490_2127#ZNF490:C2H2:220:1	D3:sgRUNX1	0.0863203	872	sgRUNX1	sgRUNX1:ZN490	0.133291
ZN431_2123#ZNF431:C2H2:228:1	D3:sgRUNX1	0.0863029	873	sgRUNX1	sgRUNX1:ZN431	1.24244e-06
OTX1_1326#HD/19:homeodomain:25:1	D3:sgKLF1	0.0862326	874	sgKLF1	sgKLF1:OTX1	0.714004
TFCP2_1953#GRHL:CP2:258:0	D3:sgRUNX2	0.0858998	875	sgRUNX2	sgRUNX2:TFCP2	1
NFIA_1166#NFI/2:NFI:188:1	D3:sgGATA2	0.0858896	876	sgGATA2	sgGATA2:NFIA	4.45593e-20
RUNX2_1597#RUNX/2:RUNX:178:1	D3:sgMYC	0.0857804	877	sgMYC	sgMYC:RUNX2	0.667193
Rhox11_1573#HD/24:homeodomain:205:1	D3:sgRUNX2	0.0857447	878	sgRUNX2	sgRUNX2:Rhox11	0.492167
TFCP2_1954#TFCP2:CP2:259:0	D3:sgMYC	0.0857324	879	sgMYC	sgMYC:TFCP2	1
T_1832#TBX/1:TBX:70:0	D3:sgGATA1	0.0856085	880	sgGATA1	sgGATA1:T	0.0701057
MTF1_1088#MTF1:C2H2:206:0	D3:sgRUNX1	0.085546	881	sgRUNX1	sgRUNX1:MTF1	0.0127536
FOSL1+JUNB_467#AP1/1:bZIP:54:0	D3:sgRUNX1	0.0855066	882	sgRUNX1	sgRUNX1:FOSL1+JUNB	0
SCRT1_1631#SCRT1:C2H2:66:0	D3:sgRUNX2	0.0853103	883	sgRUNX2	sgRUNX2:SCRT1	3.73587e-09
ZNF524_2160#ZNF524:C2H2:213:1	D3:sgGATA1	0.0851975	884	sgGATA1	sgGATA1:ZNF524	1.3093e-07
ZBTB6_2059#ZBTB6:C2H2:146:1	D3:sgMYC	0.0851101	885	sgMYC	sgMYC:ZBTB6	0.96721
SRY_1804#SOX/1:HMG:89:0	D3:sgRUNX1	0.0850668	886	sgRUNX1	sgRUNX1:SRY	0.902651
GFI1B_633#GFI:C2H2:181:0	D3:sgRUNX1	0.0847666	887	sgRUNX1	sgRUNX1:GFI1B	4.96562e-14
NFYC_1199#NFY:NFY:13:0	D3:sgMYC	0.0847383	888	sgMYC	sgMYC:NFYC	1.24891e-66
GLIS3_644#GLIS:C2H2:261:0	D3:sgRUNX2	0.0846765	889	sgRUNX2	sgRUNX2:GLIS3	4.31775e-11
ZBTB49_2058#ZBTB49:C2H2:226:1	D3:sgGATA2	0.0845846	890	sgGATA2	sgGATA2:ZBTB49	1
VDR_2019#NR/15:nuclearreceptor:44:0	D3:sgRUNX1	0.0844316	891	sgRUNX1	sgRUNX1:VDR	0.000824233
Spz1_1784#SPZ1:bHLH-ZIP:150:1	D3:sgRUNX1	0.0843745	892	sgRUNX1	sgRUNX1:Spz1	0.0220094
SRF_1798#SRF:MADS:184:0	D3:sgMYC	0.0842257	893	sgMYC	sgMYC:SRF	0.727086
BCL6B_103#BCL6/1:C2H2:169:0	D3:sgRUNX1	0.0840698	894	sgRUNX1	sgRUNX1:BCL6B	0.126571
RHOXF1_1574#HD/20:homeodomain:26:0	D3:sgMYC	0.0838365	895	sgMYC	sgMYC:RHOXF1	0.00323633
Lhx3_956#HD/9:homeodomain:9:1	D3:sgKLF1	0.0838241	896	sgKLF1	sgKLF1:Lhx3	0.91164
HLTF_706#HLTF:not_classified:185:1	D3:sgRUNX1	0.0837428	897	sgRUNX1	sgRUNX1:HLTF	3.26368e-05
Nr2e3_1270#NR2E3:nuclearreceptor:216:1	D3:sgRUNX2	0.0835849	898	sgRUNX2	sgRUNX2:Nr2e3	0.856661
ZNF41_2155#ZNF41:C2H2:124:1	D3:sgMYC	0.0833943	899	sgMYC	sgMYC:ZNF41	0.001543
OZF_1339#ZNF146:C2H2:208:1	D3:sgKLF1	0.0832695	900	sgKLF1	sgKLF1:OZF	0.28731
ZIM3_2091#ZIM3:C2H2:108:1	D3:sgRUNX1	0.0831088	901	sgRUNX1	sgRUNX1:ZIM3	1
NANOG_1128#OCT4+SOX2:POU:84:0	D3:sgGATA1	0.0829433	902	sgGATA1	sgGATA1:NANOG	1
SRF_1798#SRF:MADS:184:0	D3:sgRUNX1	0.0828543	903	sgRUNX1	sgRUNX1:SRF	0.319814
NR2E1_1266#NR/14:nuclearreceptor:43:0	D3:sgRUNX1	0.0826593	904	sgRUNX1	sgRUNX1:NR2E1	0.0823251
KAISO_912#KAISO:C2H2:155:1	D3:sgRUNX2	0.0825726	905	sgRUNX2	sgRUNX2:KAISO	0.955462
ZNF41_2155#ZNF41:C2H2:124:1	D3:sgRUNX1	0.0824554	906	sgRUNX1	sgRUNX1:ZNF41	0.000348158
EOMES_357#TBX/3:TBX:72:1	D3:sgRUNX2	0.0824444	907	sgRUNX2	sgRUNX2:EOMES	0.804604
ZFP57_2072#ZNF57:C2H2:218:1	D3:sgRUNX2	0.0824049	908	sgRUNX2	sgRUNX2:ZFP57	0.955462
Stat6_1825#STAT/1:STAT:167:0	D3:sgRUNX2	0.0822119	909	sgRUNX2	sgRUNX2:Stat6	0.611603
E2F2_259#E2F/1:E2F:186:0	D3:sgGATA2	0.0821894	910	sgGATA2	sgGATA2:E2F2	1
ZBT7A_2054#ZBTB7A:C2H2:267:1	D3:sgRUNX1	0.0821451	911	sgRUNX1	sgRUNX1:ZBT7A	8.71672e-11
ZBTB6_2059#ZBTB6:C2H2:146:1	D3:sgGATA2	0.0820096	912	sgGATA2	sgGATA2:ZBTB6	0.876359
NR4A2_1295#NR/9:nuclearreceptor:38:1	D3:sgGATA2	0.0819523	913	sgGATA2	sgGATA2:NR4A2	6.98737e-07
PRDM9_1478#PRDM9:C2H2:131:1	D3:sgRUNX2	0.0817177	914	sgRUNX2	sgRUNX2:PRDM9	3.89556e-06
SOX9_1742#SOX/5:HMG:94:0	D3:sgRUNX2	0.0816545	915	sgRUNX2	sgRUNX2:SOX9	0.981238
SMCA1_1656#SMARCA1:MYB/SANT:250:1	D3:sgRUNX2	0.0816481	916	sgRUNX2	sgRUNX2:SMCA1	0.248872
SOX8_1734#SOX/3:HMG:92:0	D3:sgMYC	0.0816426	917	sgMYC	sgMYC:SOX8	0.488094
Pax2_1349#PAX-halfsite:PAX:283:1	D3:sgKLF1	0.0815727	918	sgKLF1	sgKLF1:Pax2	1
HINFP1_699#HINFP1/2:C2H2:275:1	D3:sgRUNX2	0.0811125	919	sgRUNX2	sgRUNX2:HINFP1	1
ZSCAN4_2173#ZSCAN4:C2H2:286:1	D3:sgGATA2	0.0810546	920	sgGATA2	sgGATA2:ZSCAN4	0.00778693
ZBED1_2047#ZBED1:C2H2:237:1	D3:sgRUNX2	0.0809247	921	sgRUNX2	sgRUNX2:ZBED1	1
NFKB1_1185#NFKB/2:NFAT:161:1	D3:sgRUNX1	0.080723	922	sgRUNX1	sgRUNX1:NFKB1	3.73154e-21
HXA1_821#HD/15:homeodomain:20:1	D3:sgKLF1	0.0805326	923	sgKLF1	sgKLF1:HXA1	2.0002e-05
ZN449_2125#ZNF449:C2H2:271:1	D3:sgMYC	0.080302	924	sgMYC	sgMYC:ZN449	7.7659e-12
SOX8_1734#SOX/3:HMG:92:0	D3:sgKLF1	0.0802148	925	sgKLF1	sgKLF1:SOX8	0.351978
ZIM3_2091#ZIM3:C2H2:108:1	D3:sgGATA2	0.0801794	926	sgGATA2	sgGATA2:ZIM3	1
GFI1B_633#GFI:C2H2:181:0	D3:sgMYC	0.0801698	927	sgMYC	sgMYC:GFI1B	6.04787e-16
ZNF784_2168#ZNF784:C2H2:222:1	D3:sgGATA1	0.0801549	928	sgGATA1	sgGATA1:ZNF784	0.0178125
ZN317_2109#ZNF317:C2H2:56:1	D3:sgKLF1	0.0801456	929	sgKLF1	sgKLF1:ZN317	0.32229
ERR3_374#NR/7:nuclearreceptor:36:0	D3:sgGATA2	0.0800415	930	sgGATA2	sgGATA2:ERR3	4.06358e-25
DMRT3_238#DMRT3:DM:214:1	D3:sgGATA2	0.0799161	931	sgGATA2	sgGATA2:DMRT3	0.189071
Lhx3_956#HD/9:homeodomain:9:1	D3:sgRUNX1	0.0799068	932	sgRUNX1	sgRUNX1:Lhx3	0.178146
NR4A2_1296#NR/6:nuclearreceptor:35:1	D3:sgMYC	0.0797083	933	sgMYC	sgMYC:NR4A2	0.017627
ZSCAN4_2173#ZSCAN4:C2H2:286:1	D3:sgGATA1	0.0796692	934	sgGATA1	sgGATA1:ZSCAN4	3.60004e-05
E2F2_259#E2F/1:E2F:186:0	D3:sgMYC	0.0792051	935	sgMYC	sgMYC:E2F2	0.96721
ZNF410_2157#ZNF410:C2H2:236:0	D3:sgGATA1	0.079198	936	sgGATA1	sgGATA1:ZNF410	0.088162
NFIA_1165#NFI/3:NFI:128:1	D3:sgMYC	0.0790634	937	sgMYC	sgMYC:NFIA	9.6369e-18
NR2F6_1280#NR/13:nuclearreceptor:42:0	D3:sgGATA2	0.0787957	938	sgGATA2	sgGATA2:NR2F6	3.67949e-23
PLAG1_1406#PLAG1:C2H2:268:1	D3:sgGATA2	0.0787396	939	sgGATA2	sgGATA2:PLAG1	2.86237e-11
VENTX_2024#HD/3:homeodomain:3:1	D3:sgGATA2	0.0785767	940	sgGATA2	sgGATA2:VENTX	0.798926
ZN136_2096#ZNF136:C2H2:227:1	D3:sgMYC	0.0785709	941	sgMYC	sgMYC:ZN136	0.0451973
NFIA_1166#NFI/2:NFI:188:1	D3:sgRUNX2	0.0782122	942	sgRUNX2	sgRUNX2:NFIA	6.4666e-22
KAISO_912#KAISO:C2H2:155:1	D3:sgMYC	0.078212	943	sgMYC	sgMYC:KAISO	0.562131
TBX20_1859#SMAD:SMAD:129:0	D3:sgKLF1	0.0781813	944	sgKLF1	sgKLF1:TBX20	1.93287e-14
SOX9_1740#SOX/8:HMG:202:0	D3:sgRUNX2	0.0780676	945	sgRUNX2	sgRUNX2:SOX9	0.981238
MYF6_1115#Ebox/CAGCTG:bHLH:65:0	D3:sgMYC	0.0779303	946	sgMYC	sgMYC:MYF6	2.56405e-22
ARI5B_30#ARI5B:ARID:86:1	D3:sgRUNX1	0.0778984	947	sgRUNX1	sgRUNX1:ARI5B	0.23344
Zfx_2077#ZFX:C2H2:144:0	D3:sgGATA1	0.0778323	948	sgGATA1	sgGATA1:Zfx	1
ZN257_2102#ZNF257:C2H2:75:1	D3:sgMYC	0.077735	949	sgMYC	sgMYC:ZN257	0.428207
DUXA_247#HD/8:homeodomain:8:0	D3:sgRUNX1	0.0776078	950	sgRUNX1	sgRUNX1:DUXA	0.482707
CUX1_201#CUX/3:CUT:15:1	D3:sgKLF1	0.077594	951	sgKLF1	sgKLF1:CUX1	0.188791
AIRE_4#AIRE:not_classified:139:1	D3:sgRUNX1	0.0774746	952	sgRUNX1	sgRUNX1:AIRE	0.862589
RELA_1540#NFKB/1:NFAT:160:0	D3:sgRUNX1	0.0770828	953	sgRUNX1	sgRUNX1:RELA	0.902651
ZN418_2122#ZNF418:C2H2:126:1	D3:sgGATA2	0.0770557	954	sgGATA2	sgGATA2:ZN418	0.568816
MEF2C_1024#MEF2:MADS:183:0	D3:sgMYC	0.0770234	955	sgMYC	sgMYC:MEF2C	0.0334939
FOSL2+JUN_474#CREB/ATF/1:bZIP:49:0	D3:sgGATA2	0.0769609	956	sgGATA2	sgGATA2:FOSL2+JUN	8.52398e-10
ZNF784_2168#ZNF784:C2H2:222:1	D3:sgGATA2	0.0768767	957	sgGATA2	sgGATA2:ZNF784	0.133034
HEN1_668#HEN1:bHLH:64:1	D3:sgMYC	0.0768688	958	sgMYC	sgMYC:HEN1	0.848877
ZN667_2136#ZNF667:C2H2:141:1	D3:sgMYC	0.076598	959	sgMYC	sgMYC:ZN667	1.15708e-05
ZNF713_2162#ZNF713:C2H2:230:1	D3:sgRUNX1	0.0763523	960	sgRUNX1	sgRUNX1:ZNF713	0.862589
GCM1_621#GCM:GCM:201:0	D3:sgGATA2	0.0761044	961	sgGATA2	sgGATA2:GCM1	1.19209e-06
ZN708_2138#ZNF708:C2H2:136:1	D3:sgKLF1	0.0760399	962	sgKLF1	sgKLF1:ZN708	2.24811e-11
MYBL2_1105#MYB/2:MYB:254:0	D3:sgRUNX1	0.0760046	963	sgRUNX1	sgRUNX1:MYBL2	1
MYF6_1115#Ebox/CAGCTG:bHLH:65:0	D3:sgKLF1	0.0759932	964	sgKLF1	sgKLF1:MYF6	2.48441e-19
E2F5_272#E2F/4:E2F:158:0	D3:sgKLF1	0.0759904	965	sgKLF1	sgKLF1:E2F5	1
ZN547_2130#ZNF547:C2H2:57:1	D3:sgRUNX1	0.0758898	966	sgRUNX1	sgRUNX1:ZN547	0.00162774
ZBED1_2047#ZBED1:C2H2:237:1	D3:sgKLF1	0.0755013	967	sgKLF1	sgKLF1:ZBED1	1
Rfx1_1548#RFX/1:RFX:247:0	D3:sgGATA2	0.075268	968	sgGATA2	sgGATA2:Rfx1	0.699798
Six3_1644#SIX/2:SIX:280:1	D3:sgRUNX2	0.0750949	969	sgRUNX2	sgRUNX2:Six3	3.54594e-06
MYBL2_1106#MYB/4:MYB:256:0	D3:sgRUNX2	0.0749587	970	sgRUNX2	sgRUNX2:MYBL2	1
ZNF740_2163#ZIC/2:C2H2:110:0	D3:sgKLF1	0.0749509	971	sgKLF1	sgKLF1:ZNF740	2.64926e-07
ZBED1_2047#ZBED1:C2H2:237:1	D3:sgGATA1	0.0748379	972	sgGATA1	sgGATA1:ZBED1	1
MZF1_1125#REL-halfsite:NFAT:162:1	D3:sgRUNX1	0.0747175	973	sgRUNX1	sgRUNX1:MZF1	0.0502692
EGR2_292#EGR:C2H2:111:0	D3:sgKLF1	0.0746132	974	sgKLF1	sgKLF1:EGR2	2.40793e-07
SUH_1830#RBPJ:not_classified:165:0	D3:sgGATA1	0.0744775	975	sgGATA1	sgGATA1:SUH	0.91286
NANOG_1128#OCT4+SOX2:POU:84:0	D3:sgRUNX2	0.0744766	976	sgRUNX2	sgRUNX2:NANOG	1
HMBOX1_708#HD/25:homeodomain:210:1	D3:sgRUNX2	0.0743664	977	sgRUNX2	sgRUNX2:HMBOX1	0.768441
NR2C2_1262#NR/3:nuclearreceptor:32:0	D3:sgRUNX1	0.0743335	978	sgRUNX1	sgRUNX1:NR2C2	1.61418e-10
SCRT1_1631#SCRT1:C2H2:66:0	D3:sgKLF1	0.0741153	979	sgKLF1	sgKLF1:SCRT1	5.74465e-11
Six3_1644#SIX/2:SIX:280:1	D3:sgGATA2	0.0740588	980	sgGATA2	sgGATA2:Six3	0.0120187
ZNF41_2155#ZNF41:C2H2:124:1	D3:sgKLF1	0.0739276	981	sgKLF1	sgKLF1:ZNF41	0.00163502
Npas2_1242#Ebox/CACGTG/1:bHLH:58:0	D3:sgRUNX2	0.0737888	982	sgRUNX2	sgRUNX2:Npas2	3.54594e-06
TFAP2C_1948#TFAP2/1:TFAP:264:0	D3:sgRUNX2	0.0737542	983	sgRUNX2	sgRUNX2:TFAP2C	4.28256e-14
ZN549_2131#ZNF549:C2H2:134:1	D3:sgKLF1	0.0733083	984	sgKLF1	sgKLF1:ZN549	0.00666811
Rhox11_1573#HD/24:homeodomain:205:1	D3:sgMYC	0.0731252	985	sgMYC	sgMYC:Rhox11	0.715512
TFAP2B_1936#TFAP2/2:TFAP:263:0	D3:sgGATA1	0.0731235	986	sgGATA1	sgGATA1:TFAP2B	1
ZBT14_2049#ZBTB14:C2H2:217:1	D3:sgGATA1	0.0730807	987	sgGATA1	sgGATA1:ZBT14	1
ZN563_2133#ZNF563:C2H2:140:1	D3:sgMYC	0.0730578	988	sgMYC	sgMYC:ZN563	0.00358155
ANDR_19#NR/20:nuclearreceptor:248:1	D3:sgMYC	0.0730376	989	sgMYC	sgMYC:ANDR	9.24114e-17
FOXB1_487#FOX/9:forkhead:279:1	D3:sgGATA1	0.0729964	990	sgGATA1	sgGATA1:FOXB1	0.0300079
ZN250_2101#ZNF250:C2H2:219:1	D3:sgRUNX2	0.0728968	991	sgRUNX2	sgRUNX2:ZN250	0.523078
ZN418_2122#ZNF418:C2H2:126:1	D3:sgMYC	0.0726232	992	sgMYC	sgMYC:ZN418	0.8599
ARI5B_30#ARI5B:ARID:86:1	D3:sgMYC	0.0725575	993	sgMYC	sgMYC:ARI5B	0.641538
TCF7L1_1895#TCF/LEF:HMG:29:0	D3:sgRUNX2	0.0725501	994	sgRUNX2	sgRUNX2:TCF7L1	0.192313
ZNF740_2163#ZIC/2:C2H2:110:0	D3:sgMYC	0.0725245	995	sgMYC	sgMYC:ZNF740	1.03377e-06
ZNF143_2142#ZNF143:C2H2:172:1	D3:sgRUNX1	0.0724992	996	sgRUNX1	sgRUNX1:ZNF143	0.38266
ZN329_2113#ZNF329:C2H2:260:1	D3:sgMYC	0.0724882	997	sgMYC	sgMYC:ZN329	1.93667e-10
SMAD3_1650#SMAD:MAD:207:1	D3:sgGATA2	0.0724563	998	sgGATA2	sgGATA2:SMAD3	0.51704
FOXH1_520#FOX/1:forkhead:76:0	D3:sgRUNX1	0.0720654	999	sgRUNX1	sgRUNX1:FOXH1	0.754201
DMRT3_238#DMRT3:DM:214:1	D3:sgGATA1	0.0719901	1000	sgGATA1	sgGATA1:DMRT3	0.184897
HXA13_825#CPEB1:RRM:23:0	D3:sgRUNX2	0.0719778	1001	sgRUNX2	sgRUNX2:HXA13	1
FEZF1_440#FEZF1:C2H2:122:1	D3:sgMYC	0.071898	1002	sgMYC	sgMYC:FEZF1	1
TBX4_1878#TBX/2:TBX:71:0	D3:sgMYC	0.0717682	1003	sgMYC	sgMYC:TBX4	1.23095e-08
PBX2_1372#HD/16:homeodomain:21:0	D3:sgGATA2	0.0709281	1004	sgGATA2	sgGATA2:PBX2	0.603912
ARI5B_30#ARI5B:ARID:86:1	D3:sgGATA1	0.0709022	1005	sgGATA1	sgGATA1:ARI5B	0.127113
Foxj3_538#FOX/8:forkhead:203:0	D3:sgMYC	0.0707373	1006	sgMYC	sgMYC:Foxj3	0.96721
IRF9_874#IRF/1:IRF:104:0	D3:sgGATA2	0.0705188	1007	sgGATA2	sgGATA2:IRF9	0.217561
ZNF282_2150#ZNF282:C2H2:163:1	D3:sgRUNX1	0.070466	1008	sgRUNX1	sgRUNX1:ZNF282	0.697856
PAX5_1356#PAX/2:PAX:282:1	D3:sgGATA2	0.0704289	1009	sgGATA2	sgGATA2:PAX5	3.20776e-10
HSFY2_817#HSFY2:HSF:209:0	D3:sgGATA1	0.0703481	1010	sgGATA1	sgGATA1:HSFY2	1
Spz1_1784#SPZ1:bHLH-ZIP:150:1	D3:sgGATA2	0.0702781	1011	sgGATA2	sgGATA2:Spz1	0.00242661
Tp53_1989#P53-like/3:P53L:234:1	D3:sgKLF1	0.0701788	1012	sgKLF1	sgKLF1:Tp53	2.81705e-07
PLAG1_1406#PLAG1:C2H2:268:1	D3:sgGATA1	0.0701087	1013	sgGATA1	sgGATA1:PLAG1	1.13824e-07
CDX1_129#HD/13:homeodomain:18:1	D3:sgGATA2	0.0700627	1014	sgGATA2	sgGATA2:CDX1	0.195508
IRX2_877#HD/23:homeodomain:204:1	D3:sgGATA2	0.0700453	1015	sgGATA2	sgGATA2:IRX2	1
LIN54_972#LIN54:CXC:224:1	D3:sgKLF1	0.0700165	1016	sgKLF1	sgKLF1:LIN54	0.0586666
ZBTB49_2058#ZBTB49:C2H2:226:1	D3:sgKLF1	0.0700099	1017	sgKLF1	sgKLF1:ZBTB49	0.919994
ZN582_2134#SMARCA5:MYB/SANT:125:0	D3:sgMYC	0.0700032	1018	sgMYC	sgMYC:ZN582	0.405011
Tp53_1990#P53-like/2:P53L:233:1	D3:sgMYC	0.0699307	1019	sgMYC	sgMYC:Tp53	6.04787e-16
NFIA_1165#NFI/3:NFI:128:1	D3:sgKLF1	0.0697001	1020	sgKLF1	sgKLF1:NFIA	2.6977e-15
PRDM5_1476#PRDM5:C2H2:116:1	D3:sgGATA1	0.0696024	1021	sgGATA1	sgGATA1:PRDM5	0.00210177
SPDEF_1770#SPDEF/1:ETS:211:0	D3:sgGATA2	0.0694334	1022	sgGATA2	sgGATA2:SPDEF	1
SMAD3_1650#SMAD:MAD:207:1	D3:sgRUNX1	0.0693327	1023	sgRUNX1	sgRUNX1:SMAD3	0.697856
ZN274_2106#ZNF274:C2H2:123:1	D3:sgRUNX1	0.0689732	1024	sgRUNX1	sgRUNX1:ZN274	0.30772
SPDEF_1771#SPDEF/2:ETS:212:0	D3:sgRUNX1	0.0689437	1025	sgRUNX1	sgRUNX1:SPDEF	1
NKX3-1_1219#HD/4:homeodomain:4:0	D3:sgMYC	0.0689043	1026	sgMYC	sgMYC:NKX3-1	0.018156
E2F5_272#E2F/4:E2F:158:0	D3:sgRUNX1	0.0688708	1027	sgRUNX1	sgRUNX1:E2F5	1
HXA9_827#HD/14:homeodomain:19:0	D3:sgRUNX1	0.0688204	1028	sgRUNX1	sgRUNX1:HXA9	0.482707
ZN317_2109#ZNF317:C2H2:56:1	D3:sgRUNX1	0.0686871	1029	sgRUNX1	sgRUNX1:ZN317	1
SPDEF_1770#SPDEF/1:ETS:211:0	D3:sgRUNX1	0.0685353	1030	sgRUNX1	sgRUNX1:SPDEF	1
ZN547_2130#ZNF547:C2H2:57:1	D3:sgGATA2	0.0684085	1031	sgGATA2	sgGATA2:ZN547	0.000242041
CUX2_210#CUX/4:CUT:17:1	D3:sgKLF1	0.0682214	1032	sgKLF1	sgKLF1:CUX2	0.413261
INSM1_844#INSM1:C2H2:266:0	D3:sgGATA1	0.0682138	1033	sgGATA1	sgGATA1:INSM1	5.39541e-08
ZBED1_2047#ZBED1:C2H2:237:1	D3:sgMYC	0.0681638	1034	sgMYC	sgMYC:ZBED1	1
SOX9_1742#SOX/5:HMG:94:0	D3:sgGATA2	0.0680715	1035	sgGATA2	sgGATA2:SOX9	1
MYBL2_1104#MYB/1:MYB:253:0	D3:sgGATA2	0.0679122	1036	sgGATA2	sgGATA2:MYBL2	1
MYBL2_1104#MYB/1:MYB:253:0	D3:sgKLF1	0.0678328	1037	sgKLF1	sgKLF1:MYBL2	1
NKX21_1213#HD/22:homeodomain:28:0	D3:sgGATA1	0.0677239	1038	sgGATA1	sgGATA1:NKX21	0.0291583
Klf1_915#KLF/SP/1:C2H2:112:0	D3:sgGATA2	0.0676371	1039	sgGATA2	sgGATA2:Klf1	2.68603e-32
CEBPB_142#CCAAT/CEBP:bZIP:52:0	D3:sgGATA2	0.0675267	1040	sgGATA2	sgGATA2:CEBPB	1.01738e-08
Mecom_1014#EVI1/MECOM:C2H2:241:0	D3:sgRUNX2	0.0673901	1041	sgRUNX2	sgRUNX2:Mecom	0.401041
SOX7_1726#SOX/4:HMG:93:0	D3:sgKLF1	0.0672805	1042	sgKLF1	sgKLF1:SOX7	1
ZN667_2136#ZNF667:C2H2:141:1	D3:sgRUNX2	0.0672767	1043	sgRUNX2	sgRUNX2:ZN667	3.88988e-05
THAP1_1982#THAP1:not_classified:132:1	D3:sgMYC	0.0672145	1044	sgMYC	sgMYC:THAP1	1.47045e-14
FOXB1_488#FOX/6:forkhead:87:1	D3:sgRUNX2	0.0670784	1045	sgRUNX2	sgRUNX2:FOXB1	0.654144
MSX1_1077#HD/5:homeodomain:5:0	D3:sgMYC	0.0670488	1046	sgMYC	sgMYC:MSX1	0.993059
NFATC1_1157#NFAT/4:NFAT:168:1	D3:sgGATA1	0.0667787	1047	sgGATA1	sgGATA1:NFATC1	0.0669588
ZNF784_2168#ZNF784:C2H2:222:1	D3:sgRUNX2	0.0667551	1048	sgRUNX2	sgRUNX2:ZNF784	0.216758
NR2C2_1262#NR/3:nuclearreceptor:32:0	D3:sgRUNX2	0.0664955	1049	sgRUNX2	sgRUNX2:NR2C2	4.38357e-11
MEOX2_1050#HD/11:homeodomain:11:1	D3:sgRUNX1	0.0663621	1050	sgRUNX1	sgRUNX1:MEOX2	0.974054
Arid3a_32#HD/18:homeodomain:24:1	D3:sgGATA2	0.0660227	1051	sgGATA2	sgGATA2:Arid3a	1
NFATC1_1155#NFAT/2:NFAT:99:0	D3:sgRUNX2	0.0656572	1052	sgRUNX2	sgRUNX2:NFATC1	0.977255
OSR2_1325#OSR2:C2H2:130:1	D3:sgGATA1	0.0655839	1053	sgGATA1	sgGATA1:OSR2	0.474523
HIC1_685#HIC/2:C2H2:243:1	D3:sgGATA2	0.0655209	1054	sgGATA2	sgGATA2:HIC1	2.84769e-24
INSM1_844#INSM1:C2H2:266:0	D3:sgMYC	0.0653649	1055	sgMYC	sgMYC:INSM1	2.27053e-07
ZNF282_2150#ZNF282:C2H2:163:1	D3:sgGATA2	0.0651798	1056	sgGATA2	sgGATA2:ZNF282	0.188004
ZNF41_2155#ZNF41:C2H2:124:1	D3:sgGATA2	0.0650932	1057	sgGATA2	sgGATA2:ZNF41	3.31892e-05
Six3_1644#SIX/2:SIX:280:1	D3:sgMYC	0.0650679	1058	sgMYC	sgMYC:Six3	0.0984482
Creb5_186#CREB/ATF/2:bZIP:50:0	D3:sgRUNX2	0.0650593	1059	sgRUNX2	sgRUNX2:Creb5	0.0165447
TFAP2B_1936#TFAP2/2:TFAP:263:0	D3:sgRUNX1	0.0649547	1060	sgRUNX1	sgRUNX1:TFAP2B	0.319802
ZNF784_2168#ZNF784:C2H2:222:1	D3:sgMYC	0.0647913	1061	sgMYC	sgMYC:ZNF784	0.00477088
FOXO3_563#FOX/7:forkhead:164:0	D3:sgRUNX2	0.0644862	1062	sgRUNX2	sgRUNX2:FOXO3	0.00498183
BARHL2_80#HD/6:homeodomain:6:0	D3:sgRUNX2	0.0644125	1063	sgRUNX2	sgRUNX2:BARHL2	1
NR2E3_1269#NR/2:nuclearreceptor:31:1	D3:sgRUNX1	0.0643626	1064	sgRUNX1	sgRUNX1:NR2E3	0.0859531
KLF5_933#KLF/SP/2:C2H2:109:0	D3:sgRUNX2	0.0642499	1065	sgRUNX2	sgRUNX2:KLF5	1
NR1H3_1248#NR/16:nuclearreceptor:45:1	D3:sgGATA1	0.0642352	1066	sgGATA1	sgGATA1:NR1H3	5.52178e-30
HOXD12_791#HD/17:homeodomain:22:0	D3:sgGATA2	0.0641978	1067	sgGATA2	sgGATA2:HOXD12	1
ZN667_2136#ZNF667:C2H2:141:1	D3:sgRUNX1	0.0639271	1068	sgRUNX1	sgRUNX1:ZN667	3.53973e-05
NR2E1_1266#NR/14:nuclearreceptor:43:0	D3:sgRUNX2	0.0638561	1069	sgRUNX2	sgRUNX2:NR2E1	0.163418
ZN250_2101#ZNF250:C2H2:219:1	D3:sgRUNX1	0.0637674	1070	sgRUNX1	sgRUNX1:ZN250	0.754201
THAP1_1982#THAP1:not_classified:132:1	D3:sgRUNX2	0.0637228	1071	sgRUNX2	sgRUNX2:THAP1	5.07423e-10
SOX8_1736#SOX/6:HMG:190:0	D3:sgRUNX1	0.0635116	1072	sgRUNX1	sgRUNX1:SOX8	0.373268
GLIS3_644#GLIS:C2H2:261:0	D3:sgRUNX1	0.0634935	1073	sgRUNX1	sgRUNX1:GLIS3	1.18068e-11
ZN554_2132#ZNF554:C2H2:142:1	D3:sgRUNX1	0.0633695	1074	sgRUNX1	sgRUNX1:ZN554	3.06686e-08
HOMEZ_739#HOMEZ:HOMEZ:195:1	D3:sgRUNX1	0.0633196	1075	sgRUNX1	sgRUNX1:HOMEZ	0.707132
HEN1_668#HEN1:bHLH:64:1	D3:sgKLF1	0.0633033	1076	sgKLF1	sgKLF1:HEN1	0.608966
FOXD2_506#FOX/5:forkhead:80:0	D3:sgKLF1	0.0630121	1077	sgKLF1	sgKLF1:FOXD2	0.160838
GMEB2_647#GMEB2/2:SAND:277:0	D3:sgGATA2	0.0630047	1078	sgGATA2	sgGATA2:GMEB2	1
ZN140_2097#ZNF140:C2H2:143:1	D3:sgRUNX2	0.06298	1079	sgRUNX2	sgRUNX2:ZN140	1
ZNF24_2148#ZNF24:C2H2:198:1	D3:sgMYC	0.0624978	1080	sgMYC	sgMYC:ZNF24	0.2693
ZNF282_2150#ZNF282:C2H2:163:1	D3:sgGATA1	0.0624883	1081	sgGATA1	sgGATA1:ZNF282	0.066469
CUX1_201#CUX/3:CUT:15:1	D3:sgRUNX1	0.0624438	1082	sgRUNX1	sgRUNX1:CUX1	0.0518476
ZNF435_2159#ZNF435:C2H2:81:1	D3:sgGATA2	0.0624274	1083	sgGATA2	sgGATA2:ZNF435	0.111886
FOXH1_520#FOX/1:forkhead:76:0	D3:sgGATA2	0.0623584	1084	sgGATA2	sgGATA2:FOXH1	0.619434
GMEB2_649#GMEB2/3:SAND:278:1	D3:sgMYC	0.0622259	1085	sgMYC	sgMYC:GMEB2	1
GMEB2_649#GMEB2/3:SAND:278:1	D3:sgGATA1	0.0621668	1086	sgGATA1	sgGATA1:GMEB2	1
MYBL2_1104#MYB/1:MYB:253:0	D3:sgRUNX1	0.0621484	1087	sgRUNX1	sgRUNX1:MYBL2	1
DMRTB_239#DMRT1:DM:90:0	D3:sgRUNX1	0.062148	1088	sgRUNX1	sgRUNX1:DMRTB	0.482707
HLTF_706#HLTF:not_classified:185:1	D3:sgMYC	0.0620166	1089	sgMYC	sgMYC:HLTF	1.09176e-05
HOXD12_791#HD/17:homeodomain:22:0	D3:sgMYC	0.0619931	1090	sgMYC	sgMYC:HOXD12	0.730552
Ddit3+Cebpa_218#DDIT3+CEBPA:bZIP:215:1	D3:sgRUNX2	0.0619607	1091	sgRUNX2	sgRUNX2:Ddit3+Cebpa	3.17131e-05
ZBT48_2053#ZBTB48:C2H2:175:1	D3:sgGATA2	0.0618275	1092	sgGATA2	sgGATA2:ZBT48	0.0013
SOX8_1736#SOX/6:HMG:190:0	D3:sgKLF1	0.0618115	1093	sgKLF1	sgKLF1:SOX8	0.351978
CUX2_210#CUX/4:CUT:17:1	D3:sgRUNX1	0.061404	1094	sgRUNX1	sgRUNX1:CUX2	0.0918288
ZNF8_2169#ZNF85:C2H2:231:1	D3:sgKLF1	0.0613764	1095	sgKLF1	sgKLF1:ZNF8	0.0147109
AIRE_4#AIRE:not_classified:139:1	D3:sgGATA2	0.0613022	1096	sgGATA2	sgGATA2:AIRE	1
TCF7_1892#LEF1:HMG:120:0	D3:sgGATA2	0.0609558	1097	sgGATA2	sgGATA2:TCF7	1
Tp53_1989#P53-like/3:P53L:234:1	D3:sgRUNX1	0.0608779	1098	sgRUNX1	sgRUNX1:Tp53	4.0143e-13
ZN121_2094#ZFN121:C2H2:244:1	D3:sgRUNX2	0.060826	1099	sgRUNX2	sgRUNX2:ZN121	3.73222e-60
FOXA2_482#FOX/4:forkhead:79:0	D3:sgRUNX2	0.0606022	1100	sgRUNX2	sgRUNX2:FOXA2	0.0596458
ZNF384_2154#ZNF384/2:C2H2:194:1	D3:sgMYC	0.0604202	1101	sgMYC	sgMYC:ZNF384	1.65643e-15
ZN382_2119#ZNF382:C2H2:154:1	D3:sgKLF1	0.0603011	1102	sgKLF1	sgKLF1:ZN382	0.0237329
ZNF143_2142#ZNF143:C2H2:172:1	D3:sgGATA2	0.0601193	1103	sgGATA2	sgGATA2:ZNF143	0.728383
FEZF1_440#FEZF1:C2H2:122:1	D3:sgRUNX2	0.0600286	1104	sgRUNX2	sgRUNX2:FEZF1	0.786799
PRD16_1470#PRDM16:C2H2:176:1	D3:sgRUNX2	0.0600035	1105	sgRUNX2	sgRUNX2:PRD16	1.1293e-41
BCL6_99#BCL6/2:C2H2:170:1	D3:sgGATA2	0.059909	1106	sgGATA2	sgGATA2:BCL6	3.44008e-12
PLAG1_1406#PLAG1:C2H2:268:1	D3:sgRUNX1	0.0598921	1107	sgRUNX1	sgRUNX1:PLAG1	3.35101e-07
IRF7_865#IRF/4:IRF:196:1	D3:sgKLF1	0.0597712	1108	sgKLF1	sgKLF1:IRF7	0.479835
HINFP_695#HINFP1/1:C2H2:274:0	D3:sgRUNX2	0.0597574	1109	sgRUNX2	sgRUNX2:HINFP	1
PROX1_1486#PROX1:PROX:238:0	D3:sgKLF1	0.0594314	1110	sgKLF1	sgKLF1:PROX1	0.487548
FOXA2_482#FOX/4:forkhead:79:0	D3:sgGATA2	0.059321	1111	sgGATA2	sgGATA2:FOXA2	0.00274695
ZN490_2127#ZNF490:C2H2:220:1	D3:sgMYC	0.0593168	1112	sgMYC	sgMYC:ZN490	0.00365989
Pax2_1349#PAX-halfsite:PAX:283:1	D3:sgRUNX1	0.0593051	1113	sgRUNX1	sgRUNX1:Pax2	1
HEN1_668#HEN1:bHLH:64:1	D3:sgRUNX1	0.0592587	1114	sgRUNX1	sgRUNX1:HEN1	0.934438
MAFF_991#MAF:bZIP:55:0	D3:sgRUNX1	0.0591029	1115	sgRUNX1	sgRUNX1:MAFF	1.66895e-20
OVOL1_1336#OVOL1:C2H2:240:1	D3:sgMYC	0.0588992	1116	sgMYC	sgMYC:OVOL1	0.428207
FOXB1_488#FOX/6:forkhead:87:1	D3:sgKLF1	0.0588754	1117	sgKLF1	sgKLF1:FOXB1	0.989927
HOMEZ_739#HOMEZ:HOMEZ:195:1	D3:sgMYC	0.0587461	1118	sgMYC	sgMYC:HOMEZ	0.518825
SOX9_1742#SOX/5:HMG:94:0	D3:sgRUNX1	0.0584808	1119	sgRUNX1	sgRUNX1:SOX9	0.596962
SMAD3_1650#SMAD:MAD:207:1	D3:sgGATA1	0.0584586	1120	sgGATA1	sgGATA1:SMAD3	0.0379339
ZN382_2119#ZNF382:C2H2:154:1	D3:sgRUNX1	0.0583164	1121	sgRUNX1	sgRUNX1:ZN382	0.750148
ERR3_374#NR/7:nuclearreceptor:36:0	D3:sgRUNX1	0.0583038	1122	sgRUNX1	sgRUNX1:ERR3	1.52777e-18
Lhx3_956#HD/9:homeodomain:9:1	D3:sgMYC	0.0582298	1123	sgMYC	sgMYC:Lhx3	0.562131
FOSL1+JUNB_467#AP1/1:bZIP:54:0	D3:sgMYC	0.0582018	1124	sgMYC	sgMYC:FOSL1+JUNB	0
GMEB2_649#GMEB2/3:SAND:278:1	D3:sgKLF1	0.0581772	1125	sgKLF1	sgKLF1:GMEB2	1
MYF6_1115#Ebox/CAGCTG:bHLH:65:0	D3:sgRUNX2	0.0578601	1126	sgRUNX2	sgRUNX2:MYF6	1.06118e-16
ZN320_2110#ZNF320:C2H2:269:1	D3:sgRUNX1	0.0578151	1127	sgRUNX1	sgRUNX1:ZN320	1.34099e-06
STF1_1827#NR/11:nuclearreceptor:40:0	D3:sgKLF1	0.057802	1128	sgKLF1	sgKLF1:STF1	4.93455e-30
CUX2_207#CUX/2:CUT:16:0	D3:sgGATA2	0.0577907	1129	sgGATA2	sgGATA2:CUX2	0.0527803
ZNF306_2152#ZNF306:C2H2:229:1	D3:sgGATA2	0.0576936	1130	sgGATA2	sgGATA2:ZNF306	0.164643
ZSC22_2171#GC-tract:C2H2:113:0	D3:sgKLF1	0.0576095	1131	sgKLF1	sgKLF1:ZSC22	1
PBX2_1373#HD/12:homeodomain:12:0	D3:sgRUNX1	0.0575813	1132	sgRUNX1	sgRUNX1:PBX2	0.902651
ZN680_2137#ZNF680:C2H2:251:1	D3:sgMYC	0.0574431	1133	sgMYC	sgMYC:ZN680	0.157306
HAND1_666#HAND1:bHLH:148:1	D3:sgKLF1	0.0574359	1134	sgKLF1	sgKLF1:HAND1	4.30473e-19
PRDM4_1475#PRDM4:C2H2:225:1	D3:sgGATA2	0.0574029	1135	sgGATA2	sgGATA2:PRDM4	0.728383
NFIA_1166#NFI/2:NFI:188:1	D3:sgGATA1	0.0573818	1136	sgGATA1	sgGATA1:NFIA	1.39312e-31
ZN329_2113#ZNF329:C2H2:260:1	D3:sgKLF1	0.0573337	1137	sgKLF1	sgKLF1:ZN329	5.31023e-06
GMEB2_647#GMEB2/2:SAND:277:0	D3:sgKLF1	0.0571825	1138	sgKLF1	sgKLF1:GMEB2	1
ZN436_2124#ZNF436:C2H2:118:1	D3:sgGATA2	0.0570887	1139	sgGATA2	sgGATA2:ZN436	8.28306e-06
ZSC31_2172#ZSCAN3:C2H2:133:1	D3:sgKLF1	0.0569011	1140	sgKLF1	sgKLF1:ZSC31	0.043721
ZN436_2124#ZNF436:C2H2:118:1	D3:sgRUNX1	0.0568585	1141	sgRUNX1	sgRUNX1:ZN436	2.07649e-07
MZF1_1125#REL-halfsite:NFAT:162:1	D3:sgRUNX2	0.0568491	1142	sgRUNX2	sgRUNX2:MZF1	0.13735
FOSL2+JUN_474#CREB/ATF/1:bZIP:49:0	D3:sgRUNX2	0.0568312	1143	sgRUNX2	sgRUNX2:FOSL2+JUN	8.36139e-06
Twist2_1997#Ebox/CATATG:bHLH:62:0	D3:sgRUNX1	0.056644	1144	sgRUNX1	sgRUNX1:Twist2	0.000250125
ZNF435_2159#ZNF435:C2H2:81:1	D3:sgKLF1	0.0563779	1145	sgKLF1	sgKLF1:ZNF435	0.732698
OVOL1_1336#OVOL1:C2H2:240:1	D3:sgGATA2	0.0562326	1146	sgGATA2	sgGATA2:OVOL1	0.477766
NFATC1_1157#NFAT/4:NFAT:168:1	D3:sgGATA2	0.055956	1147	sgGATA2	sgGATA2:NFATC1	0.447588
Tp53_1990#P53-like/2:P53L:233:1	D3:sgKLF1	0.0555243	1148	sgKLF1	sgKLF1:Tp53	2.81705e-07
PAX6_1363#PAX/1:PAX:281:0	D3:sgRUNX1	0.0554986	1149	sgRUNX1	sgRUNX1:PAX6	0.738588
TFCP2_1953#GRHL:CP2:258:0	D3:sgMYC	0.0554315	1150	sgMYC	sgMYC:TFCP2	1
NFKB1_1185#NFKB/2:NFAT:161:1	D3:sgMYC	0.0553127	1151	sgMYC	sgMYC:NFKB1	1.50497e-19
SOX9_1740#SOX/8:HMG:202:0	D3:sgGATA2	0.0552552	1152	sgGATA2	sgGATA2:SOX9	1
GMEB2_647#GMEB2/2:SAND:277:0	D3:sgRUNX2	0.055171	1153	sgRUNX2	sgRUNX2:GMEB2	1
PAX6_1363#PAX/1:PAX:281:0	D3:sgRUNX2	0.055107	1154	sgRUNX2	sgRUNX2:PAX6	0.204196
PRDM4_1475#PRDM4:C2H2:225:1	D3:sgGATA1	0.0550824	1155	sgGATA1	sgGATA1:PRDM4	0.382047
PAX5_1356#PAX/2:PAX:282:1	D3:sgRUNX2	0.0550217	1156	sgRUNX2	sgRUNX2:PAX5	2.70999e-14
CUX1_201#CUX/3:CUT:15:1	D3:sgMYC	0.0549961	1157	sgMYC	sgMYC:CUX1	0.0387844
THRB_1985#NR/5:nuclearreceptor:34:0	D3:sgKLF1	0.0549467	1158	sgKLF1	sgKLF1:THRB	0.000102299
ZIM3_2091#ZIM3:C2H2:108:1	D3:sgKLF1	0.0548357	1159	sgKLF1	sgKLF1:ZIM3	1
GLI1_634#GLI:C2H2:262:1	D3:sgRUNX2	0.0547687	1160	sgRUNX2	sgRUNX2:GLI1	2.17149e-39
SUH_1830#RBPJ:not_classified:165:0	D3:sgRUNX2	0.0547631	1161	sgRUNX2	sgRUNX2:SUH	1
GMEB2_647#GMEB2/2:SAND:277:0	D3:sgGATA1	0.0547415	1162	sgGATA1	sgGATA1:GMEB2	1
ZN582_2134#SMARCA5:MYB/SANT:125:0	D3:sgRUNX1	0.054606	1163	sgRUNX1	sgRUNX1:ZN582	0.188082
T_1832#TBX/1:TBX:70:0	D3:sgRUNX1	0.0545494	1164	sgRUNX1	sgRUNX1:T	0.00161239
HXA1_821#HD/15:homeodomain:20:1	D3:sgGATA1	0.0543222	1165	sgGATA1	sgGATA1:HXA1	1.01344e-06
ZNF354C_2153#ZNF53:C2H2:221:1	D3:sgRUNX2	0.0543044	1166	sgRUNX2	sgRUNX2:ZNF354C	0.0248775
KLF5_933#KLF/SP/2:C2H2:109:0	D3:sgGATA2	0.0541746	1167	sgGATA2	sgGATA2:KLF5	1
TFCP2_1954#TFCP2:CP2:259:0	D3:sgGATA2	0.0538484	1168	sgGATA2	sgGATA2:TFCP2	1
GFI1B_633#GFI:C2H2:181:0	D3:sgGATA2	0.0538349	1169	sgGATA2	sgGATA2:GFI1B	1.24825e-18
PLAG1_1406#PLAG1:C2H2:268:1	D3:sgMYC	0.0537262	1170	sgMYC	sgMYC:PLAG1	7.06469e-07
ZN680_2137#ZNF680:C2H2:251:1	D3:sgGATA2	0.0535734	1171	sgGATA2	sgGATA2:ZN680	0.122451
Arid3a_32#HD/18:homeodomain:24:1	D3:sgKLF1	0.0534893	1172	sgKLF1	sgKLF1:Arid3a	0.815495
MYC_1108#Ebox/CACGTG/2:bHLH:59:0	D3:sgGATA2	0.0532991	1173	sgGATA2	sgGATA2:MYC	6.78484e-13
ZN140_2097#ZNF140:C2H2:143:1	D3:sgKLF1	0.0532723	1174	sgKLF1	sgKLF1:ZN140	0.797789
SOX5_1721#SOX/2:HMG:91:1	D3:sgRUNX2	0.0531802	1175	sgRUNX2	sgRUNX2:SOX5	1
MEF2C_1024#MEF2:MADS:183:0	D3:sgKLF1	0.0531729	1176	sgKLF1	sgKLF1:MEF2C	0.124295
TFCP2_1954#TFCP2:CP2:259:0	D3:sgKLF1	0.0529896	1177	sgKLF1	sgKLF1:TFCP2	0.851144
IRF7_865#IRF/4:IRF:196:1	D3:sgGATA2	0.0529092	1178	sgGATA2	sgGATA2:IRF7	0.827888
DUXA_247#HD/8:homeodomain:8:0	D3:sgMYC	0.0528106	1179	sgMYC	sgMYC:DUXA	0.478623
Zfx_2077#ZFX:C2H2:144:0	D3:sgRUNX1	0.0527546	1180	sgRUNX1	sgRUNX1:Zfx	0.933266
HXA9_827#HD/14:homeodomain:19:0	D3:sgGATA2	0.0527288	1181	sgGATA2	sgGATA2:HXA9	0.0279782
ZN667_2136#ZNF667:C2H2:141:1	D3:sgKLF1	0.0526953	1182	sgKLF1	sgKLF1:ZN667	6.91783e-07
SMAD2_1647#ZNF335:C2H2:153:1	D3:sgRUNX2	0.0526142	1183	sgRUNX2	sgRUNX2:SMAD2	5.36944e-16
TCF7L1_1895#TCF/LEF:HMG:29:0	D3:sgGATA1	0.0526098	1184	sgGATA1	sgGATA1:TCF7L1	0.245951
PRDM1_1471#PRDM1:C2H2:105:1	D3:sgGATA2	0.052519	1185	sgGATA2	sgGATA2:PRDM1	1
ZN140_2097#ZNF140:C2H2:143:1	D3:sgRUNX1	0.0523081	1186	sgRUNX1	sgRUNX1:ZN140	1
HXA13_825#CPEB1:RRM:23:0	D3:sgKLF1	0.0521829	1187	sgKLF1	sgKLF1:HXA13	1
BARHL2_80#HD/6:homeodomain:6:0	D3:sgGATA1	0.0519662	1188	sgGATA1	sgGATA1:BARHL2	1
ZN257_2102#ZNF257:C2H2:75:1	D3:sgGATA1	0.0517781	1189	sgGATA1	sgGATA1:ZN257	0.193509
HINFP1_700#HINFP1/3:C2H2:276:1	D3:sgKLF1	0.0516825	1190	sgKLF1	sgKLF1:HINFP1	1
Tp53_1990#P53-like/2:P53L:233:1	D3:sgGATA2	0.0515659	1191	sgGATA2	sgGATA2:Tp53	6.84334e-11
TFDP1_1956#E2F/2:E2F:156:0	D3:sgRUNX2	0.0515639	1192	sgRUNX2	sgRUNX2:TFDP1	0.705773
MBD2_1012#MBD2:MBD:239:1	D3:sgMYC	0.0513447	1193	sgMYC	sgMYC:MBD2	1
KLF5_933#KLF/SP/2:C2H2:109:0	D3:sgRUNX1	0.0513094	1194	sgRUNX1	sgRUNX1:KLF5	1
FOXB1_487#FOX/9:forkhead:279:1	D3:sgKLF1	0.0512889	1195	sgKLF1	sgKLF1:FOXB1	0.989927
CENPB_157#CENBP:CENPB:200:1	D3:sgRUNX1	0.0512544	1196	sgRUNX1	sgRUNX1:CENPB	1
SOX7_1726#SOX/4:HMG:93:0	D3:sgRUNX2	0.0511111	1197	sgRUNX2	sgRUNX2:SOX7	0.599482
HNF1B_723#HD/10:homeodomain:10:0	D3:sgMYC	0.0510983	1198	sgMYC	sgMYC:HNF1B	0.96721
Zfx_2077#ZFX:C2H2:144:0	D3:sgGATA2	0.0510887	1199	sgGATA2	sgGATA2:Zfx	0.603912
ERR3_374#NR/7:nuclearreceptor:36:0	D3:sgRUNX2	0.0510557	1200	sgRUNX2	sgRUNX2:ERR3	6.876e-13
HMBOX1_708#HD/25:homeodomain:210:1	D3:sgGATA2	0.05095	1201	sgGATA2	sgGATA2:HMBOX1	1
ZBTB6_2059#ZBTB6:C2H2:146:1	D3:sgRUNX1	0.0509262	1202	sgRUNX1	sgRUNX1:ZBTB6	1
ZNF306_2152#ZNF306:C2H2:229:1	D3:sgRUNX2	0.0508515	1203	sgRUNX2	sgRUNX2:ZNF306	0.26771
SOX5_1721#SOX/2:HMG:91:1	D3:sgRUNX1	0.0508444	1204	sgRUNX1	sgRUNX1:SOX5	0.994232
MTF1_1088#MTF1:C2H2:206:0	D3:sgGATA1	0.0508435	1205	sgGATA1	sgGATA1:MTF1	0.01898
ZBT48_2053#ZBTB48:C2H2:175:1	D3:sgRUNX1	0.050771	1206	sgRUNX1	sgRUNX1:ZBT48	4.33361e-05
ZN582_2134#SMARCA5:MYB/SANT:125:0	D3:sgRUNX2	0.050707	1207	sgRUNX2	sgRUNX2:ZN582	0.357446
HEN1_668#HEN1:bHLH:64:1	D3:sgRUNX2	0.0506698	1208	sgRUNX2	sgRUNX2:HEN1	1
RFX3_1561#RFX/2:RFX:245:0	D3:sgKLF1	0.0506402	1209	sgKLF1	sgKLF1:RFX3	0.919994
HXA1_821#HD/15:homeodomain:20:1	D3:sgMYC	0.0506013	1210	sgMYC	sgMYC:HXA1	4.43617e-05
CENPB_157#CENBP:CENPB:200:1	D3:sgRUNX2	0.0505997	1211	sgRUNX2	sgRUNX2:CENPB	1
CUX2_210#CUX/4:CUT:17:1	D3:sgRUNX2	0.0505799	1212	sgRUNX2	sgRUNX2:CUX2	0.101522
TAL1_1835#GATA:C2H2:242:0	D3:sgGATA2	0.0504685	1213	sgGATA2	sgGATA2:TAL1	0
FOXH1_520#FOX/1:forkhead:76:0	D3:sgRUNX2	0.0504637	1214	sgRUNX2	sgRUNX2:FOXH1	0.851943
POU3F4_1443#POU/2:POU:82:0	D3:sgRUNX1	0.05043	1215	sgRUNX1	sgRUNX1:POU3F4	1
ZNF410_2157#ZNF410:C2H2:236:0	D3:sgKLF1	0.050203	1216	sgKLF1	sgKLF1:ZNF410	0.0433534
BACH2_74#AP1/2:bZIP:53:0	D3:sgRUNX1	0.0501751	1217	sgRUNX1	sgRUNX1:BACH2	0
Creb5_186#CREB/ATF/2:bZIP:50:0	D3:sgGATA2	0.0501409	1218	sgGATA2	sgGATA2:Creb5	2.93331e-05
ZNF740_2163#ZIC/2:C2H2:110:0	D3:sgGATA2	0.0494861	1219	sgGATA2	sgGATA2:ZNF740	1.07303e-08
NR4A2_1296#NR/6:nuclearreceptor:35:1	D3:sgGATA2	0.0494019	1220	sgGATA2	sgGATA2:NR4A2	6.98737e-07
HXA13_825#CPEB1:RRM:23:0	D3:sgMYC	0.0492993	1221	sgMYC	sgMYC:HXA13	1
SRY_1804#SOX/1:HMG:89:0	D3:sgMYC	0.0491859	1222	sgMYC	sgMYC:SRY	0.330629
Zfx_2077#ZFX:C2H2:144:0	D3:sgMYC	0.0491155	1223	sgMYC	sgMYC:Zfx	1
Creb5_186#CREB/ATF/2:bZIP:50:0	D3:sgMYC	0.0489497	1224	sgMYC	sgMYC:Creb5	0.00524917
THRB_1987#NR/8:nuclearreceptor:37:1	D3:sgGATA2	0.0489043	1225	sgGATA2	sgGATA2:THRB	0.000829503
MEIS1_1032#MIES:MEIS:69:1	D3:sgRUNX1	0.0488234	1226	sgRUNX1	sgRUNX1:MEIS1	1
ZN317_2109#ZNF317:C2H2:56:1	D3:sgGATA2	0.0487248	1227	sgGATA2	sgGATA2:ZN317	1
PRDM4_1475#PRDM4:C2H2:225:1	D3:sgKLF1	0.0485202	1228	sgKLF1	sgKLF1:PRDM4	1
CTCF_196#CTCF:C2H2:265:0	D3:sgMYC	0.0485033	1229	sgMYC	sgMYC:CTCF	1.59924e-222
TCF7_1892#LEF1:HMG:120:0	D3:sgRUNX1	0.048498	1230	sgRUNX1	sgRUNX1:TCF7	1
MEOX2_1050#HD/11:homeodomain:11:1	D3:sgMYC	0.0484917	1231	sgMYC	sgMYC:MEOX2	0.536912
ZN549_2131#ZNF549:C2H2:134:1	D3:sgRUNX2	0.0484821	1232	sgRUNX2	sgRUNX2:ZN549	0.00106435
ZN586_2135#ZNF586:C2H2:197:1	D3:sgRUNX1	0.048427	1233	sgRUNX1	sgRUNX1:ZN586	0.41224
Rarg_1530#NR/12:nuclearreceptor:41:0	D3:sgMYC	0.0482862	1234	sgMYC	sgMYC:Rarg	2.21952e-09
EWSR1-FLI1_435#EWSR1/FLI1:ETS:117:1	D3:sgRUNX1	0.0482567	1235	sgRUNX1	sgRUNX1:EWSR1-FLI1	0.383096
ZN250_2101#ZNF250:C2H2:219:1	D3:sgGATA2	0.0481612	1236	sgGATA2	sgGATA2:ZN250	0.000761702
STF1_1827#NR/11:nuclearreceptor:40:0	D3:sgMYC	0.0481455	1237	sgMYC	sgMYC:STF1	2.06266e-30
ZN331_2114#ZNF331:C2H2:270:1	D3:sgGATA2	0.0480066	1238	sgGATA2	sgGATA2:ZN331	9.74356e-13
NR4A2_1296#NR/6:nuclearreceptor:35:1	D3:sgKLF1	0.0479928	1239	sgKLF1	sgKLF1:NR4A2	0.000294517
MECP2_1015#MECP2:MBD:97:1	D3:sgGATA2	0.0479652	1240	sgGATA2	sgGATA2:MECP2	1
NR2F6_1280#NR/13:nuclearreceptor:42:0	D3:sgRUNX2	0.0479482	1241	sgRUNX2	sgRUNX2:NR2F6	3.69304e-26
MYBL2_1104#MYB/1:MYB:253:0	D3:sgMYC	0.0477764	1242	sgMYC	sgMYC:MYBL2	1
IRF5_860#IRF/3:IRF:103:1	D3:sgRUNX2	0.047744	1243	sgRUNX2	sgRUNX2:IRF5	0.981238
IRF7_865#IRF/4:IRF:196:1	D3:sgRUNX1	0.0476941	1244	sgRUNX1	sgRUNX1:IRF7	0.0268276
ZNF713_2162#ZNF713:C2H2:230:1	D3:sgRUNX2	0.0476335	1245	sgRUNX2	sgRUNX2:ZNF713	0.654144
OTX1_1326#HD/19:homeodomain:25:1	D3:sgGATA1	0.0475901	1246	sgGATA1	sgGATA1:OTX1	0.340161
MYB_1094#MYB/5:MYB:252:0	D3:sgGATA1	0.0473787	1247	sgGATA1	sgGATA1:MYB	0.000251924
ATF4_61#CREB/ATF/3:bZIP:51:0	D3:sgGATA2	0.0472419	1248	sgGATA2	sgGATA2:ATF4	1.0394e-140
IRF5_860#IRF/3:IRF:103:1	D3:sgKLF1	0.0471577	1249	sgKLF1	sgKLF1:IRF5	1
NFKB1_1185#NFKB/2:NFAT:161:1	D3:sgRUNX2	0.0470976	1250	sgRUNX2	sgRUNX2:NFKB1	5.89018e-18
SREBF2_1793#SREBF1:bHLH-ZIP:74:0	D3:sgRUNX2	0.0468819	1251	sgRUNX2	sgRUNX2:SREBF2	7.60686e-13
ZNF85_2170#ZNF85:C2H2:127:1	D3:sgRUNX1	0.0468562	1252	sgRUNX1	sgRUNX1:ZNF85	0.532362
ZN554_2132#ZNF554:C2H2:142:1	D3:sgRUNX2	0.0467982	1253	sgRUNX2	sgRUNX2:ZN554	2.25528e-06
Pax2_1349#PAX-halfsite:PAX:283:1	D3:sgGATA2	0.046707	1254	sgGATA2	sgGATA2:Pax2	1
ZN563_2133#ZNF563:C2H2:140:1	D3:sgKLF1	0.0466927	1255	sgKLF1	sgKLF1:ZN563	0.00723336
RFX3_1561#RFX/2:RFX:245:0	D3:sgGATA2	0.0466645	1256	sgGATA2	sgGATA2:RFX3	0.913354
EN1_349#HD/7:homeodomain:7:0	D3:sgKLF1	0.0465087	1257	sgKLF1	sgKLF1:EN1	0.725934
PAX6_1363#PAX/1:PAX:281:0	D3:sgMYC	0.0464839	1258	sgMYC	sgMYC:PAX6	0.310636
FOXO1_556#FOX/2:forkhead:77:1	D3:sgRUNX2	0.0464628	1259	sgRUNX2	sgRUNX2:FOXO1	1
FOXB1_487#FOX/9:forkhead:279:1	D3:sgGATA2	0.0464315	1260	sgGATA2	sgGATA2:FOXB1	1
Arid5a_34#ARI5A:ARID:88:1	D3:sgMYC	0.0464105	1261	sgMYC	sgMYC:Arid5a	0.163971
T_1832#TBX/1:TBX:70:0	D3:sgGATA2	0.0463714	1262	sgGATA2	sgGATA2:T	0.0342935
Nr2e3_1270#NR2E3:nuclearreceptor:216:1	D3:sgGATA2	0.0463523	1263	sgGATA2	sgGATA2:Nr2e3	1
CUX2_207#CUX/2:CUT:16:0	D3:sgMYC	0.0463023	1264	sgMYC	sgMYC:CUX2	0.478623
ZN140_2097#ZNF140:C2H2:143:1	D3:sgGATA1	0.0461977	1265	sgGATA1	sgGATA1:ZN140	0.495117
NKX28_1217#HD/21:homeodomain:27:1	D3:sgGATA2	0.0461596	1266	sgGATA2	sgGATA2:NKX28	0.0262731
CUX2_210#CUX/4:CUT:17:1	D3:sgGATA2	0.0461139	1267	sgGATA2	sgGATA2:CUX2	0.0527803
MEOX2_1050#HD/11:homeodomain:11:1	D3:sgGATA2	0.0458284	1268	sgGATA2	sgGATA2:MEOX2	1
GMEB2_647#GMEB2/2:SAND:277:0	D3:sgRUNX1	0.0458052	1269	sgRUNX1	sgRUNX1:GMEB2	1
Rhox11_1573#HD/24:homeodomain:205:1	D3:sgKLF1	0.0458031	1270	sgKLF1	sgKLF1:Rhox11	0.224488
HNF1B_723#HD/10:homeodomain:10:0	D3:sgGATA2	0.0457005	1271	sgGATA2	sgGATA2:HNF1B	1
ZN322_2111#ZNF332:C2H2:152:1	D3:sgMYC	0.0453118	1272	sgMYC	sgMYC:ZN322	8.45383e-10
PBX2_1372#HD/16:homeodomain:21:0	D3:sgMYC	0.0452375	1273	sgMYC	sgMYC:PBX2	0.838644
Foxj3_539#FOX/3:forkhead:78:0	D3:sgMYC	0.0449549	1274	sgMYC	sgMYC:Foxj3	0.96721
RXRG_1627#NR/4:nuclearreceptor:33:0	D3:sgGATA2	0.0449295	1275	sgGATA2	sgGATA2:RXRG	1.10521e-06
ZBTB49_2058#ZBTB49:C2H2:226:1	D3:sgMYC	0.0445703	1276	sgMYC	sgMYC:ZBTB49	1
ZN134_2095#ZNF134:C2H2:135:1	D3:sgMYC	0.0445164	1277	sgMYC	sgMYC:ZN134	0.125949
PBX2_1373#HD/12:homeodomain:12:0	D3:sgRUNX2	0.0443558	1278	sgRUNX2	sgRUNX2:PBX2	0.654144
BACH2_74#AP1/2:bZIP:53:0	D3:sgRUNX2	0.0443175	1279	sgRUNX2	sgRUNX2:BACH2	0
PRDM5_1476#PRDM5:C2H2:116:1	D3:sgMYC	0.0441352	1280	sgMYC	sgMYC:PRDM5	3.98012e-05
ZFP82_2075#ZNF354:C2H2:121:0	D3:sgMYC	0.0440526	1281	sgMYC	sgMYC:ZFP82	1
Stat6_1825#STAT/1:STAT:167:0	D3:sgGATA2	0.0437931	1282	sgGATA2	sgGATA2:Stat6	0.131382
E2F8_281#E2F/3:E2F:157:0	D3:sgMYC	0.0437115	1283	sgMYC	sgMYC:E2F8	1
HOMEZ_739#HOMEZ:HOMEZ:195:1	D3:sgGATA2	0.0435992	1284	sgGATA2	sgGATA2:HOMEZ	0.248599
Arid5a_34#ARI5A:ARID:88:1	D3:sgRUNX2	0.0434136	1285	sgRUNX2	sgRUNX2:Arid5a	0.684297
Z324A_2045#ZNF324:C2H2:115:1	D3:sgMYC	0.0432935	1286	sgMYC	sgMYC:Z324A	0.0131835
NKX21_1213#HD/22:homeodomain:28:0	D3:sgGATA2	0.0432672	1287	sgGATA2	sgGATA2:NKX21	0.633884
IRF7_865#IRF/4:IRF:196:1	D3:sgRUNX2	0.0430032	1288	sgRUNX2	sgRUNX2:IRF7	0.0328522
Stat6_1825#STAT/1:STAT:167:0	D3:sgMYC	0.0429925	1289	sgMYC	sgMYC:Stat6	0.565674
ZN329_2113#ZNF329:C2H2:260:1	D3:sgRUNX2	0.0428771	1290	sgRUNX2	sgRUNX2:ZN329	2.04689e-09
FOXH1_520#FOX/1:forkhead:76:0	D3:sgKLF1	0.0428596	1291	sgKLF1	sgKLF1:FOXH1	1
ZN680_2137#ZNF680:C2H2:251:1	D3:sgGATA1	0.042787	1292	sgGATA1	sgGATA1:ZN680	0.0391077
MZF1_1126#MFZ1:C2H2:199:1	D3:sgGATA2	0.0427611	1293	sgGATA2	sgGATA2:MZF1	0.0787937
MBD2_1012#MBD2:MBD:239:1	D3:sgRUNX1	0.0425603	1294	sgRUNX1	sgRUNX1:MBD2	1
HMBOX1_708#HD/25:homeodomain:210:1	D3:sgMYC	0.0424149	1295	sgMYC	sgMYC:HMBOX1	1
IRF9_874#IRF/1:IRF:104:0	D3:sgKLF1	0.0423376	1296	sgKLF1	sgKLF1:IRF9	0.277081
ANDR_19#NR/20:nuclearreceptor:248:1	D3:sgKLF1	0.042274	1297	sgKLF1	sgKLF1:ANDR	3.20053e-16
INSM1_844#INSM1:C2H2:266:0	D3:sgKLF1	0.0422179	1298	sgKLF1	sgKLF1:INSM1	5.31023e-06
PROX1_1486#PROX1:PROX:238:0	D3:sgRUNX2	0.0420273	1299	sgRUNX2	sgRUNX2:PROX1	0.821274
ZNF410_2157#ZNF410:C2H2:236:0	D3:sgGATA2	0.0417703	1300	sgGATA2	sgGATA2:ZNF410	0.196573
Lhx8_968#HD/1:homeodomain:1:0	D3:sgMYC	0.0416727	1301	sgMYC	sgMYC:Lhx8	0.266679
ZNF143_2142#ZNF143:C2H2:172:1	D3:sgRUNX2	0.0416466	1302	sgRUNX2	sgRUNX2:ZNF143	0.601904
Lhx8_968#HD/1:homeodomain:1:0	D3:sgRUNX2	0.0415532	1303	sgRUNX2	sgRUNX2:Lhx8	0.854989
ZFP82_2075#ZNF354:C2H2:121:0	D3:sgGATA2	0.0415369	1304	sgGATA2	sgGATA2:ZFP82	1
Lhx8_968#HD/1:homeodomain:1:0	D3:sgKLF1	0.0414344	1305	sgKLF1	sgKLF1:Lhx8	0.437196
GMEB2_648#GMEB2/1:SAND:223:1	D3:sgRUNX2	0.0413933	1306	sgRUNX2	sgRUNX2:GMEB2	1
CENPB_157#CENBP:CENPB:200:1	D3:sgGATA2	0.0413445	1307	sgGATA2	sgGATA2:CENPB	1
SOX9_1740#SOX/8:HMG:202:0	D3:sgKLF1	0.0412006	1308	sgKLF1	sgKLF1:SOX9	0.706884
HIC1_685#HIC/2:C2H2:243:1	D3:sgMYC	0.0410999	1309	sgMYC	sgMYC:HIC1	2.10775e-13
ARI5B_30#ARI5B:ARID:86:1	D3:sgKLF1	0.0410969	1310	sgKLF1	sgKLF1:ARI5B	0.19025
RXRG_1627#NR/4:nuclearreceptor:33:0	D3:sgRUNX1	0.0410047	1311	sgRUNX1	sgRUNX1:RXRG	4.51188e-06
EN1_349#HD/7:homeodomain:7:0	D3:sgMYC	0.0409073	1312	sgMYC	sgMYC:EN1	0.398052
MZF1_1125#REL-halfsite:NFAT:162:1	D3:sgKLF1	0.0408993	1313	sgKLF1	sgKLF1:MZF1	0.0731414
Npas2_1242#Ebox/CACGTG/1:bHLH:58:0	D3:sgGATA2	0.0408528	1314	sgGATA2	sgGATA2:Npas2	8.58795e-14
ZN317_2109#ZNF317:C2H2:56:1	D3:sgMYC	0.0408399	1315	sgMYC	sgMYC:ZN317	0.557724
SOX9_1739#SOX/7:HMG:191:1	D3:sgRUNX2	0.0408131	1316	sgRUNX2	sgRUNX2:SOX9	0.981238
THRB_1985#NR/5:nuclearreceptor:34:0	D3:sgRUNX2	0.0407242	1317	sgRUNX2	sgRUNX2:THRB	0.00363847
TBX4_1878#TBX/2:TBX:71:0	D3:sgRUNX1	0.0406655	1318	sgRUNX1	sgRUNX1:TBX4	5.21134e-12
T_1832#TBX/1:TBX:70:0	D3:sgRUNX2	0.0406454	1319	sgRUNX2	sgRUNX2:T	0.00668226
ZN320_2110#ZNF320:C2H2:269:1	D3:sgKLF1	0.0404514	1320	sgKLF1	sgKLF1:ZN320	1.19047e-08
MZF1_1124#MZF1:C2H2:114:1	D3:sgRUNX2	0.0403482	1321	sgRUNX2	sgRUNX2:MZF1	0.13735
ONECUT2_1321#CUX/1:CUT:14:0	D3:sgGATA2	0.0402278	1322	sgGATA2	sgGATA2:ONECUT2	0.0268583
BATF_92#BATF:bZIP:138:0	D3:sgRUNX2	0.040222	1323	sgRUNX2	sgRUNX2:BATF	7.47746e-110
MEIS1_1032#MIES:MEIS:69:1	D3:sgGATA2	0.0401433	1324	sgGATA2	sgGATA2:MEIS1	1
ZNF85_2170#ZNF85:C2H2:127:1	D3:sgKLF1	0.0399738	1325	sgKLF1	sgKLF1:ZNF85	0.423128
NKX28_1217#HD/21:homeodomain:27:1	D3:sgRUNX1	0.0399253	1326	sgRUNX1	sgRUNX1:NKX28	0.141603
Six3_1644#SIX/2:SIX:280:1	D3:sgRUNX1	0.0398187	1327	sgRUNX1	sgRUNX1:Six3	0.0419981
ZBT14_2049#ZBTB14:C2H2:217:1	D3:sgRUNX2	0.0397062	1328	sgRUNX2	sgRUNX2:ZBT14	1
ZBT7A_2054#ZBTB7A:C2H2:267:1	D3:sgGATA2	0.0396967	1329	sgGATA2	sgGATA2:ZBT7A	1.08528e-13
THRB_1985#NR/5:nuclearreceptor:34:0	D3:sgGATA2	0.0395753	1330	sgGATA2	sgGATA2:THRB	0.000829503
NR2E3_1269#NR/2:nuclearreceptor:31:1	D3:sgGATA2	0.0394363	1331	sgGATA2	sgGATA2:NR2E3	0.664366
GCM1_621#GCM:GCM:201:0	D3:sgGATA1	0.0394167	1332	sgGATA1	sgGATA1:GCM1	1.99992e-09
DUXA_247#HD/8:homeodomain:8:0	D3:sgKLF1	0.0394041	1333	sgKLF1	sgKLF1:DUXA	0.53492
SUH_1830#RBPJ:not_classified:165:0	D3:sgMYC	0.0393766	1334	sgMYC	sgMYC:SUH	0.712619
CREB3_175#CREB3/XBP1:bZIP:61:0	D3:sgMYC	0.0393331	1335	sgMYC	sgMYC:CREB3	1
ZBT7A_2054#ZBTB7A:C2H2:267:1	D3:sgMYC	0.0392555	1336	sgMYC	sgMYC:ZBT7A	1.79146e-15
Nr2e3_1270#NR2E3:nuclearreceptor:216:1	D3:sgRUNX1	0.0391726	1337	sgRUNX1	sgRUNX1:Nr2e3	0.908587
HINFP1_700#HINFP1/3:C2H2:276:1	D3:sgRUNX1	0.0391398	1338	sgRUNX1	sgRUNX1:HINFP1	1
RUNX3_1599#RUNX/1:RUNX:179:0	D3:sgGATA2	0.0390171	1339	sgGATA2	sgGATA2:RUNX3	1.20961e-54
MSX1_1077#HD/5:homeodomain:5:0	D3:sgRUNX2	0.038967	1340	sgRUNX2	sgRUNX2:MSX1	0.983324
ZKSC1_2092#ZKSCAN1:C2H2:272:1	D3:sgMYC	0.0385473	1341	sgMYC	sgMYC:ZKSC1	5.63356e-24
ZFP28_2069#ZNF28:C2H2:107:1	D3:sgMYC	0.0384381	1342	sgMYC	sgMYC:ZFP28	0.952675
RFX5_1566#RFX/3:RFX:246:1	D3:sgGATA2	0.0383466	1343	sgGATA2	sgGATA2:RFX5	1
Klf1_915#KLF/SP/1:C2H2:112:0	D3:sgRUNX2	0.0382038	1344	sgRUNX2	sgRUNX2:Klf1	1.49448e-15
IRF5_860#IRF/3:IRF:103:1	D3:sgMYC	0.0379403	1345	sgMYC	sgMYC:IRF5	1
MZF1_1126#MFZ1:C2H2:199:1	D3:sgRUNX1	0.0379387	1346	sgRUNX1	sgRUNX1:MZF1	0.0502692
HMBOX1_708#HD/25:homeodomain:210:1	D3:sgRUNX1	0.0378268	1347	sgRUNX1	sgRUNX1:HMBOX1	0.977471
RHOXF1_1574#HD/20:homeodomain:26:0	D3:sgGATA2	0.0377912	1348	sgGATA2	sgGATA2:RHOXF1	0.188004
INSM1_844#INSM1:C2H2:266:0	D3:sgGATA2	0.0377554	1349	sgGATA2	sgGATA2:INSM1	3.92214e-06
MZF1_1125#REL-halfsite:NFAT:162:1	D3:sgMYC	0.0377528	1350	sgMYC	sgMYC:MZF1	0.038531
SOX8_1736#SOX/6:HMG:190:0	D3:sgGATA2	0.0377311	1351	sgGATA2	sgGATA2:SOX8	0.384951
E2F2_259#E2F/1:E2F:186:0	D3:sgKLF1	0.0376921	1352	sgKLF1	sgKLF1:E2F2	1
KLF8_938#KLF/SP/3:C2H2:285:1	D3:sgMYC	0.0376129	1353	sgMYC	sgMYC:KLF8	0.00509578
ZN586_2135#ZNF586:C2H2:197:1	D3:sgMYC	0.0375829	1354	sgMYC	sgMYC:ZN586	0.852882
ZN331_2114#ZNF331:C2H2:270:1	D3:sgMYC	0.0375623	1355	sgMYC	sgMYC:ZN331	2.43005e-15
Mecom_1014#EVI1/MECOM:C2H2:241:0	D3:sgGATA2	0.0374365	1356	sgGATA2	sgGATA2:Mecom	8.26746e-05
GLI1_634#GLI:C2H2:262:1	D3:sgMYC	0.0371692	1357	sgMYC	sgMYC:GLI1	2.8662e-29
ZBTB49_2058#ZBTB49:C2H2:226:1	D3:sgRUNX1	0.0371312	1358	sgRUNX1	sgRUNX1:ZBTB49	1
T_1832#TBX/1:TBX:70:0	D3:sgMYC	0.0370544	1359	sgMYC	sgMYC:T	0.012409
ZIM3_2091#ZIM3:C2H2:108:1	D3:sgMYC	0.0370243	1360	sgMYC	sgMYC:ZIM3	1
MEF2C_1024#MEF2:MADS:183:0	D3:sgGATA2	0.0369806	1361	sgGATA2	sgGATA2:MEF2C	0.0213898
ZBT14_2049#ZBTB14:C2H2:217:1	D3:sgMYC	0.0368705	1362	sgMYC	sgMYC:ZBT14	1
DMRTB_239#DMRT1:DM:90:0	D3:sgKLF1	0.0367949	1363	sgKLF1	sgKLF1:DMRTB	0.563358
SREBF2_1793#SREBF1:bHLH-ZIP:74:0	D3:sgRUNX1	0.0367284	1364	sgRUNX1	sgRUNX1:SREBF2	6.4047e-12
NFATC1_1155#NFAT/2:NFAT:99:0	D3:sgRUNX1	0.0365668	1365	sgRUNX1	sgRUNX1:NFATC1	0.862589
NR4A2_1295#NR/9:nuclearreceptor:38:1	D3:sgKLF1	0.0362799	1366	sgKLF1	sgKLF1:NR4A2	0.000294517
ZBT48_2053#ZBTB48:C2H2:175:1	D3:sgMYC	0.0360588	1367	sgMYC	sgMYC:ZBT48	0.000432576
OZF_1339#ZNF146:C2H2:208:1	D3:sgRUNX1	0.0360375	1368	sgRUNX1	sgRUNX1:OZF	0.454746
ONECUT2_1321#CUX/1:CUT:14:0	D3:sgMYC	0.0359945	1369	sgMYC	sgMYC:ONECUT2	0.156126
MSX1_1077#HD/5:homeodomain:5:0	D3:sgGATA2	0.0359013	1370	sgGATA2	sgGATA2:MSX1	0.850477
KLF8_938#KLF/SP/3:C2H2:285:1	D3:sgGATA2	0.0356667	1371	sgGATA2	sgGATA2:KLF8	2.51943e-07
HINFP1_699#HINFP1/2:C2H2:275:1	D3:sgMYC	0.0354994	1372	sgMYC	sgMYC:HINFP1	1
SRF_1798#SRF:MADS:184:0	D3:sgRUNX2	0.0354324	1373	sgRUNX2	sgRUNX2:SRF	0.341821
THRB_1986#NR/10:nuclearreceptor:39:1	D3:sgRUNX2	0.0353965	1374	sgRUNX2	sgRUNX2:THRB	0.00363847
ZN274_2106#ZNF274:C2H2:123:1	D3:sgGATA1	0.0353169	1375	sgGATA1	sgGATA1:ZN274	0.0926929
BCL6B_103#BCL6/1:C2H2:169:0	D3:sgGATA2	0.0352505	1376	sgGATA2	sgGATA2:BCL6B	0.416704
ZNF713_2162#ZNF713:C2H2:230:1	D3:sgMYC	0.0350925	1377	sgMYC	sgMYC:ZNF713	0.752262
HXA13_825#CPEB1:RRM:23:0	D3:sgGATA2	0.0349648	1378	sgGATA2	sgGATA2:HXA13	1
CUX2_207#CUX/2:CUT:16:0	D3:sgRUNX2	0.0348101	1379	sgRUNX2	sgRUNX2:CUX2	0.101522
PRDM1_1471#PRDM1:C2H2:105:1	D3:sgRUNX2	0.0345388	1380	sgRUNX2	sgRUNX2:PRDM1	0.348753
SPDEF_1770#SPDEF/1:ETS:211:0	D3:sgMYC	0.0345057	1381	sgMYC	sgMYC:SPDEF	1
ZN320_2110#ZNF320:C2H2:269:1	D3:sgRUNX2	0.0344702	1382	sgRUNX2	sgRUNX2:ZN320	8.93561e-11
ZN331_2114#ZNF331:C2H2:270:1	D3:sgRUNX1	0.0344077	1383	sgRUNX1	sgRUNX1:ZN331	4.45949e-14
CUX1_201#CUX/3:CUT:15:1	D3:sgRUNX2	0.0343701	1384	sgRUNX2	sgRUNX2:CUX1	0.0374922
MYBL2_1105#MYB/2:MYB:254:0	D3:sgRUNX2	0.0342537	1385	sgRUNX2	sgRUNX2:MYBL2	1
PBX2_1373#HD/12:homeodomain:12:0	D3:sgGATA2	0.0341134	1386	sgGATA2	sgGATA2:PBX2	0.603912
HSF4_814#HSF:HSF:249:0	D3:sgKLF1	0.0340725	1387	sgKLF1	sgKLF1:HSF4	0.0150671
ZNF24_2148#ZNF24:C2H2:198:1	D3:sgRUNX2	0.034024	1388	sgRUNX2	sgRUNX2:ZNF24	0.965993
SMCA1_1656#SMARCA1:MYB/SANT:250:1	D3:sgGATA2	0.0338716	1389	sgGATA2	sgGATA2:SMCA1	0.764206
FOXO3_563#FOX/7:forkhead:164:0	D3:sgMYC	0.0335912	1390	sgMYC	sgMYC:FOXO3	0.0216987
Rarg_1530#NR/12:nuclearreceptor:41:0	D3:sgGATA2	0.0335236	1391	sgGATA2	sgGATA2:Rarg	2.33699e-13
RUNX3_1599#RUNX/1:RUNX:179:0	D3:sgKLF1	0.0335138	1392	sgKLF1	sgKLF1:RUNX3	4.05769e-21
NFIA_1165#NFI/3:NFI:128:1	D3:sgRUNX1	0.033229	1393	sgRUNX1	sgRUNX1:NFIA	1.17155e-17
ZN136_2096#ZNF136:C2H2:227:1	D3:sgRUNX1	0.0332088	1394	sgRUNX1	sgRUNX1:ZN136	0.101485
ZBT48_2053#ZBTB48:C2H2:175:1	D3:sgKLF1	0.0330833	1395	sgKLF1	sgKLF1:ZBT48	0.00603434
NR4A2_1295#NR/9:nuclearreceptor:38:1	D3:sgMYC	0.0330157	1396	sgMYC	sgMYC:NR4A2	0.017627
FEZF1_440#FEZF1:C2H2:122:1	D3:sgGATA2	0.0329494	1397	sgGATA2	sgGATA2:FEZF1	0.461221
MEOX2_1050#HD/11:homeodomain:11:1	D3:sgGATA1	0.032824	1398	sgGATA1	sgGATA1:MEOX2	0.659564
ZNF8_2169#ZNF85:C2H2:231:1	D3:sgMYC	0.0327671	1399	sgMYC	sgMYC:ZNF8	0.00209854
TCF7L1_1895#TCF/LEF:HMG:29:0	D3:sgRUNX1	0.0327629	1400	sgRUNX1	sgRUNX1:TCF7L1	0.146007
MEIS1_1032#MIES:MEIS:69:1	D3:sgRUNX2	0.0327121	1401	sgRUNX2	sgRUNX2:MEIS1	0.974541
TFAP2C_1948#TFAP2/1:TFAP:264:0	D3:sgMYC	0.032566	1402	sgMYC	sgMYC:TFAP2C	5.729e-12
IRX2_877#HD/23:homeodomain:204:1	D3:sgRUNX2	0.0324478	1403	sgRUNX2	sgRUNX2:IRX2	1
E2F8_281#E2F/3:E2F:157:0	D3:sgRUNX2	0.0324467	1404	sgRUNX2	sgRUNX2:E2F8	0.900874
ZNF232_2145#ZNF232:C2H2:235:1	D3:sgGATA2	0.0323591	1405	sgGATA2	sgGATA2:ZNF232	0.620901
ZSC31_2172#ZSCAN3:C2H2:133:1	D3:sgMYC	0.0321435	1406	sgMYC	sgMYC:ZSC31	0.00912626
OZF_1339#ZNF146:C2H2:208:1	D3:sgMYC	0.0320769	1407	sgMYC	sgMYC:OZF	0.272016
MEOX2_1050#HD/11:homeodomain:11:1	D3:sgKLF1	0.0319548	1408	sgKLF1	sgKLF1:MEOX2	0.276154
ZN257_2102#ZNF257:C2H2:75:1	D3:sgGATA2	0.031665	1409	sgGATA2	sgGATA2:ZN257	0.495257
TFAP2B_1936#TFAP2/2:TFAP:263:0	D3:sgGATA2	0.0316176	1410	sgGATA2	sgGATA2:TFAP2B	0.453132
ZNF306_2152#ZNF306:C2H2:229:1	D3:sgMYC	0.0315514	1411	sgMYC	sgMYC:ZNF306	0.0732926
NR2E1_1266#NR/14:nuclearreceptor:43:0	D3:sgGATA2	0.0311299	1412	sgGATA2	sgGATA2:NR2E1	0.248599
ZN680_2137#ZNF680:C2H2:251:1	D3:sgRUNX2	0.0311219	1413	sgRUNX2	sgRUNX2:ZN680	0.0581789
HLTF_706#HLTF:not_classified:185:1	D3:sgRUNX2	0.0311206	1414	sgRUNX2	sgRUNX2:HLTF	0.00013144
FOXO1_556#FOX/2:forkhead:77:1	D3:sgMYC	0.0310464	1415	sgMYC	sgMYC:FOXO1	1
ZKSC1_2092#ZKSCAN1:C2H2:272:1	D3:sgRUNX2	0.0307451	1416	sgRUNX2	sgRUNX2:ZKSC1	6.14687e-25
ZN329_2113#ZNF329:C2H2:260:1	D3:sgRUNX1	0.0306583	1417	sgRUNX1	sgRUNX1:ZN329	4.51188e-06
PRDM4_1475#PRDM4:C2H2:225:1	D3:sgRUNX1	0.0306484	1418	sgRUNX1	sgRUNX1:PRDM4	1
ARI5B_30#ARI5B:ARID:86:1	D3:sgRUNX2	0.0306048	1419	sgRUNX2	sgRUNX2:ARI5B	0.11501
ZFP28_2069#ZNF28:C2H2:107:1	D3:sgRUNX1	0.0305769	1420	sgRUNX1	sgRUNX1:ZFP28	0.697856
PROX1_1486#PROX1:PROX:238:0	D3:sgGATA1	0.0305577	1421	sgGATA1	sgGATA1:PROX1	0.909
NR4A2_1295#NR/9:nuclearreceptor:38:1	D3:sgGATA1	0.0305264	1422	sgGATA1	sgGATA1:NR4A2	3.20101e-06
ZNF232_2145#ZNF232:C2H2:235:1	D3:sgRUNX1	0.0303876	1423	sgRUNX1	sgRUNX1:ZNF232	0.557847
KAISO_912#KAISO:C2H2:155:1	D3:sgGATA2	0.0298963	1424	sgGATA2	sgGATA2:KAISO	0.699798
Arid5a_34#ARI5A:ARID:88:1	D3:sgGATA2	0.0294023	1425	sgGATA2	sgGATA2:Arid5a	0.329054
Rfx1_1548#RFX/1:RFX:247:0	D3:sgRUNX1	0.0293498	1426	sgRUNX1	sgRUNX1:Rfx1	0.268437
ZBT48_2053#ZBTB48:C2H2:175:1	D3:sgRUNX2	0.0291698	1427	sgRUNX2	sgRUNX2:ZBT48	0.000138898
ZNF410_2157#ZNF410:C2H2:236:0	D3:sgRUNX1	0.0290336	1428	sgRUNX1	sgRUNX1:ZNF410	0.0322833
ZN250_2101#ZNF250:C2H2:219:1	D3:sgMYC	0.0287432	1429	sgMYC	sgMYC:ZN250	0.391019
ZN136_2096#ZNF136:C2H2:227:1	D3:sgGATA2	0.0287429	1430	sgGATA2	sgGATA2:ZN136	0.417519
ZN582_2134#SMARCA5:MYB/SANT:125:0	D3:sgGATA2	0.0287376	1431	sgGATA2	sgGATA2:ZN582	0.876359
TFAP2C_1948#TFAP2/1:TFAP:264:0	D3:sgRUNX1	0.028672	1432	sgRUNX1	sgRUNX1:TFAP2C	5.98556e-11
MZF1_1124#MZF1:C2H2:114:1	D3:sgMYC	0.0286328	1433	sgMYC	sgMYC:MZF1	0.038531
ZNF85_2170#ZNF85:C2H2:127:1	D3:sgGATA2	0.0286265	1434	sgGATA2	sgGATA2:ZNF85	0.613151
TCF7L1_1895#TCF/LEF:HMG:29:0	D3:sgGATA2	0.0286	1435	sgGATA2	sgGATA2:TCF7L1	0.674992
TFAP2B_1936#TFAP2/2:TFAP:263:0	D3:sgRUNX2	0.0285851	1436	sgRUNX2	sgRUNX2:TFAP2B	0.314052
NR4A2+RXRA_1298#NR/18:nuclearreceptor:47:0	D3:sgGATA2	0.0285815	1437	sgGATA2	sgGATA2:NR4A2+RXRA	1.48782e-05
NFKB1_1185#NFKB/2:NFAT:161:1	D3:sgGATA1	0.0285777	1438	sgGATA1	sgGATA1:NFKB1	3.93427e-26
KAISO_912#KAISO:C2H2:155:1	D3:sgGATA1	0.0285374	1439	sgGATA1	sgGATA1:KAISO	0.859166
HMBOX1_708#HD/25:homeodomain:210:1	D3:sgKLF1	0.028533	1440	sgKLF1	sgKLF1:HMBOX1	1
TFCP2_1954#TFCP2:CP2:259:0	D3:sgRUNX1	0.0285148	1441	sgRUNX1	sgRUNX1:TFCP2	1
FOXD2_506#FOX/5:forkhead:80:0	D3:sgRUNX2	0.0284449	1442	sgRUNX2	sgRUNX2:FOXD2	0.00019046
NR4A2_1295#NR/9:nuclearreceptor:38:1	D3:sgRUNX2	0.028183	1443	sgRUNX2	sgRUNX2:NR4A2	5.55841e-06
Lhx8_968#HD/1:homeodomain:1:0	D3:sgRUNX1	0.0280961	1444	sgRUNX1	sgRUNX1:Lhx8	0.586464
STA5B_1809#STAT/2:STAT:171:0	D3:sgGATA2	0.0278917	1445	sgGATA2	sgGATA2:STA5B	3.45419e-87
ZN563_2133#ZNF563:C2H2:140:1	D3:sgGATA2	0.0278101	1446	sgGATA2	sgGATA2:ZN563	3.16769e-06
TCF7_1892#LEF1:HMG:120:0	D3:sgRUNX2	0.027792	1447	sgRUNX2	sgRUNX2:TCF7	1
CEBPB_142#CCAAT/CEBP:bZIP:52:0	D3:sgRUNX2	0.0277253	1448	sgRUNX2	sgRUNX2:CEBPB	4.98843e-07
ZNF410_2157#ZNF410:C2H2:236:0	D3:sgMYC	0.0276184	1449	sgMYC	sgMYC:ZNF410	0.0989433
INSM1_844#INSM1:C2H2:266:0	D3:sgRUNX2	0.0275733	1450	sgRUNX2	sgRUNX2:INSM1	1.74252e-06
ZNF24_2148#ZNF24:C2H2:198:1	D3:sgKLF1	0.0274646	1451	sgKLF1	sgKLF1:ZNF24	0.0317267
HIC1_685#HIC/2:C2H2:243:1	D3:sgRUNX1	0.0274644	1452	sgRUNX1	sgRUNX1:HIC1	1.95385e-16
SOX7_1726#SOX/4:HMG:93:0	D3:sgMYC	0.0274198	1453	sgMYC	sgMYC:SOX7	1
AIRE_4#AIRE:not_classified:139:1	D3:sgRUNX2	0.0269038	1454	sgRUNX2	sgRUNX2:AIRE	1
ZN382_2119#ZNF382:C2H2:154:1	D3:sgGATA1	0.0268937	1455	sgGATA1	sgGATA1:ZN382	0.14545
THRB_1987#NR/8:nuclearreceptor:37:1	D3:sgMYC	0.0266971	1456	sgMYC	sgMYC:THRB	0.00129174
ZBED1_2047#ZBED1:C2H2:237:1	D3:sgGATA2	0.026623	1457	sgGATA2	sgGATA2:ZBED1	1
ZN547_2130#ZNF547:C2H2:57:1	D3:sgRUNX2	0.0263931	1458	sgRUNX2	sgRUNX2:ZN547	0.116171
CUX2_210#CUX/4:CUT:17:1	D3:sgMYC	0.0263777	1459	sgMYC	sgMYC:CUX2	0.478623
SOX8_1736#SOX/6:HMG:190:0	D3:sgMYC	0.0263687	1460	sgMYC	sgMYC:SOX8	0.488094
THRB_1986#NR/10:nuclearreceptor:39:1	D3:sgGATA2	0.0262972	1461	sgGATA2	sgGATA2:THRB	0.000829503
RXRA_1611#NR/1:nuclearreceptor:30:0	D3:sgRUNX1	0.0262468	1462	sgRUNX1	sgRUNX1:RXRA	0.00414622
ZN257_2102#ZNF257:C2H2:75:1	D3:sgRUNX1	0.0261253	1463	sgRUNX1	sgRUNX1:ZN257	0.556535
NKX21_1213#HD/22:homeodomain:28:0	D3:sgKLF1	0.0258542	1464	sgKLF1	sgKLF1:NKX21	0.28731
PRDM9_1478#PRDM9:C2H2:131:1	D3:sgRUNX1	0.0258413	1465	sgRUNX1	sgRUNX1:PRDM9	3.20404e-08
STA5B_1809#STAT/2:STAT:171:0	D3:sgRUNX2	0.0258265	1466	sgRUNX2	sgRUNX2:STA5B	3.12227e-65
RUNX3_1599#RUNX/1:RUNX:179:0	D3:sgRUNX2	0.0257572	1467	sgRUNX2	sgRUNX2:RUNX3	4.3059e-43
HNF1B_723#HD/10:homeodomain:10:0	D3:sgRUNX2	0.0257534	1468	sgRUNX2	sgRUNX2:HNF1B	0.839093
ATF4_61#CREB/ATF/3:bZIP:51:0	D3:sgRUNX1	0.0256082	1469	sgRUNX1	sgRUNX1:ATF4	4.19852e-105
ZSC22_2171#GC-tract:C2H2:113:0	D3:sgGATA2	0.0254432	1470	sgGATA2	sgGATA2:ZSC22	1
PRD14_1469#PRDM14:C2H2:149:0	D3:sgMYC	0.0253348	1471	sgMYC	sgMYC:PRD14	0.21865
NANOG_1128#OCT4+SOX2:POU:84:0	D3:sgGATA2	0.0252031	1472	sgGATA2	sgGATA2:NANOG	1
HEN1_668#HEN1:bHLH:64:1	D3:sgGATA1	0.0251082	1473	sgGATA1	sgGATA1:HEN1	0.739752
CREB3_175#CREB3/XBP1:bZIP:61:0	D3:sgRUNX2	0.0250353	1474	sgRUNX2	sgRUNX2:CREB3	1
SMAD3_1650#SMAD:MAD:207:1	D3:sgKLF1	0.0250266	1475	sgKLF1	sgKLF1:SMAD3	0.377818
GMEB2_649#GMEB2/3:SAND:278:1	D3:sgGATA2	0.0249426	1476	sgGATA2	sgGATA2:GMEB2	1
REL_1537#NFKB/3:NFAT:159:1	D3:sgMYC	0.0249046	1477	sgMYC	sgMYC:REL	0.113706
ZBTB6_2059#ZBTB6:C2H2:146:1	D3:sgKLF1	0.0248318	1478	sgKLF1	sgKLF1:ZBTB6	1
OZF_1339#ZNF146:C2H2:208:1	D3:sgRUNX2	0.0247453	1479	sgRUNX2	sgRUNX2:OZF	0.283705
ZN586_2135#ZNF586:C2H2:197:1	D3:sgRUNX2	0.0247207	1480	sgRUNX2	sgRUNX2:ZN586	0.645458
COE1_164#EBF1:EBF:174:0	D3:sgMYC	0.0246379	1481	sgMYC	sgMYC:COE1	1.95705e-49
ZN329_2113#ZNF329:C2H2:260:1	D3:sgGATA2	0.0246378	1482	sgGATA2	sgGATA2:ZN329	5.29945e-14
NRF1_1306#NRF1:CNC-bZIP:192:0	D3:sgRUNX2	0.0244168	1483	sgRUNX2	sgRUNX2:NRF1	2.23353e-22
ZNF306_2152#ZNF306:C2H2:229:1	D3:sgKLF1	0.0242242	1484	sgKLF1	sgKLF1:ZNF306	0.592796
ZBTB6_2059#ZBTB6:C2H2:146:1	D3:sgRUNX2	0.0237885	1485	sgRUNX2	sgRUNX2:ZBTB6	0.983324
PRDM9_1478#PRDM9:C2H2:131:1	D3:sgKLF1	0.0237833	1486	sgKLF1	sgKLF1:PRDM9	4.74499e-07
IRF5_860#IRF/3:IRF:103:1	D3:sgGATA2	0.0237665	1487	sgGATA2	sgGATA2:IRF5	1
BCL6B_103#BCL6/1:C2H2:169:0	D3:sgMYC	0.0237342	1488	sgMYC	sgMYC:BCL6B	0.0720144
ZNF354C_2153#ZNF53:C2H2:221:1	D3:sgMYC	0.0236532	1489	sgMYC	sgMYC:ZNF354C	0.162798
PRDM1_1471#PRDM1:C2H2:105:1	D3:sgMYC	0.0236291	1490	sgMYC	sgMYC:PRDM1	1
ZNF41_2155#ZNF41:C2H2:124:1	D3:sgRUNX2	0.0234756	1491	sgRUNX2	sgRUNX2:ZNF41	0.0650968
SOX9_1740#SOX/8:HMG:202:0	D3:sgMYC	0.0234719	1492	sgMYC	sgMYC:SOX9	0.788267
ZN274_2106#ZNF274:C2H2:123:1	D3:sgGATA2	0.0233401	1493	sgGATA2	sgGATA2:ZN274	0.277851
ZNF354C_2153#ZNF53:C2H2:221:1	D3:sgRUNX1	0.0232524	1494	sgRUNX1	sgRUNX1:ZNF354C	0.0053394
RXRG_1627#NR/4:nuclearreceptor:33:0	D3:sgRUNX2	0.0231218	1495	sgRUNX2	sgRUNX2:RXRG	3.07804e-06
PLAG1_1406#PLAG1:C2H2:268:1	D3:sgRUNX2	0.0229985	1496	sgRUNX2	sgRUNX2:PLAG1	2.04319e-10
Foxj3_538#FOX/8:forkhead:203:0	D3:sgRUNX2	0.0228918	1497	sgRUNX2	sgRUNX2:Foxj3	0.940501
NKX28_1217#HD/21:homeodomain:27:1	D3:sgKLF1	0.0226943	1498	sgKLF1	sgKLF1:NKX28	0.138962
BARHL2_80#HD/6:homeodomain:6:0	D3:sgKLF1	0.0225894	1499	sgKLF1	sgKLF1:BARHL2	0.749477
ZN528_2129#ZNF528:C2H2:119:1	D3:sgGATA2	0.0225646	1500	sgGATA2	sgGATA2:ZN528	0.537506
Rarg_1530#NR/12:nuclearreceptor:41:0	D3:sgRUNX2	0.0224925	1501	sgRUNX2	sgRUNX2:Rarg	9.99635e-10
NR2E1_1266#NR/14:nuclearreceptor:43:0	D3:sgKLF1	0.0224487	1502	sgKLF1	sgKLF1:NR2E1	0.919994
NFATC1_1157#NFAT/4:NFAT:168:1	D3:sgRUNX2	0.0224316	1503	sgRUNX2	sgRUNX2:NFATC1	0.977255
NR2C2_1262#NR/3:nuclearreceptor:32:0	D3:sgGATA2	0.0220227	1504	sgGATA2	sgGATA2:NR2C2	3.30401e-15
Zfp652_2073#ZNF652:C2H2:232:1	D3:sgGATA1	0.0219947	1505	sgGATA1	sgGATA1:Zfp652	0.823992
OZF_1339#ZNF146:C2H2:208:1	D3:sgGATA2	0.0217903	1506	sgGATA2	sgGATA2:OZF	0.010965
Ddit3+Cebpa_218#DDIT3+CEBPA:bZIP:215:1	D3:sgMYC	0.0217873	1507	sgMYC	sgMYC:Ddit3+Cebpa	3.1268e-08
SIX2_1643#SIX/1:SIX:180:0	D3:sgRUNX2	0.0217345	1508	sgRUNX2	sgRUNX2:SIX2	0.211069
HINFP1_700#HINFP1/3:C2H2:276:1	D3:sgMYC	0.0217002	1509	sgMYC	sgMYC:HINFP1	1
IRX2_877#HD/23:homeodomain:204:1	D3:sgGATA1	0.0215753	1510	sgGATA1	sgGATA1:IRX2	1
PRD14_1469#PRDM14:C2H2:149:0	D3:sgGATA2	0.0212017	1511	sgGATA2	sgGATA2:PRD14	0.0484732
MAFF_991#MAF:bZIP:55:0	D3:sgMYC	0.0211364	1512	sgMYC	sgMYC:MAFF	6.44358e-22
MTF1_1088#MTF1:C2H2:206:0	D3:sgMYC	0.0210465	1513	sgMYC	sgMYC:MTF1	0.122145
NFATC1_1155#NFAT/2:NFAT:99:0	D3:sgMYC	0.0210388	1514	sgMYC	sgMYC:NFATC1	1
CREB3_175#CREB3/XBP1:bZIP:61:0	D3:sgRUNX1	0.0210314	1515	sgRUNX1	sgRUNX1:CREB3	1
NR4A2_1296#NR/6:nuclearreceptor:35:1	D3:sgGATA1	0.0208574	1516	sgGATA1	sgGATA1:NR4A2	3.20101e-06
ATF4_61#CREB/ATF/3:bZIP:51:0	D3:sgGATA1	0.020551	1517	sgGATA1	sgGATA1:ATF4	1.02052e-107
PO3F2_1413#POU/3:POU:83:0	D3:sgMYC	0.0201708	1518	sgMYC	sgMYC:PO3F2	0.952675
MTF1_1088#MTF1:C2H2:206:0	D3:sgRUNX2	0.0200958	1519	sgRUNX2	sgRUNX2:MTF1	0.26771
NR4A2_1296#NR/6:nuclearreceptor:35:1	D3:sgRUNX1	0.0200773	1520	sgRUNX1	sgRUNX1:NR4A2	0.000237022
ZNF282_2150#ZNF282:C2H2:163:1	D3:sgRUNX2	0.0198184	1521	sgRUNX2	sgRUNX2:ZNF282	0.453106
HXA13_825#CPEB1:RRM:23:0	D3:sgRUNX1	0.0198008	1522	sgRUNX1	sgRUNX1:HXA13	1
NANOG_1128#OCT4+SOX2:POU:84:0	D3:sgRUNX1	0.0197913	1523	sgRUNX1	sgRUNX1:NANOG	1
SCRT1_1631#SCRT1:C2H2:66:0	D3:sgGATA2	0.0194175	1524	sgGATA2	sgGATA2:SCRT1	3.5934e-11
NFIX_1183#NFI/1:NFI:189:0	D3:sgRUNX1	0.0193722	1525	sgRUNX1	sgRUNX1:NFIX	8.91545e-18
RHOXF1_1574#HD/20:homeodomain:26:0	D3:sgRUNX2	0.0191515	1526	sgRUNX2	sgRUNX2:RHOXF1	0.259119
GMEB2_649#GMEB2/3:SAND:278:1	D3:sgRUNX2	0.0191385	1527	sgRUNX2	sgRUNX2:GMEB2	1
NKX3-1_1219#HD/4:homeodomain:4:0	D3:sgRUNX2	0.0190694	1528	sgRUNX2	sgRUNX2:NKX3-1	0.325099
Rfx1_1548#RFX/1:RFX:247:0	D3:sgRUNX2	0.0190453	1529	sgRUNX2	sgRUNX2:Rfx1	0.955462
ZBT14_2049#ZBTB14:C2H2:217:1	D3:sgRUNX1	0.018958	1530	sgRUNX1	sgRUNX1:ZBT14	0.719524
FOXA2_482#FOX/4:forkhead:79:0	D3:sgRUNX1	0.0188696	1531	sgRUNX1	sgRUNX1:FOXA2	0.246879
SOX9_1739#SOX/7:HMG:191:1	D3:sgGATA2	0.0187241	1532	sgGATA2	sgGATA2:SOX9	1
SCRT1_1631#SCRT1:C2H2:66:0	D3:sgRUNX1	0.0185644	1533	sgRUNX1	sgRUNX1:SCRT1	1.6927e-09
CREB3_175#CREB3/XBP1:bZIP:61:0	D3:sgGATA2	0.0183685	1534	sgGATA2	sgGATA2:CREB3	1
NR4A2_1296#NR/6:nuclearreceptor:35:1	D3:sgRUNX2	0.0182871	1535	sgRUNX2	sgRUNX2:NR4A2	5.55841e-06
ZN136_2096#ZNF136:C2H2:227:1	D3:sgKLF1	0.0175514	1536	sgKLF1	sgKLF1:ZN136	0.160838
MTF1_1088#MTF1:C2H2:206:0	D3:sgGATA2	0.0175376	1537	sgGATA2	sgGATA2:MTF1	0.080823
HOXD12_791#HD/17:homeodomain:22:0	D3:sgRUNX2	0.0175192	1538	sgRUNX2	sgRUNX2:HOXD12	1
HSF4_814#HSF:HSF:249:0	D3:sgMYC	0.0172694	1539	sgMYC	sgMYC:HSF4	0.103185
LYL1_978#Ebox/CAGATGG:bHLH:63:0	D3:sgKLF1	0.0172266	1540	sgKLF1	sgKLF1:LYL1	7.1036e-24
TBX4_1878#TBX/2:TBX:71:0	D3:sgRUNX2	0.0172155	1541	sgRUNX2	sgRUNX2:TBX4	6.95361e-11
NR4A2+RXRA_1298#NR/18:nuclearreceptor:47:0	D3:sgRUNX1	0.017212	1542	sgRUNX1	sgRUNX1:NR4A2+RXRA	0.00599832
Six3_1644#SIX/2:SIX:280:1	D3:sgKLF1	0.0168981	1543	sgKLF1	sgKLF1:Six3	0.00167625
FOXO1_556#FOX/2:forkhead:77:1	D3:sgGATA2	0.0168712	1544	sgGATA2	sgGATA2:FOXO1	1
ERR3_374#NR/7:nuclearreceptor:36:0	D3:sgKLF1	0.0167806	1545	sgKLF1	sgKLF1:ERR3	1.14955e-15
BARHL2_80#HD/6:homeodomain:6:0	D3:sgRUNX1	0.0166911	1546	sgRUNX1	sgRUNX1:BARHL2	1
KLF8_938#KLF/SP/3:C2H2:285:1	D3:sgRUNX2	0.0166009	1547	sgRUNX2	sgRUNX2:KLF8	2.09256e-06
AIRE_4#AIRE:not_classified:139:1	D3:sgMYC	0.0164124	1548	sgMYC	sgMYC:AIRE	1
FOXH1_520#FOX/1:forkhead:76:0	D3:sgGATA1	0.0164055	1549	sgGATA1	sgGATA1:FOXH1	0.30739
ZNF24_2148#ZNF24:C2H2:198:1	D3:sgRUNX1	0.0161739	1550	sgRUNX1	sgRUNX1:ZNF24	0.482707
MECP2_1015#MECP2:MBD:97:1	D3:sgRUNX1	0.0159769	1551	sgRUNX1	sgRUNX1:MECP2	1
HNF1B_723#HD/10:homeodomain:10:0	D3:sgKLF1	0.0157109	1552	sgKLF1	sgKLF1:HNF1B	0.509723
RXRG_1627#NR/4:nuclearreceptor:33:0	D3:sgMYC	0.0156811	1553	sgMYC	sgMYC:RXRG	0.00068327
TCF7_1892#LEF1:HMG:120:0	D3:sgMYC	0.01566	1554	sgMYC	sgMYC:TCF7	1
COE1_164#EBF1:EBF:174:0	D3:sgKLF1	0.0156231	1555	sgKLF1	sgKLF1:COE1	9.46148e-39
THRB_1986#NR/10:nuclearreceptor:39:1	D3:sgMYC	0.0155436	1556	sgMYC	sgMYC:THRB	0.00129174
ZN528_2129#ZNF528:C2H2:119:1	D3:sgRUNX2	0.0155308	1557	sgRUNX2	sgRUNX2:ZN528	1
HOXD8_799#HD/2:homeodomain:2:0	D3:sgRUNX2	0.015485	1558	sgRUNX2	sgRUNX2:HOXD8	8.10377e-28
TCF7_1892#LEF1:HMG:120:0	D3:sgKLF1	0.0153918	1559	sgKLF1	sgKLF1:TCF7	1
MYB_1094#MYB/5:MYB:252:0	D3:sgMYC	0.0153771	1560	sgMYC	sgMYC:MYB	0.00526285
ZBT14_2049#ZBTB14:C2H2:217:1	D3:sgGATA2	0.0153616	1561	sgGATA2	sgGATA2:ZBT14	1
ZN418_2122#ZNF418:C2H2:126:1	D3:sgKLF1	0.0152175	1562	sgKLF1	sgKLF1:ZN418	0.351757
HNF1B_723#HD/10:homeodomain:10:0	D3:sgRUNX1	0.0150749	1563	sgRUNX1	sgRUNX1:HNF1B	1
Ahr+Arnt_3#AHR:bHLH:284:0	D3:sgKLF1	0.014809	1564	sgKLF1	sgKLF1:Ahr+Arnt	0.705332
Rarg_1530#NR/12:nuclearreceptor:41:0	D3:sgRUNX1	0.0146338	1565	sgRUNX1	sgRUNX1:Rarg	1.27088e-07
Ddit3+Cebpa_218#DDIT3+CEBPA:bZIP:215:1	D3:sgGATA2	0.0145121	1566	sgGATA2	sgGATA2:Ddit3+Cebpa	2.37414e-05
Foxj3_539#FOX/3:forkhead:78:0	D3:sgRUNX1	0.0144534	1567	sgRUNX1	sgRUNX1:Foxj3	1
CTCF_196#CTCF:C2H2:265:0	D3:sgRUNX2	0.0144344	1568	sgRUNX2	sgRUNX2:CTCF	6.89282e-272
HINFP1_700#HINFP1/3:C2H2:276:1	D3:sgRUNX2	0.0144079	1569	sgRUNX2	sgRUNX2:HINFP1	1
EN1_349#HD/7:homeodomain:7:0	D3:sgRUNX2	0.0142001	1570	sgRUNX2	sgRUNX2:EN1	0.68271
MECP2_1015#MECP2:MBD:97:1	D3:sgGATA1	0.0141643	1571	sgGATA1	sgGATA1:MECP2	1
Twist2_1997#Ebox/CATATG:bHLH:62:0	D3:sgKLF1	0.0139429	1572	sgKLF1	sgKLF1:Twist2	0.00171794
ZN134_2095#ZNF134:C2H2:135:1	D3:sgGATA2	0.0138678	1573	sgGATA2	sgGATA2:ZN134	0.00114187
DMRTB_239#DMRT1:DM:90:0	D3:sgGATA1	0.0138291	1574	sgGATA1	sgGATA1:DMRTB	0.514026
ZN554_2132#ZNF554:C2H2:142:1	D3:sgGATA1	0.0137634	1575	sgGATA1	sgGATA1:ZN554	1.45199e-05
RFX3_1561#RFX/2:RFX:245:0	D3:sgRUNX1	0.0137126	1576	sgRUNX1	sgRUNX1:RFX3	1
MSX1_1077#HD/5:homeodomain:5:0	D3:sgRUNX1	0.0135675	1577	sgRUNX1	sgRUNX1:MSX1	1
ZIC2_2083#ZIC:C2H2:273:0	D3:sgGATA1	0.0133706	1578	sgGATA1	sgGATA1:ZIC2	2.33123e-47
HOXD12_791#HD/17:homeodomain:22:0	D3:sgRUNX1	0.0133572	1579	sgRUNX1	sgRUNX1:HOXD12	1
Lhx8_968#HD/1:homeodomain:1:0	D3:sgGATA1	0.0132953	1580	sgGATA1	sgGATA1:Lhx8	0.583756
NFATC1_1155#NFAT/2:NFAT:99:0	D3:sgGATA2	0.012767	1581	sgGATA2	sgGATA2:NFATC1	0.447588
ZNF306_2152#ZNF306:C2H2:229:1	D3:sgRUNX1	0.0126795	1582	sgRUNX1	sgRUNX1:ZNF306	0.140702
RUNX3_1599#RUNX/1:RUNX:179:0	D3:sgMYC	0.0126746	1583	sgMYC	sgMYC:RUNX3	5.66056e-39
PO3F2_1413#POU/3:POU:83:0	D3:sgKLF1	0.0122575	1584	sgKLF1	sgKLF1:PO3F2	0.893358
EN1_349#HD/7:homeodomain:7:0	D3:sgGATA2	0.0122481	1585	sgGATA2	sgGATA2:EN1	0.00654085
NKX21_1213#HD/22:homeodomain:28:0	D3:sgRUNX2	0.0122429	1586	sgRUNX2	sgRUNX2:NKX21	0.784568
ESR1_377#NR/17:nuclearreceptor:46:0	D3:sgMYC	0.012205	1587	sgMYC	sgMYC:ESR1	1.31628e-73
DMRT3_238#DMRT3:DM:214:1	D3:sgRUNX2	0.012169	1588	sgRUNX2	sgRUNX2:DMRT3	0.212586
FOXB1_487#FOX/9:forkhead:279:1	D3:sgRUNX2	0.0117623	1589	sgRUNX2	sgRUNX2:FOXB1	0.654144
Lhx3_956#HD/9:homeodomain:9:1	D3:sgGATA2	0.0117507	1590	sgGATA2	sgGATA2:Lhx3	0.0970404
RXRA_1611#NR/1:nuclearreceptor:30:0	D3:sgGATA2	0.0117499	1591	sgGATA2	sgGATA2:RXRA	0.0107926
HXA13_825#CPEB1:RRM:23:0	D3:sgGATA1	0.011714	1592	sgGATA1	sgGATA1:HXA13	1
NKX3-1_1219#HD/4:homeodomain:4:0	D3:sgGATA1	0.0117078	1593	sgGATA1	sgGATA1:NKX3-1	0.14946
MEF2C_1024#MEF2:MADS:183:0	D3:sgRUNX1	0.0116301	1594	sgRUNX1	sgRUNX1:MEF2C	0.0426143
ZNF713_2162#ZNF713:C2H2:230:1	D3:sgKLF1	0.0115385	1595	sgKLF1	sgKLF1:ZNF713	0.989927
ZN317_2109#ZNF317:C2H2:56:1	D3:sgRUNX2	0.0114518	1596	sgRUNX2	sgRUNX2:ZN317	0.703801
ZNF740_2163#ZIC/2:C2H2:110:0	D3:sgRUNX1	0.0114006	1597	sgRUNX1	sgRUNX1:ZNF740	2.9707e-05
REL_1537#NFKB/3:NFAT:159:1	D3:sgGATA2	0.0113814	1598	sgGATA2	sgGATA2:REL	0.0907693
SMCA1_1656#SMARCA1:MYB/SANT:250:1	D3:sgGATA1	0.011335	1599	sgGATA1	sgGATA1:SMCA1	0.587722
MEOX2_1050#HD/11:homeodomain:11:1	D3:sgRUNX2	0.0112903	1600	sgRUNX2	sgRUNX2:MEOX2	1
ZBT48_2053#ZBTB48:C2H2:175:1	D3:sgGATA1	0.0112412	1601	sgGATA1	sgGATA1:ZBT48	0.0213978
Lhx3_956#HD/9:homeodomain:9:1	D3:sgRUNX2	0.0111622	1602	sgRUNX2	sgRUNX2:Lhx3	0.433687
SPDEF_1770#SPDEF/1:ETS:211:0	D3:sgKLF1	0.0111145	1603	sgKLF1	sgKLF1:SPDEF	1
PRD16_1470#PRDM16:C2H2:176:1	D3:sgMYC	0.0109932	1604	sgMYC	sgMYC:PRD16	1.67771e-52
NKX3-1_1219#HD/4:homeodomain:4:0	D3:sgRUNX1	0.0109127	1605	sgRUNX1	sgRUNX1:NKX3-1	0.110164
ZNF143_2142#ZNF143:C2H2:172:1	D3:sgMYC	0.0108277	1606	sgMYC	sgMYC:ZNF143	0.62982
E2F2_259#E2F/1:E2F:186:0	D3:sgRUNX2	0.010689	1607	sgRUNX2	sgRUNX2:E2F2	1
IRX2_877#HD/23:homeodomain:204:1	D3:sgMYC	0.0106536	1608	sgMYC	sgMYC:IRX2	1
SOX8_1734#SOX/3:HMG:92:0	D3:sgRUNX2	0.0104582	1609	sgRUNX2	sgRUNX2:SOX8	0.51968
TCF7L1_1895#TCF/LEF:HMG:29:0	D3:sgMYC	0.0103902	1610	sgMYC	sgMYC:TCF7L1	0.191468
BCL6_99#BCL6/2:C2H2:170:1	D3:sgRUNX1	0.0103392	1611	sgRUNX1	sgRUNX1:BCL6	6.39336e-10
NR2E1_1266#NR/14:nuclearreceptor:43:0	D3:sgMYC	0.0102107	1612	sgMYC	sgMYC:NR2E1	0.183802
NKX21_1213#HD/22:homeodomain:28:0	D3:sgMYC	0.0100788	1613	sgMYC	sgMYC:NKX21	0.123089
RFX3_1561#RFX/2:RFX:245:0	D3:sgRUNX2	0.00994534	1614	sgRUNX2	sgRUNX2:RFX3	1
MYBL2_1104#MYB/1:MYB:253:0	D3:sgRUNX2	0.00982184	1615	sgRUNX2	sgRUNX2:MYBL2	1
ZNF435_2159#ZNF435:C2H2:81:1	D3:sgRUNX2	0.00978752	1616	sgRUNX2	sgRUNX2:ZNF435	0.466275
EPAS1_358#HIF:bHLH:60:0	D3:sgRUNX1	0.00955589	1617	sgRUNX1	sgRUNX1:EPAS1	0.994232
VDR_2019#NR/15:nuclearreceptor:44:0	D3:sgRUNX2	0.0094682	1618	sgRUNX2	sgRUNX2:VDR	0.000351773
MZF1_1126#MFZ1:C2H2:199:1	D3:sgRUNX2	0.00930579	1619	sgRUNX2	sgRUNX2:MZF1	0.13735
ZN140_2097#ZNF140:C2H2:143:1	D3:sgGATA2	0.00922045	1620	sgGATA2	sgGATA2:ZN140	1
NKX3-1_1219#HD/4:homeodomain:4:0	D3:sgGATA2	0.00919913	1621	sgGATA2	sgGATA2:NKX3-1	0.188004
CTCF_196#CTCF:C2H2:265:0	D3:sgRUNX1	0.00915962	1622	sgRUNX1	sgRUNX1:CTCF	1.11956e-251
ZN528_2129#ZNF528:C2H2:119:1	D3:sgRUNX1	0.00911995	1623	sgRUNX1	sgRUNX1:ZN528	0.755314
ZN449_2125#ZNF449:C2H2:271:1	D3:sgRUNX2	0.00905402	1624	sgRUNX2	sgRUNX2:ZN449	2.10047e-12
GLIS3_644#GLIS:C2H2:261:0	D3:sgMYC	0.0090386	1625	sgMYC	sgMYC:GLIS3	2.37854e-09
FOSL2+JUN_474#CREB/ATF/1:bZIP:49:0	D3:sgMYC	0.00898215	1626	sgMYC	sgMYC:FOSL2+JUN	4.26951e-07
NFIX_1183#NFI/1:NFI:189:0	D3:sgMYC	0.00888432	1627	sgMYC	sgMYC:NFIX	4.39892e-22
SOX9_1739#SOX/7:HMG:191:1	D3:sgRUNX1	0.00875019	1628	sgRUNX1	sgRUNX1:SOX9	0.596962
ZSC22_2171#GC-tract:C2H2:113:0	D3:sgMYC	0.00855458	1629	sgMYC	sgMYC:ZSC22	1
T_1832#TBX/1:TBX:70:0	D3:sgKLF1	0.0085385	1630	sgKLF1	sgKLF1:T	0.00259162
NKX28_1217#HD/21:homeodomain:27:1	D3:sgMYC	0.00840243	1631	sgMYC	sgMYC:NKX28	0.00509703
PRD14_1469#PRDM14:C2H2:149:0	D3:sgRUNX1	0.00839583	1632	sgRUNX1	sgRUNX1:PRD14	0.178146
ZNF8_2169#ZNF85:C2H2:231:1	D3:sgRUNX2	0.00829195	1633	sgRUNX2	sgRUNX2:ZNF8	0.00319087
CUX2_207#CUX/2:CUT:16:0	D3:sgGATA1	0.00829096	1634	sgGATA1	sgGATA1:CUX2	0.0742637
MECP2_1015#MECP2:MBD:97:1	D3:sgRUNX2	0.00828989	1635	sgRUNX2	sgRUNX2:MECP2	1
FOSL1+JUNB_467#AP1/1:bZIP:54:0	D3:sgRUNX2	0.00816254	1636	sgRUNX2	sgRUNX2:FOSL1+JUNB	0
ZNF713_2162#ZNF713:C2H2:230:1	D3:sgGATA2	0.0080734	1637	sgGATA2	sgGATA2:ZNF713	0.926781
OVOL1_1336#OVOL1:C2H2:240:1	D3:sgGATA1	0.00801867	1638	sgGATA1	sgGATA1:OVOL1	0.828014
HSF4_814#HSF:HSF:249:0	D3:sgRUNX2	0.00773853	1639	sgRUNX2	sgRUNX2:HSF4	0.0380141
ZBT7A_2054#ZBTB7A:C2H2:267:1	D3:sgGATA1	0.00767794	1640	sgGATA1	sgGATA1:ZBT7A	1.32574e-09
VENTX_2024#HD/3:homeodomain:3:1	D3:sgKLF1	0.00765774	1641	sgKLF1	sgKLF1:VENTX	0.706884
E2F5_272#E2F/4:E2F:158:0	D3:sgRUNX2	0.00764868	1642	sgRUNX2	sgRUNX2:E2F5	1
ZNF85_2170#ZNF85:C2H2:127:1	D3:sgGATA1	0.00738015	1643	sgGATA1	sgGATA1:ZNF85	0.26957
RFX5_1566#RFX/3:RFX:246:1	D3:sgRUNX1	0.00734693	1644	sgRUNX1	sgRUNX1:RFX5	0.763006
FOXD2_506#FOX/5:forkhead:80:0	D3:sgRUNX1	0.00726677	1645	sgRUNX1	sgRUNX1:FOXD2	0.099043
NKX28_1217#HD/21:homeodomain:27:1	D3:sgRUNX2	0.00722475	1646	sgRUNX2	sgRUNX2:NKX28	0.0159334
SOX5_1721#SOX/2:HMG:91:1	D3:sgGATA1	0.00721159	1647	sgGATA1	sgGATA1:SOX5	0.698643
CUX1_201#CUX/3:CUT:15:1	D3:sgGATA2	0.00703667	1648	sgGATA2	sgGATA2:CUX1	0.164063
ZSC22_2171#GC-tract:C2H2:113:0	D3:sgRUNX1	0.00674506	1649	sgRUNX1	sgRUNX1:ZSC22	1
ZNF784_2168#ZNF784:C2H2:222:1	D3:sgRUNX1	0.00672616	1650	sgRUNX1	sgRUNX1:ZNF784	0.0539302
SOX7_1726#SOX/4:HMG:93:0	D3:sgGATA2	0.00672572	1651	sgGATA2	sgGATA2:SOX7	1
MZF1_1126#MFZ1:C2H2:199:1	D3:sgMYC	0.00671962	1652	sgMYC	sgMYC:MZF1	0.038531
HSF4_814#HSF:HSF:249:0	D3:sgRUNX1	0.00665981	1653	sgRUNX1	sgRUNX1:HSF4	0.0276816
ZNF435_2159#ZNF435:C2H2:81:1	D3:sgMYC	0.00652946	1654	sgMYC	sgMYC:ZNF435	0.0753884
PRDM4_1475#PRDM4:C2H2:225:1	D3:sgMYC	0.00649624	1655	sgMYC	sgMYC:PRDM4	1
ZN490_2127#ZNF490:C2H2:220:1	D3:sgKLF1	0.00631508	1656	sgKLF1	sgKLF1:ZN490	0.0239697
ZSC31_2172#ZSCAN3:C2H2:133:1	D3:sgGATA2	0.00619131	1657	sgGATA2	sgGATA2:ZSC31	0.00290442
ZN136_2096#ZNF136:C2H2:227:1	D3:sgRUNX2	0.00608522	1658	sgRUNX2	sgRUNX2:ZN136	0.0537637
ZN320_2110#ZNF320:C2H2:269:1	D3:sgGATA1	0.00568656	1659	sgGATA1	sgGATA1:ZN320	5.90637e-08
Rfx1_1548#RFX/1:RFX:247:0	D3:sgMYC	0.00555028	1660	sgMYC	sgMYC:Rfx1	0.829511
E2F5_272#E2F/4:E2F:158:0	D3:sgMYC	0.00538079	1661	sgMYC	sgMYC:E2F5	1
SUH_1830#RBPJ:not_classified:165:0	D3:sgRUNX1	0.0051739	1662	sgRUNX1	sgRUNX1:SUH	1
ZN382_2119#ZNF382:C2H2:154:1	D3:sgMYC	0.00514181	1663	sgMYC	sgMYC:ZN382	0.152454
HXA9_827#HD/14:homeodomain:19:0	D3:sgRUNX2	0.0049954	1664	sgRUNX2	sgRUNX2:HXA9	0.211069
ZNF784_2168#ZNF784:C2H2:222:1	D3:sgKLF1	0.00495161	1665	sgKLF1	sgKLF1:ZNF784	0.0148972
ZNF85_2170#ZNF85:C2H2:127:1	D3:sgMYC	0.00494959	1666	sgMYC	sgMYC:ZNF85	0.780482
SOX8_1736#SOX/6:HMG:190:0	D3:sgRUNX2	0.0047715	1667	sgRUNX2	sgRUNX2:SOX8	0.51968
POU3F4_1443#POU/2:POU:82:0	D3:sgKLF1	0.00461961	1668	sgKLF1	sgKLF1:POU3F4	1
FOXO3_563#FOX/7:forkhead:164:0	D3:sgRUNX1	0.00461377	1669	sgRUNX1	sgRUNX1:FOXO3	0.00121171
POU3F4_1443#POU/2:POU:82:0	D3:sgRUNX2	0.00432602	1670	sgRUNX2	sgRUNX2:POU3F4	1
NR4A2+RXRA_1298#NR/18:nuclearreceptor:47:0	D3:sgRUNX2	0.00424922	1671	sgRUNX2	sgRUNX2:NR4A2+RXRA	0.000527386
Twist2_1997#Ebox/CATATG:bHLH:62:0	D3:sgRUNX2	0.00403483	1672	sgRUNX2	sgRUNX2:Twist2	1.80144e-05
NFIX_1183#NFI/1:NFI:189:0	D3:sgRUNX2	0.00369237	1673	sgRUNX2	sgRUNX2:NFIX	3.3789e-22
Stat6_1825#STAT/1:STAT:167:0	D3:sgRUNX1	0.00360804	1674	sgRUNX1	sgRUNX1:Stat6	0.908587
IRF5_860#IRF/3:IRF:103:1	D3:sgRUNX1	0.00360702	1675	sgRUNX1	sgRUNX1:IRF5	1
ZN140_2097#ZNF140:C2H2:143:1	D3:sgMYC	0.00355186	1676	sgMYC	sgMYC:ZN140	0.710112
PRD14_1469#PRDM14:C2H2:149:0	D3:sgGATA1	0.00349114	1677	sgGATA1	sgGATA1:PRD14	0.0303815
TFCP2_1953#GRHL:CP2:258:0	D3:sgKLF1	0.00348386	1678	sgKLF1	sgKLF1:TFCP2	0.851144
PRDM9_1478#PRDM9:C2H2:131:1	D3:sgMYC	0.00340054	1679	sgMYC	sgMYC:PRDM9	8.98679e-06
ZBT7A_2054#ZBTB7A:C2H2:267:1	D3:sgRUNX2	0.00338909	1680	sgRUNX2	sgRUNX2:ZBT7A	5.33957e-15
CENPB_157#CENBP:CENPB:200:1	D3:sgMYC	0.00331736	1681	sgMYC	sgMYC:CENPB	1
ZN490_2127#ZNF490:C2H2:220:1	D3:sgRUNX2	0.00319668	1682	sgRUNX2	sgRUNX2:ZN490	0.149381
NFATC1_1157#NFAT/4:NFAT:168:1	D3:sgRUNX1	0.00318348	1683	sgRUNX1	sgRUNX1:NFATC1	0.862589
TFCP2_1953#GRHL:CP2:258:0	D3:sgGATA2	0.00317809	1684	sgGATA2	sgGATA2:TFCP2	1
ZN528_2129#ZNF528:C2H2:119:1	D3:sgMYC	0.00308403	1685	sgMYC	sgMYC:ZN528	0.952675
SRF_1798#SRF:MADS:184:0	D3:sgGATA1	0.00285971	1686	sgGATA1	sgGATA1:SRF	0.0682486
ZSC31_2172#ZSCAN3:C2H2:133:1	D3:sgRUNX1	0.00285526	1687	sgRUNX1	sgRUNX1:ZSC31	0.00645319
GLIS3_644#GLIS:C2H2:261:0	D3:sgGATA2	0.00284072	1688	sgGATA2	sgGATA2:GLIS3	3.71803e-13
POU2F2_1423#POU/1:POU:85:0	D3:sgKLF1	0.00279489	1689	sgKLF1	sgKLF1:POU2F2	1
NFIA_1165#NFI/3:NFI:128:1	D3:sgRUNX2	0.00267198	1690	sgRUNX2	sgRUNX2:NFIA	6.4666e-22
NFATC1_1157#NFAT/4:NFAT:168:1	D3:sgMYC	0.00239518	1691	sgMYC	sgMYC:NFATC1	1
DMRT3_238#DMRT3:DM:214:1	D3:sgMYC	0.00223867	1692	sgMYC	sgMYC:DMRT3	0.0214021
HEN1_668#HEN1:bHLH:64:1	D3:sgGATA2	0.00190333	1693	sgGATA2	sgGATA2:HEN1	0.190584
ZN274_2106#ZNF274:C2H2:123:1	D3:sgRUNX2	0.00188537	1694	sgRUNX2	sgRUNX2:ZN274	0.231431
ZN134_2095#ZNF134:C2H2:135:1	D3:sgKLF1	0.00185494	1695	sgKLF1	sgKLF1:ZN134	0.0359008
HIC1_685#HIC/2:C2H2:243:1	D3:sgRUNX2	0.00151317	1696	sgRUNX2	sgRUNX2:HIC1	4.73238e-14
ZFP57_2072#ZNF57:C2H2:218:1	D3:sgMYC	0.00150658	1697	sgMYC	sgMYC:ZFP57	0.820465
PROX1_1486#PROX1:PROX:238:0	D3:sgMYC	0.00142801	1698	sgMYC	sgMYC:PROX1	0.720906
ZSCAN4_2173#ZSCAN4:C2H2:286:1	D3:sgRUNX2	0.00141742	1699	sgRUNX2	sgRUNX2:ZSCAN4	0.000126549
Pax2_1349#PAX-halfsite:PAX:283:1	D3:sgMYC	0.0013235	1700	sgMYC	sgMYC:Pax2	1
FOXB1_488#FOX/6:forkhead:87:1	D3:sgGATA2	0.00110126	1701	sgGATA2	sgGATA2:FOXB1	1
ZNF435_2159#ZNF435:C2H2:81:1	D3:sgRUNX1	0.00099919	1702	sgRUNX1	sgRUNX1:ZNF435	0.908587
MEF2C_1024#MEF2:MADS:183:0	D3:sgRUNX2	0.000995377	1703	sgRUNX2	sgRUNX2:MEF2C	0.00251436
Foxj3_539#FOX/3:forkhead:78:0	D3:sgGATA2	0.000974423	1704	sgGATA2	sgGATA2:Foxj3	0.789241
ZN436_2124#ZNF436:C2H2:118:1	D3:sgKLF1	0.000909296	1705	sgKLF1	sgKLF1:ZN436	1.67099e-05
MECP2_1015#MECP2:MBD:97:1	D3:sgMYC	0.000858391	1706	sgMYC	sgMYC:MECP2	1
Zfx_2077#ZFX:C2H2:144:0	D3:sgRUNX2	0.000812727	1707	sgRUNX2	sgRUNX2:Zfx	1
MEIS1_1032#MIES:MEIS:69:1	D3:sgMYC	0.000793872	1708	sgMYC	sgMYC:MEIS1	0.902573
NR2C2_1262#NR/3:nuclearreceptor:32:0	D3:sgKLF1	0.000733457	1709	sgKLF1	sgKLF1:NR2C2	9.90115e-08
KLF8_938#KLF/SP/3:C2H2:285:1	D3:sgRUNX1	0.000660375	1710	sgRUNX1	sgRUNX1:KLF8	2.71457e-05
ZN134_2095#ZNF134:C2H2:135:1	D3:sgRUNX2	0.000620676	1711	sgRUNX2	sgRUNX2:ZN134	0.00133432
SOX8_1734#SOX/3:HMG:92:0	D3:sgGATA2	0.000395305	1712	sgGATA2	sgGATA2:SOX8	0.384951
HXA9_827#HD/14:homeodomain:19:0	D3:sgMYC	0.000121624	1713	sgMYC	sgMYC:HXA9	0.811459
EOMES_357#TBX/3:TBX:72:1	D3:sgRUNX1	0.000117836	1714	sgRUNX1	sgRUNX1:EOMES	0.482707
ZFP28_2069#ZNF28:C2H2:107:1	D3:sgGATA2	0.000103055	1715	sgGATA2	sgGATA2:ZFP28	0.880695
CEBPB_142#CCAAT/CEBP:bZIP:52:0	D3:sgRUNX1	9.506e-05	1716	sgRUNX1	sgRUNX1:CEBPB	3.35101e-07

## Sheet: K562-TimeCourse-Day6-sgRNA.TF
Supplementary Table 3. Results from K562 Time Course Screen Day6
Motif#Family:BindingSite:Cluster:Seed - The motif name summarized from Vierstra et al 2020 corresponding to the motif analysis. The naming convention is TF_MotifNumber#MotifFamily:BindingSiteFamily:TFMotifCluster:MotifSeed. The main thing we used is TFMotifCluster to de-duplicate redundant motif PWMs. MoitfSeed refers to being a motif most similar to all other motifs in the cluster which we dont …
sgRNA - The sgRNA target and experimental name to each group.
DiffDevScore - Absolute differential TF motif deviation score between sgT and sgNT.
DiffRank - Rank of the absolute differential TF motif deviation score between sgT and sgNT.
sgRNAClean - The sgRNA target associated with each group.
sgRNA:TF - The sgRNA target and TF motif measured. This is used to asses the top perturbed hits in the SpearATAC screen.
X2_Padj - Chi-Squared adjusted (one-sided) p-value determined from the variability of the sgT and sgNT cells for each group. This value was computed using the same routine as "compute_variability" in chromVAR (Schep et al 2017)
Motif#Family:BindingSite:Cluster:Seed	sgRNA	DiffDevScore	DiffRank	sgRNAClean	sgRNA:TF	X2_Padj
SPIB_1777#SPI:ETS:95:0	D6:sgGATA1	4.64377	1	sgGATA1	sgGATA1:SPIB	0
TAL1_1835#GATA:C2H2:242:0	D6:sgGATA1	4.52023	2	sgGATA1	sgGATA1:TAL1	0
ELF3_315#ETS/2:ETS:96:0	D6:sgGATA1	2.7277	3	sgGATA1	sgGATA1:ELF3	0
RUNX3_1599#RUNX/1:RUNX:179:0	D6:sgGATA1	2.65229	4	sgGATA1	sgGATA1:RUNX3	0
FOXA2_482#FOX/4:forkhead:79:0	D6:sgGATA1	2.36008	5	sgGATA1	sgGATA1:FOXA2	2.13961e-299
ELF5_320#ETS/1:ETS:98:0	D6:sgGATA1	2.09652	6	sgGATA1	sgGATA1:ELF5	0
FOXD2_506#FOX/5:forkhead:80:0	D6:sgGATA1	1.72607	7	sgGATA1	sgGATA1:FOXD2	2.37174e-113
Mecom_1014#EVI1/MECOM:C2H2:241:0	D6:sgGATA1	1.70672	8	sgGATA1	sgGATA1:Mecom	1.71313e-98
BC11A_98#IRF/2:IRF:106:1	D6:sgGATA1	1.70598	9	sgGATA1	sgGATA1:BC11A	6.55864e-168
STA5B_1809#STAT/2:STAT:171:0	D6:sgGATA1	1.63934	10	sgGATA1	sgGATA1:STA5B	4.1165e-135
FOSL1+JUNB_467#AP1/1:bZIP:54:0	D6:sgGATA1	1.61948	11	sgGATA1	sgGATA1:FOSL1+JUNB	0
HLTF_706#HLTF:not_classified:185:1	D6:sgGATA1	1.61173	12	sgGATA1	sgGATA1:HLTF	2.37031e-84
CTCF_196#CTCF:C2H2:265:0	D6:sgGATA1	1.46013	13	sgGATA1	sgGATA1:CTCF	1.011e-307
GFI1B_633#GFI:C2H2:181:0	D6:sgGATA1	1.41446	14	sgGATA1	sgGATA1:GFI1B	1.15731e-69
IRF9_874#IRF/1:IRF:104:0	D6:sgGATA1	1.15231	15	sgGATA1	sgGATA1:IRF9	1.00877e-46
SPIB_1777#SPI:ETS:95:0	D6:sgKLF1	1.09808	16	sgKLF1	sgKLF1:SPIB	0
Klf1_915#KLF/SP/1:C2H2:112:0	D6:sgKLF1	1.07489	17	sgKLF1	sgKLF1:Klf1	7.55834e-21
NFIX_1183#NFI/1:NFI:189:0	D6:sgGATA1	0.985789	18	sgGATA1	sgGATA1:NFIX	2.11785e-57
BCL6_99#BCL6/2:C2H2:170:1	D6:sgGATA1	0.93261	19	sgGATA1	sgGATA1:BCL6	3.20947e-20
RHOXF1_1574#HD/20:homeodomain:26:0	D6:sgGATA1	0.864146	20	sgGATA1	sgGATA1:RHOXF1	2.26845e-21
RXRA_1611#NR/1:nuclearreceptor:30:0	D6:sgGATA1	0.849959	21	sgGATA1	sgGATA1:RXRA	1.41045e-12
CEBPB_142#CCAAT/CEBP:bZIP:52:0	D6:sgGATA1	0.837205	22	sgGATA1	sgGATA1:CEBPB	9.75296e-24
ZNF384_2154#ZNF384/2:C2H2:194:1	D6:sgGATA1	0.802669	23	sgGATA1	sgGATA1:ZNF384	1.76813e-43
NFIA_1165#NFI/3:NFI:128:1	D6:sgGATA1	0.797353	24	sgGATA1	sgGATA1:NFIA	1.55536e-33
PRDM1_1471#PRDM1:C2H2:105:1	D6:sgGATA1	0.780288	25	sgGATA1	sgGATA1:PRDM1	1.03397e-10
RUNX2_1597#RUNX/2:RUNX:178:1	D6:sgGATA1	0.774189	26	sgGATA1	sgGATA1:RUNX2	2.30261e-09
PRDM6_1477#NFAC/2:NFAT:101:0	D6:sgGATA1	0.770632	27	sgGATA1	sgGATA1:PRDM6	3.92375e-08
FOXB1_488#FOX/6:forkhead:87:1	D6:sgGATA1	0.74966	28	sgGATA1	sgGATA1:FOXB1	0.000100294
ELF3_315#ETS/2:ETS:96:0	D6:sgKLF1	0.74478	29	sgKLF1	sgKLF1:ELF3	3.76123e-82
Foxj3_539#FOX/3:forkhead:78:0	D6:sgGATA1	0.732518	30	sgGATA1	sgGATA1:Foxj3	9.85752e-08
Klf1_915#KLF/SP/1:C2H2:112:0	D6:sgGATA1	0.696005	31	sgGATA1	sgGATA1:Klf1	1.58234e-06
BATF_92#BATF:bZIP:138:0	D6:sgGATA1	0.668258	32	sgGATA1	sgGATA1:BATF	4.04916e-136
IRF5_860#IRF/3:IRF:103:1	D6:sgGATA1	0.655884	33	sgGATA1	sgGATA1:IRF5	2.22568e-09
ZFP28_2069#ZNF28:C2H2:107:1	D6:sgGATA1	0.655693	34	sgGATA1	sgGATA1:ZFP28	0.00039036
BACH2_74#AP1/2:bZIP:53:0	D6:sgGATA1	0.646991	35	sgGATA1	sgGATA1:BACH2	0
SPDEF_1771#SPDEF/2:ETS:212:0	D6:sgGATA1	0.631986	36	sgGATA1	sgGATA1:SPDEF	0.0277181
ZNF354C_2153#ZNF53:C2H2:221:1	D6:sgGATA1	0.628853	37	sgGATA1	sgGATA1:ZNF354C	3.13539e-07
BCL6B_103#BCL6/1:C2H2:169:0	D6:sgGATA1	0.62152	38	sgGATA1	sgGATA1:BCL6B	0.024731
FOSL1+JUNB_467#AP1/1:bZIP:54:0	D6:sgKLF1	0.595189	39	sgKLF1	sgKLF1:FOSL1+JUNB	0
SREBF2_1793#SREBF1:bHLH-ZIP:74:0	D6:sgGATA1	0.583413	40	sgGATA1	sgGATA1:SREBF2	2.87063e-20
NR2C2_1262#NR/3:nuclearreceptor:32:0	D6:sgGATA1	0.572295	41	sgGATA1	sgGATA1:NR2C2	5.58484e-11
MEF2C_1024#MEF2:MADS:183:0	D6:sgGATA1	0.568231	42	sgGATA1	sgGATA1:MEF2C	2.0257e-06
IKZF1_841#ZNF143:C2H2:173:1	D6:sgGATA1	0.562408	43	sgGATA1	sgGATA1:IKZF1	3.92112e-11
Stat6_1825#STAT/1:STAT:167:0	D6:sgGATA1	0.533188	44	sgGATA1	sgGATA1:Stat6	0.690801
TCF7_1892#LEF1:HMG:120:0	D6:sgGATA1	0.530469	45	sgGATA1	sgGATA1:TCF7	0.605893
KLF5_933#KLF/SP/2:C2H2:109:0	D6:sgKLF1	0.522577	46	sgKLF1	sgKLF1:KLF5	1
ZIM3_2091#ZIM3:C2H2:108:1	D6:sgGATA1	0.516748	47	sgGATA1	sgGATA1:ZIM3	0.386054
FOSL1+JUNB_467#AP1/1:bZIP:54:0	D6:sgRUNX1	0.515288	48	sgRUNX1	sgRUNX1:FOSL1+JUNB	0
BC11A_98#IRF/2:IRF:106:1	D6:sgKLF1	0.510943	49	sgKLF1	sgKLF1:BC11A	6.17467e-09
HXA9_827#HD/14:homeodomain:19:0	D6:sgGATA1	0.504417	50	sgGATA1	sgGATA1:HXA9	3.65864e-09
PBX2_1373#HD/12:homeodomain:12:0	D6:sgGATA1	0.50379	51	sgGATA1	sgGATA1:PBX2	7.39972e-06
HNF1B_723#HD/10:homeodomain:10:0	D6:sgGATA1	0.49852	52	sgGATA1	sgGATA1:HNF1B	0.038949
RELA_1540#NFKB/1:NFAT:160:0	D6:sgGATA1	0.494126	53	sgGATA1	sgGATA1:RELA	1.04195e-12
ELF5_320#ETS/1:ETS:98:0	D6:sgKLF1	0.478276	54	sgKLF1	sgKLF1:ELF5	2.76292e-59
ITF2_889#Ebox/CACCTG:bHLH:68:0	D6:sgGATA1	0.469823	55	sgGATA1	sgGATA1:ITF2	6.65588e-103
Rarg_1530#NR/12:nuclearreceptor:41:0	D6:sgGATA1	0.467357	56	sgGATA1	sgGATA1:Rarg	2.71672e-07
SRY_1804#SOX/1:HMG:89:0	D6:sgGATA1	0.45878	57	sgGATA1	sgGATA1:SRY	0.000205317
TEAD3_1908#TEAD:TEA:166:0	D6:sgKLF1	0.455231	58	sgKLF1	sgKLF1:TEAD3	0.000938004
TEAD3_1908#TEAD:TEA:166:0	D6:sgGATA1	0.449513	59	sgGATA1	sgGATA1:TEAD3	1.56029e-07
MEIS1_1032#MIES:MEIS:69:1	D6:sgGATA1	0.444063	60	sgGATA1	sgGATA1:MEIS1	0.0049535
EGR2_292#EGR:C2H2:111:0	D6:sgGATA1	0.441288	61	sgGATA1	sgGATA1:EGR2	0.315773
ZFP82_2075#ZNF354:C2H2:121:0	D6:sgGATA1	0.441254	62	sgGATA1	sgGATA1:ZFP82	1
LIN54_972#LIN54:CXC:224:1	D6:sgGATA1	0.436348	63	sgGATA1	sgGATA1:LIN54	0.131629
MYF6_1115#Ebox/CAGCTG:bHLH:65:0	D6:sgGATA1	0.426207	64	sgGATA1	sgGATA1:MYF6	8.70841e-26
REL_1537#NFKB/3:NFAT:159:1	D6:sgGATA1	0.425229	65	sgGATA1	sgGATA1:REL	5.62673e-08
POU2F2_1423#POU/1:POU:85:0	D6:sgGATA1	0.421827	66	sgGATA1	sgGATA1:POU2F2	0.157789
SIX2_1643#SIX/1:SIX:180:0	D6:sgGATA1	0.421398	67	sgGATA1	sgGATA1:SIX2	5.51987e-05
DUXA_247#HD/8:homeodomain:8:0	D6:sgGATA1	0.405269	68	sgGATA1	sgGATA1:DUXA	0.392693
NR2F6_1280#NR/13:nuclearreceptor:42:0	D6:sgKLF1	0.403182	69	sgKLF1	sgKLF1:NR2F6	6.47956e-18
PO3F2_1413#POU/3:POU:83:0	D6:sgGATA1	0.400848	70	sgGATA1	sgGATA1:PO3F2	0.203055
NFYC_1199#NFY:NFY:13:0	D6:sgGATA1	0.396134	71	sgGATA1	sgGATA1:NFYC	1.0312e-117
ZBTB6_2059#ZBTB6:C2H2:146:1	D6:sgGATA1	0.393432	72	sgGATA1	sgGATA1:ZBTB6	0.512763
Arid3a_32#HD/18:homeodomain:24:1	D6:sgGATA1	0.389182	73	sgGATA1	sgGATA1:Arid3a	0.517057
FOSL2+JUN_474#CREB/ATF/1:bZIP:49:0	D6:sgGATA1	0.389144	74	sgGATA1	sgGATA1:FOSL2+JUN	3.2124e-18
PAX6_1363#PAX/1:PAX:281:0	D6:sgGATA1	0.388302	75	sgGATA1	sgGATA1:PAX6	0.44098
MZF1_1124#MZF1:C2H2:114:1	D6:sgGATA1	0.38799	76	sgGATA1	sgGATA1:MZF1	2.43517e-08
TYY1_2000#YY1:C2H2:145:1	D6:sgGATA1	0.387211	77	sgGATA1	sgGATA1:TYY1	2.35559e-45
Rfx1_1548#RFX/1:RFX:247:0	D6:sgGATA1	0.386706	78	sgGATA1	sgGATA1:Rfx1	3.51153e-41
ERR3_374#NR/7:nuclearreceptor:36:0	D6:sgGATA1	0.384548	79	sgGATA1	sgGATA1:ERR3	5.70455e-18
BACH2_74#AP1/2:bZIP:53:0	D6:sgKLF1	0.379153	80	sgKLF1	sgKLF1:BACH2	0
ZNF713_2162#ZNF713:C2H2:230:1	D6:sgGATA1	0.377233	81	sgGATA1	sgGATA1:ZNF713	0.0310076
PBX2_1372#HD/16:homeodomain:21:0	D6:sgGATA1	0.374106	82	sgGATA1	sgGATA1:PBX2	7.39972e-06
ZIC2_2083#ZIC:C2H2:273:0	D6:sgGATA1	0.373757	83	sgGATA1	sgGATA1:ZIC2	3.87388e-50
NR1D1_1244#NR/19:nuclearreceptor:48:1	D6:sgGATA1	0.373431	84	sgGATA1	sgGATA1:NR1D1	7.44073e-29
SMAD2_1646#SMAD:SMAD:147:0	D6:sgGATA1	0.372123	85	sgGATA1	sgGATA1:SMAD2	1.26227e-30
Foxj3_538#FOX/8:forkhead:203:0	D6:sgGATA1	0.356917	86	sgGATA1	sgGATA1:Foxj3	9.85752e-08
ZN121_2094#ZFN121:C2H2:244:1	D6:sgKLF1	0.356693	87	sgKLF1	sgKLF1:ZN121	3.26872e-27
ESR1_377#NR/17:nuclearreceptor:46:0	D6:sgGATA1	0.34811	88	sgGATA1	sgGATA1:ESR1	9.96869e-51
TBP_1840#TATA:not_classified:182:0	D6:sgGATA1	0.342334	89	sgGATA1	sgGATA1:TBP	0.129822
HOXD12_791#HD/17:homeodomain:22:0	D6:sgGATA1	0.3415	90	sgGATA1	sgGATA1:HOXD12	0.609681
ZN384_2120#ZNF384/1:C2H2:193:1	D6:sgGATA1	0.341486	91	sgGATA1	sgGATA1:ZN384	0.0468399
FOXO1_556#FOX/2:forkhead:77:1	D6:sgGATA1	0.33883	92	sgGATA1	sgGATA1:FOXO1	0.615032
HAND1_666#HAND1:bHLH:148:1	D6:sgGATA1	0.338512	93	sgGATA1	sgGATA1:HAND1	6.67753e-23
Creb5_186#CREB/ATF/2:bZIP:50:0	D6:sgGATA1	0.332069	94	sgGATA1	sgGATA1:Creb5	2.50619e-07
BCL6_99#BCL6/2:C2H2:170:1	D6:sgKLF1	0.33002	95	sgKLF1	sgKLF1:BCL6	1.27342e-07
MEOX2_1050#HD/11:homeodomain:11:1	D6:sgGATA1	0.329874	96	sgGATA1	sgGATA1:MEOX2	0.0428639
SNAI2_1661#SNAI2:C2H2:67:1	D6:sgGATA1	0.326187	97	sgGATA1	sgGATA1:SNAI2	6.18062e-83
TAL1_1835#GATA:C2H2:242:0	D6:sgKLF1	0.325909	98	sgKLF1	sgKLF1:TAL1	2.09101e-214
FEZF1_440#FEZF1:C2H2:122:1	D6:sgGATA1	0.324351	99	sgGATA1	sgGATA1:FEZF1	1
FOXA2_482#FOX/4:forkhead:79:0	D6:sgKLF1	0.321836	100	sgKLF1	sgKLF1:FOXA2	9.72698e-09
Ahr+Arnt_3#AHR:bHLH:284:0	D6:sgGATA1	0.316694	101	sgGATA1	sgGATA1:Ahr+Arnt	1
PAX5_1356#PAX/2:PAX:282:1	D6:sgKLF1	0.314626	102	sgKLF1	sgKLF1:PAX5	4.3342e-16
E2F2_259#E2F/1:E2F:186:0	D6:sgGATA1	0.309552	103	sgGATA1	sgGATA1:E2F2	0.399967
EWSR1-FLI1_435#EWSR1/FLI1:ETS:117:1	D6:sgKLF1	0.307508	104	sgKLF1	sgKLF1:EWSR1-FLI1	1
THRB_1985#NR/5:nuclearreceptor:34:0	D6:sgGATA1	0.303987	105	sgGATA1	sgGATA1:THRB	7.44876e-13
SOX9_1742#SOX/5:HMG:94:0	D6:sgGATA1	0.299849	106	sgGATA1	sgGATA1:SOX9	0.339324
SUH_1830#RBPJ:not_classified:165:0	D6:sgKLF1	0.299213	107	sgKLF1	sgKLF1:SUH	0.166398
Six3_1644#SIX/2:SIX:280:1	D6:sgGATA1	0.297312	108	sgGATA1	sgGATA1:Six3	0.000221124
Arid5a_34#ARI5A:ARID:88:1	D6:sgGATA1	0.295406	109	sgGATA1	sgGATA1:Arid5a	0.101508
DUXA_247#HD/8:homeodomain:8:0	D6:sgKLF1	0.295087	110	sgKLF1	sgKLF1:DUXA	0.786803
MZF1_1124#MZF1:C2H2:114:1	D6:sgKLF1	0.291568	111	sgKLF1	sgKLF1:MZF1	1.04607e-05
HEN1_668#HEN1:bHLH:64:1	D6:sgGATA1	0.290994	112	sgGATA1	sgGATA1:HEN1	0.0711521
NANOG_1128#OCT4+SOX2:POU:84:0	D6:sgGATA1	0.289191	113	sgGATA1	sgGATA1:NANOG	1
RUNX3_1599#RUNX/1:RUNX:179:0	D6:sgKLF1	0.288498	114	sgKLF1	sgKLF1:RUNX3	1.49581e-87
ZN449_2125#ZNF449:C2H2:271:1	D6:sgGATA1	0.287557	115	sgGATA1	sgGATA1:ZN449	5.9154e-12
SOX8_1736#SOX/6:HMG:190:0	D6:sgGATA1	0.284951	116	sgGATA1	sgGATA1:SOX8	0.203055
ZNF740_2163#ZIC/2:C2H2:110:0	D6:sgGATA1	0.284767	117	sgGATA1	sgGATA1:ZNF740	0.000151491
ZN329_2113#ZNF329:C2H2:260:1	D6:sgGATA1	0.283617	118	sgGATA1	sgGATA1:ZN329	4.42639e-11
Stat6_1825#STAT/1:STAT:167:0	D6:sgKLF1	0.279534	119	sgKLF1	sgKLF1:Stat6	0.755345
SOX7_1726#SOX/4:HMG:93:0	D6:sgGATA1	0.274713	120	sgGATA1	sgGATA1:SOX7	0.514802
HOXD8_799#HD/2:homeodomain:2:0	D6:sgKLF1	0.273669	121	sgKLF1	sgKLF1:HOXD8	2.45378e-14
MSX1_1077#HD/5:homeodomain:5:0	D6:sgGATA1	0.270518	122	sgGATA1	sgGATA1:MSX1	0.0707382
NFATC1_1157#NFAT/4:NFAT:168:1	D6:sgKLF1	0.26819	123	sgKLF1	sgKLF1:NFATC1	0.428172
OTX1_1326#HD/19:homeodomain:25:1	D6:sgGATA1	0.264798	124	sgGATA1	sgGATA1:OTX1	0.698121
NR2E1_1266#NR/14:nuclearreceptor:43:0	D6:sgGATA1	0.263841	125	sgGATA1	sgGATA1:NR2E1	0.262293
PLAG1_1406#PLAG1:C2H2:268:1	D6:sgGATA1	0.262701	126	sgGATA1	sgGATA1:PLAG1	6.47345e-05
STA5B_1809#STAT/2:STAT:171:0	D6:sgKLF1	0.256791	127	sgKLF1	sgKLF1:STA5B	5.75741e-34
ZN322_2111#ZNF332:C2H2:152:1	D6:sgGATA1	0.255695	128	sgGATA1	sgGATA1:ZN322	2.91212e-12
LYL1_978#Ebox/CAGATGG:bHLH:63:0	D6:sgKLF1	0.25494	129	sgKLF1	sgKLF1:LYL1	7.09458e-36
NR2E3_1269#NR/2:nuclearreceptor:31:1	D6:sgGATA1	0.253818	130	sgGATA1	sgGATA1:NR2E3	0.607398
NFKB1_1185#NFKB/2:NFAT:161:1	D6:sgGATA1	0.252545	131	sgGATA1	sgGATA1:NFKB1	9.01114e-17
MYBL2_1106#MYB/4:MYB:256:0	D6:sgGATA1	0.250441	132	sgGATA1	sgGATA1:MYBL2	1
ZN549_2131#ZNF549:C2H2:134:1	D6:sgGATA1	0.249715	133	sgGATA1	sgGATA1:ZN549	8.43296e-05
ZKSC1_2092#ZKSCAN1:C2H2:272:1	D6:sgGATA1	0.248211	134	sgGATA1	sgGATA1:ZKSC1	2.76805e-18
ZN528_2129#ZNF528:C2H2:119:1	D6:sgGATA1	0.247919	135	sgGATA1	sgGATA1:ZN528	0.116611
BATF_92#BATF:bZIP:138:0	D6:sgRUNX1	0.245936	136	sgRUNX1	sgRUNX1:BATF	1.43231e-123
ZSC22_2171#GC-tract:C2H2:113:0	D6:sgGATA1	0.245224	137	sgGATA1	sgGATA1:ZSC22	1
TBX4_1878#TBX/2:TBX:71:0	D6:sgKLF1	0.241066	138	sgKLF1	sgKLF1:TBX4	2.73984e-12
EN1_349#HD/7:homeodomain:7:0	D6:sgGATA1	0.240849	139	sgGATA1	sgGATA1:EN1	1.56021e-05
IRX2_877#HD/23:homeodomain:204:1	D6:sgKLF1	0.23949	140	sgKLF1	sgKLF1:IRX2	0.517343
MZF1_1125#REL-halfsite:NFAT:162:1	D6:sgGATA1	0.23937	141	sgGATA1	sgGATA1:MZF1	2.43517e-08
HOXD8_799#HD/2:homeodomain:2:0	D6:sgGATA1	0.239336	142	sgGATA1	sgGATA1:HOXD8	4.55523e-18
MYB_1094#MYB/5:MYB:252:0	D6:sgKLF1	0.238811	143	sgKLF1	sgKLF1:MYB	0.219338
MAFF_991#MAF:bZIP:55:0	D6:sgKLF1	0.23842	144	sgKLF1	sgKLF1:MAFF	3.85328e-26
CDX1_129#HD/13:homeodomain:18:1	D6:sgGATA1	0.233665	145	sgGATA1	sgGATA1:CDX1	0.149266
PRD16_1470#PRDM16:C2H2:176:1	D6:sgGATA1	0.233387	146	sgGATA1	sgGATA1:PRD16	4.50815e-45
ZSCAN4_2173#ZSCAN4:C2H2:286:1	D6:sgGATA1	0.232153	147	sgGATA1	sgGATA1:ZSCAN4	2.84838e-07
TAL1_1835#GATA:C2H2:242:0	D6:sgRUNX2	0.231742	148	sgRUNX2	sgRUNX2:TAL1	7.75216e-288
NR4A2+RXRA_1298#NR/18:nuclearreceptor:47:0	D6:sgGATA1	0.226708	149	sgGATA1	sgGATA1:NR4A2+RXRA	0.000414795
LYL1_978#Ebox/CAGATGG:bHLH:63:0	D6:sgGATA1	0.225533	150	sgGATA1	sgGATA1:LYL1	5.99411e-39
SMCA1_1656#SMARCA1:MYB/SANT:250:1	D6:sgGATA1	0.224482	151	sgGATA1	sgGATA1:SMCA1	0.889453
NRF1_1306#NRF1:CNC-bZIP:192:0	D6:sgGATA1	0.221646	152	sgGATA1	sgGATA1:NRF1	2.36448e-24
RFX3_1561#RFX/2:RFX:245:0	D6:sgGATA1	0.219133	153	sgGATA1	sgGATA1:RFX3	0.00148612
RELA_1540#NFKB/1:NFAT:160:0	D6:sgKLF1	0.219094	154	sgKLF1	sgKLF1:RELA	0.0787346
Spz1_1784#SPZ1:bHLH-ZIP:150:1	D6:sgGATA1	0.218781	155	sgGATA1	sgGATA1:Spz1	0.157789
SRY_1804#SOX/1:HMG:89:0	D6:sgKLF1	0.216604	156	sgKLF1	sgKLF1:SRY	0.992514
Zfx_2077#ZFX:C2H2:144:0	D6:sgGATA1	0.214299	157	sgGATA1	sgGATA1:Zfx	1
GLI1_634#GLI:C2H2:262:1	D6:sgKLF1	0.21359	158	sgKLF1	sgKLF1:GLI1	1.51442e-25
NFATC1_1155#NFAT/2:NFAT:99:0	D6:sgGATA1	0.213565	159	sgGATA1	sgGATA1:NFATC1	0.0239659
MGA_1054#TBX/4:TBX:73:0	D6:sgKLF1	0.211358	160	sgKLF1	sgKLF1:MGA	7.32258e-13
NFIA_1165#NFI/3:NFI:128:1	D6:sgKLF1	0.210472	161	sgKLF1	sgKLF1:NFIA	9.80803e-20
TAL1_1835#GATA:C2H2:242:0	D6:sgGATA2	0.210062	162	sgGATA2	sgGATA2:TAL1	0
ZNF143_2142#ZNF143:C2H2:172:1	D6:sgGATA1	0.209873	163	sgGATA1	sgGATA1:ZNF143	0.543381
TAL1_1835#GATA:C2H2:242:0	D6:sgRUNX1	0.209848	164	sgRUNX1	sgRUNX1:TAL1	2.53036e-158
REL_1537#NFKB/3:NFAT:159:1	D6:sgRUNX1	0.207953	165	sgRUNX1	sgRUNX1:REL	0.0280509
ZN431_2123#ZNF431:C2H2:228:1	D6:sgGATA1	0.206015	166	sgGATA1	sgGATA1:ZN431	0.000779812
HXA1_821#HD/15:homeodomain:20:1	D6:sgGATA1	0.205984	167	sgGATA1	sgGATA1:HXA1	0.00103252
ZNF354C_2153#ZNF53:C2H2:221:1	D6:sgKLF1	0.205823	168	sgKLF1	sgKLF1:ZNF354C	0.00679736
KLF5_933#KLF/SP/2:C2H2:109:0	D6:sgGATA1	0.205803	169	sgGATA1	sgGATA1:KLF5	1
ZN528_2129#ZNF528:C2H2:119:1	D6:sgKLF1	0.205582	170	sgKLF1	sgKLF1:ZN528	0.0242161
TFAP2C_1948#TFAP2/1:TFAP:264:0	D6:sgGATA1	0.202989	171	sgGATA1	sgGATA1:TFAP2C	9.5868e-06
MYF6_1115#Ebox/CAGCTG:bHLH:65:0	D6:sgKLF1	0.202767	172	sgKLF1	sgKLF1:MYF6	1.53857e-25
ZN582_2134#SMARCA5:MYB/SANT:125:0	D6:sgGATA1	0.202575	173	sgGATA1	sgGATA1:ZN582	0.517057
INSM1_844#INSM1:C2H2:266:0	D6:sgKLF1	0.2017	174	sgKLF1	sgKLF1:INSM1	0.00133141
SPDEF_1771#SPDEF/2:ETS:212:0	D6:sgKLF1	0.201663	175	sgKLF1	sgKLF1:SPDEF	0.887416
NR2F6_1280#NR/13:nuclearreceptor:42:0	D6:sgMYC	0.201386	176	sgMYC	sgMYC:NR2F6	6.07073e-08
Twist2_1997#Ebox/CATATG:bHLH:62:0	D6:sgGATA1	0.200855	177	sgGATA1	sgGATA1:Twist2	0.00022336
ZKSC1_2092#ZKSCAN1:C2H2:272:1	D6:sgRUNX1	0.200427	178	sgRUNX1	sgRUNX1:ZKSC1	2.48459e-16
ZN708_2138#ZNF708:C2H2:136:1	D6:sgKLF1	0.200379	179	sgKLF1	sgKLF1:ZN708	2.0523e-06
BACH2_74#AP1/2:bZIP:53:0	D6:sgRUNX1	0.199635	180	sgRUNX1	sgRUNX1:BACH2	0
EOMES_357#TBX/3:TBX:72:1	D6:sgGATA1	0.199509	181	sgGATA1	sgGATA1:EOMES	0.615032
NR1H3_1248#NR/16:nuclearreceptor:45:1	D6:sgGATA1	0.199039	182	sgGATA1	sgGATA1:NR1H3	4.31543e-18
CTCF_196#CTCF:C2H2:265:0	D6:sgGATA2	0.198381	183	sgGATA2	sgGATA2:CTCF	5.81337e-235
MAFF_991#MAF:bZIP:55:0	D6:sgGATA1	0.19799	184	sgGATA1	sgGATA1:MAFF	1.49111e-28
BCL6_99#BCL6/2:C2H2:170:1	D6:sgRUNX1	0.19786	185	sgRUNX1	sgRUNX1:BCL6	0.000174282
EWSR1-FLI1_435#EWSR1/FLI1:ETS:117:1	D6:sgGATA1	0.197482	186	sgGATA1	sgGATA1:EWSR1-FLI1	1
ZKSC1_2092#ZKSCAN1:C2H2:272:1	D6:sgKLF1	0.195906	187	sgKLF1	sgKLF1:ZKSC1	9.15116e-12
SOX8_1736#SOX/6:HMG:190:0	D6:sgRUNX2	0.195158	188	sgRUNX2	sgRUNX2:SOX8	0.228795
STA5B_1809#STAT/2:STAT:171:0	D6:sgRUNX1	0.193702	189	sgRUNX1	sgRUNX1:STA5B	1.67298e-17
ATF4_61#CREB/ATF/3:bZIP:51:0	D6:sgKLF1	0.191733	190	sgKLF1	sgKLF1:ATF4	2.74982e-16
ONECUT2_1321#CUX/1:CUT:14:0	D6:sgKLF1	0.191509	191	sgKLF1	sgKLF1:ONECUT2	0.0375593
NR2C2_1262#NR/3:nuclearreceptor:32:0	D6:sgKLF1	0.190994	192	sgKLF1	sgKLF1:NR2C2	9.99298e-07
CDX1_129#HD/13:homeodomain:18:1	D6:sgGATA2	0.190134	193	sgGATA2	sgGATA2:CDX1	0.290984
SOX5_1721#SOX/2:HMG:91:1	D6:sgGATA1	0.187678	194	sgGATA1	sgGATA1:SOX5	0.311875
ZNF41_2155#ZNF41:C2H2:124:1	D6:sgRUNX1	0.187295	195	sgRUNX1	sgRUNX1:ZNF41	0.0805418
SPDEF_1771#SPDEF/2:ETS:212:0	D6:sgMYC	0.187204	196	sgMYC	sgMYC:SPDEF	0.930269
TFAP2C_1948#TFAP2/1:TFAP:264:0	D6:sgKLF1	0.187133	197	sgKLF1	sgKLF1:TFAP2C	0.000515677
COE1_164#EBF1:EBF:174:0	D6:sgKLF1	0.186838	198	sgKLF1	sgKLF1:COE1	6.74177e-25
Twist2_1997#Ebox/CATATG:bHLH:62:0	D6:sgKLF1	0.186396	199	sgKLF1	sgKLF1:Twist2	1.12314e-06
NR4A2_1296#NR/6:nuclearreceptor:35:1	D6:sgGATA1	0.184067	200	sgGATA1	sgGATA1:NR4A2	0.00075581
SMCA1_1656#SMARCA1:MYB/SANT:250:1	D6:sgKLF1	0.182242	201	sgKLF1	sgKLF1:SMCA1	1
PRDM1_1471#PRDM1:C2H2:105:1	D6:sgKLF1	0.181841	202	sgKLF1	sgKLF1:PRDM1	0.475767
MSX1_1077#HD/5:homeodomain:5:0	D6:sgKLF1	0.181469	203	sgKLF1	sgKLF1:MSX1	1
CREB3_175#CREB3/XBP1:bZIP:61:0	D6:sgGATA1	0.18121	204	sgGATA1	sgGATA1:CREB3	0.916369
GLI1_634#GLI:C2H2:262:1	D6:sgMYC	0.180458	205	sgMYC	sgMYC:GLI1	9.23877e-26
NFIX_1183#NFI/1:NFI:189:0	D6:sgKLF1	0.180315	206	sgKLF1	sgKLF1:NFIX	6.35911e-26
Zfx_2077#ZFX:C2H2:144:0	D6:sgKLF1	0.180161	207	sgKLF1	sgKLF1:Zfx	1
HLTF_706#HLTF:not_classified:185:1	D6:sgKLF1	0.179726	208	sgKLF1	sgKLF1:HLTF	0.0314492
SRF_1798#SRF:MADS:184:0	D6:sgGATA1	0.179108	209	sgGATA1	sgGATA1:SRF	2.8609e-06
ZN121_2094#ZFN121:C2H2:244:1	D6:sgRUNX1	0.178484	210	sgRUNX1	sgRUNX1:ZN121	1.65524e-26
OVOL1_1336#OVOL1:C2H2:240:1	D6:sgKLF1	0.177223	211	sgKLF1	sgKLF1:OVOL1	0.0283692
IKZF1_841#ZNF143:C2H2:173:1	D6:sgMYC	0.176996	212	sgMYC	sgMYC:IKZF1	6.89318e-05
TFAP2C_1948#TFAP2/1:TFAP:264:0	D6:sgRUNX2	0.176668	213	sgRUNX2	sgRUNX2:TFAP2C	8.90758e-06
CUX2_207#CUX/2:CUT:16:0	D6:sgMYC	0.175731	214	sgMYC	sgMYC:CUX2	0.899016
HOXD8_799#HD/2:homeodomain:2:0	D6:sgMYC	0.175079	215	sgMYC	sgMYC:HOXD8	6.68035e-16
ZN331_2114#ZNF331:C2H2:270:1	D6:sgRUNX2	0.174695	216	sgRUNX2	sgRUNX2:ZN331	4.6672e-11
GMEB2_647#GMEB2/2:SAND:277:0	D6:sgGATA1	0.174076	217	sgGATA1	sgGATA1:GMEB2	1
NR4A2_1296#NR/6:nuclearreceptor:35:1	D6:sgKLF1	0.173671	218	sgKLF1	sgKLF1:NR4A2	8.11697e-05
MEF2C_1024#MEF2:MADS:183:0	D6:sgKLF1	0.172494	219	sgKLF1	sgKLF1:MEF2C	0.155284
RUNX3_1599#RUNX/1:RUNX:179:0	D6:sgRUNX1	0.172099	220	sgRUNX1	sgRUNX1:RUNX3	7.37448e-54
TFAP2C_1948#TFAP2/1:TFAP:264:0	D6:sgRUNX1	0.171958	221	sgRUNX1	sgRUNX1:TFAP2C	0.00159006
Ddit3+Cebpa_218#DDIT3+CEBPA:bZIP:215:1	D6:sgGATA1	0.171924	222	sgGATA1	sgGATA1:Ddit3+Cebpa	0.00170691
CTCF_196#CTCF:C2H2:265:0	D6:sgKLF1	0.1718	223	sgKLF1	sgKLF1:CTCF	3.028e-172
ONECUT2_1321#CUX/1:CUT:14:0	D6:sgRUNX1	0.171482	224	sgRUNX1	sgRUNX1:ONECUT2	0.0371266
BCL6_99#BCL6/2:C2H2:170:1	D6:sgRUNX2	0.171387	225	sgRUNX2	sgRUNX2:BCL6	3.00295e-06
TFAP2C_1948#TFAP2/1:TFAP:264:0	D6:sgMYC	0.171377	226	sgMYC	sgMYC:TFAP2C	0.0451617
TAL1_1835#GATA:C2H2:242:0	D6:sgMYC	0.170962	227	sgMYC	sgMYC:TAL1	7.71156e-226
IRX2_877#HD/23:homeodomain:204:1	D6:sgMYC	0.170587	228	sgMYC	sgMYC:IRX2	0.246474
HXA9_827#HD/14:homeodomain:19:0	D6:sgKLF1	0.169949	229	sgKLF1	sgKLF1:HXA9	0.0967794
IRF7_865#IRF/4:IRF:196:1	D6:sgGATA1	0.169865	230	sgGATA1	sgGATA1:IRF7	0.20071
MYBL1_1099#MYB/3:MYB:255:1	D6:sgMYC	0.169644	231	sgMYC	sgMYC:MYBL1	1
MZF1_1126#MFZ1:C2H2:199:1	D6:sgGATA1	0.169552	232	sgGATA1	sgGATA1:MZF1	2.43517e-08
IKZF1_841#ZNF143:C2H2:173:1	D6:sgRUNX1	0.169372	233	sgRUNX1	sgRUNX1:IKZF1	2.88744e-08
TFDP1_1956#E2F/2:E2F:156:0	D6:sgKLF1	0.16781	234	sgKLF1	sgKLF1:TFDP1	1
RFX5_1566#RFX/3:RFX:246:1	D6:sgGATA1	0.167351	235	sgGATA1	sgGATA1:RFX5	0.0161243
HOMEZ_739#HOMEZ:HOMEZ:195:1	D6:sgGATA1	0.166882	236	sgGATA1	sgGATA1:HOMEZ	0.743956
NFATC1_1155#NFAT/2:NFAT:99:0	D6:sgKLF1	0.166722	237	sgKLF1	sgKLF1:NFATC1	0.428172
OTX1_1326#HD/19:homeodomain:25:1	D6:sgKLF1	0.166579	238	sgKLF1	sgKLF1:OTX1	0.375455
ZIC2_2083#ZIC:C2H2:273:0	D6:sgMYC	0.16584	239	sgMYC	sgMYC:ZIC2	1.69961e-36
SPIB_1777#SPI:ETS:95:0	D6:sgRUNX1	0.164216	240	sgRUNX1	sgRUNX1:SPIB	3.07346e-222
ONECUT2_1321#CUX/1:CUT:14:0	D6:sgMYC	0.163941	241	sgMYC	sgMYC:ONECUT2	0.124524
VDR_2019#NR/15:nuclearreceptor:44:0	D6:sgKLF1	0.163733	242	sgKLF1	sgKLF1:VDR	1.8442e-06
ZN134_2095#ZNF134:C2H2:135:1	D6:sgGATA1	0.162909	243	sgGATA1	sgGATA1:ZN134	9.95305e-05
NKX21_1213#HD/22:homeodomain:28:0	D6:sgGATA1	0.162487	244	sgGATA1	sgGATA1:NKX21	0.024378
HNF1B_723#HD/10:homeodomain:10:0	D6:sgKLF1	0.16211	245	sgKLF1	sgKLF1:HNF1B	1
PRDM5_1476#PRDM5:C2H2:116:1	D6:sgRUNX2	0.16206	246	sgRUNX2	sgRUNX2:PRDM5	0.0525084
SOX8_1734#SOX/3:HMG:92:0	D6:sgGATA2	0.160827	247	sgGATA2	sgGATA2:SOX8	0.573605
NR2C2_1262#NR/3:nuclearreceptor:32:0	D6:sgRUNX2	0.160704	248	sgRUNX2	sgRUNX2:NR2C2	1.61813e-09
ZBED1_2047#ZBED1:C2H2:237:1	D6:sgGATA1	0.160625	249	sgGATA1	sgGATA1:ZBED1	1
FOXB1_487#FOX/9:forkhead:279:1	D6:sgGATA1	0.160426	250	sgGATA1	sgGATA1:FOXB1	0.000100294
REL_1537#NFKB/3:NFAT:159:1	D6:sgGATA2	0.160422	251	sgGATA2	sgGATA2:REL	0.0132826
Mecom_1014#EVI1/MECOM:C2H2:241:0	D6:sgKLF1	0.160347	252	sgKLF1	sgKLF1:Mecom	0.000846829
CENPB_157#CENBP:CENPB:200:1	D6:sgGATA1	0.160023	253	sgGATA1	sgGATA1:CENPB	0.917082
CUX2_210#CUX/4:CUT:17:1	D6:sgKLF1	0.159387	254	sgKLF1	sgKLF1:CUX2	0.238032
IKZF1_841#ZNF143:C2H2:173:1	D6:sgKLF1	0.157779	255	sgKLF1	sgKLF1:IKZF1	2.73508e-08
TCF7_1892#LEF1:HMG:120:0	D6:sgKLF1	0.157617	256	sgKLF1	sgKLF1:TCF7	1
NFIA_1165#NFI/3:NFI:128:1	D6:sgMYC	0.157421	257	sgMYC	sgMYC:NFIA	5.23486e-17
SMAD2_1647#ZNF335:C2H2:153:1	D6:sgRUNX2	0.157382	258	sgRUNX2	sgRUNX2:SMAD2	2.5664e-22
NFATC2_1158#NFAT/1:NFAT:100:0	D6:sgGATA1	0.156853	259	sgGATA1	sgGATA1:NFATC2	1
PRD16_1470#PRDM16:C2H2:176:1	D6:sgRUNX2	0.156717	260	sgRUNX2	sgRUNX2:PRD16	1.77717e-29
REST_1544#REST/NRSF:C2H2:151:1	D6:sgGATA2	0.156268	261	sgGATA2	sgGATA2:REST	2.70596e-17
CUX2_210#CUX/4:CUT:17:1	D6:sgGATA1	0.155967	262	sgGATA1	sgGATA1:CUX2	0.0497528
Foxj3_538#FOX/8:forkhead:203:0	D6:sgGATA2	0.155788	263	sgGATA2	sgGATA2:Foxj3	1
POU3F4_1443#POU/2:POU:82:0	D6:sgKLF1	0.155422	264	sgKLF1	sgKLF1:POU3F4	1
GFI1B_633#GFI:C2H2:181:0	D6:sgKLF1	0.155092	265	sgKLF1	sgKLF1:GFI1B	2.56786e-05
CEBPB_142#CCAAT/CEBP:bZIP:52:0	D6:sgKLF1	0.154066	266	sgKLF1	sgKLF1:CEBPB	0.07071
SPDEF_1771#SPDEF/2:ETS:212:0	D6:sgGATA2	0.153919	267	sgGATA2	sgGATA2:SPDEF	0.8597
ZNF41_2155#ZNF41:C2H2:124:1	D6:sgKLF1	0.153642	268	sgKLF1	sgKLF1:ZNF41	0.00158256
SNAI2_1661#SNAI2:C2H2:67:1	D6:sgKLF1	0.152449	269	sgKLF1	sgKLF1:SNAI2	5.76784e-75
NR2F6_1280#NR/13:nuclearreceptor:42:0	D6:sgRUNX2	0.151861	270	sgRUNX2	sgRUNX2:NR2F6	2.05875e-10
PBX2_1373#HD/12:homeodomain:12:0	D6:sgRUNX1	0.151762	271	sgRUNX1	sgRUNX1:PBX2	0.363679
MYC_1108#Ebox/CACGTG/2:bHLH:59:0	D6:sgRUNX1	0.151599	272	sgRUNX1	sgRUNX1:MYC	0.00284617
RXRA_1611#NR/1:nuclearreceptor:30:0	D6:sgRUNX1	0.151504	273	sgRUNX1	sgRUNX1:RXRA	0.0773375
TFAP2C_1948#TFAP2/1:TFAP:264:0	D6:sgGATA2	0.151146	274	sgGATA2	sgGATA2:TFAP2C	2.49808e-05
Stat6_1825#STAT/1:STAT:167:0	D6:sgRUNX1	0.150897	275	sgRUNX1	sgRUNX1:Stat6	1
NKX21_1213#HD/22:homeodomain:28:0	D6:sgRUNX2	0.150861	276	sgRUNX2	sgRUNX2:NKX21	0.354371
ZNF410_2157#ZNF410:C2H2:236:0	D6:sgGATA1	0.149523	277	sgGATA1	sgGATA1:ZNF410	0.240389
ZNF384_2154#ZNF384/2:C2H2:194:1	D6:sgKLF1	0.149324	278	sgKLF1	sgKLF1:ZNF384	2.32383e-10
COE1_164#EBF1:EBF:174:0	D6:sgGATA1	0.149238	279	sgGATA1	sgGATA1:COE1	2.3962e-27
BATF_92#BATF:bZIP:138:0	D6:sgKLF1	0.149218	280	sgKLF1	sgKLF1:BATF	3.83466e-159
ZSC22_2171#GC-tract:C2H2:113:0	D6:sgGATA2	0.148927	281	sgGATA2	sgGATA2:ZSC22	1
ZN436_2124#ZNF436:C2H2:118:1	D6:sgKLF1	0.148708	282	sgKLF1	sgKLF1:ZN436	0.000143079
SOX5_1721#SOX/2:HMG:91:1	D6:sgKLF1	0.14863	283	sgKLF1	sgKLF1:SOX5	0.73545
HOXD8_799#HD/2:homeodomain:2:0	D6:sgRUNX1	0.148528	284	sgRUNX1	sgRUNX1:HOXD8	1.99446e-12
Npas2_1242#Ebox/CACGTG/1:bHLH:58:0	D6:sgRUNX1	0.148414	285	sgRUNX1	sgRUNX1:Npas2	0.00011177
MZF1_1126#MFZ1:C2H2:199:1	D6:sgKLF1	0.148253	286	sgKLF1	sgKLF1:MZF1	1.04607e-05
MZF1_1125#REL-halfsite:NFAT:162:1	D6:sgKLF1	0.147604	287	sgKLF1	sgKLF1:MZF1	1.04607e-05
RUNX2_1597#RUNX/2:RUNX:178:1	D6:sgKLF1	0.147548	288	sgKLF1	sgKLF1:RUNX2	0.991473
RXRG_1627#NR/4:nuclearreceptor:33:0	D6:sgGATA1	0.147093	289	sgGATA1	sgGATA1:RXRG	1.46696e-05
Spz1_1784#SPZ1:bHLH-ZIP:150:1	D6:sgKLF1	0.146033	290	sgKLF1	sgKLF1:Spz1	0.0262652
ZN680_2137#ZNF680:C2H2:251:1	D6:sgKLF1	0.145268	291	sgKLF1	sgKLF1:ZN680	0.200065
SOX5_1721#SOX/2:HMG:91:1	D6:sgRUNX2	0.145033	292	sgRUNX2	sgRUNX2:SOX5	0.976895
REL_1537#NFKB/3:NFAT:159:1	D6:sgKLF1	0.145028	293	sgKLF1	sgKLF1:REL	0.00317984
NFYC_1199#NFY:NFY:13:0	D6:sgKLF1	0.1449	294	sgKLF1	sgKLF1:NFYC	7.39486e-68
PAX5_1356#PAX/2:PAX:282:1	D6:sgGATA1	0.144115	295	sgGATA1	sgGATA1:PAX5	5.26038e-20
THRB_1987#NR/8:nuclearreceptor:37:1	D6:sgGATA1	0.144041	296	sgGATA1	sgGATA1:THRB	7.44876e-13
VENTX_2024#HD/3:homeodomain:3:1	D6:sgGATA1	0.143666	297	sgGATA1	sgGATA1:VENTX	0.122234
ZN384_2120#ZNF384/1:C2H2:193:1	D6:sgKLF1	0.143531	298	sgKLF1	sgKLF1:ZN384	0.467568
ZN547_2130#ZNF547:C2H2:57:1	D6:sgRUNX2	0.143062	299	sgRUNX2	sgRUNX2:ZN547	0.033741
IRF9_874#IRF/1:IRF:104:0	D6:sgKLF1	0.142635	300	sgKLF1	sgKLF1:IRF9	0.154776
SMAD2_1647#ZNF335:C2H2:153:1	D6:sgGATA1	0.142234	301	sgGATA1	sgGATA1:SMAD2	1.26227e-30
ZN134_2095#ZNF134:C2H2:135:1	D6:sgRUNX1	0.14196	302	sgRUNX1	sgRUNX1:ZN134	0.0105788
VDR_2019#NR/15:nuclearreceptor:44:0	D6:sgGATA1	0.141395	303	sgGATA1	sgGATA1:VDR	0.00021551
AIRE_4#AIRE:not_classified:139:1	D6:sgKLF1	0.141331	304	sgKLF1	sgKLF1:AIRE	0.802235
Npas2_1242#Ebox/CACGTG/1:bHLH:58:0	D6:sgGATA2	0.141227	305	sgGATA2	sgGATA2:Npas2	1.18165e-05
VENTX_2024#HD/3:homeodomain:3:1	D6:sgKLF1	0.14109	306	sgKLF1	sgKLF1:VENTX	0.220685
SOX9_1740#SOX/8:HMG:202:0	D6:sgGATA2	0.140866	307	sgGATA2	sgGATA2:SOX9	0.547528
PRDM4_1475#PRDM4:C2H2:225:1	D6:sgGATA1	0.140676	308	sgGATA1	sgGATA1:PRDM4	0.889453
HINFP_695#HINFP1/1:C2H2:274:0	D6:sgGATA1	0.140117	309	sgGATA1	sgGATA1:HINFP	1
GLIS3_644#GLIS:C2H2:261:0	D6:sgRUNX1	0.139588	310	sgRUNX1	sgRUNX1:GLIS3	3.97559e-09
FOSL1+JUNB_467#AP1/1:bZIP:54:0	D6:sgMYC	0.139406	311	sgMYC	sgMYC:FOSL1+JUNB	0
ZN418_2122#ZNF418:C2H2:126:1	D6:sgGATA1	0.139085	312	sgGATA1	sgGATA1:ZN418	0.900892
ZN250_2101#ZNF250:C2H2:219:1	D6:sgGATA1	0.13809	313	sgGATA1	sgGATA1:ZN250	0.0167032
BATF_92#BATF:bZIP:138:0	D6:sgMYC	0.137438	314	sgMYC	sgMYC:BATF	4.53247e-138
HSF4_814#HSF:HSF:249:0	D6:sgGATA1	0.137355	315	sgGATA1	sgGATA1:HSF4	0.377749
MTF1_1088#MTF1:C2H2:206:0	D6:sgGATA2	0.137005	316	sgGATA2	sgGATA2:MTF1	0.134469
SMAD3_1650#SMAD:MAD:207:1	D6:sgGATA1	0.136707	317	sgGATA1	sgGATA1:SMAD3	0.0311646
ZN331_2114#ZNF331:C2H2:270:1	D6:sgGATA2	0.136477	318	sgGATA2	sgGATA2:ZN331	5.47423e-14
FOXO3_563#FOX/7:forkhead:164:0	D6:sgGATA1	0.135793	319	sgGATA1	sgGATA1:FOXO3	0.000210189
TCF7L1_1895#TCF/LEF:HMG:29:0	D6:sgRUNX1	0.135546	320	sgRUNX1	sgRUNX1:TCF7L1	1
AIRE_4#AIRE:not_classified:139:1	D6:sgGATA1	0.135332	321	sgGATA1	sgGATA1:AIRE	0.678921
NFIX_1183#NFI/1:NFI:189:0	D6:sgGATA2	0.135327	322	sgGATA2	sgGATA2:NFIX	3.6026e-26
Npas2_1242#Ebox/CACGTG/1:bHLH:58:0	D6:sgGATA1	0.135068	323	sgGATA1	sgGATA1:Npas2	3.32131e-05
STA5B_1809#STAT/2:STAT:171:0	D6:sgRUNX2	0.134991	324	sgRUNX2	sgRUNX2:STA5B	2.24381e-34
Zfp652_2073#ZNF652:C2H2:232:1	D6:sgGATA1	0.134728	325	sgGATA1	sgGATA1:Zfp652	0.726328
ONECUT2_1321#CUX/1:CUT:14:0	D6:sgRUNX2	0.134371	326	sgRUNX2	sgRUNX2:ONECUT2	0.0355826
MBD2_1012#MBD2:MBD:239:1	D6:sgKLF1	0.134149	327	sgKLF1	sgKLF1:MBD2	1
NFKB1_1185#NFKB/2:NFAT:161:1	D6:sgGATA2	0.133993	328	sgGATA2	sgGATA2:NFKB1	4.28649e-12
RUNX3_1599#RUNX/1:RUNX:179:0	D6:sgMYC	0.133955	329	sgMYC	sgMYC:RUNX3	8.8803e-76
ZN121_2094#ZFN121:C2H2:244:1	D6:sgMYC	0.133565	330	sgMYC	sgMYC:ZN121	9.23877e-26
NANOG_1128#OCT4+SOX2:POU:84:0	D6:sgKLF1	0.133174	331	sgKLF1	sgKLF1:NANOG	1
MYBL1_1099#MYB/3:MYB:255:1	D6:sgGATA1	0.133169	332	sgGATA1	sgGATA1:MYBL1	1
EOMES_357#TBX/3:TBX:72:1	D6:sgRUNX2	0.132901	333	sgRUNX2	sgRUNX2:EOMES	0.598013
CENPB_157#CENBP:CENPB:200:1	D6:sgMYC	0.132746	334	sgMYC	sgMYC:CENPB	1
SOX9_1742#SOX/5:HMG:94:0	D6:sgMYC	0.132659	335	sgMYC	sgMYC:SOX9	0.469347
EPAS1_358#HIF:bHLH:60:0	D6:sgGATA1	0.131928	336	sgGATA1	sgGATA1:EPAS1	1
HINFP1_700#HINFP1/3:C2H2:276:1	D6:sgRUNX2	0.131293	337	sgRUNX2	sgRUNX2:HINFP1	1
INSM1_844#INSM1:C2H2:266:0	D6:sgGATA2	0.129959	338	sgGATA2	sgGATA2:INSM1	1.91388e-05
IRX2_877#HD/23:homeodomain:204:1	D6:sgRUNX2	0.129767	339	sgRUNX2	sgRUNX2:IRX2	0.428048
ZN384_2120#ZNF384/1:C2H2:193:1	D6:sgRUNX2	0.128494	340	sgRUNX2	sgRUNX2:ZN384	0.291558
STF1_1827#NR/11:nuclearreceptor:40:0	D6:sgKLF1	0.1283	341	sgKLF1	sgKLF1:STF1	7.33288e-21
FOXD2_506#FOX/5:forkhead:80:0	D6:sgKLF1	0.128097	342	sgKLF1	sgKLF1:FOXD2	0.0185687
NR1H3_1248#NR/16:nuclearreceptor:45:1	D6:sgGATA2	0.128046	343	sgGATA2	sgGATA2:NR1H3	8.28991e-23
ELF3_315#ETS/2:ETS:96:0	D6:sgMYC	0.127924	344	sgMYC	sgMYC:ELF3	2.03091e-56
REST_1544#REST/NRSF:C2H2:151:1	D6:sgGATA1	0.127919	345	sgGATA1	sgGATA1:REST	5.93877e-12
Foxj3_539#FOX/3:forkhead:78:0	D6:sgKLF1	0.126933	346	sgKLF1	sgKLF1:Foxj3	0.962256
ZN680_2137#ZNF680:C2H2:251:1	D6:sgGATA1	0.126728	347	sgGATA1	sgGATA1:ZN680	0.467092
POU3F4_1443#POU/2:POU:82:0	D6:sgGATA2	0.126077	348	sgGATA2	sgGATA2:POU3F4	1
ZN547_2130#ZNF547:C2H2:57:1	D6:sgRUNX1	0.125861	349	sgRUNX1	sgRUNX1:ZN547	0.0118766
PRDM6_1477#NFAC/2:NFAT:101:0	D6:sgRUNX1	0.1258	350	sgRUNX1	sgRUNX1:PRDM6	1
RELA_1540#NFKB/1:NFAT:160:0	D6:sgRUNX2	0.125506	351	sgRUNX2	sgRUNX2:RELA	0.335048
SPDEF_1771#SPDEF/2:ETS:212:0	D6:sgRUNX2	0.125463	352	sgRUNX2	sgRUNX2:SPDEF	1
BCL6B_103#BCL6/1:C2H2:169:0	D6:sgKLF1	0.125306	353	sgKLF1	sgKLF1:BCL6B	0.812086
FOXD2_506#FOX/5:forkhead:80:0	D6:sgGATA2	0.125074	354	sgGATA2	sgGATA2:FOXD2	0.010694
POU3F4_1443#POU/2:POU:82:0	D6:sgRUNX2	0.124985	355	sgRUNX2	sgRUNX2:POU3F4	1
NFKB1_1185#NFKB/2:NFAT:161:1	D6:sgRUNX1	0.124652	356	sgRUNX1	sgRUNX1:NFKB1	3.3716e-11
FOSL2+JUN_474#CREB/ATF/1:bZIP:49:0	D6:sgKLF1	0.124495	357	sgKLF1	sgKLF1:FOSL2+JUN	1.58053e-05
ZN436_2124#ZNF436:C2H2:118:1	D6:sgGATA2	0.123816	358	sgGATA2	sgGATA2:ZN436	9.35714e-05
MYF6_1115#Ebox/CAGCTG:bHLH:65:0	D6:sgGATA2	0.123001	359	sgGATA2	sgGATA2:MYF6	2.67226e-22
INSM1_844#INSM1:C2H2:266:0	D6:sgRUNX2	0.122938	360	sgRUNX2	sgRUNX2:INSM1	0.000342133
SMAD2_1646#SMAD:SMAD:147:0	D6:sgGATA2	0.122926	361	sgGATA2	sgGATA2:SMAD2	2.94193e-24
Ahr+Arnt_3#AHR:bHLH:284:0	D6:sgMYC	0.12249	362	sgMYC	sgMYC:Ahr+Arnt	1
Arid5a_34#ARI5A:ARID:88:1	D6:sgGATA2	0.121735	363	sgGATA2	sgGATA2:Arid5a	0.856283
ZNF282_2150#ZNF282:C2H2:163:1	D6:sgGATA1	0.121691	364	sgGATA1	sgGATA1:ZNF282	0.033201
ZN418_2122#ZNF418:C2H2:126:1	D6:sgMYC	0.121049	365	sgMYC	sgMYC:ZN418	1
SOX5_1721#SOX/2:HMG:91:1	D6:sgRUNX1	0.120777	366	sgRUNX1	sgRUNX1:SOX5	0.280599
POU2F2_1423#POU/1:POU:85:0	D6:sgRUNX1	0.120652	367	sgRUNX1	sgRUNX1:POU2F2	1
Zfp652_2073#ZNF652:C2H2:232:1	D6:sgRUNX2	0.120566	368	sgRUNX2	sgRUNX2:Zfp652	0.522066
ZFP82_2075#ZNF354:C2H2:121:0	D6:sgKLF1	0.120236	369	sgKLF1	sgKLF1:ZFP82	1
PRD16_1470#PRDM16:C2H2:176:1	D6:sgKLF1	0.120139	370	sgKLF1	sgKLF1:PRD16	8.64511e-40
FOXD2_506#FOX/5:forkhead:80:0	D6:sgMYC	0.119665	371	sgMYC	sgMYC:FOXD2	0.0142235
HIC1_685#HIC/2:C2H2:243:1	D6:sgRUNX1	0.119562	372	sgRUNX1	sgRUNX1:HIC1	3.74599e-14
ITF2_889#Ebox/CACCTG:bHLH:68:0	D6:sgKLF1	0.119363	373	sgKLF1	sgKLF1:ITF2	2.99246e-88
ZNF41_2155#ZNF41:C2H2:124:1	D6:sgMYC	0.119262	374	sgMYC	sgMYC:ZNF41	0.00526223
DMRTB_239#DMRT1:DM:90:0	D6:sgKLF1	0.119116	375	sgKLF1	sgKLF1:DMRTB	0.637312
PBX2_1373#HD/12:homeodomain:12:0	D6:sgMYC	0.11901	376	sgMYC	sgMYC:PBX2	0.519135
PRD14_1469#PRDM14:C2H2:149:0	D6:sgGATA1	0.118854	377	sgGATA1	sgGATA1:PRD14	0.244259
TFCP2_1954#TFCP2:CP2:259:0	D6:sgGATA1	0.118771	378	sgGATA1	sgGATA1:TFCP2	1
Rhox11_1573#HD/24:homeodomain:205:1	D6:sgGATA1	0.118512	379	sgGATA1	sgGATA1:Rhox11	0.830214
ZN257_2102#ZNF257:C2H2:75:1	D6:sgKLF1	0.118465	380	sgKLF1	sgKLF1:ZN257	0.0531622
FOXH1_520#FOX/1:forkhead:76:0	D6:sgRUNX1	0.118438	381	sgRUNX1	sgRUNX1:FOXH1	0.882907
NKX28_1217#HD/21:homeodomain:27:1	D6:sgRUNX1	0.118376	382	sgRUNX1	sgRUNX1:NKX28	0.919281
PRDM9_1478#PRDM9:C2H2:131:1	D6:sgRUNX2	0.118304	383	sgRUNX2	sgRUNX2:PRDM9	6.01044e-05
ZN554_2132#ZNF554:C2H2:142:1	D6:sgKLF1	0.118254	384	sgKLF1	sgKLF1:ZN554	0.0232904
RUNX2_1597#RUNX/2:RUNX:178:1	D6:sgRUNX1	0.118061	385	sgRUNX1	sgRUNX1:RUNX2	0.975961
SPDEF_1771#SPDEF/2:ETS:212:0	D6:sgRUNX1	0.117543	386	sgRUNX1	sgRUNX1:SPDEF	0.893649
FOXH1_520#FOX/1:forkhead:76:0	D6:sgGATA1	0.117433	387	sgGATA1	sgGATA1:FOXH1	0.645676
ZN768_2139#ZNF768:C2H2:137:1	D6:sgMYC	0.117062	388	sgMYC	sgMYC:ZN768	1.71856e-08
FOXB1_488#FOX/6:forkhead:87:1	D6:sgMYC	0.116537	389	sgMYC	sgMYC:FOXB1	0.958435
Stat6_1825#STAT/1:STAT:167:0	D6:sgRUNX2	0.116262	390	sgRUNX2	sgRUNX2:Stat6	1
Zfp652_2073#ZNF652:C2H2:232:1	D6:sgGATA2	0.115916	391	sgGATA2	sgGATA2:Zfp652	0.935656
REL_1537#NFKB/3:NFAT:159:1	D6:sgMYC	0.115697	392	sgMYC	sgMYC:REL	0.012981
SOX9_1740#SOX/8:HMG:202:0	D6:sgKLF1	0.115668	393	sgKLF1	sgKLF1:SOX9	0.399668
TEAD3_1908#TEAD:TEA:166:0	D6:sgMYC	0.115473	394	sgMYC	sgMYC:TEAD3	0.130075
ELF3_315#ETS/2:ETS:96:0	D6:sgRUNX1	0.115234	395	sgRUNX1	sgRUNX1:ELF3	7.82169e-34
SPIB_1777#SPI:ETS:95:0	D6:sgMYC	0.115144	396	sgMYC	sgMYC:SPIB	8.38774e-285
Stat6_1825#STAT/1:STAT:167:0	D6:sgGATA2	0.114858	397	sgGATA2	sgGATA2:Stat6	1
MYC_1108#Ebox/CACGTG/2:bHLH:59:0	D6:sgGATA2	0.114781	398	sgGATA2	sgGATA2:MYC	9.29542e-07
TFDP1_1956#E2F/2:E2F:156:0	D6:sgRUNX2	0.114407	399	sgRUNX2	sgRUNX2:TFDP1	1
NR2F6_1280#NR/13:nuclearreceptor:42:0	D6:sgRUNX1	0.113887	400	sgRUNX1	sgRUNX1:NR2F6	6.28041e-09
FOXO1_556#FOX/2:forkhead:77:1	D6:sgKLF1	0.113838	401	sgKLF1	sgKLF1:FOXO1	1
NFATC1_1156#NFAT/3:NFAT:102:1	D6:sgKLF1	0.113805	402	sgKLF1	sgKLF1:NFATC1	0.428172
CENPB_157#CENBP:CENPB:200:1	D6:sgKLF1	0.113503	403	sgKLF1	sgKLF1:CENPB	1
CUX2_210#CUX/4:CUT:17:1	D6:sgMYC	0.11325	404	sgMYC	sgMYC:CUX2	0.899016
E2F8_281#E2F/3:E2F:157:0	D6:sgGATA1	0.113189	405	sgGATA1	sgGATA1:E2F8	0.439233
ZNF354C_2153#ZNF53:C2H2:221:1	D6:sgGATA2	0.112404	406	sgGATA2	sgGATA2:ZNF354C	0.0184472
ZN274_2106#ZNF274:C2H2:123:1	D6:sgRUNX2	0.112111	407	sgRUNX2	sgRUNX2:ZN274	0.226624
HAND1_666#HAND1:bHLH:148:1	D6:sgMYC	0.112094	408	sgMYC	sgMYC:HAND1	3.78696e-14
Zfx_2077#ZFX:C2H2:144:0	D6:sgRUNX2	0.112074	409	sgRUNX2	sgRUNX2:Zfx	1
ZSC22_2171#GC-tract:C2H2:113:0	D6:sgRUNX2	0.111944	410	sgRUNX2	sgRUNX2:ZSC22	1
VENTX_2024#HD/3:homeodomain:3:1	D6:sgGATA2	0.111834	411	sgGATA2	sgGATA2:VENTX	0.202417
MSX1_1077#HD/5:homeodomain:5:0	D6:sgRUNX2	0.111532	412	sgRUNX2	sgRUNX2:MSX1	0.869161
Twist2_1997#Ebox/CATATG:bHLH:62:0	D6:sgGATA2	0.111519	413	sgGATA2	sgGATA2:Twist2	2.49808e-05
ZN708_2138#ZNF708:C2H2:136:1	D6:sgGATA2	0.111471	414	sgGATA2	sgGATA2:ZN708	0.00303967
SOX8_1734#SOX/3:HMG:92:0	D6:sgRUNX2	0.111438	415	sgRUNX2	sgRUNX2:SOX8	0.228795
PRDM5_1476#PRDM5:C2H2:116:1	D6:sgMYC	0.111318	416	sgMYC	sgMYC:PRDM5	0.110699
TFDP1_1956#E2F/2:E2F:156:0	D6:sgGATA1	0.111153	417	sgGATA1	sgGATA1:TFDP1	0.563898
EGR2_292#EGR:C2H2:111:0	D6:sgKLF1	0.110795	418	sgKLF1	sgKLF1:EGR2	1
MYBL1_1099#MYB/3:MYB:255:1	D6:sgGATA2	0.110763	419	sgGATA2	sgGATA2:MYBL1	1
DMRTB_239#DMRT1:DM:90:0	D6:sgGATA1	0.110689	420	sgGATA1	sgGATA1:DMRTB	0.615032
CUX1_201#CUX/3:CUT:15:1	D6:sgMYC	0.110672	421	sgMYC	sgMYC:CUX1	0.20502
REST_1544#REST/NRSF:C2H2:151:1	D6:sgKLF1	0.110006	422	sgKLF1	sgKLF1:REST	6.8472e-09
NFYC_1199#NFY:NFY:13:0	D6:sgRUNX2	0.109942	423	sgRUNX2	sgRUNX2:NFYC	1.41437e-82
ZN322_2111#ZNF332:C2H2:152:1	D6:sgRUNX1	0.109917	424	sgRUNX1	sgRUNX1:ZN322	2.66537e-05
Creb5_186#CREB/ATF/2:bZIP:50:0	D6:sgKLF1	0.109233	425	sgKLF1	sgKLF1:Creb5	0.0283692
Hic1_686#HIC/1:C2H2:187:0	D6:sgGATA1	0.109107	426	sgGATA1	sgGATA1:Hic1	2.98095e-24
GLI1_634#GLI:C2H2:262:1	D6:sgRUNX1	0.109089	427	sgRUNX1	sgRUNX1:GLI1	6.23863e-29
NR4A2_1295#NR/9:nuclearreceptor:38:1	D6:sgKLF1	0.108997	428	sgKLF1	sgKLF1:NR4A2	8.11697e-05
SOX9_1739#SOX/7:HMG:191:1	D6:sgKLF1	0.108791	429	sgKLF1	sgKLF1:SOX9	0.399668
ZNF354C_2153#ZNF53:C2H2:221:1	D6:sgRUNX2	0.107911	430	sgRUNX2	sgRUNX2:ZNF354C	0.0260997
Spz1_1784#SPZ1:bHLH-ZIP:150:1	D6:sgRUNX1	0.107874	431	sgRUNX1	sgRUNX1:Spz1	0.00129214
GMEB2_649#GMEB2/3:SAND:278:1	D6:sgGATA2	0.107688	432	sgGATA2	sgGATA2:GMEB2	1
HSF4_814#HSF:HSF:249:0	D6:sgRUNX1	0.107225	433	sgRUNX1	sgRUNX1:HSF4	0.203964
SOX8_1734#SOX/3:HMG:92:0	D6:sgMYC	0.10718	434	sgMYC	sgMYC:SOX8	0.298096
ZN257_2102#ZNF257:C2H2:75:1	D6:sgGATA1	0.107166	435	sgGATA1	sgGATA1:ZN257	0.127001
MSX1_1077#HD/5:homeodomain:5:0	D6:sgMYC	0.106933	436	sgMYC	sgMYC:MSX1	0.898283
ONECUT2_1321#CUX/1:CUT:14:0	D6:sgGATA2	0.106746	437	sgGATA2	sgGATA2:ONECUT2	0.0488335
Zfx_2077#ZFX:C2H2:144:0	D6:sgMYC	0.10668	438	sgMYC	sgMYC:Zfx	1
Ddit3+Cebpa_218#DDIT3+CEBPA:bZIP:215:1	D6:sgMYC	0.10615	439	sgMYC	sgMYC:Ddit3+Cebpa	0.0830513
NKX21_1213#HD/22:homeodomain:28:0	D6:sgGATA2	0.106124	440	sgGATA2	sgGATA2:NKX21	0.00582867
THRB_1986#NR/10:nuclearreceptor:39:1	D6:sgGATA1	0.105949	441	sgGATA1	sgGATA1:THRB	7.44876e-13
ZN554_2132#ZNF554:C2H2:142:1	D6:sgRUNX1	0.105944	442	sgRUNX1	sgRUNX1:ZN554	0.290958
SMAD2_1647#ZNF335:C2H2:153:1	D6:sgKLF1	0.105672	443	sgKLF1	sgKLF1:SMAD2	1.7528e-16
NFATC2_1158#NFAT/1:NFAT:100:0	D6:sgKLF1	0.105578	444	sgKLF1	sgKLF1:NFATC2	1
EN1_349#HD/7:homeodomain:7:0	D6:sgMYC	0.105562	445	sgMYC	sgMYC:EN1	0.07621
GLIS3_644#GLIS:C2H2:261:0	D6:sgRUNX2	0.105543	446	sgRUNX2	sgRUNX2:GLIS3	0.000160862
MTF1_1088#MTF1:C2H2:206:0	D6:sgRUNX2	0.105521	447	sgRUNX2	sgRUNX2:MTF1	0.646079
GCM1_621#GCM:GCM:201:0	D6:sgRUNX2	0.105438	448	sgRUNX2	sgRUNX2:GCM1	4.78007e-09
NR4A2_1296#NR/6:nuclearreceptor:35:1	D6:sgGATA2	0.105294	449	sgGATA2	sgGATA2:NR4A2	4.73302e-06
ZN384_2120#ZNF384/1:C2H2:193:1	D6:sgRUNX1	0.105152	450	sgRUNX1	sgRUNX1:ZN384	0.389937
Foxj3_538#FOX/8:forkhead:203:0	D6:sgMYC	0.104941	451	sgMYC	sgMYC:Foxj3	1
ZNF24_2148#ZNF24:C2H2:198:1	D6:sgGATA2	0.104877	452	sgGATA2	sgGATA2:ZNF24	0.771791
PRDM6_1477#NFAC/2:NFAT:101:0	D6:sgKLF1	0.10485	453	sgKLF1	sgKLF1:PRDM6	1
NR4A2_1296#NR/6:nuclearreceptor:35:1	D6:sgRUNX2	0.10467	454	sgRUNX2	sgRUNX2:NR4A2	0.000843717
HNF1B_723#HD/10:homeodomain:10:0	D6:sgGATA2	0.104214	455	sgGATA2	sgGATA2:HNF1B	0.670154
PLAG1_1406#PLAG1:C2H2:268:1	D6:sgRUNX1	0.104008	456	sgRUNX1	sgRUNX1:PLAG1	0.001919
ZN134_2095#ZNF134:C2H2:135:1	D6:sgMYC	0.102701	457	sgMYC	sgMYC:ZN134	0.0205633
HINFP1_699#HINFP1/2:C2H2:275:1	D6:sgGATA1	0.102646	458	sgGATA1	sgGATA1:HINFP1	1
ZN547_2130#ZNF547:C2H2:57:1	D6:sgMYC	0.102519	459	sgMYC	sgMYC:ZN547	0.0892395
SCRT1_1631#SCRT1:C2H2:66:0	D6:sgGATA1	0.102292	460	sgGATA1	sgGATA1:SCRT1	6.12545e-10
HINFP1_699#HINFP1/2:C2H2:275:1	D6:sgKLF1	0.102229	461	sgKLF1	sgKLF1:HINFP1	1
SOX9_1740#SOX/8:HMG:202:0	D6:sgMYC	0.102078	462	sgMYC	sgMYC:SOX9	0.469347
TCF7L1_1895#TCF/LEF:HMG:29:0	D6:sgMYC	0.101948	463	sgMYC	sgMYC:TCF7L1	1
SOX9_1739#SOX/7:HMG:191:1	D6:sgGATA1	0.10191	464	sgGATA1	sgGATA1:SOX9	0.339324
NKX28_1217#HD/21:homeodomain:27:1	D6:sgGATA1	0.101872	465	sgGATA1	sgGATA1:NKX28	0.323776
PRDM4_1475#PRDM4:C2H2:225:1	D6:sgKLF1	0.101621	466	sgKLF1	sgKLF1:PRDM4	1
TFCP2_1953#GRHL:CP2:258:0	D6:sgMYC	0.101431	467	sgMYC	sgMYC:TFCP2	1
VENTX_2024#HD/3:homeodomain:3:1	D6:sgMYC	0.10138	468	sgMYC	sgMYC:VENTX	0.252576
ESR1_377#NR/17:nuclearreceptor:46:0	D6:sgRUNX2	0.101263	469	sgRUNX2	sgRUNX2:ESR1	1.6551e-55
PRDM4_1475#PRDM4:C2H2:225:1	D6:sgMYC	0.101014	470	sgMYC	sgMYC:PRDM4	0.716608
OZF_1339#ZNF146:C2H2:208:1	D6:sgGATA1	0.101012	471	sgGATA1	sgGATA1:OZF	0.713205
RXRG_1627#NR/4:nuclearreceptor:33:0	D6:sgRUNX1	0.100918	472	sgRUNX1	sgRUNX1:RXRG	0.18065
ZN449_2125#ZNF449:C2H2:271:1	D6:sgKLF1	0.100657	473	sgKLF1	sgKLF1:ZN449	4.90547e-08
SOX9_1742#SOX/5:HMG:94:0	D6:sgKLF1	0.100444	474	sgKLF1	sgKLF1:SOX9	0.399668
SIX2_1643#SIX/1:SIX:180:0	D6:sgKLF1	0.100409	475	sgKLF1	sgKLF1:SIX2	0.00844441
KAISO_912#KAISO:C2H2:155:1	D6:sgMYC	0.100366	476	sgMYC	sgMYC:KAISO	1
HXA9_827#HD/14:homeodomain:19:0	D6:sgGATA2	0.100356	477	sgGATA2	sgGATA2:HXA9	0.0141541
PRD14_1469#PRDM14:C2H2:149:0	D6:sgKLF1	0.10023	478	sgKLF1	sgKLF1:PRD14	0.856006
MSX1_1077#HD/5:homeodomain:5:0	D6:sgRUNX1	0.100042	479	sgRUNX1	sgRUNX1:MSX1	0.618536
ZN250_2101#ZNF250:C2H2:219:1	D6:sgGATA2	0.0999961	480	sgGATA2	sgGATA2:ZN250	0.000695378
SPDEF_1770#SPDEF/1:ETS:211:0	D6:sgRUNX2	0.0999693	481	sgRUNX2	sgRUNX2:SPDEF	1
Z324A_2045#ZNF324:C2H2:115:1	D6:sgGATA1	0.0998084	482	sgGATA1	sgGATA1:Z324A	0.00275621
SPIB_1777#SPI:ETS:95:0	D6:sgRUNX2	0.0997336	483	sgRUNX2	sgRUNX2:SPIB	7.44401e-268
ANDR_19#NR/20:nuclearreceptor:248:1	D6:sgKLF1	0.0995783	484	sgKLF1	sgKLF1:ANDR	1.70397e-11
PRDM4_1475#PRDM4:C2H2:225:1	D6:sgRUNX2	0.099348	485	sgRUNX2	sgRUNX2:PRDM4	0.861566
MEIS1_1032#MIES:MEIS:69:1	D6:sgKLF1	0.0993451	486	sgKLF1	sgKLF1:MEIS1	0.735685
PRDM9_1478#PRDM9:C2H2:131:1	D6:sgGATA1	0.0989629	487	sgGATA1	sgGATA1:PRDM9	1.02473e-08
ZFP82_2075#ZNF354:C2H2:121:0	D6:sgRUNX1	0.0983392	488	sgRUNX1	sgRUNX1:ZFP82	1
ZBT7A_2054#ZBTB7A:C2H2:267:1	D6:sgGATA1	0.0982527	489	sgGATA1	sgGATA1:ZBT7A	1.03306e-07
ZN382_2119#ZNF382:C2H2:154:1	D6:sgRUNX1	0.0978928	490	sgRUNX1	sgRUNX1:ZN382	0.110255
BATF_92#BATF:bZIP:138:0	D6:sgGATA2	0.0978656	491	sgGATA2	sgGATA2:BATF	1.63962e-193
ZNF232_2145#ZNF232:C2H2:235:1	D6:sgGATA1	0.097694	492	sgGATA1	sgGATA1:ZNF232	0.83479
Ddit3+Cebpa_218#DDIT3+CEBPA:bZIP:215:1	D6:sgRUNX1	0.097691	493	sgRUNX1	sgRUNX1:Ddit3+Cebpa	9.84119e-05
GCM1_621#GCM:GCM:201:0	D6:sgKLF1	0.097641	494	sgKLF1	sgKLF1:GCM1	4.25631e-10
TCF7L1_1895#TCF/LEF:HMG:29:0	D6:sgKLF1	0.0972646	495	sgKLF1	sgKLF1:TCF7L1	1
ZN490_2127#ZNF490:C2H2:220:1	D6:sgGATA1	0.0965946	496	sgGATA1	sgGATA1:ZN490	0.000979888
PRD16_1470#PRDM16:C2H2:176:1	D6:sgRUNX1	0.0961883	497	sgRUNX1	sgRUNX1:PRD16	4.76683e-30
ZFP57_2072#ZNF57:C2H2:218:1	D6:sgMYC	0.0961267	498	sgMYC	sgMYC:ZFP57	0.571674
ZSC22_2171#GC-tract:C2H2:113:0	D6:sgMYC	0.0960776	499	sgMYC	sgMYC:ZSC22	1
ZSC22_2171#GC-tract:C2H2:113:0	D6:sgRUNX1	0.0960483	500	sgRUNX1	sgRUNX1:ZSC22	1
ZN384_2120#ZNF384/1:C2H2:193:1	D6:sgGATA2	0.0958094	501	sgGATA2	sgGATA2:ZN384	0.75457
ZBTB6_2059#ZBTB6:C2H2:146:1	D6:sgMYC	0.095591	502	sgMYC	sgMYC:ZBTB6	1
MYBL2_1105#MYB/2:MYB:254:0	D6:sgGATA1	0.0955089	503	sgGATA1	sgGATA1:MYBL2	1
HSFY2_817#HSFY2:HSF:209:0	D6:sgGATA1	0.095366	504	sgGATA1	sgGATA1:HSFY2	1
HLTF_706#HLTF:not_classified:185:1	D6:sgRUNX2	0.095324	505	sgRUNX2	sgRUNX2:HLTF	0.00197066
RXRA_1611#NR/1:nuclearreceptor:30:0	D6:sgMYC	0.0950482	506	sgMYC	sgMYC:RXRA	0.302395
BCL6_99#BCL6/2:C2H2:170:1	D6:sgGATA2	0.0949029	507	sgGATA2	sgGATA2:BCL6	5.94349e-09
RHOXF1_1574#HD/20:homeodomain:26:0	D6:sgKLF1	0.0944472	508	sgKLF1	sgKLF1:RHOXF1	0.000515166
REST_1544#REST/NRSF:C2H2:151:1	D6:sgMYC	0.0944215	509	sgMYC	sgMYC:REST	3.0057e-11
SRF_1798#SRF:MADS:184:0	D6:sgRUNX2	0.0943874	510	sgRUNX2	sgRUNX2:SRF	0.000337224
PROX1_1486#PROX1:PROX:238:0	D6:sgRUNX1	0.0941901	511	sgRUNX1	sgRUNX1:PROX1	0.912226
ZN121_2094#ZFN121:C2H2:244:1	D6:sgRUNX2	0.0940214	512	sgRUNX2	sgRUNX2:ZN121	9.77841e-33
MYBL1_1099#MYB/3:MYB:255:1	D6:sgRUNX1	0.0938689	513	sgRUNX1	sgRUNX1:MYBL1	1
MTF1_1088#MTF1:C2H2:206:0	D6:sgGATA1	0.0936854	514	sgGATA1	sgGATA1:MTF1	0.724325
Arid5a_34#ARI5A:ARID:88:1	D6:sgKLF1	0.0936139	515	sgKLF1	sgKLF1:Arid5a	0.83358
MSX1_1077#HD/5:homeodomain:5:0	D6:sgGATA2	0.0934588	516	sgGATA2	sgGATA2:MSX1	0.846868
ZNF524_2160#ZNF524:C2H2:213:1	D6:sgGATA2	0.093411	517	sgGATA2	sgGATA2:ZNF524	5.23009e-05
Arid3a_32#HD/18:homeodomain:24:1	D6:sgRUNX1	0.0933134	518	sgRUNX1	sgRUNX1:Arid3a	1
ZNF41_2155#ZNF41:C2H2:124:1	D6:sgGATA1	0.0932007	519	sgGATA1	sgGATA1:ZNF41	0.00962604
ELF5_320#ETS/1:ETS:98:0	D6:sgRUNX2	0.0925852	520	sgRUNX2	sgRUNX2:ELF5	3.34043e-40
Tp53_1990#P53-like/2:P53L:233:1	D6:sgKLF1	0.0925387	521	sgKLF1	sgKLF1:Tp53	5.95151e-05
SOX9_1739#SOX/7:HMG:191:1	D6:sgRUNX1	0.0921439	522	sgRUNX1	sgRUNX1:SOX9	0.108801
ZN134_2095#ZNF134:C2H2:135:1	D6:sgRUNX2	0.0919526	523	sgRUNX2	sgRUNX2:ZN134	8.90758e-06
RFX5_1566#RFX/3:RFX:246:1	D6:sgKLF1	0.0916289	524	sgKLF1	sgKLF1:RFX5	0.548901
ZN563_2133#ZNF563:C2H2:140:1	D6:sgMYC	0.0916099	525	sgMYC	sgMYC:ZN563	0.0177836
ZN554_2132#ZNF554:C2H2:142:1	D6:sgMYC	0.091461	526	sgMYC	sgMYC:ZN554	0.102214
ZNF85_2170#ZNF85:C2H2:127:1	D6:sgKLF1	0.091044	527	sgKLF1	sgKLF1:ZNF85	0.575404
SOX5_1721#SOX/2:HMG:91:1	D6:sgGATA2	0.091008	528	sgGATA2	sgGATA2:SOX5	0.664442
GMEB2_648#GMEB2/1:SAND:223:1	D6:sgRUNX2	0.0907698	529	sgRUNX2	sgRUNX2:GMEB2	1
ZN329_2113#ZNF329:C2H2:260:1	D6:sgRUNX1	0.0906986	530	sgRUNX1	sgRUNX1:ZN329	8.20613e-05
HAND1_666#HAND1:bHLH:148:1	D6:sgKLF1	0.0904949	531	sgKLF1	sgKLF1:HAND1	2.21228e-14
THRB_1986#NR/10:nuclearreceptor:39:1	D6:sgMYC	0.0904844	532	sgMYC	sgMYC:THRB	1.57491e-08
MYC_1108#Ebox/CACGTG/2:bHLH:59:0	D6:sgRUNX2	0.090209	533	sgRUNX2	sgRUNX2:MYC	4.80325e-05
ZNF306_2152#ZNF306:C2H2:229:1	D6:sgGATA1	0.0899317	534	sgGATA1	sgGATA1:ZNF306	0.566677
PROX1_1486#PROX1:PROX:238:0	D6:sgGATA1	0.0897182	535	sgGATA1	sgGATA1:PROX1	0.613256
GMEB2_648#GMEB2/1:SAND:223:1	D6:sgGATA1	0.0897158	536	sgGATA1	sgGATA1:GMEB2	1
BATF_92#BATF:bZIP:138:0	D6:sgRUNX2	0.0896554	537	sgRUNX2	sgRUNX2:BATF	9.06398e-144
Hic1_686#HIC/1:C2H2:187:0	D6:sgRUNX2	0.0895688	538	sgRUNX2	sgRUNX2:Hic1	3.33869e-16
ZNF282_2150#ZNF282:C2H2:163:1	D6:sgKLF1	0.0895022	539	sgKLF1	sgKLF1:ZNF282	0.588764
CUX2_207#CUX/2:CUT:16:0	D6:sgKLF1	0.0894378	540	sgKLF1	sgKLF1:CUX2	0.238032
ZN436_2124#ZNF436:C2H2:118:1	D6:sgRUNX2	0.0893403	541	sgRUNX2	sgRUNX2:ZN436	0.000529247
BACH2_74#AP1/2:bZIP:53:0	D6:sgRUNX2	0.0892302	542	sgRUNX2	sgRUNX2:BACH2	0
ZN136_2096#ZNF136:C2H2:227:1	D6:sgKLF1	0.089189	543	sgKLF1	sgKLF1:ZN136	0.0229484
SMAD2_1647#ZNF335:C2H2:153:1	D6:sgMYC	0.0891498	544	sgMYC	sgMYC:SMAD2	2.63999e-14
CUX2_210#CUX/4:CUT:17:1	D6:sgRUNX1	0.089021	545	sgRUNX1	sgRUNX1:CUX2	0.101358
ZN554_2132#ZNF554:C2H2:142:1	D6:sgGATA1	0.0889252	546	sgGATA1	sgGATA1:ZN554	0.0077175
IRF5_860#IRF/3:IRF:103:1	D6:sgRUNX2	0.0884308	547	sgRUNX2	sgRUNX2:IRF5	0.869161
NFIA_1166#NFI/2:NFI:188:1	D6:sgRUNX2	0.0884197	548	sgRUNX2	sgRUNX2:NFIA	1.30782e-10
ZN134_2095#ZNF134:C2H2:135:1	D6:sgKLF1	0.0882638	549	sgKLF1	sgKLF1:ZN134	0.0416987
ANDR_19#NR/20:nuclearreceptor:248:1	D6:sgGATA2	0.0882001	550	sgGATA2	sgGATA2:ANDR	9.93217e-09
ZN418_2122#ZNF418:C2H2:126:1	D6:sgGATA2	0.0878614	551	sgGATA2	sgGATA2:ZN418	1
ZN384_2120#ZNF384/1:C2H2:193:1	D6:sgMYC	0.0878165	552	sgMYC	sgMYC:ZN384	0.434224
FOXA2_482#FOX/4:forkhead:79:0	D6:sgRUNX2	0.0876959	553	sgRUNX2	sgRUNX2:FOXA2	2.3872e-10
KLF5_933#KLF/SP/2:C2H2:109:0	D6:sgRUNX2	0.0876661	554	sgRUNX2	sgRUNX2:KLF5	1
ANDR_19#NR/20:nuclearreceptor:248:1	D6:sgMYC	0.0876559	555	sgMYC	sgMYC:ANDR	1.77223e-11
THAP1_1982#THAP1:not_classified:132:1	D6:sgGATA2	0.0876095	556	sgGATA2	sgGATA2:THAP1	1.7144e-19
ANDR_19#NR/20:nuclearreceptor:248:1	D6:sgGATA1	0.087537	557	sgGATA1	sgGATA1:ANDR	6.50067e-13
SOX9_1739#SOX/7:HMG:191:1	D6:sgMYC	0.0871776	558	sgMYC	sgMYC:SOX9	0.469347
Pax2_1349#PAX-halfsite:PAX:283:1	D6:sgRUNX1	0.0870628	559	sgRUNX1	sgRUNX1:Pax2	1
ERR3_374#NR/7:nuclearreceptor:36:0	D6:sgRUNX1	0.0868002	560	sgRUNX1	sgRUNX1:ERR3	4.00307e-09
STF1_1827#NR/11:nuclearreceptor:40:0	D6:sgMYC	0.0867995	561	sgMYC	sgMYC:STF1	4.27863e-16
PRDM5_1476#PRDM5:C2H2:116:1	D6:sgKLF1	0.0865995	562	sgKLF1	sgKLF1:PRDM5	0.156763
FOXO1_556#FOX/2:forkhead:77:1	D6:sgRUNX1	0.0865655	563	sgRUNX1	sgRUNX1:FOXO1	1
MEF2C_1024#MEF2:MADS:183:0	D6:sgRUNX2	0.0864116	564	sgRUNX2	sgRUNX2:MEF2C	0.284465
HOXD12_791#HD/17:homeodomain:22:0	D6:sgGATA2	0.0863255	565	sgGATA2	sgGATA2:HOXD12	1
MBD2_1012#MBD2:MBD:239:1	D6:sgGATA2	0.0862916	566	sgGATA2	sgGATA2:MBD2	1
IRF5_860#IRF/3:IRF:103:1	D6:sgGATA2	0.0862538	567	sgGATA2	sgGATA2:IRF5	0.259124
NR1H3_1248#NR/16:nuclearreceptor:45:1	D6:sgMYC	0.0861506	568	sgMYC	sgMYC:NR1H3	3.95242e-17
POU2F2_1423#POU/1:POU:85:0	D6:sgGATA2	0.086145	569	sgGATA2	sgGATA2:POU2F2	1
NR1D1_1244#NR/19:nuclearreceptor:48:1	D6:sgRUNX1	0.0860001	570	sgRUNX1	sgRUNX1:NR1D1	2.94468e-18
ZN320_2110#ZNF320:C2H2:269:1	D6:sgKLF1	0.0859321	571	sgKLF1	sgKLF1:ZN320	0.00171636
Lhx3_956#HD/9:homeodomain:9:1	D6:sgGATA1	0.0857474	572	sgGATA1	sgGATA1:Lhx3	0.203055
P53_1341#P53-like/1:P53L:257:0	D6:sgKLF1	0.085666	573	sgKLF1	sgKLF1:P53	3.20465e-06
DUXA_247#HD/8:homeodomain:8:0	D6:sgMYC	0.0855416	574	sgMYC	sgMYC:DUXA	0.769629
TCF7L1_1895#TCF/LEF:HMG:29:0	D6:sgRUNX2	0.0853872	575	sgRUNX2	sgRUNX2:TCF7L1	1
ZN563_2133#ZNF563:C2H2:140:1	D6:sgGATA1	0.0853167	576	sgGATA1	sgGATA1:ZN563	0.0026623
ZN331_2114#ZNF331:C2H2:270:1	D6:sgKLF1	0.0847925	577	sgKLF1	sgKLF1:ZN331	1.38991e-10
BCL6_99#BCL6/2:C2H2:170:1	D6:sgMYC	0.0845444	578	sgMYC	sgMYC:BCL6	3.91504e-05
P53_1341#P53-like/1:P53L:257:0	D6:sgRUNX1	0.084371	579	sgRUNX1	sgRUNX1:P53	3.82814e-05
Rarg_1530#NR/12:nuclearreceptor:41:0	D6:sgGATA2	0.0843504	580	sgGATA2	sgGATA2:Rarg	5.94349e-09
ZBT7A_2054#ZBTB7A:C2H2:267:1	D6:sgMYC	0.0842277	581	sgMYC	sgMYC:ZBT7A	0.000575052
ZN547_2130#ZNF547:C2H2:57:1	D6:sgKLF1	0.0841608	582	sgKLF1	sgKLF1:ZN547	0.00164803
PBX2_1372#HD/16:homeodomain:21:0	D6:sgGATA2	0.0841483	583	sgGATA2	sgGATA2:PBX2	0.0666133
RELA_1540#NFKB/1:NFAT:160:0	D6:sgGATA2	0.0836722	584	sgGATA2	sgGATA2:RELA	0.0626047
ZN490_2127#ZNF490:C2H2:220:1	D6:sgRUNX1	0.0836675	585	sgRUNX1	sgRUNX1:ZN490	0.050832
PRDM1_1471#PRDM1:C2H2:105:1	D6:sgRUNX2	0.0835177	586	sgRUNX2	sgRUNX2:PRDM1	0.709234
NFATC2_1158#NFAT/1:NFAT:100:0	D6:sgGATA2	0.0834601	587	sgGATA2	sgGATA2:NFATC2	1
IRF5_860#IRF/3:IRF:103:1	D6:sgKLF1	0.0833362	588	sgKLF1	sgKLF1:IRF5	0.904782
ZN708_2138#ZNF708:C2H2:136:1	D6:sgRUNX1	0.0833341	589	sgRUNX1	sgRUNX1:ZN708	4.1929e-05
ZBT14_2049#ZBTB14:C2H2:217:1	D6:sgGATA1	0.0832364	590	sgGATA1	sgGATA1:ZBT14	1
ZNF85_2170#ZNF85:C2H2:127:1	D6:sgRUNX1	0.0831809	591	sgRUNX1	sgRUNX1:ZNF85	0.611267
ZKSC1_2092#ZKSCAN1:C2H2:272:1	D6:sgGATA2	0.0831793	592	sgGATA2	sgGATA2:ZKSC1	2.98598e-17
ZNF282_2150#ZNF282:C2H2:163:1	D6:sgMYC	0.0831642	593	sgMYC	sgMYC:ZNF282	0.0823839
NR2F6_1280#NR/13:nuclearreceptor:42:0	D6:sgGATA1	0.0830056	594	sgGATA1	sgGATA1:NR2F6	5.5634e-14
ZBED1_2047#ZBED1:C2H2:237:1	D6:sgGATA2	0.0825679	595	sgGATA2	sgGATA2:ZBED1	1
LIN54_972#LIN54:CXC:224:1	D6:sgRUNX1	0.082393	596	sgRUNX1	sgRUNX1:LIN54	1
ZSCAN4_2173#ZSCAN4:C2H2:286:1	D6:sgMYC	0.0820972	597	sgMYC	sgMYC:ZSCAN4	0.00608285
OZF_1339#ZNF146:C2H2:208:1	D6:sgMYC	0.0818069	598	sgMYC	sgMYC:OZF	0.625552
IRF7_865#IRF/4:IRF:196:1	D6:sgKLF1	0.0817978	599	sgKLF1	sgKLF1:IRF7	0.801661
NFIA_1166#NFI/2:NFI:188:1	D6:sgGATA1	0.081578	600	sgGATA1	sgGATA1:NFIA	1.55536e-33
MEIS1_1032#MIES:MEIS:69:1	D6:sgRUNX1	0.0815648	601	sgRUNX1	sgRUNX1:MEIS1	0.602424
MGA_1054#TBX/4:TBX:73:0	D6:sgGATA2	0.0814314	602	sgGATA2	sgGATA2:MGA	6.46158e-14
EWSR1-FLI1_435#EWSR1/FLI1:ETS:117:1	D6:sgGATA2	0.0813502	603	sgGATA2	sgGATA2:EWSR1-FLI1	1
ELF5_320#ETS/1:ETS:98:0	D6:sgMYC	0.0808884	604	sgMYC	sgMYC:ELF5	1.7981e-41
PRDM9_1478#PRDM9:C2H2:131:1	D6:sgMYC	0.0808167	605	sgMYC	sgMYC:PRDM9	1.27816e-05
COE1_164#EBF1:EBF:174:0	D6:sgRUNX2	0.0806816	606	sgRUNX2	sgRUNX2:COE1	7.90615e-15
COE1_164#EBF1:EBF:174:0	D6:sgRUNX1	0.0805875	607	sgRUNX1	sgRUNX1:COE1	2.73348e-17
T_1832#TBX/1:TBX:70:0	D6:sgGATA1	0.080554	608	sgGATA1	sgGATA1:T	0.00962604
TBX20_1859#SMAD:SMAD:129:0	D6:sgRUNX2	0.0805103	609	sgRUNX2	sgRUNX2:TBX20	1.53823e-11
OSR2_1325#OSR2:C2H2:130:1	D6:sgRUNX2	0.0802409	610	sgRUNX2	sgRUNX2:OSR2	0.568251
POU3F4_1443#POU/2:POU:82:0	D6:sgGATA1	0.0801379	611	sgGATA1	sgGATA1:POU3F4	0.818311
ZN547_2130#ZNF547:C2H2:57:1	D6:sgGATA2	0.0799605	612	sgGATA2	sgGATA2:ZN547	0.0318328
MZF1_1125#REL-halfsite:NFAT:162:1	D6:sgMYC	0.0798801	613	sgMYC	sgMYC:MZF1	4.31835e-06
PAX5_1356#PAX/2:PAX:282:1	D6:sgRUNX2	0.0798083	614	sgRUNX2	sgRUNX2:PAX5	7.34684e-16
ZN449_2125#ZNF449:C2H2:271:1	D6:sgGATA2	0.0798008	615	sgGATA2	sgGATA2:ZN449	1.64173e-06
KLF5_933#KLF/SP/2:C2H2:109:0	D6:sgMYC	0.0796559	616	sgMYC	sgMYC:KLF5	1
HINFP1_700#HINFP1/3:C2H2:276:1	D6:sgRUNX1	0.0795646	617	sgRUNX1	sgRUNX1:HINFP1	1
RXRA_1611#NR/1:nuclearreceptor:30:0	D6:sgRUNX2	0.0794889	618	sgRUNX2	sgRUNX2:RXRA	0.00287442
Twist2_1997#Ebox/CATATG:bHLH:62:0	D6:sgRUNX2	0.0794586	619	sgRUNX2	sgRUNX2:Twist2	5.90671e-05
THAP1_1982#THAP1:not_classified:132:1	D6:sgMYC	0.079391	620	sgMYC	sgMYC:THAP1	1.81111e-06
ATF4_61#CREB/ATF/3:bZIP:51:0	D6:sgGATA2	0.0793635	621	sgGATA2	sgGATA2:ATF4	4.0923e-39
CDX1_129#HD/13:homeodomain:18:1	D6:sgRUNX1	0.0792745	622	sgRUNX1	sgRUNX1:CDX1	0.676274
TBX20_1859#SMAD:SMAD:129:0	D6:sgGATA1	0.0792457	623	sgGATA1	sgGATA1:TBX20	1.40117e-12
PRDM6_1477#NFAC/2:NFAT:101:0	D6:sgMYC	0.0792231	624	sgMYC	sgMYC:PRDM6	1
NFATC1_1155#NFAT/2:NFAT:99:0	D6:sgRUNX1	0.0791712	625	sgRUNX1	sgRUNX1:NFATC1	0.579197
TBP_1840#TATA:not_classified:182:0	D6:sgGATA2	0.0791171	626	sgGATA2	sgGATA2:TBP	1
ZBTB49_2058#ZBTB49:C2H2:226:1	D6:sgGATA2	0.0789948	627	sgGATA2	sgGATA2:ZBTB49	1
SOX9_1740#SOX/8:HMG:202:0	D6:sgGATA1	0.078742	628	sgGATA1	sgGATA1:SOX9	0.339324
ZNF354C_2153#ZNF53:C2H2:221:1	D6:sgMYC	0.0787104	629	sgMYC	sgMYC:ZNF354C	0.0141325
ZBED1_2047#ZBED1:C2H2:237:1	D6:sgRUNX1	0.0786746	630	sgRUNX1	sgRUNX1:ZBED1	1
STA5B_1809#STAT/2:STAT:171:0	D6:sgMYC	0.078579	631	sgMYC	sgMYC:STA5B	1.22462e-18
GMEB2_647#GMEB2/2:SAND:277:0	D6:sgRUNX1	0.0785412	632	sgRUNX1	sgRUNX1:GMEB2	1
CDX1_129#HD/13:homeodomain:18:1	D6:sgMYC	0.0784285	633	sgMYC	sgMYC:CDX1	0.962301
OTX1_1326#HD/19:homeodomain:25:1	D6:sgRUNX2	0.0779645	634	sgRUNX2	sgRUNX2:OTX1	0.568251
TCF7L1_1895#TCF/LEF:HMG:29:0	D6:sgGATA1	0.0779053	635	sgGATA1	sgGATA1:TCF7L1	1
FOXD2_506#FOX/5:forkhead:80:0	D6:sgRUNX2	0.0778675	636	sgRUNX2	sgRUNX2:FOXD2	0.00464185
ZBTB6_2059#ZBTB6:C2H2:146:1	D6:sgKLF1	0.0776984	637	sgKLF1	sgKLF1:ZBTB6	1
TFAP2B_1936#TFAP2/2:TFAP:263:0	D6:sgGATA2	0.0774021	638	sgGATA2	sgGATA2:TFAP2B	0.888751
MYF6_1115#Ebox/CAGCTG:bHLH:65:0	D6:sgRUNX2	0.0773803	639	sgRUNX2	sgRUNX2:MYF6	4.90848e-22
HXA9_827#HD/14:homeodomain:19:0	D6:sgRUNX2	0.0773243	640	sgRUNX2	sgRUNX2:HXA9	0.00208574
ZN121_2094#ZFN121:C2H2:244:1	D6:sgGATA2	0.0772853	641	sgGATA2	sgGATA2:ZN121	4.11095e-44
PRD16_1470#PRDM16:C2H2:176:1	D6:sgMYC	0.0772447	642	sgMYC	sgMYC:PRD16	2.89324e-29
OTX1_1326#HD/19:homeodomain:25:1	D6:sgMYC	0.0772375	643	sgMYC	sgMYC:OTX1	0.568771
NRF1_1306#NRF1:CNC-bZIP:192:0	D6:sgKLF1	0.0772048	644	sgKLF1	sgKLF1:NRF1	3.53018e-07
Pax2_1349#PAX-halfsite:PAX:283:1	D6:sgMYC	0.0771828	645	sgMYC	sgMYC:Pax2	1
HLTF_706#HLTF:not_classified:185:1	D6:sgGATA2	0.0768692	646	sgGATA2	sgGATA2:HLTF	0.0110766
IRX2_877#HD/23:homeodomain:204:1	D6:sgGATA2	0.07681	647	sgGATA2	sgGATA2:IRX2	0.32893
TEAD3_1908#TEAD:TEA:166:0	D6:sgRUNX2	0.0766321	648	sgRUNX2	sgRUNX2:TEAD3	0.0526713
ZN121_2094#ZFN121:C2H2:244:1	D6:sgGATA1	0.0766321	649	sgGATA1	sgGATA1:ZN121	8.84899e-37
SNAI2_1661#SNAI2:C2H2:67:1	D6:sgRUNX2	0.0765822	650	sgRUNX2	sgRUNX2:SNAI2	3.92876e-78
NFATC1_1157#NFAT/4:NFAT:168:1	D6:sgGATA2	0.0765041	651	sgGATA2	sgGATA2:NFATC1	0.448085
SIX2_1643#SIX/1:SIX:180:0	D6:sgRUNX2	0.0764592	652	sgRUNX2	sgRUNX2:SIX2	0.360399
NR2E1_1266#NR/14:nuclearreceptor:43:0	D6:sgMYC	0.0764475	653	sgMYC	sgMYC:NR2E1	0.591866
SOX9_1740#SOX/8:HMG:202:0	D6:sgRUNX2	0.0764435	654	sgRUNX2	sgRUNX2:SOX9	0.0950003
TCF7_1892#LEF1:HMG:120:0	D6:sgRUNX2	0.0764325	655	sgRUNX2	sgRUNX2:TCF7	1
SOX9_1739#SOX/7:HMG:191:1	D6:sgGATA2	0.0764303	656	sgGATA2	sgGATA2:SOX9	0.547528
THRB_1987#NR/8:nuclearreceptor:37:1	D6:sgRUNX2	0.0764179	657	sgRUNX2	sgRUNX2:THRB	2.30743e-07
TYY1_2000#YY1:C2H2:145:1	D6:sgRUNX2	0.0763424	658	sgRUNX2	sgRUNX2:TYY1	3.86096e-26
PAX5_1356#PAX/2:PAX:282:1	D6:sgMYC	0.0759747	659	sgMYC	sgMYC:PAX5	1.07718e-15
Tp53_1990#P53-like/2:P53L:233:1	D6:sgGATA2	0.0757424	660	sgGATA2	sgGATA2:Tp53	4.62361e-11
TFCP2_1954#TFCP2:CP2:259:0	D6:sgRUNX1	0.0755222	661	sgRUNX1	sgRUNX1:TFCP2	1
SMCA1_1656#SMARCA1:MYB/SANT:250:1	D6:sgGATA2	0.0751898	662	sgGATA2	sgGATA2:SMCA1	1
ZBED1_2047#ZBED1:C2H2:237:1	D6:sgMYC	0.075169	663	sgMYC	sgMYC:ZBED1	1
HAND1_666#HAND1:bHLH:148:1	D6:sgRUNX2	0.0751216	664	sgRUNX2	sgRUNX2:HAND1	1.05405e-12
MBD2_1012#MBD2:MBD:239:1	D6:sgGATA1	0.0749982	665	sgGATA1	sgGATA1:MBD2	1
Lhx8_968#HD/1:homeodomain:1:0	D6:sgKLF1	0.0748229	666	sgKLF1	sgKLF1:Lhx8	0.047335
TFCP2_1954#TFCP2:CP2:259:0	D6:sgKLF1	0.07453	667	sgKLF1	sgKLF1:TFCP2	1
TCF7_1892#LEF1:HMG:120:0	D6:sgGATA2	0.0742591	668	sgGATA2	sgGATA2:TCF7	1
KLF8_938#KLF/SP/3:C2H2:285:1	D6:sgKLF1	0.0742423	669	sgKLF1	sgKLF1:KLF8	2.63354e-09
SOX8_1736#SOX/6:HMG:190:0	D6:sgRUNX1	0.0741437	670	sgRUNX1	sgRUNX1:SOX8	0.0526133
SIX2_1643#SIX/1:SIX:180:0	D6:sgRUNX1	0.0738405	671	sgRUNX1	sgRUNX1:SIX2	0.328345
NRF1_1306#NRF1:CNC-bZIP:192:0	D6:sgMYC	0.0735218	672	sgMYC	sgMYC:NRF1	1.85573e-05
THAP1_1982#THAP1:not_classified:132:1	D6:sgKLF1	0.0734775	673	sgKLF1	sgKLF1:THAP1	2.1011e-08
GCM1_621#GCM:GCM:201:0	D6:sgMYC	0.0734265	674	sgMYC	sgMYC:GCM1	2.01129e-06
ZN140_2097#ZNF140:C2H2:143:1	D6:sgRUNX2	0.0730874	675	sgRUNX2	sgRUNX2:ZN140	0.363287
FOSL2+JUN_474#CREB/ATF/1:bZIP:49:0	D6:sgRUNX1	0.0729728	676	sgRUNX1	sgRUNX1:FOSL2+JUN	1.51459e-08
Six3_1644#SIX/2:SIX:280:1	D6:sgRUNX2	0.0729057	677	sgRUNX2	sgRUNX2:Six3	0.00899466
PBX2_1372#HD/16:homeodomain:21:0	D6:sgRUNX2	0.0726599	678	sgRUNX2	sgRUNX2:PBX2	0.333105
MYBL2_1104#MYB/1:MYB:253:0	D6:sgRUNX1	0.0726107	679	sgRUNX1	sgRUNX1:MYBL2	1
TFCP2_1954#TFCP2:CP2:259:0	D6:sgRUNX2	0.0724895	680	sgRUNX2	sgRUNX2:TFCP2	1
ZFP28_2069#ZNF28:C2H2:107:1	D6:sgRUNX1	0.0724708	681	sgRUNX1	sgRUNX1:ZFP28	1
BARHL2_80#HD/6:homeodomain:6:0	D6:sgGATA1	0.0724081	682	sgGATA1	sgGATA1:BARHL2	0.810434
CREB3_175#CREB3/XBP1:bZIP:61:0	D6:sgRUNX2	0.0724054	683	sgRUNX2	sgRUNX2:CREB3	1
NANOG_1128#OCT4+SOX2:POU:84:0	D6:sgRUNX1	0.0723332	684	sgRUNX1	sgRUNX1:NANOG	1
HSFY2_817#HSFY2:HSF:209:0	D6:sgRUNX2	0.0720521	685	sgRUNX2	sgRUNX2:HSFY2	1
RUNX3_1599#RUNX/1:RUNX:179:0	D6:sgRUNX2	0.0720334	686	sgRUNX2	sgRUNX2:RUNX3	3.29702e-76
MEIS1_1032#MIES:MEIS:69:1	D6:sgGATA2	0.0715417	687	sgGATA2	sgGATA2:MEIS1	0.491953
TBX4_1878#TBX/2:TBX:71:0	D6:sgRUNX1	0.071517	688	sgRUNX1	sgRUNX1:TBX4	2.63211e-09
ZNF143_2142#ZNF143:C2H2:172:1	D6:sgMYC	0.0713327	689	sgMYC	sgMYC:ZNF143	0.807763
REL_1537#NFKB/3:NFAT:159:1	D6:sgRUNX2	0.0712233	690	sgRUNX2	sgRUNX2:REL	0.00211254
ZN329_2113#ZNF329:C2H2:260:1	D6:sgMYC	0.0710987	691	sgMYC	sgMYC:ZN329	1.00513e-06
P53_1341#P53-like/1:P53L:257:0	D6:sgMYC	0.0707866	692	sgMYC	sgMYC:P53	4.99467e-08
ZBT14_2049#ZBTB14:C2H2:217:1	D6:sgMYC	0.0706525	693	sgMYC	sgMYC:ZBT14	1
ZN136_2096#ZNF136:C2H2:227:1	D6:sgGATA2	0.0705241	694	sgGATA2	sgGATA2:ZN136	0.00373644
IRF5_860#IRF/3:IRF:103:1	D6:sgMYC	0.0705114	695	sgMYC	sgMYC:IRF5	0.372949
Arid5a_34#ARI5A:ARID:88:1	D6:sgRUNX1	0.0704353	696	sgRUNX1	sgRUNX1:Arid5a	0.73377
Spz1_1784#SPZ1:bHLH-ZIP:150:1	D6:sgGATA2	0.0703559	697	sgGATA2	sgGATA2:Spz1	0.0624096
Hic1_686#HIC/1:C2H2:187:0	D6:sgGATA2	0.0703009	698	sgGATA2	sgGATA2:Hic1	2.06839e-22
ZNF24_2148#ZNF24:C2H2:198:1	D6:sgGATA1	0.0702872	699	sgGATA1	sgGATA1:ZNF24	0.671433
MZF1_1125#REL-halfsite:NFAT:162:1	D6:sgRUNX2	0.0700502	700	sgRUNX2	sgRUNX2:MZF1	0.000325391
SOX9_1742#SOX/5:HMG:94:0	D6:sgRUNX2	0.0696332	701	sgRUNX2	sgRUNX2:SOX9	0.0950003
EGR2_292#EGR:C2H2:111:0	D6:sgRUNX1	0.069571	702	sgRUNX1	sgRUNX1:EGR2	1
Tp53_1990#P53-like/2:P53L:233:1	D6:sgRUNX1	0.0695628	703	sgRUNX1	sgRUNX1:Tp53	1.81864e-07
MEOX2_1050#HD/11:homeodomain:11:1	D6:sgMYC	0.0694264	704	sgMYC	sgMYC:MEOX2	0.108255
RELA_1540#NFKB/1:NFAT:160:0	D6:sgMYC	0.0691953	705	sgMYC	sgMYC:RELA	0.550528
MAFF_991#MAF:bZIP:55:0	D6:sgGATA2	0.0691815	706	sgGATA2	sgGATA2:MAFF	2.29087e-23
ZIM3_2091#ZIM3:C2H2:108:1	D6:sgRUNX1	0.0691292	707	sgRUNX1	sgRUNX1:ZIM3	1
ZN582_2134#SMARCA5:MYB/SANT:125:0	D6:sgMYC	0.0691181	708	sgMYC	sgMYC:ZN582	0.129509
LIN54_972#LIN54:CXC:224:1	D6:sgRUNX2	0.069058	709	sgRUNX2	sgRUNX2:LIN54	1
INSM1_844#INSM1:C2H2:266:0	D6:sgGATA1	0.0690296	710	sgGATA1	sgGATA1:INSM1	0.00115945
POU2F2_1423#POU/1:POU:85:0	D6:sgKLF1	0.0686904	711	sgKLF1	sgKLF1:POU2F2	1
ZNF8_2169#ZNF85:C2H2:231:1	D6:sgGATA1	0.0686659	712	sgGATA1	sgGATA1:ZNF8	0.377749
ATF4_61#CREB/ATF/3:bZIP:51:0	D6:sgMYC	0.0686352	713	sgMYC	sgMYC:ATF4	1.29849e-25
BARHL2_80#HD/6:homeodomain:6:0	D6:sgRUNX1	0.0684181	714	sgRUNX1	sgRUNX1:BARHL2	1
THRB_1985#NR/5:nuclearreceptor:34:0	D6:sgKLF1	0.0680821	715	sgKLF1	sgKLF1:THRB	5.48449e-07
ZN449_2125#ZNF449:C2H2:271:1	D6:sgRUNX1	0.0680584	716	sgRUNX1	sgRUNX1:ZN449	1.08254e-06
FOXB1_488#FOX/6:forkhead:87:1	D6:sgGATA2	0.067862	717	sgGATA2	sgGATA2:FOXB1	1
P53_1341#P53-like/1:P53L:257:0	D6:sgGATA1	0.06772	718	sgGATA1	sgGATA1:P53	2.64198e-10
Foxj3_539#FOX/3:forkhead:78:0	D6:sgRUNX1	0.067681	719	sgRUNX1	sgRUNX1:Foxj3	1
GMEB2_648#GMEB2/1:SAND:223:1	D6:sgRUNX1	0.0674211	720	sgRUNX1	sgRUNX1:GMEB2	1
ZN136_2096#ZNF136:C2H2:227:1	D6:sgRUNX2	0.0673639	721	sgRUNX2	sgRUNX2:ZN136	0.012955
TFAP2B_1936#TFAP2/2:TFAP:263:0	D6:sgRUNX2	0.0673536	722	sgRUNX2	sgRUNX2:TFAP2B	0.0645628
NKX21_1213#HD/22:homeodomain:28:0	D6:sgMYC	0.0673262	723	sgMYC	sgMYC:NKX21	0.0789705
HSFY2_817#HSFY2:HSF:209:0	D6:sgGATA2	0.0672706	724	sgGATA2	sgGATA2:HSFY2	1
MYC_1108#Ebox/CACGTG/2:bHLH:59:0	D6:sgKLF1	0.0671406	725	sgKLF1	sgKLF1:MYC	0.0195015
ZNF713_2162#ZNF713:C2H2:230:1	D6:sgMYC	0.0670595	726	sgMYC	sgMYC:ZNF713	0.364407
Rhox11_1573#HD/24:homeodomain:205:1	D6:sgRUNX1	0.0668466	727	sgRUNX1	sgRUNX1:Rhox11	0.922254
SOX7_1726#SOX/4:HMG:93:0	D6:sgKLF1	0.0668276	728	sgKLF1	sgKLF1:SOX7	1
RXRG_1627#NR/4:nuclearreceptor:33:0	D6:sgMYC	0.0666312	729	sgMYC	sgMYC:RXRG	0.0303803
MYC_1108#Ebox/CACGTG/2:bHLH:59:0	D6:sgMYC	0.0665869	730	sgMYC	sgMYC:MYC	0.00013336
ARI5B_30#ARI5B:ARID:86:1	D6:sgKLF1	0.0665046	731	sgKLF1	sgKLF1:ARI5B	0.0280541
MEIS1_1032#MIES:MEIS:69:1	D6:sgMYC	0.066278	732	sgMYC	sgMYC:MEIS1	0.857794
ZN134_2095#ZNF134:C2H2:135:1	D6:sgGATA2	0.0661792	733	sgGATA2	sgGATA2:ZN134	3.44649e-05
NFIA_1166#NFI/2:NFI:188:1	D6:sgMYC	0.0661312	734	sgMYC	sgMYC:NFIA	5.23486e-17
ZN382_2119#ZNF382:C2H2:154:1	D6:sgGATA1	0.0661025	735	sgGATA1	sgGATA1:ZN382	0.0185342
ZN586_2135#ZNF586:C2H2:197:1	D6:sgGATA2	0.0660207	736	sgGATA2	sgGATA2:ZN586	0.879017
ESR1_377#NR/17:nuclearreceptor:46:0	D6:sgKLF1	0.0660149	737	sgKLF1	sgKLF1:ESR1	3.52791e-39
PAX5_1356#PAX/2:PAX:282:1	D6:sgGATA2	0.0658395	738	sgGATA2	sgGATA2:PAX5	2.52275e-16
IRF9_874#IRF/1:IRF:104:0	D6:sgMYC	0.0658278	739	sgMYC	sgMYC:IRF9	0.361849
SMCA1_1656#SMARCA1:MYB/SANT:250:1	D6:sgMYC	0.0658232	740	sgMYC	sgMYC:SMCA1	1
KLF8_938#KLF/SP/3:C2H2:285:1	D6:sgRUNX1	0.0657225	741	sgRUNX1	sgRUNX1:KLF8	8.02799e-05
TBP_1840#TATA:not_classified:182:0	D6:sgMYC	0.0657194	742	sgMYC	sgMYC:TBP	1
NKX28_1217#HD/21:homeodomain:27:1	D6:sgMYC	0.0656868	743	sgMYC	sgMYC:NKX28	0.835407
ZFP28_2069#ZNF28:C2H2:107:1	D6:sgGATA2	0.0656024	744	sgGATA2	sgGATA2:ZFP28	1
FOXO3_563#FOX/7:forkhead:164:0	D6:sgMYC	0.0655934	745	sgMYC	sgMYC:FOXO3	0.00355568
STF1_1827#NR/11:nuclearreceptor:40:0	D6:sgRUNX2	0.0655597	746	sgRUNX2	sgRUNX2:STF1	2.0428e-21
BC11A_98#IRF/2:IRF:106:1	D6:sgMYC	0.0655408	747	sgMYC	sgMYC:BC11A	1.57491e-08
CUX1_201#CUX/3:CUT:15:1	D6:sgGATA2	0.0655061	748	sgGATA2	sgGATA2:CUX1	0.428787
RELA_1540#NFKB/1:NFAT:160:0	D6:sgRUNX1	0.0654963	749	sgRUNX1	sgRUNX1:RELA	0.42054
CUX2_210#CUX/4:CUT:17:1	D6:sgGATA2	0.0653014	750	sgGATA2	sgGATA2:CUX2	0.00343175
SPDEF_1770#SPDEF/1:ETS:211:0	D6:sgGATA1	0.06525	751	sgGATA1	sgGATA1:SPDEF	0.0277181
HXA13_825#CPEB1:RRM:23:0	D6:sgGATA1	0.0652328	752	sgGATA1	sgGATA1:HXA13	0.51519
ARI5B_30#ARI5B:ARID:86:1	D6:sgGATA1	0.0651919	753	sgGATA1	sgGATA1:ARI5B	0.0339502
SRF_1798#SRF:MADS:184:0	D6:sgKLF1	0.065085	754	sgKLF1	sgKLF1:SRF	1.32548e-05
E2F5_272#E2F/4:E2F:158:0	D6:sgRUNX1	0.0649217	755	sgRUNX1	sgRUNX1:E2F5	1
PRDM9_1478#PRDM9:C2H2:131:1	D6:sgKLF1	0.0646982	756	sgKLF1	sgKLF1:PRDM9	3.78907e-05
SOX8_1734#SOX/3:HMG:92:0	D6:sgRUNX1	0.0645252	757	sgRUNX1	sgRUNX1:SOX8	0.0526133
Znf423_2158#ZNF423:C2H2:177:1	D6:sgGATA2	0.0644125	758	sgGATA2	sgGATA2:Znf423	1.25441e-14
Nr2e3_1270#NR2E3:nuclearreceptor:216:1	D6:sgMYC	0.0643624	759	sgMYC	sgMYC:Nr2e3	0.98788
ZFP57_2072#ZNF57:C2H2:218:1	D6:sgGATA2	0.0641784	760	sgGATA2	sgGATA2:ZFP57	1
ZN768_2139#ZNF768:C2H2:137:1	D6:sgRUNX2	0.0640716	761	sgRUNX2	sgRUNX2:ZN768	7.7302e-23
TBX4_1878#TBX/2:TBX:71:0	D6:sgMYC	0.0639149	762	sgMYC	sgMYC:TBX4	2.61416e-12
IRX2_877#HD/23:homeodomain:204:1	D6:sgRUNX1	0.0638295	763	sgRUNX1	sgRUNX1:IRX2	0.139228
ZN140_2097#ZNF140:C2H2:143:1	D6:sgGATA2	0.0638266	764	sgGATA2	sgGATA2:ZN140	0.0241501
Zfx_2077#ZFX:C2H2:144:0	D6:sgRUNX1	0.0637928	765	sgRUNX1	sgRUNX1:Zfx	1
ZN528_2129#ZNF528:C2H2:119:1	D6:sgMYC	0.0637529	766	sgMYC	sgMYC:ZN528	0.0616638
NFATC1_1156#NFAT/3:NFAT:102:1	D6:sgGATA2	0.0633468	767	sgGATA2	sgGATA2:NFATC1	0.448085
STF1_1827#NR/11:nuclearreceptor:40:0	D6:sgGATA1	0.0633124	768	sgGATA1	sgGATA1:STF1	4.67675e-24
NR2E3_1269#NR/2:nuclearreceptor:31:1	D6:sgGATA2	0.0632669	769	sgGATA2	sgGATA2:NR2E3	1
MTF1_1088#MTF1:C2H2:206:0	D6:sgMYC	0.0631343	770	sgMYC	sgMYC:MTF1	0.283315
Rarg_1530#NR/12:nuclearreceptor:41:0	D6:sgRUNX2	0.06308	771	sgRUNX2	sgRUNX2:Rarg	5.64135e-10
ZN667_2136#ZNF667:C2H2:141:1	D6:sgMYC	0.0630692	772	sgMYC	sgMYC:ZN667	0.132108
PRDM9_1478#PRDM9:C2H2:131:1	D6:sgRUNX1	0.0630518	773	sgRUNX1	sgRUNX1:PRDM9	2.85268e-05
ATF4_61#CREB/ATF/3:bZIP:51:0	D6:sgRUNX1	0.0629338	774	sgRUNX1	sgRUNX1:ATF4	2.69455e-23
ZFP57_2072#ZNF57:C2H2:218:1	D6:sgKLF1	0.0627934	775	sgKLF1	sgKLF1:ZFP57	0.856006
ZN250_2101#ZNF250:C2H2:219:1	D6:sgMYC	0.0626189	776	sgMYC	sgMYC:ZN250	0.00825856
NFIX_1183#NFI/1:NFI:189:0	D6:sgMYC	0.0625842	777	sgMYC	sgMYC:NFIX	1.16499e-18
HMBOX1_708#HD/25:homeodomain:210:1	D6:sgKLF1	0.0624729	778	sgKLF1	sgKLF1:HMBOX1	1
ZNF232_2145#ZNF232:C2H2:235:1	D6:sgGATA2	0.0624485	779	sgGATA2	sgGATA2:ZNF232	0.810896
BCL6B_103#BCL6/1:C2H2:169:0	D6:sgRUNX1	0.0622378	780	sgRUNX1	sgRUNX1:BCL6B	1
OSR2_1325#OSR2:C2H2:130:1	D6:sgGATA1	0.0621337	781	sgGATA1	sgGATA1:OSR2	0.0177039
OZF_1339#ZNF146:C2H2:208:1	D6:sgRUNX2	0.062107	782	sgRUNX2	sgRUNX2:OZF	0.373731
NR2E1_1266#NR/14:nuclearreceptor:43:0	D6:sgRUNX1	0.0619441	783	sgRUNX1	sgRUNX1:NR2E1	0.727478
ZN586_2135#ZNF586:C2H2:197:1	D6:sgRUNX1	0.0618258	784	sgRUNX1	sgRUNX1:ZN586	0.756828
PO3F2_1413#POU/3:POU:83:0	D6:sgRUNX2	0.0617269	785	sgRUNX2	sgRUNX2:PO3F2	0.861566
ZN250_2101#ZNF250:C2H2:219:1	D6:sgKLF1	0.0616823	786	sgKLF1	sgKLF1:ZN250	0.155362
E2F8_281#E2F/3:E2F:157:0	D6:sgKLF1	0.0614396	787	sgKLF1	sgKLF1:E2F8	0.637312
HNF1B_723#HD/10:homeodomain:10:0	D6:sgRUNX2	0.0613946	788	sgRUNX2	sgRUNX2:HNF1B	1
MYF6_1115#Ebox/CAGCTG:bHLH:65:0	D6:sgRUNX1	0.0612785	789	sgRUNX1	sgRUNX1:MYF6	5.36988e-15
ZN136_2096#ZNF136:C2H2:227:1	D6:sgGATA1	0.061239	790	sgGATA1	sgGATA1:ZN136	0.00828301
DMRT3_238#DMRT3:DM:214:1	D6:sgGATA1	0.0611352	791	sgGATA1	sgGATA1:DMRT3	0.541743
PROX1_1486#PROX1:PROX:238:0	D6:sgRUNX2	0.061065	792	sgRUNX2	sgRUNX2:PROX1	0.934286
Rarg_1530#NR/12:nuclearreceptor:41:0	D6:sgMYC	0.0610315	793	sgMYC	sgMYC:Rarg	1.02205e-06
EOMES_357#TBX/3:TBX:72:1	D6:sgMYC	0.0608589	794	sgMYC	sgMYC:EOMES	0.612224
ITF2_889#Ebox/CACCTG:bHLH:68:0	D6:sgRUNX2	0.0608248	795	sgRUNX2	sgRUNX2:ITF2	7.18618e-82
ZN320_2110#ZNF320:C2H2:269:1	D6:sgGATA1	0.0608082	796	sgGATA1	sgGATA1:ZN320	6.55934e-06
CUX1_201#CUX/3:CUT:15:1	D6:sgRUNX2	0.0606893	797	sgRUNX2	sgRUNX2:CUX1	0.541929
PLAG1_1406#PLAG1:C2H2:268:1	D6:sgGATA2	0.060644	798	sgGATA2	sgGATA2:PLAG1	0.00123521
ERR3_374#NR/7:nuclearreceptor:36:0	D6:sgMYC	0.0605394	799	sgMYC	sgMYC:ERR3	1.1429e-09
ZSCAN4_2173#ZSCAN4:C2H2:286:1	D6:sgRUNX1	0.0604728	800	sgRUNX1	sgRUNX1:ZSCAN4	0.00043129
GMEB2_648#GMEB2/1:SAND:223:1	D6:sgGATA2	0.0604385	801	sgGATA2	sgGATA2:GMEB2	1
MYB_1094#MYB/5:MYB:252:0	D6:sgGATA1	0.0604141	802	sgGATA1	sgGATA1:MYB	0.0598766
FOXO1_556#FOX/2:forkhead:77:1	D6:sgRUNX2	0.0602702	803	sgRUNX2	sgRUNX2:FOXO1	1
Ahr+Arnt_3#AHR:bHLH:284:0	D6:sgRUNX2	0.0602167	804	sgRUNX2	sgRUNX2:Ahr+Arnt	1
ZBTB6_2059#ZBTB6:C2H2:146:1	D6:sgGATA2	0.0600855	805	sgGATA2	sgGATA2:ZBTB6	0.845432
MGA_1054#TBX/4:TBX:73:0	D6:sgRUNX2	0.0600482	806	sgRUNX2	sgRUNX2:MGA	1.55988e-14
Rhox11_1573#HD/24:homeodomain:205:1	D6:sgRUNX2	0.0599766	807	sgRUNX2	sgRUNX2:Rhox11	0.869161
RXRA_1611#NR/1:nuclearreceptor:30:0	D6:sgKLF1	0.0599475	808	sgKLF1	sgKLF1:RXRA	0.000122647
Ahr+Arnt_3#AHR:bHLH:284:0	D6:sgKLF1	0.0599327	809	sgKLF1	sgKLF1:Ahr+Arnt	1
HOMEZ_739#HOMEZ:HOMEZ:195:1	D6:sgRUNX1	0.0595966	810	sgRUNX1	sgRUNX1:HOMEZ	0.515576
RFX3_1561#RFX/2:RFX:245:0	D6:sgMYC	0.0593897	811	sgMYC	sgMYC:RFX3	0.619078
MECP2_1015#MECP2:MBD:97:1	D6:sgMYC	0.0593897	812	sgMYC	sgMYC:MECP2	1
CEBPB_142#CCAAT/CEBP:bZIP:52:0	D6:sgRUNX1	0.0593701	813	sgRUNX1	sgRUNX1:CEBPB	0.0930676
EN1_349#HD/7:homeodomain:7:0	D6:sgGATA2	0.0592496	814	sgGATA2	sgGATA2:EN1	0.0903396
ZN563_2133#ZNF563:C2H2:140:1	D6:sgRUNX1	0.0592215	815	sgRUNX1	sgRUNX1:ZN563	0.257139
PRDM5_1476#PRDM5:C2H2:116:1	D6:sgGATA1	0.0592028	816	sgGATA1	sgGATA1:PRDM5	0.000307177
RUNX2_1597#RUNX/2:RUNX:178:1	D6:sgMYC	0.0591783	817	sgMYC	sgMYC:RUNX2	0.709474
ZN680_2137#ZNF680:C2H2:251:1	D6:sgGATA2	0.0591406	818	sgGATA2	sgGATA2:ZN680	0.932096
ZN140_2097#ZNF140:C2H2:143:1	D6:sgRUNX1	0.0589383	819	sgRUNX1	sgRUNX1:ZN140	0.299736
E2F2_259#E2F/1:E2F:186:0	D6:sgMYC	0.0588592	820	sgMYC	sgMYC:E2F2	1
VENTX_2024#HD/3:homeodomain:3:1	D6:sgRUNX1	0.0588258	821	sgRUNX1	sgRUNX1:VENTX	0.0326331
CDX1_129#HD/13:homeodomain:18:1	D6:sgRUNX2	0.0588237	822	sgRUNX2	sgRUNX2:CDX1	0.835922
PRD14_1469#PRDM14:C2H2:149:0	D6:sgRUNX1	0.0587908	823	sgRUNX1	sgRUNX1:PRD14	0.509179
SUH_1830#RBPJ:not_classified:165:0	D6:sgRUNX2	0.0587071	824	sgRUNX2	sgRUNX2:SUH	0.861566
MEOX2_1050#HD/11:homeodomain:11:1	D6:sgRUNX2	0.0586909	825	sgRUNX2	sgRUNX2:MEOX2	0.188489
Six3_1644#SIX/2:SIX:280:1	D6:sgKLF1	0.0586243	826	sgKLF1	sgKLF1:Six3	0.00568912
MEF2C_1024#MEF2:MADS:183:0	D6:sgMYC	0.0585088	827	sgMYC	sgMYC:MEF2C	0.464105
ANDR_19#NR/20:nuclearreceptor:248:1	D6:sgRUNX1	0.0584845	828	sgRUNX1	sgRUNX1:ANDR	4.75993e-09
Ahr+Arnt_3#AHR:bHLH:284:0	D6:sgGATA2	0.0584512	829	sgGATA2	sgGATA2:Ahr+Arnt	1
NR1H3_1248#NR/16:nuclearreceptor:45:1	D6:sgRUNX1	0.0582477	830	sgRUNX1	sgRUNX1:NR1H3	5.36988e-15
CENPB_157#CENBP:CENPB:200:1	D6:sgGATA2	0.0581744	831	sgGATA2	sgGATA2:CENPB	1
Tp53_1989#P53-like/3:P53L:234:1	D6:sgGATA1	0.0580859	832	sgGATA1	sgGATA1:Tp53	1.61222e-05
SMCA1_1656#SMARCA1:MYB/SANT:250:1	D6:sgRUNX1	0.0580581	833	sgRUNX1	sgRUNX1:SMCA1	1
ZN136_2096#ZNF136:C2H2:227:1	D6:sgMYC	0.0580466	834	sgMYC	sgMYC:ZN136	0.0257415
RUNX3_1599#RUNX/1:RUNX:179:0	D6:sgGATA2	0.0580453	835	sgGATA2	sgGATA2:RUNX3	6.00761e-65
OSR2_1325#OSR2:C2H2:130:1	D6:sgKLF1	0.0579649	836	sgKLF1	sgKLF1:OSR2	0.775007
ZN582_2134#SMARCA5:MYB/SANT:125:0	D6:sgKLF1	0.057935	837	sgKLF1	sgKLF1:ZN582	0.249769
MYBL1_1099#MYB/3:MYB:255:1	D6:sgRUNX2	0.0578551	838	sgRUNX2	sgRUNX2:MYBL1	1
FEZF1_440#FEZF1:C2H2:122:1	D6:sgGATA2	0.0578034	839	sgGATA2	sgGATA2:FEZF1	1
THRB_1985#NR/5:nuclearreceptor:34:0	D6:sgMYC	0.0576704	840	sgMYC	sgMYC:THRB	1.57491e-08
PBX2_1372#HD/16:homeodomain:21:0	D6:sgKLF1	0.0575945	841	sgKLF1	sgKLF1:PBX2	0.5105
ZNF143_2142#ZNF143:C2H2:172:1	D6:sgRUNX1	0.0574068	842	sgRUNX1	sgRUNX1:ZNF143	0.344665
MZF1_1126#MFZ1:C2H2:199:1	D6:sgMYC	0.0572716	843	sgMYC	sgMYC:MZF1	4.31835e-06
ZNF354C_2153#ZNF53:C2H2:221:1	D6:sgRUNX1	0.057268	844	sgRUNX1	sgRUNX1:ZNF354C	0.0129943
NANOG_1128#OCT4+SOX2:POU:84:0	D6:sgMYC	0.0570033	845	sgMYC	sgMYC:NANOG	1
MECP2_1015#MECP2:MBD:97:1	D6:sgGATA1	0.0569726	846	sgGATA1	sgGATA1:MECP2	1
CUX2_207#CUX/2:CUT:16:0	D6:sgGATA2	0.0568205	847	sgGATA2	sgGATA2:CUX2	0.00343175
OSR2_1325#OSR2:C2H2:130:1	D6:sgRUNX1	0.0567052	848	sgRUNX1	sgRUNX1:OSR2	0.505908
SREBF2_1793#SREBF1:bHLH-ZIP:74:0	D6:sgMYC	0.0566916	849	sgMYC	sgMYC:SREBF2	5.25418e-09
SOX9_1742#SOX/5:HMG:94:0	D6:sgGATA2	0.0564357	850	sgGATA2	sgGATA2:SOX9	0.547528
RXRG_1627#NR/4:nuclearreceptor:33:0	D6:sgKLF1	0.0560092	851	sgKLF1	sgKLF1:RXRG	0.0048674
SRF_1798#SRF:MADS:184:0	D6:sgMYC	0.0560032	852	sgMYC	sgMYC:SRF	3.88853e-05
ZNF435_2159#ZNF435:C2H2:81:1	D6:sgMYC	0.055918	853	sgMYC	sgMYC:ZNF435	0.370266
HLTF_706#HLTF:not_classified:185:1	D6:sgMYC	0.0558875	854	sgMYC	sgMYC:HLTF	0.0928076
ZN331_2114#ZNF331:C2H2:270:1	D6:sgMYC	0.0558686	855	sgMYC	sgMYC:ZN331	7.81098e-11
NR4A2_1295#NR/9:nuclearreceptor:38:1	D6:sgGATA1	0.0557771	856	sgGATA1	sgGATA1:NR4A2	0.00075581
ZN528_2129#ZNF528:C2H2:119:1	D6:sgGATA2	0.0557565	857	sgGATA2	sgGATA2:ZN528	0.0105844
NR2E1_1266#NR/14:nuclearreceptor:43:0	D6:sgKLF1	0.0557337	858	sgKLF1	sgKLF1:NR2E1	0.476411
ZNF435_2159#ZNF435:C2H2:81:1	D6:sgKLF1	0.0556096	859	sgKLF1	sgKLF1:ZNF435	0.524912
EPAS1_358#HIF:bHLH:60:0	D6:sgKLF1	0.0555792	860	sgKLF1	sgKLF1:EPAS1	1
Klf1_915#KLF/SP/1:C2H2:112:0	D6:sgMYC	0.0555583	861	sgMYC	sgMYC:Klf1	0.118391
FOXB1_487#FOX/9:forkhead:279:1	D6:sgMYC	0.0555242	862	sgMYC	sgMYC:FOXB1	0.958435
GCM1_621#GCM:GCM:201:0	D6:sgGATA1	0.0555033	863	sgGATA1	sgGATA1:GCM1	3.28215e-06
Ahr+Arnt_3#AHR:bHLH:284:0	D6:sgRUNX1	0.0553453	864	sgRUNX1	sgRUNX1:Ahr+Arnt	1
ATF4_61#CREB/ATF/3:bZIP:51:0	D6:sgGATA1	0.0553213	865	sgGATA1	sgGATA1:ATF4	1.28842e-18
Znf423_2158#ZNF423:C2H2:177:1	D6:sgRUNX1	0.0552255	866	sgRUNX1	sgRUNX1:Znf423	3.78469e-16
ZN436_2124#ZNF436:C2H2:118:1	D6:sgGATA1	0.0551817	867	sgGATA1	sgGATA1:ZN436	0.000320573
NR4A2_1296#NR/6:nuclearreceptor:35:1	D6:sgRUNX1	0.0551195	868	sgRUNX1	sgRUNX1:NR4A2	1.67318e-06
ZBT48_2053#ZBTB48:C2H2:175:1	D6:sgKLF1	0.0550851	869	sgKLF1	sgKLF1:ZBT48	0.000939485
ZNF410_2157#ZNF410:C2H2:236:0	D6:sgRUNX2	0.0549864	870	sgRUNX2	sgRUNX2:ZNF410	0.637791
ZNF435_2159#ZNF435:C2H2:81:1	D6:sgRUNX1	0.054628	871	sgRUNX1	sgRUNX1:ZNF435	0.0668527
EWSR1-FLI1_435#EWSR1/FLI1:ETS:117:1	D6:sgMYC	0.0545925	872	sgMYC	sgMYC:EWSR1-FLI1	1
AIRE_4#AIRE:not_classified:139:1	D6:sgMYC	0.05443	873	sgMYC	sgMYC:AIRE	0.591866
PBX2_1372#HD/16:homeodomain:21:0	D6:sgRUNX1	0.0542287	874	sgRUNX1	sgRUNX1:PBX2	0.363679
NFKB1_1185#NFKB/2:NFAT:161:1	D6:sgMYC	0.0542238	875	sgMYC	sgMYC:NFKB1	1.74756e-10
ZIC2_2083#ZIC:C2H2:273:0	D6:sgGATA2	0.0542136	876	sgGATA2	sgGATA2:ZIC2	1.7504e-53
ZN680_2137#ZNF680:C2H2:251:1	D6:sgMYC	0.0541512	877	sgMYC	sgMYC:ZN680	0.958435
ZNF8_2169#ZNF85:C2H2:231:1	D6:sgRUNX1	0.054151	878	sgRUNX1	sgRUNX1:ZNF8	0.0914125
NR1D1_1244#NR/19:nuclearreceptor:48:1	D6:sgMYC	0.0538656	879	sgMYC	sgMYC:NR1D1	5.67899e-13
SRF_1798#SRF:MADS:184:0	D6:sgRUNX1	0.0538339	880	sgRUNX1	sgRUNX1:SRF	2.97508e-05
ZSC22_2171#GC-tract:C2H2:113:0	D6:sgKLF1	0.0538048	881	sgKLF1	sgKLF1:ZSC22	1
ZNF232_2145#ZNF232:C2H2:235:1	D6:sgMYC	0.053767	882	sgMYC	sgMYC:ZNF232	1
CENPB_157#CENBP:CENPB:200:1	D6:sgRUNX1	0.053762	883	sgRUNX1	sgRUNX1:CENPB	1
ZNF410_2157#ZNF410:C2H2:236:0	D6:sgMYC	0.0537327	884	sgMYC	sgMYC:ZNF410	0.364407
HINFP1_700#HINFP1/3:C2H2:276:1	D6:sgGATA1	0.0535496	885	sgGATA1	sgGATA1:HINFP1	1
ZNF24_2148#ZNF24:C2H2:198:1	D6:sgRUNX2	0.0535284	886	sgRUNX2	sgRUNX2:ZNF24	0.654308
EN1_349#HD/7:homeodomain:7:0	D6:sgKLF1	0.0534462	887	sgKLF1	sgKLF1:EN1	0.0154606
TFCP2_1954#TFCP2:CP2:259:0	D6:sgMYC	0.0534242	888	sgMYC	sgMYC:TFCP2	1
NR4A2+RXRA_1298#NR/18:nuclearreceptor:47:0	D6:sgKLF1	0.0533983	889	sgKLF1	sgKLF1:NR4A2+RXRA	5.50116e-05
Arid3a_32#HD/18:homeodomain:24:1	D6:sgKLF1	0.0533566	890	sgKLF1	sgKLF1:Arid3a	1
ZN329_2113#ZNF329:C2H2:260:1	D6:sgKLF1	0.0533267	891	sgKLF1	sgKLF1:ZN329	6.51384e-08
HIC1_685#HIC/2:C2H2:243:1	D6:sgKLF1	0.0532908	892	sgKLF1	sgKLF1:HIC1	4.84715e-11
ESR1_377#NR/17:nuclearreceptor:46:0	D6:sgMYC	0.0532028	893	sgMYC	sgMYC:ESR1	7.08448e-38
ZSCAN4_2173#ZSCAN4:C2H2:286:1	D6:sgKLF1	0.0529707	894	sgKLF1	sgKLF1:ZSCAN4	6.66838e-08
ZNF410_2157#ZNF410:C2H2:236:0	D6:sgRUNX1	0.052786	895	sgRUNX1	sgRUNX1:ZNF410	0.568466
EOMES_357#TBX/3:TBX:72:1	D6:sgGATA2	0.0527825	896	sgGATA2	sgGATA2:EOMES	0.481094
CUX2_210#CUX/4:CUT:17:1	D6:sgRUNX2	0.0527029	897	sgRUNX2	sgRUNX2:CUX2	0.133583
HXA1_821#HD/15:homeodomain:20:1	D6:sgKLF1	0.0526773	898	sgKLF1	sgKLF1:HXA1	4.74983e-07
Tp53_1990#P53-like/2:P53L:233:1	D6:sgMYC	0.0525873	899	sgMYC	sgMYC:Tp53	2.88205e-05
MYBL2_1105#MYB/2:MYB:254:0	D6:sgRUNX1	0.0525426	900	sgRUNX1	sgRUNX1:MYBL2	1
RXRG_1627#NR/4:nuclearreceptor:33:0	D6:sgRUNX2	0.0524839	901	sgRUNX2	sgRUNX2:RXRG	0.0503489
Tp53_1990#P53-like/2:P53L:233:1	D6:sgRUNX2	0.0524735	902	sgRUNX2	sgRUNX2:Tp53	0.000325391
Rarg_1530#NR/12:nuclearreceptor:41:0	D6:sgKLF1	0.0524175	903	sgKLF1	sgKLF1:Rarg	8.52471e-09
NFIX_1183#NFI/1:NFI:189:0	D6:sgRUNX2	0.0524099	904	sgRUNX2	sgRUNX2:NFIX	3.2287e-14
HSFY2_817#HSFY2:HSF:209:0	D6:sgKLF1	0.0523556	905	sgKLF1	sgKLF1:HSFY2	1
POU3F4_1443#POU/2:POU:82:0	D6:sgMYC	0.0522747	906	sgMYC	sgMYC:POU3F4	1
DMRT3_238#DMRT3:DM:214:1	D6:sgRUNX2	0.0519768	907	sgRUNX2	sgRUNX2:DMRT3	0.180275
PAX6_1363#PAX/1:PAX:281:0	D6:sgRUNX1	0.0519258	908	sgRUNX1	sgRUNX1:PAX6	0.801314
SOX8_1736#SOX/6:HMG:190:0	D6:sgGATA2	0.0517593	909	sgGATA2	sgGATA2:SOX8	0.573605
MYBL2_1106#MYB/4:MYB:256:0	D6:sgKLF1	0.0517577	910	sgKLF1	sgKLF1:MYBL2	1
RFX5_1566#RFX/3:RFX:246:1	D6:sgMYC	0.0516119	911	sgMYC	sgMYC:RFX5	0.529192
MBD2_1012#MBD2:MBD:239:1	D6:sgRUNX2	0.0515575	912	sgRUNX2	sgRUNX2:MBD2	1
HINFP1_700#HINFP1/3:C2H2:276:1	D6:sgGATA2	0.0515543	913	sgGATA2	sgGATA2:HINFP1	1
P53_1341#P53-like/1:P53L:257:0	D6:sgGATA2	0.0515353	914	sgGATA2	sgGATA2:P53	3.44132e-12
ELF5_320#ETS/1:ETS:98:0	D6:sgGATA2	0.051521	915	sgGATA2	sgGATA2:ELF5	2.81863e-51
ZNF524_2160#ZNF524:C2H2:213:1	D6:sgKLF1	0.0513249	916	sgKLF1	sgKLF1:ZNF524	0.000201426
GLI1_634#GLI:C2H2:262:1	D6:sgRUNX2	0.0513228	917	sgRUNX2	sgRUNX2:GLI1	4.74971e-37
E2F2_259#E2F/1:E2F:186:0	D6:sgRUNX1	0.0512303	918	sgRUNX1	sgRUNX1:E2F2	1
Arid5a_34#ARI5A:ARID:88:1	D6:sgMYC	0.0512183	919	sgMYC	sgMYC:Arid5a	1
ZNF524_2160#ZNF524:C2H2:213:1	D6:sgMYC	0.0511709	920	sgMYC	sgMYC:ZNF524	3.06421e-05
PRDM4_1475#PRDM4:C2H2:225:1	D6:sgRUNX1	0.0510628	921	sgRUNX1	sgRUNX1:PRDM4	1
DMRTB_239#DMRT1:DM:90:0	D6:sgGATA2	0.0509973	922	sgGATA2	sgGATA2:DMRTB	0.224837
STA5B_1809#STAT/2:STAT:171:0	D6:sgGATA2	0.0509545	923	sgGATA2	sgGATA2:STA5B	7.79204e-31
GMEB2_649#GMEB2/3:SAND:278:1	D6:sgRUNX1	0.050804	924	sgRUNX1	sgRUNX1:GMEB2	1
ZNF524_2160#ZNF524:C2H2:213:1	D6:sgRUNX2	0.0507788	925	sgRUNX2	sgRUNX2:ZNF524	0.000163817
ZN418_2122#ZNF418:C2H2:126:1	D6:sgRUNX1	0.0507707	926	sgRUNX1	sgRUNX1:ZN418	1
ZBT14_2049#ZBTB14:C2H2:217:1	D6:sgGATA2	0.0507146	927	sgGATA2	sgGATA2:ZBT14	1
ZKSC1_2092#ZKSCAN1:C2H2:272:1	D6:sgMYC	0.0506768	928	sgMYC	sgMYC:ZKSC1	4.82556e-11
ZBT14_2049#ZBTB14:C2H2:217:1	D6:sgKLF1	0.0505532	929	sgKLF1	sgKLF1:ZBT14	1
ITF2_889#Ebox/CACCTG:bHLH:68:0	D6:sgMYC	0.0505512	930	sgMYC	sgMYC:ITF2	2.57676e-62
NR4A2_1295#NR/9:nuclearreceptor:38:1	D6:sgRUNX1	0.0505044	931	sgRUNX1	sgRUNX1:NR4A2	1.67318e-06
PBX2_1372#HD/16:homeodomain:21:0	D6:sgMYC	0.0505041	932	sgMYC	sgMYC:PBX2	0.519135
SCRT1_1631#SCRT1:C2H2:66:0	D6:sgRUNX2	0.0503865	933	sgRUNX2	sgRUNX2:SCRT1	0.000596946
RXRA_1611#NR/1:nuclearreceptor:30:0	D6:sgGATA2	0.0503778	934	sgGATA2	sgGATA2:RXRA	0.000707602
FOXH1_520#FOX/1:forkhead:76:0	D6:sgRUNX2	0.0503288	935	sgRUNX2	sgRUNX2:FOXH1	0.522066
FOSL1+JUNB_467#AP1/1:bZIP:54:0	D6:sgRUNX2	0.0502538	936	sgRUNX2	sgRUNX2:FOSL1+JUNB	0
ZN554_2132#ZNF554:C2H2:142:1	D6:sgRUNX2	0.0501392	937	sgRUNX2	sgRUNX2:ZN554	0.0429175
DMRTB_239#DMRT1:DM:90:0	D6:sgRUNX1	0.0500921	938	sgRUNX1	sgRUNX1:DMRTB	1
ZN257_2102#ZNF257:C2H2:75:1	D6:sgMYC	0.0498996	939	sgMYC	sgMYC:ZN257	0.339195
RHOXF1_1574#HD/20:homeodomain:26:0	D6:sgMYC	0.0497367	940	sgMYC	sgMYC:RHOXF1	0.00740352
NFATC1_1157#NFAT/4:NFAT:168:1	D6:sgMYC	0.0496037	941	sgMYC	sgMYC:NFATC1	0.517041
ZIC2_2083#ZIC:C2H2:273:0	D6:sgRUNX2	0.0495785	942	sgRUNX2	sgRUNX2:ZIC2	1.38505e-45
E2F2_259#E2F/1:E2F:186:0	D6:sgRUNX2	0.0494822	943	sgRUNX2	sgRUNX2:E2F2	1
HOXD12_791#HD/17:homeodomain:22:0	D6:sgMYC	0.0493862	944	sgMYC	sgMYC:HOXD12	1
ZFP57_2072#ZNF57:C2H2:218:1	D6:sgRUNX2	0.0488418	945	sgRUNX2	sgRUNX2:ZFP57	0.770645
E2F8_281#E2F/3:E2F:157:0	D6:sgMYC	0.0488393	946	sgMYC	sgMYC:E2F8	0.97352
HMBOX1_708#HD/25:homeodomain:210:1	D6:sgMYC	0.0488317	947	sgMYC	sgMYC:HMBOX1	1
BARHL2_80#HD/6:homeodomain:6:0	D6:sgMYC	0.0488094	948	sgMYC	sgMYC:BARHL2	1
HIC1_685#HIC/2:C2H2:243:1	D6:sgGATA1	0.0487707	949	sgGATA1	sgGATA1:HIC1	6.10279e-11
Six3_1644#SIX/2:SIX:280:1	D6:sgGATA2	0.0487694	950	sgGATA2	sgGATA2:Six3	0.00209629
SCRT1_1631#SCRT1:C2H2:66:0	D6:sgKLF1	0.0486794	951	sgKLF1	sgKLF1:SCRT1	8.3248e-05
IRF7_865#IRF/4:IRF:196:1	D6:sgRUNX1	0.0486217	952	sgRUNX1	sgRUNX1:IRF7	0.801314
MBD2_1012#MBD2:MBD:239:1	D6:sgMYC	0.048614	953	sgMYC	sgMYC:MBD2	1
PAX6_1363#PAX/1:PAX:281:0	D6:sgKLF1	0.0485978	954	sgKLF1	sgKLF1:PAX6	1
ZN322_2111#ZNF332:C2H2:152:1	D6:sgMYC	0.0485656	955	sgMYC	sgMYC:ZN322	0.000163756
GMEB2_649#GMEB2/3:SAND:278:1	D6:sgKLF1	0.0484952	956	sgKLF1	sgKLF1:GMEB2	1
FOXA2_482#FOX/4:forkhead:79:0	D6:sgMYC	0.0484885	957	sgMYC	sgMYC:FOXA2	9.72488e-07
GMEB2_648#GMEB2/1:SAND:223:1	D6:sgMYC	0.0484599	958	sgMYC	sgMYC:GMEB2	1
TCF7_1892#LEF1:HMG:120:0	D6:sgRUNX1	0.0484123	959	sgRUNX1	sgRUNX1:TCF7	1
ZNF85_2170#ZNF85:C2H2:127:1	D6:sgRUNX2	0.0482048	960	sgRUNX2	sgRUNX2:ZNF85	0.591126
SNAI2_1661#SNAI2:C2H2:67:1	D6:sgGATA2	0.0480438	961	sgGATA2	sgGATA2:SNAI2	1.64938e-105
KLF5_933#KLF/SP/2:C2H2:109:0	D6:sgRUNX1	0.0479516	962	sgRUNX1	sgRUNX1:KLF5	1
CEBPB_142#CCAAT/CEBP:bZIP:52:0	D6:sgMYC	0.0479103	963	sgMYC	sgMYC:CEBPB	0.0183094
ERR3_374#NR/7:nuclearreceptor:36:0	D6:sgGATA2	0.0478636	964	sgGATA2	sgGATA2:ERR3	5.21413e-13
ZNF306_2152#ZNF306:C2H2:229:1	D6:sgKLF1	0.0478486	965	sgKLF1	sgKLF1:ZNF306	0.240906
ZN431_2123#ZNF431:C2H2:228:1	D6:sgMYC	0.0477462	966	sgMYC	sgMYC:ZN431	0.0151266
TBX20_1859#SMAD:SMAD:129:0	D6:sgMYC	0.0475296	967	sgMYC	sgMYC:TBX20	1.50772e-09
SREBF2_1793#SREBF1:bHLH-ZIP:74:0	D6:sgGATA2	0.0473948	968	sgGATA2	sgGATA2:SREBF2	7.19425e-14
HSFY2_817#HSFY2:HSF:209:0	D6:sgRUNX1	0.0473527	969	sgRUNX1	sgRUNX1:HSFY2	1
THAP1_1982#THAP1:not_classified:132:1	D6:sgGATA1	0.0472073	970	sgGATA1	sgGATA1:THAP1	4.28795e-10
MTF1_1088#MTF1:C2H2:206:0	D6:sgRUNX1	0.0469876	971	sgRUNX1	sgRUNX1:MTF1	0.801314
HEN1_668#HEN1:bHLH:64:1	D6:sgKLF1	0.0469255	972	sgKLF1	sgKLF1:HEN1	0.0173182
T_1832#TBX/1:TBX:70:0	D6:sgRUNX2	0.0469186	973	sgRUNX2	sgRUNX2:T	0.107117
BCL6B_103#BCL6/1:C2H2:169:0	D6:sgRUNX2	0.0468339	974	sgRUNX2	sgRUNX2:BCL6B	0.443225
AIRE_4#AIRE:not_classified:139:1	D6:sgRUNX2	0.0467901	975	sgRUNX2	sgRUNX2:AIRE	0.781514
ZBT48_2053#ZBTB48:C2H2:175:1	D6:sgRUNX2	0.0467169	976	sgRUNX2	sgRUNX2:ZBT48	0.000477273
NR1D1_1244#NR/19:nuclearreceptor:48:1	D6:sgKLF1	0.0466169	977	sgKLF1	sgKLF1:NR1D1	1.4496e-18
ZNF784_2168#ZNF784:C2H2:222:1	D6:sgMYC	0.0465607	978	sgMYC	sgMYC:ZNF784	0.00793053
ZBT48_2053#ZBTB48:C2H2:175:1	D6:sgGATA2	0.0465456	979	sgGATA2	sgGATA2:ZBT48	0.00349038
MYBL1_1099#MYB/3:MYB:255:1	D6:sgKLF1	0.0465403	980	sgKLF1	sgKLF1:MYBL1	1
DMRTB_239#DMRT1:DM:90:0	D6:sgRUNX2	0.046523	981	sgRUNX2	sgRUNX2:DMRTB	0.0936271
ZN140_2097#ZNF140:C2H2:143:1	D6:sgGATA1	0.0464878	982	sgGATA1	sgGATA1:ZN140	0.151376
Nr2e3_1270#NR2E3:nuclearreceptor:216:1	D6:sgRUNX1	0.0464293	983	sgRUNX1	sgRUNX1:Nr2e3	1
HXA13_825#CPEB1:RRM:23:0	D6:sgMYC	0.046324	984	sgMYC	sgMYC:HXA13	0.872325
NFKB1_1185#NFKB/2:NFAT:161:1	D6:sgRUNX2	0.0462705	985	sgRUNX2	sgRUNX2:NFKB1	5.04969e-13
VDR_2019#NR/15:nuclearreceptor:44:0	D6:sgMYC	0.0461949	986	sgMYC	sgMYC:VDR	0.000411543
TFCP2_1954#TFCP2:CP2:259:0	D6:sgGATA2	0.0461293	987	sgGATA2	sgGATA2:TFCP2	1
Lhx3_956#HD/9:homeodomain:9:1	D6:sgMYC	0.0460905	988	sgMYC	sgMYC:Lhx3	0.517041
SRY_1804#SOX/1:HMG:89:0	D6:sgMYC	0.0460043	989	sgMYC	sgMYC:SRY	0.896325
Spz1_1784#SPZ1:bHLH-ZIP:150:1	D6:sgRUNX2	0.0458002	990	sgRUNX2	sgRUNX2:Spz1	0.0429175
DUXA_247#HD/8:homeodomain:8:0	D6:sgGATA2	0.0456706	991	sgGATA2	sgGATA2:DUXA	0.666925
FOSL2+JUN_474#CREB/ATF/1:bZIP:49:0	D6:sgMYC	0.0455564	992	sgMYC	sgMYC:FOSL2+JUN	0.000107509
HINFP_695#HINFP1/1:C2H2:274:0	D6:sgMYC	0.0454315	993	sgMYC	sgMYC:HINFP	1
Foxj3_539#FOX/3:forkhead:78:0	D6:sgGATA2	0.0453829	994	sgGATA2	sgGATA2:Foxj3	1
GMEB2_648#GMEB2/1:SAND:223:1	D6:sgKLF1	0.0453679	995	sgKLF1	sgKLF1:GMEB2	1
HIC1_685#HIC/2:C2H2:243:1	D6:sgMYC	0.045367	996	sgMYC	sgMYC:HIC1	4.69043e-08
ZBTB6_2059#ZBTB6:C2H2:146:1	D6:sgRUNX1	0.0452612	997	sgRUNX1	sgRUNX1:ZBTB6	1
CDX1_129#HD/13:homeodomain:18:1	D6:sgKLF1	0.0452151	998	sgKLF1	sgKLF1:CDX1	0.679458
SOX8_1736#SOX/6:HMG:190:0	D6:sgKLF1	0.0451882	999	sgKLF1	sgKLF1:SOX8	0.48095
ZNF713_2162#ZNF713:C2H2:230:1	D6:sgRUNX2	0.0451806	1000	sgRUNX2	sgRUNX2:ZNF713	0.428048
REST_1544#REST/NRSF:C2H2:151:1	D6:sgRUNX1	0.0451493	1001	sgRUNX1	sgRUNX1:REST	8.4821e-10
SOX9_1740#SOX/8:HMG:202:0	D6:sgRUNX1	0.0449559	1002	sgRUNX1	sgRUNX1:SOX9	0.108801
ZN322_2111#ZNF332:C2H2:152:1	D6:sgKLF1	0.0449216	1003	sgKLF1	sgKLF1:ZN322	1.55962e-06
ZNF24_2148#ZNF24:C2H2:198:1	D6:sgMYC	0.0448329	1004	sgMYC	sgMYC:ZNF24	0.917207
CTCF_196#CTCF:C2H2:265:0	D6:sgRUNX2	0.0447999	1005	sgRUNX2	sgRUNX2:CTCF	3.59013e-185
MYBL2_1106#MYB/4:MYB:256:0	D6:sgMYC	0.044795	1006	sgMYC	sgMYC:MYBL2	1
NKX21_1213#HD/22:homeodomain:28:0	D6:sgKLF1	0.0447697	1007	sgKLF1	sgKLF1:NKX21	0.00733864
ZN431_2123#ZNF431:C2H2:228:1	D6:sgRUNX2	0.0447374	1008	sgRUNX2	sgRUNX2:ZN431	0.041963
SMAD2_1647#ZNF335:C2H2:153:1	D6:sgGATA2	0.0447207	1009	sgGATA2	sgGATA2:SMAD2	2.94193e-24
TYY1_2000#YY1:C2H2:145:1	D6:sgKLF1	0.0446704	1010	sgKLF1	sgKLF1:TYY1	9.77423e-28
FOXB1_487#FOX/9:forkhead:279:1	D6:sgRUNX2	0.0446195	1011	sgRUNX2	sgRUNX2:FOXB1	1
ZN549_2131#ZNF549:C2H2:134:1	D6:sgGATA2	0.0446128	1012	sgGATA2	sgGATA2:ZN549	0.0011841
Rfx1_1548#RFX/1:RFX:247:0	D6:sgMYC	0.0446053	1013	sgMYC	sgMYC:Rfx1	1.57692e-21
ZN382_2119#ZNF382:C2H2:154:1	D6:sgMYC	0.0445088	1014	sgMYC	sgMYC:ZN382	0.269185
GMEB2_647#GMEB2/2:SAND:277:0	D6:sgGATA2	0.0445	1015	sgGATA2	sgGATA2:GMEB2	1
ZN586_2135#ZNF586:C2H2:197:1	D6:sgMYC	0.0443535	1016	sgMYC	sgMYC:ZN586	0.991821
GFI1B_633#GFI:C2H2:181:0	D6:sgMYC	0.0442771	1017	sgMYC	sgMYC:GFI1B	0.000156484
TBX20_1859#SMAD:SMAD:129:0	D6:sgRUNX1	0.0440959	1018	sgRUNX1	sgRUNX1:TBX20	8.37563e-08
HXA9_827#HD/14:homeodomain:19:0	D6:sgMYC	0.0440039	1019	sgMYC	sgMYC:HXA9	0.286972
PRDM1_1471#PRDM1:C2H2:105:1	D6:sgGATA2	0.0440012	1020	sgGATA2	sgGATA2:PRDM1	0.810896
ZSC31_2172#ZSCAN3:C2H2:133:1	D6:sgRUNX1	0.0439426	1021	sgRUNX1	sgRUNX1:ZSC31	0.00711422
SOX7_1726#SOX/4:HMG:93:0	D6:sgRUNX1	0.0437883	1022	sgRUNX1	sgRUNX1:SOX7	0.983978
Lhx3_956#HD/9:homeodomain:9:1	D6:sgRUNX2	0.0437025	1023	sgRUNX2	sgRUNX2:Lhx3	0.467959
Ddit3+Cebpa_218#DDIT3+CEBPA:bZIP:215:1	D6:sgKLF1	0.0436012	1024	sgKLF1	sgKLF1:Ddit3+Cebpa	0.00671576
REST_1544#REST/NRSF:C2H2:151:1	D6:sgRUNX2	0.0435571	1025	sgRUNX2	sgRUNX2:REST	9.90357e-13
MEF2C_1024#MEF2:MADS:183:0	D6:sgGATA2	0.0434507	1026	sgGATA2	sgGATA2:MEF2C	0.0108058
HINFP_695#HINFP1/1:C2H2:274:0	D6:sgRUNX2	0.0434365	1027	sgRUNX2	sgRUNX2:HINFP	1
HIC1_685#HIC/2:C2H2:243:1	D6:sgGATA2	0.043436	1028	sgGATA2	sgGATA2:HIC1	2.14425e-15
ERR3_374#NR/7:nuclearreceptor:36:0	D6:sgRUNX2	0.0433299	1029	sgRUNX2	sgRUNX2:ERR3	2.3872e-10
NFATC1_1156#NFAT/3:NFAT:102:1	D6:sgRUNX2	0.0433113	1030	sgRUNX2	sgRUNX2:NFATC1	0.598013
Six3_1644#SIX/2:SIX:280:1	D6:sgMYC	0.0431556	1031	sgMYC	sgMYC:Six3	0.0277589
Creb5_186#CREB/ATF/2:bZIP:50:0	D6:sgRUNX1	0.0430574	1032	sgRUNX1	sgRUNX1:Creb5	0.00651583
Stat6_1825#STAT/1:STAT:167:0	D6:sgMYC	0.0430565	1033	sgMYC	sgMYC:Stat6	0.98788
ZN436_2124#ZNF436:C2H2:118:1	D6:sgMYC	0.042961	1034	sgMYC	sgMYC:ZN436	0.00526223
ZNF282_2150#ZNF282:C2H2:163:1	D6:sgGATA2	0.0429598	1035	sgGATA2	sgGATA2:ZNF282	0.200904
OVOL1_1336#OVOL1:C2H2:240:1	D6:sgMYC	0.0429129	1036	sgMYC	sgMYC:OVOL1	0.00283357
OTX1_1326#HD/19:homeodomain:25:1	D6:sgGATA2	0.0428195	1037	sgGATA2	sgGATA2:OTX1	0.663218
MZF1_1126#MFZ1:C2H2:199:1	D6:sgRUNX2	0.042775	1038	sgRUNX2	sgRUNX2:MZF1	0.000325391
ZN549_2131#ZNF549:C2H2:134:1	D6:sgRUNX1	0.04267	1039	sgRUNX1	sgRUNX1:ZN549	0.014121
NR2E1_1266#NR/14:nuclearreceptor:43:0	D6:sgGATA2	0.0426067	1040	sgGATA2	sgGATA2:NR2E1	0.703778
THRB_1986#NR/10:nuclearreceptor:39:1	D6:sgRUNX1	0.0426059	1041	sgRUNX1	sgRUNX1:THRB	6.04799e-07
ESR1_377#NR/17:nuclearreceptor:46:0	D6:sgGATA2	0.0425974	1042	sgGATA2	sgGATA2:ESR1	1.2939e-63
NFIX_1183#NFI/1:NFI:189:0	D6:sgRUNX1	0.0425346	1043	sgRUNX1	sgRUNX1:NFIX	1.08069e-18
NR4A2+RXRA_1298#NR/18:nuclearreceptor:47:0	D6:sgRUNX2	0.0421784	1044	sgRUNX2	sgRUNX2:NR4A2+RXRA	7.18693e-06
ATF4_61#CREB/ATF/3:bZIP:51:0	D6:sgRUNX2	0.041994	1045	sgRUNX2	sgRUNX2:ATF4	7.03994e-21
ZN768_2139#ZNF768:C2H2:137:1	D6:sgGATA2	0.0418756	1046	sgGATA2	sgGATA2:ZN768	6.81062e-22
ZN708_2138#ZNF708:C2H2:136:1	D6:sgMYC	0.041811	1047	sgMYC	sgMYC:ZN708	0.00023766
GFI1B_633#GFI:C2H2:181:0	D6:sgRUNX2	0.0417905	1048	sgRUNX2	sgRUNX2:GFI1B	0.000108991
MEIS1_1032#MIES:MEIS:69:1	D6:sgRUNX2	0.0417328	1049	sgRUNX2	sgRUNX2:MEIS1	0.428048
THRB_1987#NR/8:nuclearreceptor:37:1	D6:sgMYC	0.0417319	1050	sgMYC	sgMYC:THRB	1.57491e-08
THAP1_1982#THAP1:not_classified:132:1	D6:sgRUNX2	0.0416732	1051	sgRUNX2	sgRUNX2:THAP1	6.26386e-09
E2F5_272#E2F/4:E2F:158:0	D6:sgGATA1	0.0414161	1052	sgGATA1	sgGATA1:E2F5	1
E2F5_272#E2F/4:E2F:158:0	D6:sgGATA2	0.041362	1053	sgGATA2	sgGATA2:E2F5	1
IRF7_865#IRF/4:IRF:196:1	D6:sgGATA2	0.0413593	1054	sgGATA2	sgGATA2:IRF7	0.121706
ZN586_2135#ZNF586:C2H2:197:1	D6:sgGATA1	0.0413448	1055	sgGATA1	sgGATA1:ZN586	0.889453
Zfp652_2073#ZNF652:C2H2:232:1	D6:sgKLF1	0.0413003	1056	sgKLF1	sgKLF1:Zfp652	0.548901
ZBED1_2047#ZBED1:C2H2:237:1	D6:sgKLF1	0.0411262	1057	sgKLF1	sgKLF1:ZBED1	1
Mecom_1014#EVI1/MECOM:C2H2:241:0	D6:sgRUNX1	0.0410048	1058	sgRUNX1	sgRUNX1:Mecom	0.00158142
OTX1_1326#HD/19:homeodomain:25:1	D6:sgRUNX1	0.0409866	1059	sgRUNX1	sgRUNX1:OTX1	0.434106
Z324A_2045#ZNF324:C2H2:115:1	D6:sgRUNX1	0.0409075	1060	sgRUNX1	sgRUNX1:Z324A	0.0206459
E2F2_259#E2F/1:E2F:186:0	D6:sgKLF1	0.0408012	1061	sgKLF1	sgKLF1:E2F2	1
VENTX_2024#HD/3:homeodomain:3:1	D6:sgRUNX2	0.0407838	1062	sgRUNX2	sgRUNX2:VENTX	0.013555
EPAS1_358#HIF:bHLH:60:0	D6:sgMYC	0.0406954	1063	sgMYC	sgMYC:EPAS1	1
SIX2_1643#SIX/1:SIX:180:0	D6:sgMYC	0.0406661	1064	sgMYC	sgMYC:SIX2	0.0143407
ZBT7A_2054#ZBTB7A:C2H2:267:1	D6:sgGATA2	0.0405578	1065	sgGATA2	sgGATA2:ZBT7A	1.48272e-09
CUX2_207#CUX/2:CUT:16:0	D6:sgRUNX1	0.0405568	1066	sgRUNX1	sgRUNX1:CUX2	0.101358
EWSR1-FLI1_435#EWSR1/FLI1:ETS:117:1	D6:sgRUNX2	0.0404515	1067	sgRUNX2	sgRUNX2:EWSR1-FLI1	1
RFX3_1561#RFX/2:RFX:245:0	D6:sgRUNX2	0.040383	1068	sgRUNX2	sgRUNX2:RFX3	0.284465
Spz1_1784#SPZ1:bHLH-ZIP:150:1	D6:sgMYC	0.0403192	1069	sgMYC	sgMYC:Spz1	0.00740352
Zfp652_2073#ZNF652:C2H2:232:1	D6:sgMYC	0.0403125	1070	sgMYC	sgMYC:Zfp652	0.854256
OVOL1_1336#OVOL1:C2H2:240:1	D6:sgRUNX2	0.0402827	1071	sgRUNX2	sgRUNX2:OVOL1	0.0226966
ZNF143_2142#ZNF143:C2H2:172:1	D6:sgRUNX2	0.0402689	1072	sgRUNX2	sgRUNX2:ZNF143	0.837196
FOXH1_520#FOX/1:forkhead:76:0	D6:sgGATA2	0.0401994	1073	sgGATA2	sgGATA2:FOXH1	1
ITF2_889#Ebox/CACCTG:bHLH:68:0	D6:sgGATA2	0.0401	1074	sgGATA2	sgGATA2:ITF2	1.43983e-94
ZN418_2122#ZNF418:C2H2:126:1	D6:sgRUNX2	0.0400722	1075	sgRUNX2	sgRUNX2:ZN418	1
Foxj3_538#FOX/8:forkhead:203:0	D6:sgKLF1	0.0399686	1076	sgKLF1	sgKLF1:Foxj3	0.962256
KLF8_938#KLF/SP/3:C2H2:285:1	D6:sgRUNX2	0.0398615	1077	sgRUNX2	sgRUNX2:KLF8	5.10049e-05
OZF_1339#ZNF146:C2H2:208:1	D6:sgKLF1	0.0398563	1078	sgKLF1	sgKLF1:OZF	1
THRB_1986#NR/10:nuclearreceptor:39:1	D6:sgGATA2	0.0398352	1079	sgGATA2	sgGATA2:THRB	4.5852e-07
MYC_1108#Ebox/CACGTG/2:bHLH:59:0	D6:sgGATA1	0.0398323	1080	sgGATA1	sgGATA1:MYC	0.00478454
NRF1_1306#NRF1:CNC-bZIP:192:0	D6:sgGATA2	0.0398279	1081	sgGATA2	sgGATA2:NRF1	2.04031e-06
ERR3_374#NR/7:nuclearreceptor:36:0	D6:sgKLF1	0.0398162	1082	sgKLF1	sgKLF1:ERR3	9.3242e-16
ZNF41_2155#ZNF41:C2H2:124:1	D6:sgGATA2	0.0397468	1083	sgGATA2	sgGATA2:ZNF41	0.0855609
ZN582_2134#SMARCA5:MYB/SANT:125:0	D6:sgRUNX1	0.0396955	1084	sgRUNX1	sgRUNX1:ZN582	0.0406213
ZNF740_2163#ZIC/2:C2H2:110:0	D6:sgMYC	0.0396886	1085	sgMYC	sgMYC:ZNF740	0.000286824
HOXD12_791#HD/17:homeodomain:22:0	D6:sgRUNX1	0.0396827	1086	sgRUNX1	sgRUNX1:HOXD12	1
POU2F2_1423#POU/1:POU:85:0	D6:sgMYC	0.0396624	1087	sgMYC	sgMYC:POU2F2	1
ZNF384_2154#ZNF384/2:C2H2:194:1	D6:sgMYC	0.0396325	1088	sgMYC	sgMYC:ZNF384	7.22426e-11
PBX2_1373#HD/12:homeodomain:12:0	D6:sgGATA2	0.0395796	1089	sgGATA2	sgGATA2:PBX2	0.0666133
FOXO3_563#FOX/7:forkhead:164:0	D6:sgKLF1	0.0394382	1090	sgKLF1	sgKLF1:FOXO3	0.017595
INSM1_844#INSM1:C2H2:266:0	D6:sgMYC	0.0393851	1091	sgMYC	sgMYC:INSM1	0.0277589
SPDEF_1770#SPDEF/1:ETS:211:0	D6:sgGATA2	0.0393461	1092	sgGATA2	sgGATA2:SPDEF	0.8597
Klf1_915#KLF/SP/1:C2H2:112:0	D6:sgRUNX2	0.0393102	1093	sgRUNX2	sgRUNX2:Klf1	0.0526713
Arid3a_32#HD/18:homeodomain:24:1	D6:sgMYC	0.0392071	1094	sgMYC	sgMYC:Arid3a	1
CREB3_175#CREB3/XBP1:bZIP:61:0	D6:sgKLF1	0.0391758	1095	sgKLF1	sgKLF1:CREB3	1
SREBF2_1793#SREBF1:bHLH-ZIP:74:0	D6:sgRUNX2	0.0390597	1096	sgRUNX2	sgRUNX2:SREBF2	5.84472e-09
BC11A_98#IRF/2:IRF:106:1	D6:sgGATA2	0.0389804	1097	sgGATA2	sgGATA2:BC11A	1.45708e-07
ZN322_2111#ZNF332:C2H2:152:1	D6:sgGATA2	0.0389548	1098	sgGATA2	sgGATA2:ZN322	2.07395e-06
PRDM4_1475#PRDM4:C2H2:225:1	D6:sgGATA2	0.0389247	1099	sgGATA2	sgGATA2:PRDM4	1
SCRT1_1631#SCRT1:C2H2:66:0	D6:sgGATA2	0.0389082	1100	sgGATA2	sgGATA2:SCRT1	2.47099e-05
MGA_1054#TBX/4:TBX:73:0	D6:sgMYC	0.0387924	1101	sgMYC	sgMYC:MGA	2.15208e-11
ZNF784_2168#ZNF784:C2H2:222:1	D6:sgRUNX1	0.0386218	1102	sgRUNX1	sgRUNX1:ZNF784	0.000218702
ZSC31_2172#ZSCAN3:C2H2:133:1	D6:sgKLF1	0.0386181	1103	sgKLF1	sgKLF1:ZSC31	0.0243639
SMCA1_1656#SMARCA1:MYB/SANT:250:1	D6:sgRUNX2	0.0385877	1104	sgRUNX2	sgRUNX2:SMCA1	1
HOMEZ_739#HOMEZ:HOMEZ:195:1	D6:sgRUNX2	0.0384747	1105	sgRUNX2	sgRUNX2:HOMEZ	0.822551
HMBOX1_708#HD/25:homeodomain:210:1	D6:sgGATA1	0.0382455	1106	sgGATA1	sgGATA1:HMBOX1	1
NR2E3_1269#NR/2:nuclearreceptor:31:1	D6:sgMYC	0.0381876	1107	sgMYC	sgMYC:NR2E3	1
SOX5_1721#SOX/2:HMG:91:1	D6:sgMYC	0.0380808	1108	sgMYC	sgMYC:SOX5	0.625552
Znf423_2158#ZNF423:C2H2:177:1	D6:sgMYC	0.0380774	1109	sgMYC	sgMYC:Znf423	1.08992e-14
TBX4_1878#TBX/2:TBX:71:0	D6:sgRUNX2	0.0380584	1110	sgRUNX2	sgRUNX2:TBX4	1.50705e-10
ZN317_2109#ZNF317:C2H2:56:1	D6:sgRUNX1	0.0379133	1111	sgRUNX1	sgRUNX1:ZN317	0.53195
NR1D1_1244#NR/19:nuclearreceptor:48:1	D6:sgGATA2	0.0378743	1112	sgGATA2	sgGATA2:NR1D1	2.95683e-22
RHOXF1_1574#HD/20:homeodomain:26:0	D6:sgGATA2	0.0378638	1113	sgGATA2	sgGATA2:RHOXF1	0.000157025
HLTF_706#HLTF:not_classified:185:1	D6:sgRUNX1	0.0378556	1114	sgRUNX1	sgRUNX1:HLTF	0.0634423
ARI5B_30#ARI5B:ARID:86:1	D6:sgGATA2	0.0378395	1115	sgGATA2	sgGATA2:ARI5B	0.0207407
DMRT3_238#DMRT3:DM:214:1	D6:sgGATA2	0.037789	1116	sgGATA2	sgGATA2:DMRT3	0.00267774
ZNF24_2148#ZNF24:C2H2:198:1	D6:sgKLF1	0.0377728	1117	sgKLF1	sgKLF1:ZNF24	0.996241
PRD14_1469#PRDM14:C2H2:149:0	D6:sgRUNX2	0.0376619	1118	sgRUNX2	sgRUNX2:PRD14	0.109635
NR1H3_1248#NR/16:nuclearreceptor:45:1	D6:sgRUNX2	0.0376424	1119	sgRUNX2	sgRUNX2:NR1H3	9.79614e-19
ZNF713_2162#ZNF713:C2H2:230:1	D6:sgRUNX1	0.0373957	1120	sgRUNX1	sgRUNX1:ZNF713	0.987181
POU2F2_1423#POU/1:POU:85:0	D6:sgRUNX2	0.0373659	1121	sgRUNX2	sgRUNX2:POU2F2	1
NKX3-1_1219#HD/4:homeodomain:4:0	D6:sgGATA2	0.0372603	1122	sgGATA2	sgGATA2:NKX3-1	0.0992521
ZN140_2097#ZNF140:C2H2:143:1	D6:sgKLF1	0.0369909	1123	sgKLF1	sgKLF1:ZN140	0.133233
ZBTB49_2058#ZBTB49:C2H2:226:1	D6:sgRUNX2	0.0368264	1124	sgRUNX2	sgRUNX2:ZBTB49	1
NR4A2_1296#NR/6:nuclearreceptor:35:1	D6:sgMYC	0.0368253	1125	sgMYC	sgMYC:NR4A2	1.46175e-05
TEAD3_1908#TEAD:TEA:166:0	D6:sgRUNX1	0.0368185	1126	sgRUNX1	sgRUNX1:TEAD3	0.0835988
NFATC2_1158#NFAT/1:NFAT:100:0	D6:sgMYC	0.0368115	1127	sgMYC	sgMYC:NFATC2	1
EN1_349#HD/7:homeodomain:7:0	D6:sgRUNX1	0.036377	1128	sgRUNX1	sgRUNX1:EN1	0.0161501
SMAD2_1646#SMAD:SMAD:147:0	D6:sgMYC	0.0363533	1129	sgMYC	sgMYC:SMAD2	2.63999e-14
NR2E1_1266#NR/14:nuclearreceptor:43:0	D6:sgRUNX2	0.0361252	1130	sgRUNX2	sgRUNX2:NR2E1	1
ZN768_2139#ZNF768:C2H2:137:1	D6:sgKLF1	0.0360107	1131	sgKLF1	sgKLF1:ZN768	1.7528e-16
HXA13_825#CPEB1:RRM:23:0	D6:sgGATA2	0.0359715	1132	sgGATA2	sgGATA2:HXA13	1
MYBL2_1104#MYB/1:MYB:253:0	D6:sgKLF1	0.0359407	1133	sgKLF1	sgKLF1:MYBL2	1
OVOL1_1336#OVOL1:C2H2:240:1	D6:sgGATA1	0.0357073	1134	sgGATA1	sgGATA1:OVOL1	0.00664532
MZF1_1124#MZF1:C2H2:114:1	D6:sgRUNX1	0.0356998	1135	sgRUNX1	sgRUNX1:MZF1	1.41604e-06
PRD14_1469#PRDM14:C2H2:149:0	D6:sgMYC	0.0356676	1136	sgMYC	sgMYC:PRD14	0.228669
MZF1_1125#REL-halfsite:NFAT:162:1	D6:sgRUNX1	0.0356583	1137	sgRUNX1	sgRUNX1:MZF1	1.41604e-06
ZN257_2102#ZNF257:C2H2:75:1	D6:sgRUNX1	0.0356558	1138	sgRUNX1	sgRUNX1:ZN257	0.263754
NKX28_1217#HD/21:homeodomain:27:1	D6:sgKLF1	0.0356239	1139	sgKLF1	sgKLF1:NKX28	0.808174
ZBT14_2049#ZBTB14:C2H2:217:1	D6:sgRUNX1	0.0356084	1140	sgRUNX1	sgRUNX1:ZBT14	1
T_1832#TBX/1:TBX:70:0	D6:sgKLF1	0.0355913	1141	sgKLF1	sgKLF1:T	0.0283692
ZNF41_2155#ZNF41:C2H2:124:1	D6:sgRUNX2	0.0355782	1142	sgRUNX2	sgRUNX2:ZNF41	0.00194621
ZBTB49_2058#ZBTB49:C2H2:226:1	D6:sgRUNX1	0.0355227	1143	sgRUNX1	sgRUNX1:ZBTB49	1
SREBF2_1793#SREBF1:bHLH-ZIP:74:0	D6:sgKLF1	0.0355027	1144	sgKLF1	sgKLF1:SREBF2	2.22285e-09
PBX2_1373#HD/12:homeodomain:12:0	D6:sgKLF1	0.0354703	1145	sgKLF1	sgKLF1:PBX2	0.5105
HINFP1_700#HINFP1/3:C2H2:276:1	D6:sgMYC	0.0354392	1146	sgMYC	sgMYC:HINFP1	1
LYL1_978#Ebox/CAGATGG:bHLH:63:0	D6:sgRUNX2	0.0353588	1147	sgRUNX2	sgRUNX2:LYL1	1.02466e-25
Creb5_186#CREB/ATF/2:bZIP:50:0	D6:sgRUNX2	0.0353535	1148	sgRUNX2	sgRUNX2:Creb5	0.0078053
SMAD2_1647#ZNF335:C2H2:153:1	D6:sgRUNX1	0.0353514	1149	sgRUNX1	sgRUNX1:SMAD2	5.652e-15
SPDEF_1770#SPDEF/1:ETS:211:0	D6:sgMYC	0.0353466	1150	sgMYC	sgMYC:SPDEF	0.930269
ZNF713_2162#ZNF713:C2H2:230:1	D6:sgGATA2	0.0351224	1151	sgGATA2	sgGATA2:ZNF713	0.457566
MECP2_1015#MECP2:MBD:97:1	D6:sgRUNX1	0.0351028	1152	sgRUNX1	sgRUNX1:MECP2	1
SNAI2_1661#SNAI2:C2H2:67:1	D6:sgRUNX1	0.0350803	1153	sgRUNX1	sgRUNX1:SNAI2	4.73321e-45
ZN708_2138#ZNF708:C2H2:136:1	D6:sgRUNX2	0.0350589	1154	sgRUNX2	sgRUNX2:ZN708	0.00220049
Lhx8_968#HD/1:homeodomain:1:0	D6:sgGATA1	0.0350572	1155	sgGATA1	sgGATA1:Lhx8	0.0416759
NKX3-1_1219#HD/4:homeodomain:4:0	D6:sgKLF1	0.0350218	1156	sgKLF1	sgKLF1:NKX3-1	0.294698
ZN667_2136#ZNF667:C2H2:141:1	D6:sgGATA2	0.0349025	1157	sgGATA2	sgGATA2:ZN667	0.0268605
ITF2_889#Ebox/CACCTG:bHLH:68:0	D6:sgRUNX1	0.0348795	1158	sgRUNX1	sgRUNX1:ITF2	8.18417e-63
ZIC2_2083#ZIC:C2H2:273:0	D6:sgKLF1	0.0347555	1159	sgKLF1	sgKLF1:ZIC2	6.90908e-44
GMEB2_647#GMEB2/2:SAND:277:0	D6:sgRUNX2	0.0345121	1160	sgRUNX2	sgRUNX2:GMEB2	1
SOX9_1742#SOX/5:HMG:94:0	D6:sgRUNX1	0.0344087	1161	sgRUNX1	sgRUNX1:SOX9	0.108801
FOXB1_488#FOX/6:forkhead:87:1	D6:sgRUNX2	0.0344055	1162	sgRUNX2	sgRUNX2:FOXB1	1
Znf423_2158#ZNF423:C2H2:177:1	D6:sgRUNX2	0.0341539	1163	sgRUNX2	sgRUNX2:Znf423	5.9728e-16
SMAD2_1646#SMAD:SMAD:147:0	D6:sgRUNX1	0.0340702	1164	sgRUNX1	sgRUNX1:SMAD2	5.652e-15
SIX2_1643#SIX/1:SIX:180:0	D6:sgGATA2	0.0340258	1165	sgGATA2	sgGATA2:SIX2	0.00726056
Lhx8_968#HD/1:homeodomain:1:0	D6:sgMYC	0.0340093	1166	sgMYC	sgMYC:Lhx8	0.106617
ZSC31_2172#ZSCAN3:C2H2:133:1	D6:sgMYC	0.0339939	1167	sgMYC	sgMYC:ZSC31	0.00580204
ZSCAN4_2173#ZSCAN4:C2H2:286:1	D6:sgRUNX2	0.0339677	1168	sgRUNX2	sgRUNX2:ZSCAN4	1.57679e-05
E2F2_259#E2F/1:E2F:186:0	D6:sgGATA2	0.0339507	1169	sgGATA2	sgGATA2:E2F2	1
Mecom_1014#EVI1/MECOM:C2H2:241:0	D6:sgMYC	0.0339237	1170	sgMYC	sgMYC:Mecom	0.0451916
PRDM5_1476#PRDM5:C2H2:116:1	D6:sgRUNX1	0.0338107	1171	sgRUNX1	sgRUNX1:PRDM5	0.0136174
HIC1_685#HIC/2:C2H2:243:1	D6:sgRUNX2	0.0337801	1172	sgRUNX2	sgRUNX2:HIC1	3.46313e-13
MYBL2_1104#MYB/1:MYB:253:0	D6:sgRUNX2	0.0336761	1173	sgRUNX2	sgRUNX2:MYBL2	1
NFIA_1165#NFI/3:NFI:128:1	D6:sgRUNX1	0.0333291	1174	sgRUNX1	sgRUNX1:NFIA	1.34931e-14
ZN582_2134#SMARCA5:MYB/SANT:125:0	D6:sgGATA2	0.033298	1175	sgGATA2	sgGATA2:ZN582	0.575427
PAX6_1363#PAX/1:PAX:281:0	D6:sgGATA2	0.0332963	1176	sgGATA2	sgGATA2:PAX6	0.584386
HMBOX1_708#HD/25:homeodomain:210:1	D6:sgRUNX1	0.0332691	1177	sgRUNX1	sgRUNX1:HMBOX1	1
NR2F6_1280#NR/13:nuclearreceptor:42:0	D6:sgGATA2	0.0331786	1178	sgGATA2	sgGATA2:NR2F6	1.24136e-11
E2F8_281#E2F/3:E2F:157:0	D6:sgGATA2	0.0331182	1179	sgGATA2	sgGATA2:E2F8	0.856283
HINFP_695#HINFP1/1:C2H2:274:0	D6:sgRUNX1	0.0330944	1180	sgRUNX1	sgRUNX1:HINFP	1
ZN586_2135#ZNF586:C2H2:197:1	D6:sgRUNX2	0.0330671	1181	sgRUNX2	sgRUNX2:ZN586	0.802436
ZNF740_2163#ZIC/2:C2H2:110:0	D6:sgKLF1	0.0330622	1182	sgKLF1	sgKLF1:ZNF740	0.000965006
MEOX2_1050#HD/11:homeodomain:11:1	D6:sgGATA2	0.0329871	1183	sgGATA2	sgGATA2:MEOX2	0.121083
ZFP82_2075#ZNF354:C2H2:121:0	D6:sgRUNX2	0.0328418	1184	sgRUNX2	sgRUNX2:ZFP82	1
MYF6_1115#Ebox/CAGCTG:bHLH:65:0	D6:sgMYC	0.0327847	1185	sgMYC	sgMYC:MYF6	2.44616e-14
ZBTB49_2058#ZBTB49:C2H2:226:1	D6:sgMYC	0.032759	1186	sgMYC	sgMYC:ZBTB49	1
ZN418_2122#ZNF418:C2H2:126:1	D6:sgKLF1	0.0327231	1187	sgKLF1	sgKLF1:ZN418	1
ZN563_2133#ZNF563:C2H2:140:1	D6:sgRUNX2	0.03269	1188	sgRUNX2	sgRUNX2:ZN563	0.117054
EGR2_292#EGR:C2H2:111:0	D6:sgGATA2	0.0326889	1189	sgGATA2	sgGATA2:EGR2	1
E2F8_281#E2F/3:E2F:157:0	D6:sgRUNX2	0.0325591	1190	sgRUNX2	sgRUNX2:E2F8	0.333105
COE1_164#EBF1:EBF:174:0	D6:sgMYC	0.0325115	1191	sgMYC	sgMYC:COE1	3.90114e-14
NFIA_1165#NFI/3:NFI:128:1	D6:sgRUNX2	0.0324416	1192	sgRUNX2	sgRUNX2:NFIA	1.30782e-10
PO3F2_1413#POU/3:POU:83:0	D6:sgMYC	0.0323336	1193	sgMYC	sgMYC:PO3F2	1
NRF1_1306#NRF1:CNC-bZIP:192:0	D6:sgRUNX2	0.032318	1194	sgRUNX2	sgRUNX2:NRF1	2.02681e-10
Creb5_186#CREB/ATF/2:bZIP:50:0	D6:sgGATA2	0.0323026	1195	sgGATA2	sgGATA2:Creb5	0.000239123
LYL1_978#Ebox/CAGATGG:bHLH:63:0	D6:sgGATA2	0.032209	1196	sgGATA2	sgGATA2:LYL1	4.80633e-34
MGA_1054#TBX/4:TBX:73:0	D6:sgRUNX1	0.0321436	1197	sgRUNX1	sgRUNX1:MGA	3.18053e-11
ZN274_2106#ZNF274:C2H2:123:1	D6:sgMYC	0.0320195	1198	sgMYC	sgMYC:ZN274	0.843563
ZN317_2109#ZNF317:C2H2:56:1	D6:sgKLF1	0.0318053	1199	sgKLF1	sgKLF1:ZN317	1
HAND1_666#HAND1:bHLH:148:1	D6:sgGATA2	0.0317797	1200	sgGATA2	sgGATA2:HAND1	1.7879e-18
AIRE_4#AIRE:not_classified:139:1	D6:sgGATA2	0.0317373	1201	sgGATA2	sgGATA2:AIRE	0.313087
FOXO1_556#FOX/2:forkhead:77:1	D6:sgMYC	0.0317076	1202	sgMYC	sgMYC:FOXO1	1
ZNF306_2152#ZNF306:C2H2:229:1	D6:sgGATA2	0.0316769	1203	sgGATA2	sgGATA2:ZNF306	0.549855
ZIM3_2091#ZIM3:C2H2:108:1	D6:sgMYC	0.0316213	1204	sgMYC	sgMYC:ZIM3	1
ZN582_2134#SMARCA5:MYB/SANT:125:0	D6:sgRUNX2	0.0314514	1205	sgRUNX2	sgRUNX2:ZN582	0.304776
HINFP_695#HINFP1/1:C2H2:274:0	D6:sgGATA2	0.0313159	1206	sgGATA2	sgGATA2:HINFP	1
FOXA2_482#FOX/4:forkhead:79:0	D6:sgRUNX1	0.0313	1207	sgRUNX1	sgRUNX1:FOXA2	0.000685955
Klf1_915#KLF/SP/1:C2H2:112:0	D6:sgRUNX1	0.0312096	1208	sgRUNX1	sgRUNX1:Klf1	0.0199605
THAP1_1982#THAP1:not_classified:132:1	D6:sgRUNX1	0.0311087	1209	sgRUNX1	sgRUNX1:THAP1	1.77178e-06
PRDM9_1478#PRDM9:C2H2:131:1	D6:sgGATA2	0.0310378	1210	sgGATA2	sgGATA2:PRDM9	0.000210718
MEOX2_1050#HD/11:homeodomain:11:1	D6:sgRUNX1	0.0309887	1211	sgRUNX1	sgRUNX1:MEOX2	0.0283422
TBX4_1878#TBX/2:TBX:71:0	D6:sgGATA2	0.030976	1212	sgGATA2	sgGATA2:TBX4	2.70596e-17
MYBL2_1104#MYB/1:MYB:253:0	D6:sgMYC	0.0309516	1213	sgMYC	sgMYC:MYBL2	1
Lhx3_956#HD/9:homeodomain:9:1	D6:sgGATA2	0.0309082	1214	sgGATA2	sgGATA2:Lhx3	1
CEBPB_142#CCAAT/CEBP:bZIP:52:0	D6:sgGATA2	0.0308132	1215	sgGATA2	sgGATA2:CEBPB	0.0122081
ZN331_2114#ZNF331:C2H2:270:1	D6:sgRUNX1	0.0308023	1216	sgRUNX1	sgRUNX1:ZN331	2.30699e-09
LYL1_978#Ebox/CAGATGG:bHLH:63:0	D6:sgRUNX1	0.0307042	1217	sgRUNX1	sgRUNX1:LYL1	3.28057e-20
MZF1_1124#MZF1:C2H2:114:1	D6:sgGATA2	0.030485	1218	sgGATA2	sgGATA2:MZF1	0.00489589
Pax2_1349#PAX-halfsite:PAX:283:1	D6:sgRUNX2	0.0304562	1219	sgRUNX2	sgRUNX2:Pax2	1
ZNF740_2163#ZIC/2:C2H2:110:0	D6:sgGATA2	0.0304277	1220	sgGATA2	sgGATA2:ZNF740	0.000210699
ZN320_2110#ZNF320:C2H2:269:1	D6:sgRUNX1	0.03042	1221	sgRUNX1	sgRUNX1:ZN320	0.0205449
ZIM3_2091#ZIM3:C2H2:108:1	D6:sgRUNX2	0.0303953	1222	sgRUNX2	sgRUNX2:ZIM3	1
ZSC31_2172#ZSCAN3:C2H2:133:1	D6:sgGATA1	0.0303945	1223	sgGATA1	sgGATA1:ZSC31	0.128094
OZF_1339#ZNF146:C2H2:208:1	D6:sgGATA2	0.030345	1224	sgGATA2	sgGATA2:OZF	0.667344
ZNF713_2162#ZNF713:C2H2:230:1	D6:sgKLF1	0.0303428	1225	sgKLF1	sgKLF1:ZNF713	0.256249
TBX20_1859#SMAD:SMAD:129:0	D6:sgGATA2	0.0302451	1226	sgGATA2	sgGATA2:TBX20	8.60356e-16
ZNF306_2152#ZNF306:C2H2:229:1	D6:sgRUNX2	0.0301941	1227	sgRUNX2	sgRUNX2:ZNF306	0.478251
Tp53_1989#P53-like/3:P53L:234:1	D6:sgGATA2	0.0301305	1228	sgGATA2	sgGATA2:Tp53	4.62361e-11
HOXD8_799#HD/2:homeodomain:2:0	D6:sgGATA2	0.0300127	1229	sgGATA2	sgGATA2:HOXD8	5.36028e-26
ZBT7A_2054#ZBTB7A:C2H2:267:1	D6:sgRUNX1	0.0299804	1230	sgRUNX1	sgRUNX1:ZBT7A	0.0137983
RFX5_1566#RFX/3:RFX:246:1	D6:sgGATA2	0.0299752	1231	sgGATA2	sgGATA2:RFX5	0.547895
FOXA2_482#FOX/4:forkhead:79:0	D6:sgGATA2	0.0298367	1232	sgGATA2	sgGATA2:FOXA2	8.84409e-07
NFYC_1199#NFY:NFY:13:0	D6:sgMYC	0.0297837	1233	sgMYC	sgMYC:NFYC	5.08785e-64
E2F5_272#E2F/4:E2F:158:0	D6:sgRUNX2	0.0297728	1234	sgRUNX2	sgRUNX2:E2F5	1
ZNF306_2152#ZNF306:C2H2:229:1	D6:sgRUNX1	0.0295451	1235	sgRUNX1	sgRUNX1:ZNF306	0.246309
ZFP57_2072#ZNF57:C2H2:218:1	D6:sgRUNX1	0.0295375	1236	sgRUNX1	sgRUNX1:ZFP57	0.412405
ZN257_2102#ZNF257:C2H2:75:1	D6:sgRUNX2	0.0294971	1237	sgRUNX2	sgRUNX2:ZN257	0.547871
IRF9_874#IRF/1:IRF:104:0	D6:sgRUNX1	0.0294936	1238	sgRUNX1	sgRUNX1:IRF9	0.0270932
ZN667_2136#ZNF667:C2H2:141:1	D6:sgRUNX1	0.0294053	1239	sgRUNX1	sgRUNX1:ZN667	0.0267508
MYBL2_1106#MYB/4:MYB:256:0	D6:sgRUNX2	0.02938	1240	sgRUNX2	sgRUNX2:MYBL2	1
RUNX2_1597#RUNX/2:RUNX:178:1	D6:sgGATA2	0.0293706	1241	sgGATA2	sgGATA2:RUNX2	1
MAFF_991#MAF:bZIP:55:0	D6:sgMYC	0.0293072	1242	sgMYC	sgMYC:MAFF	1.48237e-13
NR2E3_1269#NR/2:nuclearreceptor:31:1	D6:sgRUNX1	0.0292189	1243	sgRUNX1	sgRUNX1:NR2E3	1
SOX8_1736#SOX/6:HMG:190:0	D6:sgMYC	0.029216	1244	sgMYC	sgMYC:SOX8	0.298096
HSF4_814#HSF:HSF:249:0	D6:sgMYC	0.0291914	1245	sgMYC	sgMYC:HSF4	0.345601
PAX5_1356#PAX/2:PAX:282:1	D6:sgRUNX1	0.0291108	1246	sgRUNX1	sgRUNX1:PAX5	3.76944e-12
CEBPB_142#CCAAT/CEBP:bZIP:52:0	D6:sgRUNX2	0.0289236	1247	sgRUNX2	sgRUNX2:CEBPB	0.162958
SOX7_1726#SOX/4:HMG:93:0	D6:sgGATA2	0.02889	1248	sgGATA2	sgGATA2:SOX7	1
ZNF384_2154#ZNF384/2:C2H2:194:1	D6:sgGATA2	0.0288745	1249	sgGATA2	sgGATA2:ZNF384	5.49994e-20
ZN547_2130#ZNF547:C2H2:57:1	D6:sgGATA1	0.0288653	1250	sgGATA1	sgGATA1:ZN547	0.0298012
TFCP2_1953#GRHL:CP2:258:0	D6:sgGATA1	0.0288511	1251	sgGATA1	sgGATA1:TFCP2	1
ZBTB6_2059#ZBTB6:C2H2:146:1	D6:sgRUNX2	0.0287748	1252	sgRUNX2	sgRUNX2:ZBTB6	1
ZFP82_2075#ZNF354:C2H2:121:0	D6:sgMYC	0.028766	1253	sgMYC	sgMYC:ZFP82	1
NKX3-1_1219#HD/4:homeodomain:4:0	D6:sgGATA1	0.0287068	1254	sgGATA1	sgGATA1:NKX3-1	0.934667
MZF1_1124#MZF1:C2H2:114:1	D6:sgRUNX2	0.0286553	1255	sgRUNX2	sgRUNX2:MZF1	0.000325391
ZNF24_2148#ZNF24:C2H2:198:1	D6:sgRUNX1	0.0285716	1256	sgRUNX1	sgRUNX1:ZNF24	0.801314
HXA1_821#HD/15:homeodomain:20:1	D6:sgRUNX2	0.0285489	1257	sgRUNX2	sgRUNX2:HXA1	5.18509e-09
TFAP2B_1936#TFAP2/2:TFAP:263:0	D6:sgRUNX1	0.0285136	1258	sgRUNX1	sgRUNX1:TFAP2B	0.198258
ZNF232_2145#ZNF232:C2H2:235:1	D6:sgRUNX1	0.0285132	1259	sgRUNX1	sgRUNX1:ZNF232	1
TYY1_2000#YY1:C2H2:145:1	D6:sgRUNX1	0.0284532	1260	sgRUNX1	sgRUNX1:TYY1	4.29899e-22
ZNF784_2168#ZNF784:C2H2:222:1	D6:sgRUNX2	0.0283369	1261	sgRUNX2	sgRUNX2:ZNF784	0.0196027
NKX3-1_1219#HD/4:homeodomain:4:0	D6:sgRUNX1	0.0283177	1262	sgRUNX1	sgRUNX1:NKX3-1	0.586015
PROX1_1486#PROX1:PROX:238:0	D6:sgGATA2	0.0282508	1263	sgGATA2	sgGATA2:PROX1	0.417438
ZN382_2119#ZNF382:C2H2:154:1	D6:sgRUNX2	0.028248	1264	sgRUNX2	sgRUNX2:ZN382	0.109465
Lhx3_956#HD/9:homeodomain:9:1	D6:sgRUNX1	0.0281329	1265	sgRUNX1	sgRUNX1:Lhx3	0.621439
MYB_1094#MYB/5:MYB:252:0	D6:sgGATA2	0.0280699	1266	sgGATA2	sgGATA2:MYB	0.705014
EPAS1_358#HIF:bHLH:60:0	D6:sgRUNX2	0.0280435	1267	sgRUNX2	sgRUNX2:EPAS1	0.869161
NKX21_1213#HD/22:homeodomain:28:0	D6:sgRUNX1	0.0280029	1268	sgRUNX1	sgRUNX1:NKX21	0.03119
Lhx8_968#HD/1:homeodomain:1:0	D6:sgRUNX2	0.0279498	1269	sgRUNX2	sgRUNX2:Lhx8	0.00782742
ZN586_2135#ZNF586:C2H2:197:1	D6:sgKLF1	0.0276881	1270	sgKLF1	sgKLF1:ZN586	1
HEN1_668#HEN1:bHLH:64:1	D6:sgRUNX1	0.0275713	1271	sgRUNX1	sgRUNX1:HEN1	0.801314
ZBT7A_2054#ZBTB7A:C2H2:267:1	D6:sgRUNX2	0.0274833	1272	sgRUNX2	sgRUNX2:ZBT7A	6.34766e-06
ZN490_2127#ZNF490:C2H2:220:1	D6:sgGATA2	0.0273918	1273	sgGATA2	sgGATA2:ZN490	0.000332079
NKX3-1_1219#HD/4:homeodomain:4:0	D6:sgMYC	0.0272641	1274	sgMYC	sgMYC:NKX3-1	0.671215
Mecom_1014#EVI1/MECOM:C2H2:241:0	D6:sgRUNX2	0.0271923	1275	sgRUNX2	sgRUNX2:Mecom	0.00086469
TFAP2B_1936#TFAP2/2:TFAP:263:0	D6:sgMYC	0.0271814	1276	sgMYC	sgMYC:TFAP2B	0.370266
EPAS1_358#HIF:bHLH:60:0	D6:sgGATA2	0.0270862	1277	sgGATA2	sgGATA2:EPAS1	1
HXA13_825#CPEB1:RRM:23:0	D6:sgKLF1	0.027054	1278	sgKLF1	sgKLF1:HXA13	0.398307
NR4A2_1295#NR/9:nuclearreceptor:38:1	D6:sgMYC	0.026938	1279	sgMYC	sgMYC:NR4A2	1.46175e-05
ZSC31_2172#ZSCAN3:C2H2:133:1	D6:sgRUNX2	0.026858	1280	sgRUNX2	sgRUNX2:ZSC31	0.170924
ZFP28_2069#ZNF28:C2H2:107:1	D6:sgKLF1	0.0268317	1281	sgKLF1	sgKLF1:ZFP28	1
GFI1B_633#GFI:C2H2:181:0	D6:sgRUNX1	0.0268168	1282	sgRUNX1	sgRUNX1:GFI1B	0.000431072
ZN274_2106#ZNF274:C2H2:123:1	D6:sgKLF1	0.0267311	1283	sgKLF1	sgKLF1:ZN274	0.801661
CUX2_207#CUX/2:CUT:16:0	D6:sgGATA1	0.0267073	1284	sgGATA1	sgGATA1:CUX2	0.0497528
ZSC31_2172#ZSCAN3:C2H2:133:1	D6:sgGATA2	0.0266097	1285	sgGATA2	sgGATA2:ZSC31	9.17666e-06
MECP2_1015#MECP2:MBD:97:1	D6:sgRUNX2	0.026556	1286	sgRUNX2	sgRUNX2:MECP2	1
GLI1_634#GLI:C2H2:262:1	D6:sgGATA1	0.0265353	1287	sgGATA1	sgGATA1:GLI1	4.66726e-36
MTF1_1088#MTF1:C2H2:206:0	D6:sgKLF1	0.0265148	1288	sgKLF1	sgKLF1:MTF1	1
ZN768_2139#ZNF768:C2H2:137:1	D6:sgGATA1	0.0264778	1289	sgGATA1	sgGATA1:ZN768	2.63802e-23
IRF7_865#IRF/4:IRF:196:1	D6:sgRUNX2	0.0264521	1290	sgRUNX2	sgRUNX2:IRF7	0.861566
Z324A_2045#ZNF324:C2H2:115:1	D6:sgKLF1	0.026414	1291	sgKLF1	sgKLF1:Z324A	0.0968442
Pax2_1349#PAX-halfsite:PAX:283:1	D6:sgGATA1	0.0263875	1292	sgGATA1	sgGATA1:Pax2	0.934667
Npas2_1242#Ebox/CACGTG/1:bHLH:58:0	D6:sgMYC	0.0263452	1293	sgMYC	sgMYC:Npas2	1.11644e-06
ZNF85_2170#ZNF85:C2H2:127:1	D6:sgGATA1	0.0263192	1294	sgGATA1	sgGATA1:ZNF85	0.643044
HSF4_814#HSF:HSF:249:0	D6:sgGATA2	0.0262497	1295	sgGATA2	sgGATA2:HSF4	0.152711
TYY1_2000#YY1:C2H2:145:1	D6:sgMYC	0.0260326	1296	sgMYC	sgMYC:TYY1	1.8197e-21
VDR_2019#NR/15:nuclearreceptor:44:0	D6:sgRUNX1	0.0258061	1297	sgRUNX1	sgRUNX1:VDR	9.42676e-06
Npas2_1242#Ebox/CACGTG/1:bHLH:58:0	D6:sgRUNX2	0.0256468	1298	sgRUNX2	sgRUNX2:Npas2	0.00220075
SMAD3_1650#SMAD:MAD:207:1	D6:sgRUNX1	0.0256142	1299	sgRUNX1	sgRUNX1:SMAD3	0.0888867
HEN1_668#HEN1:bHLH:64:1	D6:sgMYC	0.0255264	1300	sgMYC	sgMYC:HEN1	0.0371288
NR2C2_1262#NR/3:nuclearreceptor:32:0	D6:sgGATA2	0.0254751	1301	sgGATA2	sgGATA2:NR2C2	2.69218e-07
HINFP1_699#HINFP1/2:C2H2:275:1	D6:sgRUNX2	0.0254556	1302	sgRUNX2	sgRUNX2:HINFP1	1
EWSR1-FLI1_435#EWSR1/FLI1:ETS:117:1	D6:sgRUNX1	0.0254499	1303	sgRUNX1	sgRUNX1:EWSR1-FLI1	1
ZN554_2132#ZNF554:C2H2:142:1	D6:sgGATA2	0.0254422	1304	sgGATA2	sgGATA2:ZN554	0.00333168
NFATC1_1157#NFAT/4:NFAT:168:1	D6:sgRUNX2	0.0254411	1305	sgRUNX2	sgRUNX2:NFATC1	0.598013
NR2E3_1269#NR/2:nuclearreceptor:31:1	D6:sgRUNX2	0.0254004	1306	sgRUNX2	sgRUNX2:NR2E3	0.618495
STF1_1827#NR/11:nuclearreceptor:40:0	D6:sgGATA2	0.0253093	1307	sgGATA2	sgGATA2:STF1	2.2966e-26
HINFP_695#HINFP1/1:C2H2:274:0	D6:sgKLF1	0.0252736	1308	sgKLF1	sgKLF1:HINFP	1
GMEB2_649#GMEB2/3:SAND:278:1	D6:sgMYC	0.0252448	1309	sgMYC	sgMYC:GMEB2	1
FOSL2+JUN_474#CREB/ATF/1:bZIP:49:0	D6:sgGATA2	0.0251756	1310	sgGATA2	sgGATA2:FOSL2+JUN	2.97245e-10
ZIC2_2083#ZIC:C2H2:273:0	D6:sgRUNX1	0.0251032	1311	sgRUNX1	sgRUNX1:ZIC2	5.95617e-36
NFATC1_1155#NFAT/2:NFAT:99:0	D6:sgMYC	0.0250743	1312	sgMYC	sgMYC:NFATC1	0.517041
ZN768_2139#ZNF768:C2H2:137:1	D6:sgRUNX1	0.0250626	1313	sgRUNX1	sgRUNX1:ZN768	2.26413e-11
IRX2_877#HD/23:homeodomain:204:1	D6:sgGATA1	0.0250584	1314	sgGATA1	sgGATA1:IRX2	0.726328
ZNF740_2163#ZIC/2:C2H2:110:0	D6:sgRUNX1	0.0250241	1315	sgRUNX1	sgRUNX1:ZNF740	0.00026322
THRB_1985#NR/5:nuclearreceptor:34:0	D6:sgRUNX1	0.0249851	1316	sgRUNX1	sgRUNX1:THRB	6.04799e-07
IRF9_874#IRF/1:IRF:104:0	D6:sgRUNX2	0.0249763	1317	sgRUNX2	sgRUNX2:IRF9	0.000317137
PLAG1_1406#PLAG1:C2H2:268:1	D6:sgRUNX2	0.0249469	1318	sgRUNX2	sgRUNX2:PLAG1	0.0122933
EGR2_292#EGR:C2H2:111:0	D6:sgMYC	0.0249417	1319	sgMYC	sgMYC:EGR2	1
ZN329_2113#ZNF329:C2H2:260:1	D6:sgGATA2	0.0249269	1320	sgGATA2	sgGATA2:ZN329	2.43777e-08
HSF4_814#HSF:HSF:249:0	D6:sgKLF1	0.0248995	1321	sgKLF1	sgKLF1:HSF4	0.149098
TFAP2B_1936#TFAP2/2:TFAP:263:0	D6:sgKLF1	0.0247772	1322	sgKLF1	sgKLF1:TFAP2B	0.315249
PROX1_1486#PROX1:PROX:238:0	D6:sgMYC	0.0247684	1323	sgMYC	sgMYC:PROX1	0.330838
ZN317_2109#ZNF317:C2H2:56:1	D6:sgGATA1	0.0247277	1324	sgGATA1	sgGATA1:ZN317	1
PO3F2_1413#POU/3:POU:83:0	D6:sgRUNX1	0.0245291	1325	sgRUNX1	sgRUNX1:PO3F2	0.801314
NKX3-1_1219#HD/4:homeodomain:4:0	D6:sgRUNX2	0.0245286	1326	sgRUNX2	sgRUNX2:NKX3-1	0.337334
PAX6_1363#PAX/1:PAX:281:0	D6:sgMYC	0.0244513	1327	sgMYC	sgMYC:PAX6	1
TBX4_1878#TBX/2:TBX:71:0	D6:sgGATA1	0.0242858	1328	sgGATA1	sgGATA1:TBX4	1.18699e-09
RFX3_1561#RFX/2:RFX:245:0	D6:sgRUNX1	0.0242101	1329	sgRUNX1	sgRUNX1:RFX3	0.124387
CUX1_201#CUX/3:CUT:15:1	D6:sgGATA1	0.0241197	1330	sgGATA1	sgGATA1:CUX1	0.0178082
ZNF143_2142#ZNF143:C2H2:172:1	D6:sgKLF1	0.0240792	1331	sgKLF1	sgKLF1:ZNF143	0.222797
E2F8_281#E2F/3:E2F:157:0	D6:sgRUNX1	0.0240429	1332	sgRUNX1	sgRUNX1:E2F8	0.290591
MGA_1054#TBX/4:TBX:73:0	D6:sgGATA1	0.0239676	1333	sgGATA1	sgGATA1:MGA	1.83135e-13
ZN257_2102#ZNF257:C2H2:75:1	D6:sgGATA2	0.0238994	1334	sgGATA2	sgGATA2:ZN257	0.652913
MYBL2_1106#MYB/4:MYB:256:0	D6:sgRUNX1	0.0237343	1335	sgRUNX1	sgRUNX1:MYBL2	1
HAND1_666#HAND1:bHLH:148:1	D6:sgRUNX1	0.0237283	1336	sgRUNX1	sgRUNX1:HAND1	1.54326e-12
CUX1_201#CUX/3:CUT:15:1	D6:sgKLF1	0.0237263	1337	sgKLF1	sgKLF1:CUX1	0.315249
Lhx8_968#HD/1:homeodomain:1:0	D6:sgGATA2	0.0234824	1338	sgGATA2	sgGATA2:Lhx8	0.0166716
LIN54_972#LIN54:CXC:224:1	D6:sgKLF1	0.0233675	1339	sgKLF1	sgKLF1:LIN54	1
CREB3_175#CREB3/XBP1:bZIP:61:0	D6:sgMYC	0.02335	1340	sgMYC	sgMYC:CREB3	0.938106
ZSCAN4_2173#ZSCAN4:C2H2:286:1	D6:sgGATA2	0.0233195	1341	sgGATA2	sgGATA2:ZSCAN4	1.11709e-07
ZN563_2133#ZNF563:C2H2:140:1	D6:sgKLF1	0.0232459	1342	sgKLF1	sgKLF1:ZN563	0.0142831
HEN1_668#HEN1:bHLH:64:1	D6:sgGATA2	0.0232122	1343	sgGATA2	sgGATA2:HEN1	0.547528
ZNF435_2159#ZNF435:C2H2:81:1	D6:sgRUNX2	0.0231662	1344	sgRUNX2	sgRUNX2:ZNF435	0.162958
FOSL2+JUN_474#CREB/ATF/1:bZIP:49:0	D6:sgRUNX2	0.0231039	1345	sgRUNX2	sgRUNX2:FOSL2+JUN	1.79858e-06
Rfx1_1548#RFX/1:RFX:247:0	D6:sgGATA2	0.0229915	1346	sgGATA2	sgGATA2:Rfx1	7.65806e-26
PRDM1_1471#PRDM1:C2H2:105:1	D6:sgRUNX1	0.0228933	1347	sgRUNX1	sgRUNX1:PRDM1	0.62785
GLIS3_644#GLIS:C2H2:261:0	D6:sgKLF1	0.0228677	1348	sgKLF1	sgKLF1:GLIS3	6.34574e-10
ZN382_2119#ZNF382:C2H2:154:1	D6:sgGATA2	0.0227622	1349	sgGATA2	sgGATA2:ZN382	0.207082
HOXD12_791#HD/17:homeodomain:22:0	D6:sgKLF1	0.0227431	1350	sgKLF1	sgKLF1:HOXD12	1
ZNF85_2170#ZNF85:C2H2:127:1	D6:sgGATA2	0.0227248	1351	sgGATA2	sgGATA2:ZNF85	0.687672
DMRT3_238#DMRT3:DM:214:1	D6:sgRUNX1	0.0226607	1352	sgRUNX1	sgRUNX1:DMRT3	0.134594
SREBF2_1793#SREBF1:bHLH-ZIP:74:0	D6:sgRUNX1	0.0223355	1353	sgRUNX1	sgRUNX1:SREBF2	3.885e-11
ZN563_2133#ZNF563:C2H2:140:1	D6:sgGATA2	0.0223181	1354	sgGATA2	sgGATA2:ZN563	0.000583777
HXA1_821#HD/15:homeodomain:20:1	D6:sgMYC	0.0222153	1355	sgMYC	sgMYC:HXA1	1.88533e-05
NFIA_1166#NFI/2:NFI:188:1	D6:sgGATA2	0.0221766	1356	sgGATA2	sgGATA2:NFIA	1.44189e-22
HMBOX1_708#HD/25:homeodomain:210:1	D6:sgRUNX2	0.0221261	1357	sgRUNX2	sgRUNX2:HMBOX1	1
FOXB1_487#FOX/9:forkhead:279:1	D6:sgKLF1	0.0220433	1358	sgKLF1	sgKLF1:FOXB1	1
BC11A_98#IRF/2:IRF:106:1	D6:sgRUNX1	0.0220118	1359	sgRUNX1	sgRUNX1:BC11A	2.94565e-05
ZN317_2109#ZNF317:C2H2:56:1	D6:sgMYC	0.0218946	1360	sgMYC	sgMYC:ZN317	0.838489
THRB_1985#NR/5:nuclearreceptor:34:0	D6:sgGATA2	0.0218925	1361	sgGATA2	sgGATA2:THRB	4.5852e-07
TFAP2B_1936#TFAP2/2:TFAP:263:0	D6:sgGATA1	0.0218338	1362	sgGATA1	sgGATA1:TFAP2B	0.012091
Pax2_1349#PAX-halfsite:PAX:283:1	D6:sgKLF1	0.0217023	1363	sgKLF1	sgKLF1:Pax2	1
Z324A_2045#ZNF324:C2H2:115:1	D6:sgRUNX2	0.0216284	1364	sgRUNX2	sgRUNX2:Z324A	0.118253
Tp53_1989#P53-like/3:P53L:234:1	D6:sgRUNX1	0.021625	1365	sgRUNX1	sgRUNX1:Tp53	1.81864e-07
ONECUT2_1321#CUX/1:CUT:14:0	D6:sgGATA1	0.0215949	1366	sgGATA1	sgGATA1:ONECUT2	0.0407872
ZNF524_2160#ZNF524:C2H2:213:1	D6:sgRUNX1	0.0214616	1367	sgRUNX1	sgRUNX1:ZNF524	0.00242044
GLIS3_644#GLIS:C2H2:261:0	D6:sgGATA1	0.0214258	1368	sgGATA1	sgGATA1:GLIS3	1.65807e-05
HOMEZ_739#HOMEZ:HOMEZ:195:1	D6:sgMYC	0.0213142	1369	sgMYC	sgMYC:HOMEZ	0.952589
ZBT14_2049#ZBTB14:C2H2:217:1	D6:sgRUNX2	0.0213137	1370	sgRUNX2	sgRUNX2:ZBT14	1
ZFP82_2075#ZNF354:C2H2:121:0	D6:sgGATA2	0.0213003	1371	sgGATA2	sgGATA2:ZFP82	1
Klf1_915#KLF/SP/1:C2H2:112:0	D6:sgGATA2	0.0211214	1372	sgGATA2	sgGATA2:Klf1	0.00406448
NFKB1_1185#NFKB/2:NFAT:161:1	D6:sgKLF1	0.0211178	1373	sgKLF1	sgKLF1:NFKB1	7.6454e-15
CUX1_201#CUX/3:CUT:15:1	D6:sgRUNX1	0.0211009	1374	sgRUNX1	sgRUNX1:CUX1	0.651147
FOXB1_487#FOX/9:forkhead:279:1	D6:sgRUNX1	0.0210342	1375	sgRUNX1	sgRUNX1:FOXB1	1
T_1832#TBX/1:TBX:70:0	D6:sgMYC	0.0210301	1376	sgMYC	sgMYC:T	0.00593719
ZN431_2123#ZNF431:C2H2:228:1	D6:sgKLF1	0.021029	1377	sgKLF1	sgKLF1:ZN431	0.0132011
Hic1_686#HIC/1:C2H2:187:0	D6:sgKLF1	0.0208446	1378	sgKLF1	sgKLF1:Hic1	9.86077e-21
NFATC1_1157#NFAT/4:NFAT:168:1	D6:sgRUNX1	0.020713	1379	sgRUNX1	sgRUNX1:NFATC1	0.579197
ZN274_2106#ZNF274:C2H2:123:1	D6:sgRUNX1	0.0206558	1380	sgRUNX1	sgRUNX1:ZN274	0.363679
TCF7_1892#LEF1:HMG:120:0	D6:sgMYC	0.0206294	1381	sgMYC	sgMYC:TCF7	1
Tp53_1989#P53-like/3:P53L:234:1	D6:sgKLF1	0.020514	1382	sgKLF1	sgKLF1:Tp53	5.95151e-05
BACH2_74#AP1/2:bZIP:53:0	D6:sgGATA2	0.0204149	1383	sgGATA2	sgGATA2:BACH2	0
RUNX2_1597#RUNX/2:RUNX:178:1	D6:sgRUNX2	0.0204148	1384	sgRUNX2	sgRUNX2:RUNX2	0.637181
TFDP1_1956#E2F/2:E2F:156:0	D6:sgGATA2	0.0203838	1385	sgGATA2	sgGATA2:TFDP1	1
INSM1_844#INSM1:C2H2:266:0	D6:sgRUNX1	0.0202869	1386	sgRUNX1	sgRUNX1:INSM1	0.000154567
OZF_1339#ZNF146:C2H2:208:1	D6:sgRUNX1	0.0202394	1387	sgRUNX1	sgRUNX1:OZF	0.430826
Nr2e3_1270#NR2E3:nuclearreceptor:216:1	D6:sgGATA2	0.0200393	1388	sgGATA2	sgGATA2:Nr2e3	0.609261
Ddit3+Cebpa_218#DDIT3+CEBPA:bZIP:215:1	D6:sgRUNX2	0.0199971	1389	sgRUNX2	sgRUNX2:Ddit3+Cebpa	0.0077883
Foxj3_539#FOX/3:forkhead:78:0	D6:sgMYC	0.0199387	1390	sgMYC	sgMYC:Foxj3	1
Rfx1_1548#RFX/1:RFX:247:0	D6:sgRUNX1	0.019914	1391	sgRUNX1	sgRUNX1:Rfx1	1.44517e-16
Znf423_2158#ZNF423:C2H2:177:1	D6:sgKLF1	0.0198287	1392	sgKLF1	sgKLF1:Znf423	2.45788e-09
ZN317_2109#ZNF317:C2H2:56:1	D6:sgRUNX2	0.0197264	1393	sgRUNX2	sgRUNX2:ZN317	0.934178
IRF5_860#IRF/3:IRF:103:1	D6:sgRUNX1	0.01966	1394	sgRUNX1	sgRUNX1:IRF5	0.40647
FEZF1_440#FEZF1:C2H2:122:1	D6:sgRUNX1	0.0196375	1395	sgRUNX1	sgRUNX1:FEZF1	1
ZN549_2131#ZNF549:C2H2:134:1	D6:sgMYC	0.0196011	1396	sgMYC	sgMYC:ZN549	0.0928076
NFYC_1199#NFY:NFY:13:0	D6:sgGATA2	0.0195835	1397	sgGATA2	sgGATA2:NFYC	1.10477e-92
TFDP1_1956#E2F/2:E2F:156:0	D6:sgMYC	0.0195161	1398	sgMYC	sgMYC:TFDP1	1
Arid3a_32#HD/18:homeodomain:24:1	D6:sgRUNX2	0.019351	1399	sgRUNX2	sgRUNX2:Arid3a	1
ARI5B_30#ARI5B:ARID:86:1	D6:sgRUNX2	0.0193099	1400	sgRUNX2	sgRUNX2:ARI5B	0.193457
ZBTB49_2058#ZBTB49:C2H2:226:1	D6:sgKLF1	0.019221	1401	sgKLF1	sgKLF1:ZBTB49	1
Foxj3_539#FOX/3:forkhead:78:0	D6:sgRUNX2	0.0192204	1402	sgRUNX2	sgRUNX2:Foxj3	0.861566
Arid3a_32#HD/18:homeodomain:24:1	D6:sgGATA2	0.0191552	1403	sgGATA2	sgGATA2:Arid3a	1
TEAD3_1908#TEAD:TEA:166:0	D6:sgGATA2	0.0190991	1404	sgGATA2	sgGATA2:TEAD3	0.0269747
MEF2C_1024#MEF2:MADS:183:0	D6:sgRUNX1	0.0190906	1405	sgRUNX1	sgRUNX1:MEF2C	0.146951
SRY_1804#SOX/1:HMG:89:0	D6:sgRUNX1	0.0190714	1406	sgRUNX1	sgRUNX1:SRY	1
ZN320_2110#ZNF320:C2H2:269:1	D6:sgGATA2	0.0190315	1407	sgGATA2	sgGATA2:ZN320	1.18879e-06
NFATC2_1158#NFAT/1:NFAT:100:0	D6:sgRUNX1	0.018865	1408	sgRUNX1	sgRUNX1:NFATC2	1
HOXD8_799#HD/2:homeodomain:2:0	D6:sgRUNX2	0.0188157	1409	sgRUNX2	sgRUNX2:HOXD8	2.66252e-21
Rhox11_1573#HD/24:homeodomain:205:1	D6:sgGATA2	0.018786	1410	sgGATA2	sgGATA2:Rhox11	1
ZN317_2109#ZNF317:C2H2:56:1	D6:sgGATA2	0.0187829	1411	sgGATA2	sgGATA2:ZN317	0.881394
ZN490_2127#ZNF490:C2H2:220:1	D6:sgKLF1	0.0186886	1412	sgKLF1	sgKLF1:ZN490	0.000666809
SRY_1804#SOX/1:HMG:89:0	D6:sgGATA2	0.0186856	1413	sgGATA2	sgGATA2:SRY	1
ZN680_2137#ZNF680:C2H2:251:1	D6:sgRUNX1	0.0186335	1414	sgRUNX1	sgRUNX1:ZN680	0.401577
ZN331_2114#ZNF331:C2H2:270:1	D6:sgGATA1	0.018599	1415	sgGATA1	sgGATA1:ZN331	1.23044e-15
MAFF_991#MAF:bZIP:55:0	D6:sgRUNX1	0.0185879	1416	sgRUNX1	sgRUNX1:MAFF	7.82357e-22
DMRT3_238#DMRT3:DM:214:1	D6:sgKLF1	0.0185434	1417	sgKLF1	sgKLF1:DMRT3	0.00596719
HMBOX1_708#HD/25:homeodomain:210:1	D6:sgGATA2	0.0185092	1418	sgGATA2	sgGATA2:HMBOX1	1
FOXB1_488#FOX/6:forkhead:87:1	D6:sgKLF1	0.0184239	1419	sgKLF1	sgKLF1:FOXB1	1
TFCP2_1953#GRHL:CP2:258:0	D6:sgGATA2	0.0184093	1420	sgGATA2	sgGATA2:TFCP2	1
ZNF384_2154#ZNF384/2:C2H2:194:1	D6:sgRUNX2	0.0183926	1421	sgRUNX2	sgRUNX2:ZNF384	7.52626e-10
ELF5_320#ETS/1:ETS:98:0	D6:sgRUNX1	0.0183462	1422	sgRUNX1	sgRUNX1:ELF5	5.78525e-27
ZNF282_2150#ZNF282:C2H2:163:1	D6:sgRUNX2	0.0183089	1423	sgRUNX2	sgRUNX2:ZNF282	0.238649
ARI5B_30#ARI5B:ARID:86:1	D6:sgMYC	0.0182609	1424	sgMYC	sgMYC:ARI5B	0.108097
OSR2_1325#OSR2:C2H2:130:1	D6:sgGATA2	0.0182274	1425	sgGATA2	sgGATA2:OSR2	0.0602635
RFX3_1561#RFX/2:RFX:245:0	D6:sgGATA2	0.018187	1426	sgGATA2	sgGATA2:RFX3	0.211478
NFYC_1199#NFY:NFY:13:0	D6:sgRUNX1	0.0180764	1427	sgRUNX1	sgRUNX1:NFYC	2.44306e-65
FOXO1_556#FOX/2:forkhead:77:1	D6:sgGATA2	0.0180431	1428	sgGATA2	sgGATA2:FOXO1	1
Rfx1_1548#RFX/1:RFX:247:0	D6:sgRUNX2	0.0180155	1429	sgRUNX2	sgRUNX2:Rfx1	9.28714e-21
RHOXF1_1574#HD/20:homeodomain:26:0	D6:sgRUNX1	0.0179704	1430	sgRUNX1	sgRUNX1:RHOXF1	0.00164728
FOXO3_563#FOX/7:forkhead:164:0	D6:sgGATA2	0.017951	1431	sgGATA2	sgGATA2:FOXO3	0.000788668
NFATC1_1156#NFAT/3:NFAT:102:1	D6:sgGATA1	0.0177836	1432	sgGATA1	sgGATA1:NFATC1	0.0239659
EPAS1_358#HIF:bHLH:60:0	D6:sgRUNX1	0.0176376	1433	sgRUNX1	sgRUNX1:EPAS1	1
TFCP2_1953#GRHL:CP2:258:0	D6:sgRUNX1	0.0175001	1434	sgRUNX1	sgRUNX1:TFCP2	1
NFATC1_1156#NFAT/3:NFAT:102:1	D6:sgMYC	0.0173999	1435	sgMYC	sgMYC:NFATC1	0.517041
HSF4_814#HSF:HSF:249:0	D6:sgRUNX2	0.0172963	1436	sgRUNX2	sgRUNX2:HSF4	0.360399
ARI5B_30#ARI5B:ARID:86:1	D6:sgRUNX1	0.0172531	1437	sgRUNX1	sgRUNX1:ARI5B	0.153444
NKX28_1217#HD/21:homeodomain:27:1	D6:sgGATA2	0.0172464	1438	sgGATA2	sgGATA2:NKX28	0.749028
THRB_1987#NR/8:nuclearreceptor:37:1	D6:sgKLF1	0.0172318	1439	sgKLF1	sgKLF1:THRB	5.48449e-07
THRB_1987#NR/8:nuclearreceptor:37:1	D6:sgGATA2	0.0171922	1440	sgGATA2	sgGATA2:THRB	4.5852e-07
T_1832#TBX/1:TBX:70:0	D6:sgGATA2	0.0171916	1441	sgGATA2	sgGATA2:T	2.36622e-05
ZBT7A_2054#ZBTB7A:C2H2:267:1	D6:sgKLF1	0.0171432	1442	sgKLF1	sgKLF1:ZBT7A	4.42377e-05
BCL6B_103#BCL6/1:C2H2:169:0	D6:sgMYC	0.0171224	1443	sgMYC	sgMYC:BCL6B	0.958435
ZBED1_2047#ZBED1:C2H2:237:1	D6:sgRUNX2	0.0168777	1444	sgRUNX2	sgRUNX2:ZBED1	1
IKZF1_841#ZNF143:C2H2:173:1	D6:sgRUNX2	0.0168356	1445	sgRUNX2	sgRUNX2:IKZF1	1.12089e-07
ZN449_2125#ZNF449:C2H2:271:1	D6:sgMYC	0.0168163	1446	sgMYC	sgMYC:ZN449	1.81111e-06
MECP2_1015#MECP2:MBD:97:1	D6:sgGATA2	0.0167661	1447	sgGATA2	sgGATA2:MECP2	1
FOXO3_563#FOX/7:forkhead:164:0	D6:sgRUNX2	0.0167563	1448	sgRUNX2	sgRUNX2:FOXO3	0.00283362
NFATC1_1156#NFAT/3:NFAT:102:1	D6:sgRUNX1	0.0167285	1449	sgRUNX1	sgRUNX1:NFATC1	0.579197
HXA13_825#CPEB1:RRM:23:0	D6:sgRUNX2	0.0166593	1450	sgRUNX2	sgRUNX2:HXA13	0.568251
GCM1_621#GCM:GCM:201:0	D6:sgRUNX1	0.0166509	1451	sgRUNX1	sgRUNX1:GCM1	1.66504e-05
ZNF232_2145#ZNF232:C2H2:235:1	D6:sgKLF1	0.0166208	1452	sgKLF1	sgKLF1:ZNF232	1
ZN250_2101#ZNF250:C2H2:219:1	D6:sgRUNX2	0.0165975	1453	sgRUNX2	sgRUNX2:ZN250	0.00178551
PAX6_1363#PAX/1:PAX:281:0	D6:sgRUNX2	0.016514	1454	sgRUNX2	sgRUNX2:PAX6	0.924892
ZN490_2127#ZNF490:C2H2:220:1	D6:sgRUNX2	0.0165127	1455	sgRUNX2	sgRUNX2:ZN490	0.00162646
EOMES_357#TBX/3:TBX:72:1	D6:sgKLF1	0.0164985	1456	sgKLF1	sgKLF1:EOMES	0.70305
Ddit3+Cebpa_218#DDIT3+CEBPA:bZIP:215:1	D6:sgGATA2	0.0164755	1457	sgGATA2	sgGATA2:Ddit3+Cebpa	1.4719e-07
ZNF435_2159#ZNF435:C2H2:81:1	D6:sgGATA1	0.0164607	1458	sgGATA1	sgGATA1:ZNF435	0.589012
KAISO_912#KAISO:C2H2:155:1	D6:sgGATA2	0.0163478	1459	sgGATA2	sgGATA2:KAISO	1
SMAD3_1650#SMAD:MAD:207:1	D6:sgKLF1	0.0163159	1460	sgKLF1	sgKLF1:SMAD3	0.0804715
SOX9_1739#SOX/7:HMG:191:1	D6:sgRUNX2	0.0161867	1461	sgRUNX2	sgRUNX2:SOX9	0.0950003
KLF8_938#KLF/SP/3:C2H2:285:1	D6:sgMYC	0.0160863	1462	sgMYC	sgMYC:KLF8	6.06294e-05
NR2E3_1269#NR/2:nuclearreceptor:31:1	D6:sgKLF1	0.0159223	1463	sgKLF1	sgKLF1:NR2E3	1
FEZF1_440#FEZF1:C2H2:122:1	D6:sgRUNX2	0.0159213	1464	sgRUNX2	sgRUNX2:FEZF1	1
TBP_1840#TATA:not_classified:182:0	D6:sgKLF1	0.0157585	1465	sgKLF1	sgKLF1:TBP	1
ZN549_2131#ZNF549:C2H2:134:1	D6:sgRUNX2	0.0157295	1466	sgRUNX2	sgRUNX2:ZN549	0.0994046
SOX8_1734#SOX/3:HMG:92:0	D6:sgGATA1	0.0156429	1467	sgGATA1	sgGATA1:SOX8	0.203055
Rfx1_1548#RFX/1:RFX:247:0	D6:sgKLF1	0.0156427	1468	sgKLF1	sgKLF1:Rfx1	3.5568e-14
Nr2e3_1270#NR2E3:nuclearreceptor:216:1	D6:sgKLF1	0.0155758	1469	sgKLF1	sgKLF1:Nr2e3	0.805865
Nr2e3_1270#NR2E3:nuclearreceptor:216:1	D6:sgGATA1	0.0155536	1470	sgGATA1	sgGATA1:Nr2e3	1
RHOXF1_1574#HD/20:homeodomain:26:0	D6:sgRUNX2	0.0155253	1471	sgRUNX2	sgRUNX2:RHOXF1	0.000432956
FOXB1_488#FOX/6:forkhead:87:1	D6:sgRUNX1	0.0153844	1472	sgRUNX1	sgRUNX1:FOXB1	1
NR4A2_1295#NR/9:nuclearreceptor:38:1	D6:sgRUNX2	0.015334	1473	sgRUNX2	sgRUNX2:NR4A2	0.000843717
SPIB_1777#SPI:ETS:95:0	D6:sgGATA2	0.0153218	1474	sgGATA2	sgGATA2:SPIB	0
ZNF8_2169#ZNF85:C2H2:231:1	D6:sgMYC	0.0152697	1475	sgMYC	sgMYC:ZNF8	0.0614362
ZN136_2096#ZNF136:C2H2:227:1	D6:sgRUNX1	0.0150595	1476	sgRUNX1	sgRUNX1:ZN136	0.020637
RFX3_1561#RFX/2:RFX:245:0	D6:sgKLF1	0.0150256	1477	sgKLF1	sgKLF1:RFX3	0.101237
VDR_2019#NR/15:nuclearreceptor:44:0	D6:sgRUNX2	0.0149881	1478	sgRUNX2	sgRUNX2:VDR	1.07144e-05
CUX2_207#CUX/2:CUT:16:0	D6:sgRUNX2	0.0147141	1479	sgRUNX2	sgRUNX2:CUX2	0.133583
ANDR_19#NR/20:nuclearreceptor:248:1	D6:sgRUNX2	0.0146626	1480	sgRUNX2	sgRUNX2:ANDR	1.12899e-08
CENPB_157#CENBP:CENPB:200:1	D6:sgRUNX2	0.0146592	1481	sgRUNX2	sgRUNX2:CENPB	1
NFIA_1166#NFI/2:NFI:188:1	D6:sgRUNX1	0.014613	1482	sgRUNX1	sgRUNX1:NFIA	1.34931e-14
MYBL2_1105#MYB/2:MYB:254:0	D6:sgKLF1	0.0145624	1483	sgKLF1	sgKLF1:MYBL2	1
RXRG_1627#NR/4:nuclearreceptor:33:0	D6:sgGATA2	0.0144703	1484	sgGATA2	sgGATA2:RXRG	5.11986e-07
SOX8_1734#SOX/3:HMG:92:0	D6:sgKLF1	0.0144146	1485	sgKLF1	sgKLF1:SOX8	0.48095
ZN449_2125#ZNF449:C2H2:271:1	D6:sgRUNX2	0.0143095	1486	sgRUNX2	sgRUNX2:ZN449	0.000365261
OVOL1_1336#OVOL1:C2H2:240:1	D6:sgGATA2	0.0143056	1487	sgGATA2	sgGATA2:OVOL1	0.00582867
HEN1_668#HEN1:bHLH:64:1	D6:sgRUNX2	0.014277	1488	sgRUNX2	sgRUNX2:HEN1	0.188489
HINFP1_699#HINFP1/2:C2H2:275:1	D6:sgRUNX1	0.0142221	1489	sgRUNX1	sgRUNX1:HINFP1	1
ZNF435_2159#ZNF435:C2H2:81:1	D6:sgGATA2	0.0141946	1490	sgGATA2	sgGATA2:ZNF435	0.332119
Rarg_1530#NR/12:nuclearreceptor:41:0	D6:sgRUNX1	0.0141129	1491	sgRUNX1	sgRUNX1:Rarg	7.66853e-06
NR4A2+RXRA_1298#NR/18:nuclearreceptor:47:0	D6:sgMYC	0.0141031	1492	sgMYC	sgMYC:NR4A2+RXRA	0.00176293
Pax2_1349#PAX-halfsite:PAX:283:1	D6:sgGATA2	0.014043	1493	sgGATA2	sgGATA2:Pax2	1
ZKSC1_2092#ZKSCAN1:C2H2:272:1	D6:sgRUNX2	0.014027	1494	sgRUNX2	sgRUNX2:ZKSC1	1.04258e-10
FOXH1_520#FOX/1:forkhead:76:0	D6:sgMYC	0.0139336	1495	sgMYC	sgMYC:FOXH1	0.920628
ESR1_377#NR/17:nuclearreceptor:46:0	D6:sgRUNX1	0.0138795	1496	sgRUNX1	sgRUNX1:ESR1	1.86721e-40
E2F5_272#E2F/4:E2F:158:0	D6:sgMYC	0.0138669	1497	sgMYC	sgMYC:E2F5	1
FOXB1_487#FOX/9:forkhead:279:1	D6:sgGATA2	0.0138522	1498	sgGATA2	sgGATA2:FOXB1	1
DUXA_247#HD/8:homeodomain:8:0	D6:sgRUNX2	0.0137212	1499	sgRUNX2	sgRUNX2:DUXA	0.806493
GMEB2_649#GMEB2/3:SAND:278:1	D6:sgGATA1	0.0136843	1500	sgGATA1	sgGATA1:GMEB2	1
MBD2_1012#MBD2:MBD:239:1	D6:sgRUNX1	0.0136762	1501	sgRUNX1	sgRUNX1:MBD2	1
SPDEF_1770#SPDEF/1:ETS:211:0	D6:sgKLF1	0.0135895	1502	sgKLF1	sgKLF1:SPDEF	0.887416
SRY_1804#SOX/1:HMG:89:0	D6:sgRUNX2	0.013467	1503	sgRUNX2	sgRUNX2:SRY	1
NR4A2_1295#NR/9:nuclearreceptor:38:1	D6:sgGATA2	0.0133231	1504	sgGATA2	sgGATA2:NR4A2	4.73302e-06
LIN54_972#LIN54:CXC:224:1	D6:sgMYC	0.0133064	1505	sgMYC	sgMYC:LIN54	1
RFX5_1566#RFX/3:RFX:246:1	D6:sgRUNX1	0.0132338	1506	sgRUNX1	sgRUNX1:RFX5	0.801314
Arid5a_34#ARI5A:ARID:88:1	D6:sgRUNX2	0.0130951	1507	sgRUNX2	sgRUNX2:Arid5a	0.802436
VDR_2019#NR/15:nuclearreceptor:44:0	D6:sgGATA2	0.0130352	1508	sgGATA2	sgGATA2:VDR	1.99505e-08
Foxj3_538#FOX/8:forkhead:203:0	D6:sgRUNX2	0.0129836	1509	sgRUNX2	sgRUNX2:Foxj3	0.861566
ZBT48_2053#ZBTB48:C2H2:175:1	D6:sgGATA1	0.012933	1510	sgGATA1	sgGATA1:ZBT48	0.000504668
ZNF410_2157#ZNF410:C2H2:236:0	D6:sgKLF1	0.0128663	1511	sgKLF1	sgKLF1:ZNF410	0.808174
GMEB2_647#GMEB2/2:SAND:277:0	D6:sgKLF1	0.012865	1512	sgKLF1	sgKLF1:GMEB2	1
SNAI2_1661#SNAI2:C2H2:67:1	D6:sgMYC	0.0128641	1513	sgMYC	sgMYC:SNAI2	6.05689e-54
ZN680_2137#ZNF680:C2H2:251:1	D6:sgRUNX2	0.0128511	1514	sgRUNX2	sgRUNX2:ZN680	0.494788
KLF5_933#KLF/SP/2:C2H2:109:0	D6:sgGATA2	0.0127947	1515	sgGATA2	sgGATA2:KLF5	1
SUH_1830#RBPJ:not_classified:165:0	D6:sgRUNX1	0.0127922	1516	sgRUNX1	sgRUNX1:SUH	0.554304
Lhx3_956#HD/9:homeodomain:9:1	D6:sgKLF1	0.0127361	1517	sgKLF1	sgKLF1:Lhx3	0.219111
THRB_1985#NR/5:nuclearreceptor:34:0	D6:sgRUNX2	0.0126961	1518	sgRUNX2	sgRUNX2:THRB	2.30743e-07
MYB_1094#MYB/5:MYB:252:0	D6:sgRUNX2	0.0126491	1519	sgRUNX2	sgRUNX2:MYB	1
NR2C2_1262#NR/3:nuclearreceptor:32:0	D6:sgRUNX1	0.0124257	1520	sgRUNX1	sgRUNX1:NR2C2	2.25848e-06
ZNF784_2168#ZNF784:C2H2:222:1	D6:sgKLF1	0.0122511	1521	sgKLF1	sgKLF1:ZNF784	0.00604257
HOXD12_791#HD/17:homeodomain:22:0	D6:sgRUNX2	0.0122324	1522	sgRUNX2	sgRUNX2:HOXD12	1
THRB_1986#NR/10:nuclearreceptor:39:1	D6:sgRUNX2	0.0121953	1523	sgRUNX2	sgRUNX2:THRB	2.30743e-07
E2F5_272#E2F/4:E2F:158:0	D6:sgKLF1	0.0121146	1524	sgKLF1	sgKLF1:E2F5	1
OSR2_1325#OSR2:C2H2:130:1	D6:sgMYC	0.0121015	1525	sgMYC	sgMYC:OSR2	0.228747
SUH_1830#RBPJ:not_classified:165:0	D6:sgGATA1	0.0120885	1526	sgGATA1	sgGATA1:SUH	0.429037
IRF9_874#IRF/1:IRF:104:0	D6:sgGATA2	0.0120558	1527	sgGATA2	sgGATA2:IRF9	0.00209629
Twist2_1997#Ebox/CATATG:bHLH:62:0	D6:sgMYC	0.0119844	1528	sgMYC	sgMYC:Twist2	6.24022e-05
Foxj3_538#FOX/8:forkhead:203:0	D6:sgRUNX1	0.0119633	1529	sgRUNX1	sgRUNX1:Foxj3	1
CREB3_175#CREB3/XBP1:bZIP:61:0	D6:sgRUNX1	0.0117003	1530	sgRUNX1	sgRUNX1:CREB3	1
NFIA_1166#NFI/2:NFI:188:1	D6:sgKLF1	0.0115923	1531	sgKLF1	sgKLF1:NFIA	9.80803e-20
ZBTB49_2058#ZBTB49:C2H2:226:1	D6:sgGATA1	0.0114736	1532	sgGATA1	sgGATA1:ZBTB49	1
ZN667_2136#ZNF667:C2H2:141:1	D6:sgKLF1	0.0114567	1533	sgKLF1	sgKLF1:ZN667	0.00568912
SMAD3_1650#SMAD:MAD:207:1	D6:sgGATA2	0.0114382	1534	sgGATA2	sgGATA2:SMAD3	0.14988
ZN431_2123#ZNF431:C2H2:228:1	D6:sgRUNX1	0.011383	1535	sgRUNX1	sgRUNX1:ZN431	0.0136174
Tp53_1989#P53-like/3:P53L:234:1	D6:sgMYC	0.0113735	1536	sgMYC	sgMYC:Tp53	2.88205e-05
ZN667_2136#ZNF667:C2H2:141:1	D6:sgGATA1	0.0113669	1537	sgGATA1	sgGATA1:ZN667	0.0115843
EOMES_357#TBX/3:TBX:72:1	D6:sgRUNX1	0.0112899	1538	sgRUNX1	sgRUNX1:EOMES	0.975961
PLAG1_1406#PLAG1:C2H2:268:1	D6:sgMYC	0.0111864	1539	sgMYC	sgMYC:PLAG1	0.0429529
NFATC1_1157#NFAT/4:NFAT:168:1	D6:sgGATA1	0.0111151	1540	sgGATA1	sgGATA1:NFATC1	0.0239659
PRDM5_1476#PRDM5:C2H2:116:1	D6:sgGATA2	0.0111053	1541	sgGATA2	sgGATA2:PRDM5	0.0070994
NR2C2_1262#NR/3:nuclearreceptor:32:0	D6:sgMYC	0.0109755	1542	sgMYC	sgMYC:NR2C2	6.16886e-05
NFIA_1165#NFI/3:NFI:128:1	D6:sgGATA2	0.0109679	1543	sgGATA2	sgGATA2:NFIA	1.44189e-22
BCL6B_103#BCL6/1:C2H2:169:0	D6:sgGATA2	0.0108603	1544	sgGATA2	sgGATA2:BCL6B	1
TFCP2_1953#GRHL:CP2:258:0	D6:sgRUNX2	0.0108225	1545	sgRUNX2	sgRUNX2:TFCP2	1
TBP_1840#TATA:not_classified:182:0	D6:sgRUNX2	0.0107942	1546	sgRUNX2	sgRUNX2:TBP	1
MAFF_991#MAF:bZIP:55:0	D6:sgRUNX2	0.0107482	1547	sgRUNX2	sgRUNX2:MAFF	2.38404e-15
FOXD2_506#FOX/5:forkhead:80:0	D6:sgRUNX1	0.0106407	1548	sgRUNX1	sgRUNX1:FOXD2	0.0280509
RFX5_1566#RFX/3:RFX:246:1	D6:sgRUNX2	0.0106094	1549	sgRUNX2	sgRUNX2:RFX5	0.0180702
CREB3_175#CREB3/XBP1:bZIP:61:0	D6:sgGATA2	0.0105916	1550	sgGATA2	sgGATA2:CREB3	1
AIRE_4#AIRE:not_classified:139:1	D6:sgRUNX1	0.0105027	1551	sgRUNX1	sgRUNX1:AIRE	0.408037
PBX2_1373#HD/12:homeodomain:12:0	D6:sgRUNX2	0.0104937	1552	sgRUNX2	sgRUNX2:PBX2	0.333105
MECP2_1015#MECP2:MBD:97:1	D6:sgKLF1	0.0104793	1553	sgKLF1	sgKLF1:MECP2	1
PRD14_1469#PRDM14:C2H2:149:0	D6:sgGATA2	0.0102024	1554	sgGATA2	sgGATA2:PRD14	0.146899
MZF1_1126#MFZ1:C2H2:199:1	D6:sgRUNX1	0.0101728	1555	sgRUNX1	sgRUNX1:MZF1	1.41604e-06
FEZF1_440#FEZF1:C2H2:122:1	D6:sgKLF1	0.0100871	1556	sgKLF1	sgKLF1:FEZF1	1
ZN322_2111#ZNF332:C2H2:152:1	D6:sgRUNX2	0.0100714	1557	sgRUNX2	sgRUNX2:ZN322	4.16815e-07
ZFP57_2072#ZNF57:C2H2:218:1	D6:sgGATA1	0.00996779	1558	sgGATA1	sgGATA1:ZFP57	0.572079
HXA9_827#HD/14:homeodomain:19:0	D6:sgRUNX1	0.0099196	1559	sgRUNX1	sgRUNX1:HXA9	0.161566
P53_1341#P53-like/1:P53L:257:0	D6:sgRUNX2	0.00991134	1560	sgRUNX2	sgRUNX2:P53	0.000183112
EN1_349#HD/7:homeodomain:7:0	D6:sgRUNX2	0.00990114	1561	sgRUNX2	sgRUNX2:EN1	0.0124294
KAISO_912#KAISO:C2H2:155:1	D6:sgGATA1	0.00987984	1562	sgGATA1	sgGATA1:KAISO	1
HINFP1_699#HINFP1/2:C2H2:275:1	D6:sgGATA2	0.00979683	1563	sgGATA2	sgGATA2:HINFP1	1
ZIM3_2091#ZIM3:C2H2:108:1	D6:sgGATA2	0.00974212	1564	sgGATA2	sgGATA2:ZIM3	1
ELF3_315#ETS/2:ETS:96:0	D6:sgRUNX2	0.00950521	1565	sgRUNX2	sgRUNX2:ELF3	2.18777e-49
SOX7_1726#SOX/4:HMG:93:0	D6:sgMYC	0.00941273	1566	sgMYC	sgMYC:SOX7	1
TFCP2_1953#GRHL:CP2:258:0	D6:sgKLF1	0.00938854	1567	sgKLF1	sgKLF1:TFCP2	1
HSFY2_817#HSFY2:HSF:209:0	D6:sgMYC	0.00938112	1568	sgMYC	sgMYC:HSFY2	1
HXA13_825#CPEB1:RRM:23:0	D6:sgRUNX1	0.00933186	1569	sgRUNX1	sgRUNX1:HXA13	0.986045
THRB_1986#NR/10:nuclearreceptor:39:1	D6:sgKLF1	0.00926094	1570	sgKLF1	sgKLF1:THRB	5.48449e-07
ZN274_2106#ZNF274:C2H2:123:1	D6:sgGATA2	0.0092571	1571	sgGATA2	sgGATA2:ZN274	0.94257
PRD16_1470#PRDM16:C2H2:176:1	D6:sgGATA2	0.00923582	1572	sgGATA2	sgGATA2:PRD16	6.00259e-34
NFATC2_1158#NFAT/1:NFAT:100:0	D6:sgRUNX2	0.00919187	1573	sgRUNX2	sgRUNX2:NFATC2	1
ZN320_2110#ZNF320:C2H2:269:1	D6:sgMYC	0.0090961	1574	sgMYC	sgMYC:ZN320	0.0228019
LIN54_972#LIN54:CXC:224:1	D6:sgGATA2	0.00901388	1575	sgGATA2	sgGATA2:LIN54	1
ZNF232_2145#ZNF232:C2H2:235:1	D6:sgRUNX2	0.00897121	1576	sgRUNX2	sgRUNX2:ZNF232	1
TBP_1840#TATA:not_classified:182:0	D6:sgRUNX1	0.00893513	1577	sgRUNX1	sgRUNX1:TBP	1
POU3F4_1443#POU/2:POU:82:0	D6:sgRUNX1	0.00886974	1578	sgRUNX1	sgRUNX1:POU3F4	1
CTCF_196#CTCF:C2H2:265:0	D6:sgRUNX1	0.00885213	1579	sgRUNX1	sgRUNX1:CTCF	1.0163e-129
Six3_1644#SIX/2:SIX:280:1	D6:sgRUNX1	0.00885062	1580	sgRUNX1	sgRUNX1:Six3	5.46754e-06
TYY1_2000#YY1:C2H2:145:1	D6:sgGATA2	0.00883998	1581	sgGATA2	sgGATA2:TYY1	1.49492e-39
ZNF8_2169#ZNF85:C2H2:231:1	D6:sgGATA2	0.0087936	1582	sgGATA2	sgGATA2:ZNF8	0.0184472
Hic1_686#HIC/1:C2H2:187:0	D6:sgMYC	0.00873939	1583	sgMYC	sgMYC:Hic1	2.10606e-17
Twist2_1997#Ebox/CATATG:bHLH:62:0	D6:sgRUNX1	0.00861371	1584	sgRUNX1	sgRUNX1:Twist2	2.88602e-05
ZN431_2123#ZNF431:C2H2:228:1	D6:sgGATA2	0.00859912	1585	sgGATA2	sgGATA2:ZN431	0.000132561
ZNF85_2170#ZNF85:C2H2:127:1	D6:sgMYC	0.00853169	1586	sgMYC	sgMYC:ZNF85	0.455924
MYBL2_1104#MYB/1:MYB:253:0	D6:sgGATA2	0.00850283	1587	sgGATA2	sgGATA2:MYBL2	1
MYBL2_1104#MYB/1:MYB:253:0	D6:sgGATA1	0.00846685	1588	sgGATA1	sgGATA1:MYBL2	1
THRB_1987#NR/8:nuclearreceptor:37:1	D6:sgRUNX1	0.00836608	1589	sgRUNX1	sgRUNX1:THRB	6.04799e-07
Zfp652_2073#ZNF652:C2H2:232:1	D6:sgRUNX1	0.00833304	1590	sgRUNX1	sgRUNX1:Zfp652	0.489163
Lhx8_968#HD/1:homeodomain:1:0	D6:sgRUNX1	0.00829215	1591	sgRUNX1	sgRUNX1:Lhx8	0.0465765
COE1_164#EBF1:EBF:174:0	D6:sgGATA2	0.00824353	1592	sgGATA2	sgGATA2:COE1	6.86306e-17
SRF_1798#SRF:MADS:184:0	D6:sgGATA2	0.00816245	1593	sgGATA2	sgGATA2:SRF	8.28352e-07
PRDM6_1477#NFAC/2:NFAT:101:0	D6:sgGATA2	0.00808135	1594	sgGATA2	sgGATA2:PRDM6	1
Z324A_2045#ZNF324:C2H2:115:1	D6:sgMYC	0.00795266	1595	sgMYC	sgMYC:Z324A	0.0512614
PRDM1_1471#PRDM1:C2H2:105:1	D6:sgMYC	0.00788061	1596	sgMYC	sgMYC:PRDM1	0.469347
IKZF1_841#ZNF143:C2H2:173:1	D6:sgGATA2	0.00784532	1597	sgGATA2	sgGATA2:IKZF1	1.3069e-11
ZN382_2119#ZNF382:C2H2:154:1	D6:sgKLF1	0.00775493	1598	sgKLF1	sgKLF1:ZN382	0.134961
PROX1_1486#PROX1:PROX:238:0	D6:sgKLF1	0.00770312	1599	sgKLF1	sgKLF1:PROX1	0.975005
MYBL2_1106#MYB/4:MYB:256:0	D6:sgGATA2	0.00763688	1600	sgGATA2	sgGATA2:MYBL2	1
MYBL2_1105#MYB/2:MYB:254:0	D6:sgRUNX2	0.00755881	1601	sgRUNX2	sgRUNX2:MYBL2	1
FOXO3_563#FOX/7:forkhead:164:0	D6:sgRUNX1	0.00754913	1602	sgRUNX1	sgRUNX1:FOXO3	0.0280509
Nr2e3_1270#NR2E3:nuclearreceptor:216:1	D6:sgRUNX2	0.00747788	1603	sgRUNX2	sgRUNX2:Nr2e3	1
Creb5_186#CREB/ATF/2:bZIP:50:0	D6:sgMYC	0.00741941	1604	sgMYC	sgMYC:Creb5	0.0928076
ZNF784_2168#ZNF784:C2H2:222:1	D6:sgGATA2	0.00723235	1605	sgGATA2	sgGATA2:ZNF784	0.000778042
DUXA_247#HD/8:homeodomain:8:0	D6:sgRUNX1	0.00714686	1606	sgRUNX1	sgRUNX1:DUXA	0.133574
FOXH1_520#FOX/1:forkhead:76:0	D6:sgKLF1	0.00703081	1607	sgKLF1	sgKLF1:FOXH1	0.517421
Rhox11_1573#HD/24:homeodomain:205:1	D6:sgKLF1	0.00699936	1608	sgKLF1	sgKLF1:Rhox11	0.845814
TBX20_1859#SMAD:SMAD:129:0	D6:sgKLF1	0.00697024	1609	sgKLF1	sgKLF1:TBX20	2.01593e-13
SPDEF_1770#SPDEF/1:ETS:211:0	D6:sgRUNX1	0.00686219	1610	sgRUNX1	sgRUNX1:SPDEF	0.893649
ZNF740_2163#ZIC/2:C2H2:110:0	D6:sgRUNX2	0.00677307	1611	sgRUNX2	sgRUNX2:ZNF740	0.0059039
KAISO_912#KAISO:C2H2:155:1	D6:sgRUNX2	0.00648227	1612	sgRUNX2	sgRUNX2:KAISO	1
ZBT48_2053#ZBTB48:C2H2:175:1	D6:sgRUNX1	0.00643856	1613	sgRUNX1	sgRUNX1:ZBT48	6.41993e-07
HNF1B_723#HD/10:homeodomain:10:0	D6:sgRUNX1	0.00633793	1614	sgRUNX1	sgRUNX1:HNF1B	0.986922
BARHL2_80#HD/6:homeodomain:6:0	D6:sgGATA2	0.00628095	1615	sgGATA2	sgGATA2:BARHL2	1
HINFP1_699#HINFP1/2:C2H2:275:1	D6:sgMYC	0.00614423	1616	sgMYC	sgMYC:HINFP1	1
GCM1_621#GCM:GCM:201:0	D6:sgGATA2	0.00589597	1617	sgGATA2	sgGATA2:GCM1	2.62795e-08
NANOG_1128#OCT4+SOX2:POU:84:0	D6:sgGATA2	0.00582174	1618	sgGATA2	sgGATA2:NANOG	1
MYBL2_1105#MYB/2:MYB:254:0	D6:sgMYC	0.00581012	1619	sgMYC	sgMYC:MYBL2	1
FOSL1+JUNB_467#AP1/1:bZIP:54:0	D6:sgGATA2	0.00572128	1620	sgGATA2	sgGATA2:FOSL1+JUNB	0
HINFP1_700#HINFP1/3:C2H2:276:1	D6:sgKLF1	0.00571216	1621	sgKLF1	sgKLF1:HINFP1	1
DMRT3_238#DMRT3:DM:214:1	D6:sgMYC	0.00571035	1622	sgMYC	sgMYC:DMRT3	0.637719
SOX7_1726#SOX/4:HMG:93:0	D6:sgRUNX2	0.00565234	1623	sgRUNX2	sgRUNX2:SOX7	0.943837
MZF1_1125#REL-halfsite:NFAT:162:1	D6:sgGATA2	0.00563437	1624	sgGATA2	sgGATA2:MZF1	0.00489589
ZNF143_2142#ZNF143:C2H2:172:1	D6:sgGATA2	0.00561508	1625	sgGATA2	sgGATA2:ZNF143	0.604235
NFATC1_1155#NFAT/2:NFAT:99:0	D6:sgGATA2	0.0055884	1626	sgGATA2	sgGATA2:NFATC1	0.448085
GFI1B_633#GFI:C2H2:181:0	D6:sgGATA2	0.00556158	1627	sgGATA2	sgGATA2:GFI1B	4.76682e-07
ZNF410_2157#ZNF410:C2H2:236:0	D6:sgGATA2	0.00552339	1628	sgGATA2	sgGATA2:ZNF410	0.228192
NR1H3_1248#NR/16:nuclearreceptor:45:1	D6:sgKLF1	0.00543049	1629	sgKLF1	sgKLF1:NR1H3	1.9487e-17
Rhox11_1573#HD/24:homeodomain:205:1	D6:sgMYC	0.00533598	1630	sgMYC	sgMYC:Rhox11	0.898299
IRF7_865#IRF/4:IRF:196:1	D6:sgMYC	0.00530751	1631	sgMYC	sgMYC:IRF7	0.299697
Hic1_686#HIC/1:C2H2:187:0	D6:sgRUNX1	0.00522879	1632	sgRUNX1	sgRUNX1:Hic1	2.54274e-20
Npas2_1242#Ebox/CACGTG/1:bHLH:58:0	D6:sgKLF1	0.00502776	1633	sgKLF1	sgKLF1:Npas2	6.45474e-05
GMEB2_647#GMEB2/2:SAND:277:0	D6:sgMYC	0.00494682	1634	sgMYC	sgMYC:GMEB2	1
ZNF282_2150#ZNF282:C2H2:163:1	D6:sgRUNX1	0.00478317	1635	sgRUNX1	sgRUNX1:ZNF282	0.502838
NANOG_1128#OCT4+SOX2:POU:84:0	D6:sgRUNX2	0.00474039	1636	sgRUNX2	sgRUNX2:NANOG	1
Zfx_2077#ZFX:C2H2:144:0	D6:sgGATA2	0.00473588	1637	sgGATA2	sgGATA2:Zfx	1
ZNF8_2169#ZNF85:C2H2:231:1	D6:sgRUNX2	0.00467874	1638	sgRUNX2	sgRUNX2:ZNF8	0.0149887
HNF1B_723#HD/10:homeodomain:10:0	D6:sgMYC	0.0046582	1639	sgMYC	sgMYC:HNF1B	1
PRDM6_1477#NFAC/2:NFAT:101:0	D6:sgRUNX2	0.00456309	1640	sgRUNX2	sgRUNX2:PRDM6	0.822551
PO3F2_1413#POU/3:POU:83:0	D6:sgKLF1	0.00452666	1641	sgKLF1	sgKLF1:PO3F2	0.887416
PLAG1_1406#PLAG1:C2H2:268:1	D6:sgKLF1	0.00447438	1642	sgKLF1	sgKLF1:PLAG1	0.000111306
ZN329_2113#ZNF329:C2H2:260:1	D6:sgRUNX2	0.00447201	1643	sgRUNX2	sgRUNX2:ZN329	2.3872e-10
HOMEZ_739#HOMEZ:HOMEZ:195:1	D6:sgGATA2	0.00434235	1644	sgGATA2	sgGATA2:HOMEZ	0.634353
NR4A2+RXRA_1298#NR/18:nuclearreceptor:47:0	D6:sgRUNX1	0.00434091	1645	sgRUNX1	sgRUNX1:NR4A2+RXRA	0.000294075
ZN436_2124#ZNF436:C2H2:118:1	D6:sgRUNX1	0.0043325	1646	sgRUNX1	sgRUNX1:ZN436	0.000585689
SUH_1830#RBPJ:not_classified:165:0	D6:sgMYC	0.00431109	1647	sgMYC	sgMYC:SUH	0.57272
KLF8_938#KLF/SP/3:C2H2:285:1	D6:sgGATA1	0.00403392	1648	sgGATA1	sgGATA1:KLF8	1.98248e-05
ZNF306_2152#ZNF306:C2H2:229:1	D6:sgMYC	0.00387616	1649	sgMYC	sgMYC:ZNF306	0.130075
HXA1_821#HD/15:homeodomain:20:1	D6:sgRUNX1	0.00378128	1650	sgRUNX1	sgRUNX1:HXA1	0.0012318
SMAD2_1646#SMAD:SMAD:147:0	D6:sgRUNX2	0.00377526	1651	sgRUNX2	sgRUNX2:SMAD2	2.5664e-22
NR4A2+RXRA_1298#NR/18:nuclearreceptor:47:0	D6:sgGATA2	0.00362031	1652	sgGATA2	sgGATA2:NR4A2+RXRA	5.42517e-06
ZN528_2129#ZNF528:C2H2:119:1	D6:sgRUNX1	0.00349927	1653	sgRUNX1	sgRUNX1:ZN528	0.0131232
BARHL2_80#HD/6:homeodomain:6:0	D6:sgKLF1	0.00349198	1654	sgKLF1	sgKLF1:BARHL2	1
ZIM3_2091#ZIM3:C2H2:108:1	D6:sgKLF1	0.00347687	1655	sgKLF1	sgKLF1:ZIM3	1
MYB_1094#MYB/5:MYB:252:0	D6:sgMYC	0.00339097	1656	sgMYC	sgMYC:MYB	0.252576
BARHL2_80#HD/6:homeodomain:6:0	D6:sgRUNX2	0.00329957	1657	sgRUNX2	sgRUNX2:BARHL2	0.984666
HXA1_821#HD/15:homeodomain:20:1	D6:sgGATA2	0.00310696	1658	sgGATA2	sgGATA2:HXA1	5.61518e-06
ELF3_315#ETS/2:ETS:96:0	D6:sgGATA2	0.00299489	1659	sgGATA2	sgGATA2:ELF3	5.87308e-80
ZN708_2138#ZNF708:C2H2:136:1	D6:sgGATA1	0.00296054	1660	sgGATA1	sgGATA1:ZN708	0.000974954
EGR2_292#EGR:C2H2:111:0	D6:sgRUNX2	0.00292757	1661	sgRUNX2	sgRUNX2:EGR2	1
GLI1_634#GLI:C2H2:262:1	D6:sgGATA2	0.00281675	1662	sgGATA2	sgGATA2:GLI1	4.40164e-39
SMAD3_1650#SMAD:MAD:207:1	D6:sgRUNX2	0.00281534	1663	sgRUNX2	sgRUNX2:SMAD3	0.00184582
FEZF1_440#FEZF1:C2H2:122:1	D6:sgMYC	0.00275958	1664	sgMYC	sgMYC:FEZF1	1
MYBL2_1105#MYB/2:MYB:254:0	D6:sgGATA2	0.00275483	1665	sgGATA2	sgGATA2:MYBL2	1
NKX28_1217#HD/21:homeodomain:27:1	D6:sgRUNX2	0.00269063	1666	sgRUNX2	sgRUNX2:NKX28	0.861566
BC11A_98#IRF/2:IRF:106:1	D6:sgRUNX2	0.00254452	1667	sgRUNX2	sgRUNX2:BC11A	3.28799e-06
T_1832#TBX/1:TBX:70:0	D6:sgRUNX1	0.00243112	1668	sgRUNX1	sgRUNX1:T	0.031441
MZF1_1126#MFZ1:C2H2:199:1	D6:sgGATA2	0.0023287	1669	sgGATA2	sgGATA2:MZF1	0.00489589
KAISO_912#KAISO:C2H2:155:1	D6:sgRUNX1	0.00228535	1670	sgRUNX1	sgRUNX1:KAISO	1
ZBT48_2053#ZBTB48:C2H2:175:1	D6:sgMYC	0.00226124	1671	sgMYC	sgMYC:ZBT48	3.31383e-06
STF1_1827#NR/11:nuclearreceptor:40:0	D6:sgRUNX1	0.00212517	1672	sgRUNX1	sgRUNX1:STF1	4.71287e-20
CTCF_196#CTCF:C2H2:265:0	D6:sgMYC	0.00199071	1673	sgMYC	sgMYC:CTCF	5.6398e-148
SCRT1_1631#SCRT1:C2H2:66:0	D6:sgRUNX1	0.00194861	1674	sgRUNX1	sgRUNX1:SCRT1	6.04799e-07
TFDP1_1956#E2F/2:E2F:156:0	D6:sgRUNX1	0.00191688	1675	sgRUNX1	sgRUNX1:TFDP1	1
NRF1_1306#NRF1:CNC-bZIP:192:0	D6:sgRUNX1	0.00187705	1676	sgRUNX1	sgRUNX1:NRF1	3.4568e-06
ZN667_2136#ZNF667:C2H2:141:1	D6:sgRUNX2	0.0017805	1677	sgRUNX2	sgRUNX2:ZN667	0.00268093
OVOL1_1336#OVOL1:C2H2:240:1	D6:sgRUNX1	0.00177888	1678	sgRUNX1	sgRUNX1:OVOL1	0.00113369
ZFP28_2069#ZNF28:C2H2:107:1	D6:sgRUNX2	0.00176709	1679	sgRUNX2	sgRUNX2:ZFP28	1
NR1D1_1244#NR/19:nuclearreceptor:48:1	D6:sgRUNX2	0.00168284	1680	sgRUNX2	sgRUNX2:NR1D1	2.6022e-21
ZN274_2106#ZNF274:C2H2:123:1	D6:sgGATA1	0.00167396	1681	sgGATA1	sgGATA1:ZN274	0.103884
Znf423_2158#ZNF423:C2H2:177:1	D6:sgGATA1	0.00164589	1682	sgGATA1	sgGATA1:Znf423	1.63916e-13
SUH_1830#RBPJ:not_classified:165:0	D6:sgGATA2	0.00160428	1683	sgGATA2	sgGATA2:SUH	0.703778
SCRT1_1631#SCRT1:C2H2:66:0	D6:sgMYC	0.00146875	1684	sgMYC	sgMYC:SCRT1	0.00210245
ZN490_2127#ZNF490:C2H2:220:1	D6:sgMYC	0.00146868	1685	sgMYC	sgMYC:ZN490	0.0146361
ZN528_2129#ZNF528:C2H2:119:1	D6:sgRUNX2	0.00131332	1686	sgRUNX2	sgRUNX2:ZN528	0.162958
NFATC1_1155#NFAT/2:NFAT:99:0	D6:sgRUNX2	0.00125899	1687	sgRUNX2	sgRUNX2:NFATC1	0.598013
SMAD2_1646#SMAD:SMAD:147:0	D6:sgKLF1	0.00125861	1688	sgKLF1	sgKLF1:SMAD2	1.7528e-16
DMRTB_239#DMRT1:DM:90:0	D6:sgMYC	0.00121331	1689	sgMYC	sgMYC:DMRTB	0.738656
GLIS3_644#GLIS:C2H2:261:0	D6:sgGATA2	0.00117897	1690	sgGATA2	sgGATA2:GLIS3	2.91839e-09
KAISO_912#KAISO:C2H2:155:1	D6:sgKLF1	0.00108704	1691	sgKLF1	sgKLF1:KAISO	1
ZN549_2131#ZNF549:C2H2:134:1	D6:sgKLF1	0.00106718	1692	sgKLF1	sgKLF1:ZN549	0.298526
ZNF784_2168#ZNF784:C2H2:222:1	D6:sgGATA1	0.00103458	1693	sgGATA1	sgGATA1:ZNF784	6.05231e-05
ZN320_2110#ZNF320:C2H2:269:1	D6:sgRUNX2	0.00100197	1694	sgRUNX2	sgRUNX2:ZN320	0.0175704
GMEB2_649#GMEB2/3:SAND:278:1	D6:sgRUNX2	0.000961993	1695	sgRUNX2	sgRUNX2:GMEB2	1
HOMEZ_739#HOMEZ:HOMEZ:195:1	D6:sgKLF1	0.000934185	1696	sgKLF1	sgKLF1:HOMEZ	0.735685
GLIS3_644#GLIS:C2H2:261:0	D6:sgMYC	0.000929378	1697	sgMYC	sgMYC:GLIS3	5.74785e-07
Tp53_1989#P53-like/3:P53L:234:1	D6:sgRUNX2	0.000853253	1698	sgRUNX2	sgRUNX2:Tp53	0.000325391
ZFP28_2069#ZNF28:C2H2:107:1	D6:sgMYC	0.000753447	1699	sgMYC	sgMYC:ZFP28	1
ZN140_2097#ZNF140:C2H2:143:1	D6:sgMYC	0.000751446	1700	sgMYC	sgMYC:ZN140	0.0795041
MZF1_1124#MZF1:C2H2:114:1	D6:sgMYC	0.000749499	1701	sgMYC	sgMYC:MZF1	4.31835e-06
MYB_1094#MYB/5:MYB:252:0	D6:sgRUNX1	0.000537267	1702	sgRUNX1	sgRUNX1:MYB	0.645127
Z324A_2045#ZNF324:C2H2:115:1	D6:sgGATA2	0.000498615	1703	sgGATA2	sgGATA2:Z324A	0.00204984
Mecom_1014#EVI1/MECOM:C2H2:241:0	D6:sgGATA2	0.000466913	1704	sgGATA2	sgGATA2:Mecom	9.21606e-06
ZNF8_2169#ZNF85:C2H2:231:1	D6:sgKLF1	0.000385679	1705	sgKLF1	sgKLF1:ZNF8	0.0202729
BACH2_74#AP1/2:bZIP:53:0	D6:sgMYC	0.000378845	1706	sgMYC	sgMYC:BACH2	0
ZN250_2101#ZNF250:C2H2:219:1	D6:sgRUNX1	0.000374396	1707	sgRUNX1	sgRUNX1:ZN250	0.0949889
TCF7L1_1895#TCF/LEF:HMG:29:0	D6:sgGATA2	0.000339859	1708	sgGATA2	sgGATA2:TCF7L1	1
Tp53_1990#P53-like/2:P53L:233:1	D6:sgGATA1	0.00032164	1709	sgGATA1	sgGATA1:Tp53	1.61222e-05
ZNF524_2160#ZNF524:C2H2:213:1	D6:sgGATA1	0.000280207	1710	sgGATA1	sgGATA1:ZNF524	2.07449e-05
PO3F2_1413#POU/3:POU:83:0	D6:sgGATA2	0.000248753	1711	sgGATA2	sgGATA2:PO3F2	0.983352
KLF8_938#KLF/SP/3:C2H2:285:1	D6:sgGATA2	0.000247194	1712	sgGATA2	sgGATA2:KLF8	4.40224e-07
LYL1_978#Ebox/CAGATGG:bHLH:63:0	D6:sgMYC	0.000131503	1713	sgMYC	sgMYC:LYL1	4.66935e-17
MEOX2_1050#HD/11:homeodomain:11:1	D6:sgKLF1	0.000105978	1714	sgKLF1	sgKLF1:MEOX2	0.270061
ZNF384_2154#ZNF384/2:C2H2:194:1	D6:sgRUNX1	0.000103609	1715	sgRUNX1	sgRUNX1:ZNF384	1.40171e-09
SMAD3_1650#SMAD:MAD:207:1	D6:sgMYC	9.53799e-05	1716	sgMYC	sgMYC:SMAD3	0.0249297

## Sheet: K562-TimeCourse-Day9-sgRNA.TF
Supplementary Table 3. Results from K562 Time Course Screen Day9
Motif#Family:BindingSite:Cluster:Seed - The motif name summarized from Vierstra et al 2020 corresponding to the motif analysis. The naming convention is TF_MotifNumber#MotifFamily:BindingSiteFamily:TFMotifCluster:MotifSeed. The main thing we used is TFMotifCluster to de-duplicate redundant motif PWMs. MoitfSeed refers to being a motif most similar to all other motifs in the cluster which we dont …
sgRNA - The sgRNA target and experimental name to each group.
DiffDevScore - Absolute differential TF motif deviation score between sgT and sgNT.
DiffRank - Rank of the absolute differential TF motif deviation score between sgT and sgNT.
sgRNAClean - The sgRNA target associated with each group.
sgRNA:TF - The sgRNA target and TF motif measured. This is used to asses the top perturbed hits in the SpearATAC screen.
X2_Padj - Chi-Squared adjusted (one-sided) p-value determined from the variability of the sgT and sgNT cells for each group. This value was computed using the same routine as "compute_variability" in chromVAR (Schep et al 2017)
Motif#Family:BindingSite:Cluster:Seed	sgRNA	DiffDevScore	DiffRank	sgRNAClean	sgRNA:TF	X2_Padj
TAL1_1835#GATA:C2H2:242:0	D9:sgGATA1	3.48682	1	sgGATA1	sgGATA1:TAL1	0
SPIB_1777#SPI:ETS:95:0	D9:sgGATA1	3.31529	2	sgGATA1	sgGATA1:SPIB	0
Klf1_915#KLF/SP/1:C2H2:112:0	D9:sgKLF1	2.45821	3	sgKLF1	sgKLF1:Klf1	2.72966e-174
RUNX3_1599#RUNX/1:RUNX:179:0	D9:sgGATA1	2.03139	4	sgGATA1	sgGATA1:RUNX3	7.10657e-210
ELF3_315#ETS/2:ETS:96:0	D9:sgGATA1	1.76434	5	sgGATA1	sgGATA1:ELF3	2.19157e-185
ELF5_320#ETS/1:ETS:98:0	D9:sgGATA1	1.68954	6	sgGATA1	sgGATA1:ELF5	1.48781e-206
FOXA2_482#FOX/4:forkhead:79:0	D9:sgGATA1	1.61725	7	sgGATA1	sgGATA1:FOXA2	9.69563e-130
Mecom_1014#EVI1/MECOM:C2H2:241:0	D9:sgGATA1	1.40376	8	sgGATA1	sgGATA1:Mecom	1.44749e-73
FOXD2_506#FOX/5:forkhead:80:0	D9:sgGATA1	1.38664	9	sgGATA1	sgGATA1:FOXD2	1.05051e-87
BC11A_98#IRF/2:IRF:106:1	D9:sgGATA1	1.25305	10	sgGATA1	sgGATA1:BC11A	4.85507e-37
Klf1_915#KLF/SP/1:C2H2:112:0	D9:sgGATA1	1.24388	11	sgGATA1	sgGATA1:Klf1	3.7229e-40
GFI1B_633#GFI:C2H2:181:0	D9:sgGATA1	1.18941	12	sgGATA1	sgGATA1:GFI1B	1.20421e-35
SPIB_1777#SPI:ETS:95:0	D9:sgKLF1	1.16076	13	sgKLF1	sgKLF1:SPIB	3.18645e-130
KLF5_933#KLF/SP/2:C2H2:109:0	D9:sgKLF1	1.08258	14	sgKLF1	sgKLF1:KLF5	0.170172
STA5B_1809#STAT/2:STAT:171:0	D9:sgGATA1	1.08036	15	sgGATA1	sgGATA1:STA5B	4.69809e-61
HLTF_706#HLTF:not_classified:185:1	D9:sgGATA1	1.06041	16	sgGATA1	sgGATA1:HLTF	3.82079e-40
FOSL1+JUNB_467#AP1/1:bZIP:54:0	D9:sgGATA1	1.03142	17	sgGATA1	sgGATA1:FOSL1+JUNB	0
TAL1_1835#GATA:C2H2:242:0	D9:sgKLF1	1.00793	18	sgKLF1	sgKLF1:TAL1	0
CTCF_196#CTCF:C2H2:265:0	D9:sgGATA1	0.942592	19	sgGATA1	sgGATA1:CTCF	2.57017e-281
FOSL1+JUNB_467#AP1/1:bZIP:54:0	D9:sgKLF1	0.938169	20	sgKLF1	sgKLF1:FOSL1+JUNB	0
IRF9_874#IRF/1:IRF:104:0	D9:sgGATA1	0.914441	21	sgGATA1	sgGATA1:IRF9	1.50177e-14
ELF3_315#ETS/2:ETS:96:0	D9:sgKLF1	0.868155	22	sgKLF1	sgKLF1:ELF3	4.9501e-31
CEBPB_142#CCAAT/CEBP:bZIP:52:0	D9:sgGATA1	0.847826	23	sgGATA1	sgGATA1:CEBPB	1.40561e-14
NFIX_1183#NFI/1:NFI:189:0	D9:sgGATA1	0.801323	24	sgGATA1	sgGATA1:NFIX	1.26668e-38
RHOXF1_1574#HD/20:homeodomain:26:0	D9:sgGATA1	0.784795	25	sgGATA1	sgGATA1:RHOXF1	1.67515e-09
NFYC_1199#NFY:NFY:13:0	D9:sgGATA1	0.742691	26	sgGATA1	sgGATA1:NFYC	3.17239e-121
SREBF2_1793#SREBF1:bHLH-ZIP:74:0	D9:sgGATA1	0.708301	27	sgGATA1	sgGATA1:SREBF2	5.2988e-21
RUNX2_1597#RUNX/2:RUNX:178:1	D9:sgGATA1	0.700172	28	sgGATA1	sgGATA1:RUNX2	0.000369187
THRB_1985#NR/5:nuclearreceptor:34:0	D9:sgGATA1	0.695927	29	sgGATA1	sgGATA1:THRB	3.53125e-08
KLF8_938#KLF/SP/3:C2H2:285:1	D9:sgKLF1	0.69104	30	sgKLF1	sgKLF1:KLF8	1.01536e-08
Rfx1_1548#RFX/1:RFX:247:0	D9:sgGATA1	0.686014	31	sgGATA1	sgGATA1:Rfx1	1.22804e-07
PRDM1_1471#PRDM1:C2H2:105:1	D9:sgGATA1	0.677235	32	sgGATA1	sgGATA1:PRDM1	1.43119e-07
BACH2_74#AP1/2:bZIP:53:0	D9:sgGATA1	0.652673	33	sgGATA1	sgGATA1:BACH2	1.11239e-268
PRDM6_1477#NFAC/2:NFAT:101:0	D9:sgGATA1	0.651789	34	sgGATA1	sgGATA1:PRDM6	2.13091e-06
BC11A_98#IRF/2:IRF:106:1	D9:sgKLF1	0.643891	35	sgKLF1	sgKLF1:BC11A	0.00688089
STA5B_1809#STAT/2:STAT:171:0	D9:sgKLF1	0.640538	36	sgKLF1	sgKLF1:STA5B	6.35945e-58
TAL1_1835#GATA:C2H2:242:0	D9:sgGATA2	0.632701	37	sgGATA2	sgGATA2:TAL1	0
SMAD2_1646#SMAD:SMAD:147:0	D9:sgGATA1	0.630412	38	sgGATA1	sgGATA1:SMAD2	8.47017e-32
TEAD3_1908#TEAD:TEA:166:0	D9:sgKLF1	0.623213	39	sgKLF1	sgKLF1:TEAD3	5.42499e-05
CTCF_196#CTCF:C2H2:265:0	D9:sgKLF1	0.616103	40	sgKLF1	sgKLF1:CTCF	7.92596e-279
ELF5_320#ETS/1:ETS:98:0	D9:sgKLF1	0.612798	41	sgKLF1	sgKLF1:ELF5	4.41585e-25
BACH2_74#AP1/2:bZIP:53:0	D9:sgKLF1	0.611685	42	sgKLF1	sgKLF1:BACH2	4.466283323726e-312
PAX5_1356#PAX/2:PAX:282:1	D9:sgKLF1	0.608502	43	sgKLF1	sgKLF1:PAX5	2.30839e-14
BCL6_99#BCL6/2:C2H2:170:1	D9:sgKLF1	0.607731	44	sgKLF1	sgKLF1:BCL6	3.41038e-08
Foxj3_539#FOX/3:forkhead:78:0	D9:sgGATA1	0.607496	45	sgGATA1	sgGATA1:Foxj3	1.3132e-05
TBX4_1878#TBX/2:TBX:71:0	D9:sgKLF1	0.606327	46	sgKLF1	sgKLF1:TBX4	1.70064e-13
BCL6_99#BCL6/2:C2H2:170:1	D9:sgGATA1	0.603782	47	sgGATA1	sgGATA1:BCL6	1.93616e-07
IKZF1_841#ZNF143:C2H2:173:1	D9:sgGATA1	0.587119	48	sgGATA1	sgGATA1:IKZF1	4.79285e-10
SRY_1804#SOX/1:HMG:89:0	D9:sgGATA1	0.580596	49	sgGATA1	sgGATA1:SRY	0.25606
ZNF384_2154#ZNF384/2:C2H2:194:1	D9:sgGATA1	0.562955	50	sgGATA1	sgGATA1:ZNF384	4.30804e-26
ZN121_2094#ZFN121:C2H2:244:1	D9:sgKLF1	0.561553	51	sgKLF1	sgKLF1:ZN121	1.3704e-42
KLF8_938#KLF/SP/3:C2H2:285:1	D9:sgGATA1	0.561079	52	sgGATA1	sgGATA1:KLF8	2.11249e-06
MZF1_1124#MZF1:C2H2:114:1	D9:sgKLF1	0.554508	53	sgKLF1	sgKLF1:MZF1	4.89694e-05
EWSR1-FLI1_435#EWSR1/FLI1:ETS:117:1	D9:sgKLF1	0.552845	54	sgKLF1	sgKLF1:EWSR1-FLI1	8.71146e-05
FOSL1+JUNB_467#AP1/1:bZIP:54:0	D9:sgGATA2	0.548226	55	sgGATA2	sgGATA2:FOSL1+JUNB	0
NR1D1_1244#NR/19:nuclearreceptor:48:1	D9:sgGATA1	0.547113	56	sgGATA1	sgGATA1:NR1D1	1.405e-15
IRF5_860#IRF/3:IRF:103:1	D9:sgGATA1	0.544461	57	sgGATA1	sgGATA1:IRF5	0.000396102
ZN449_2125#ZNF449:C2H2:271:1	D9:sgGATA1	0.527578	58	sgGATA1	sgGATA1:ZN449	2.02427e-11
FOSL1+JUNB_467#AP1/1:bZIP:54:0	D9:sgRUNX2	0.51625	59	sgRUNX2	sgRUNX2:FOSL1+JUNB	0
HOXD8_799#HD/2:homeodomain:2:0	D9:sgKLF1	0.514985	60	sgKLF1	sgKLF1:HOXD8	7.71674e-36
ESR1_377#NR/17:nuclearreceptor:46:0	D9:sgGATA1	0.513787	61	sgGATA1	sgGATA1:ESR1	1.56283e-42
GLI1_634#GLI:C2H2:262:1	D9:sgKLF1	0.512539	62	sgKLF1	sgKLF1:GLI1	8.9729e-28
NRF1_1306#NRF1:CNC-bZIP:192:0	D9:sgGATA1	0.511689	63	sgGATA1	sgGATA1:NRF1	1.98564e-39
KLF5_933#KLF/SP/2:C2H2:109:0	D9:sgGATA1	0.508115	64	sgGATA1	sgGATA1:KLF5	1
SUH_1830#RBPJ:not_classified:165:0	D9:sgKLF1	0.502976	65	sgKLF1	sgKLF1:SUH	0.42661
Creb5_186#CREB/ATF/2:bZIP:50:0	D9:sgGATA1	0.496427	66	sgGATA1	sgGATA1:Creb5	5.16865e-07
MGA_1054#TBX/4:TBX:73:0	D9:sgKLF1	0.492828	67	sgKLF1	sgKLF1:MGA	7.11632e-08
ZIM3_2091#ZIM3:C2H2:108:1	D9:sgGATA1	0.487046	68	sgGATA1	sgGATA1:ZIM3	0.225577
GLI1_634#GLI:C2H2:262:1	D9:sgGATA1	0.484139	69	sgGATA1	sgGATA1:GLI1	1.6343e-25
PRD16_1470#PRDM16:C2H2:176:1	D9:sgGATA1	0.480587	70	sgGATA1	sgGATA1:PRD16	7.19158e-48
HAND1_666#HAND1:bHLH:148:1	D9:sgGATA1	0.469122	71	sgGATA1	sgGATA1:HAND1	2.82992e-17
BACH2_74#AP1/2:bZIP:53:0	D9:sgRUNX2	0.467641	72	sgRUNX2	sgRUNX2:BACH2	3.84755e-249
NFIA_1165#NFI/3:NFI:128:1	D9:sgGATA1	0.461214	73	sgGATA1	sgGATA1:NFIA	3.95531e-15
TFDP1_1956#E2F/2:E2F:156:0	D9:sgKLF1	0.461076	74	sgKLF1	sgKLF1:TFDP1	0.691072
NR2F6_1280#NR/13:nuclearreceptor:42:0	D9:sgKLF1	0.454092	75	sgKLF1	sgKLF1:NR2F6	9.72822e-22
MZF1_1125#REL-halfsite:NFAT:162:1	D9:sgGATA1	0.453378	76	sgGATA1	sgGATA1:MZF1	0.00586424
FOSL2+JUN_474#CREB/ATF/1:bZIP:49:0	D9:sgGATA1	0.448034	77	sgGATA1	sgGATA1:FOSL2+JUN	1.40561e-14
ANDR_19#NR/20:nuclearreceptor:248:1	D9:sgGATA1	0.44474	78	sgGATA1	sgGATA1:ANDR	9.74025e-05
ZNF713_2162#ZNF713:C2H2:230:1	D9:sgGATA1	0.444443	79	sgGATA1	sgGATA1:ZNF713	0.648801
ZKSC1_2092#ZKSCAN1:C2H2:272:1	D9:sgGATA1	0.43949	80	sgGATA1	sgGATA1:ZKSC1	8.64448e-14
HSF4_814#HSF:HSF:249:0	D9:sgGATA1	0.435631	81	sgGATA1	sgGATA1:HSF4	0.00856806
RUNX3_1599#RUNX/1:RUNX:179:0	D9:sgKLF1	0.434657	82	sgKLF1	sgKLF1:RUNX3	8.90416e-57
ZFP28_2069#ZNF28:C2H2:107:1	D9:sgGATA1	0.431382	83	sgGATA1	sgGATA1:ZFP28	0.0397754
ZN431_2123#ZNF431:C2H2:228:1	D9:sgGATA1	0.429118	84	sgGATA1	sgGATA1:ZN431	1.76414e-06
BACH2_74#AP1/2:bZIP:53:0	D9:sgGATA2	0.427049	85	sgGATA2	sgGATA2:BACH2	0
CTCF_196#CTCF:C2H2:265:0	D9:sgGATA2	0.4218	86	sgGATA2	sgGATA2:CTCF	0
RXRA_1611#NR/1:nuclearreceptor:30:0	D9:sgGATA1	0.419587	87	sgGATA1	sgGATA1:RXRA	0.000427497
NFKB1_1185#NFKB/2:NFAT:161:1	D9:sgKLF1	0.418161	88	sgKLF1	sgKLF1:NFKB1	1.1329e-23
NFATC1_1155#NFAT/2:NFAT:99:0	D9:sgGATA1	0.416512	89	sgGATA1	sgGATA1:NFATC1	0.48998
TYY1_2000#YY1:C2H2:145:1	D9:sgGATA1	0.415865	90	sgGATA1	sgGATA1:TYY1	2.40255e-26
BATF_92#BATF:bZIP:138:0	D9:sgKLF1	0.403789	91	sgKLF1	sgKLF1:BATF	1.20089e-91
IKZF1_841#ZNF143:C2H2:173:1	D9:sgKLF1	0.398786	92	sgKLF1	sgKLF1:IKZF1	1.4649e-12
SMAD2_1647#ZNF335:C2H2:153:1	D9:sgGATA1	0.397926	93	sgGATA1	sgGATA1:SMAD2	8.47017e-32
TCF7_1892#LEF1:HMG:120:0	D9:sgGATA1	0.392669	94	sgGATA1	sgGATA1:TCF7	0.963153
TFAP2C_1948#TFAP2/1:TFAP:264:0	D9:sgKLF1	0.383189	95	sgKLF1	sgKLF1:TFAP2C	7.62121e-08
TAL1_1835#GATA:C2H2:242:0	D9:sgRUNX1	0.382814	96	sgRUNX1	sgRUNX1:TAL1	0
CREB3_175#CREB3/XBP1:bZIP:61:0	D9:sgGATA1	0.377321	97	sgGATA1	sgGATA1:CREB3	1
PBX2_1372#HD/16:homeodomain:21:0	D9:sgGATA1	0.376069	98	sgGATA1	sgGATA1:PBX2	0.0353282
SPDEF_1771#SPDEF/2:ETS:212:0	D9:sgGATA1	0.375077	99	sgGATA1	sgGATA1:SPDEF	0.0105899
MEIS1_1032#MIES:MEIS:69:1	D9:sgGATA1	0.368797	100	sgGATA1	sgGATA1:MEIS1	0.00723502
FOXB1_488#FOX/6:forkhead:87:1	D9:sgGATA1	0.367467	101	sgGATA1	sgGATA1:FOXB1	0.0141854
NFATC1_1157#NFAT/4:NFAT:168:1	D9:sgKLF1	0.366234	102	sgKLF1	sgKLF1:NFATC1	1
ATF4_61#CREB/ATF/3:bZIP:51:0	D9:sgKLF1	0.364192	103	sgKLF1	sgKLF1:ATF4	8.66772e-50
MGA_1054#TBX/4:TBX:73:0	D9:sgGATA1	0.361293	104	sgGATA1	sgGATA1:MGA	2.8651e-06
BCL6B_103#BCL6/1:C2H2:169:0	D9:sgGATA1	0.356869	105	sgGATA1	sgGATA1:BCL6B	0.151161
ZN329_2113#ZNF329:C2H2:260:1	D9:sgGATA1	0.353238	106	sgGATA1	sgGATA1:ZN329	2.9988e-14
Twist2_1997#Ebox/CATATG:bHLH:62:0	D9:sgGATA1	0.352988	107	sgGATA1	sgGATA1:Twist2	3.65037e-09
ZNF282_2150#ZNF282:C2H2:163:1	D9:sgKLF1	0.348762	108	sgKLF1	sgKLF1:ZNF282	0.996321
ZFP82_2075#ZNF354:C2H2:121:0	D9:sgGATA1	0.346978	109	sgGATA1	sgGATA1:ZFP82	0.944944
ZN449_2125#ZNF449:C2H2:271:1	D9:sgKLF1	0.346746	110	sgKLF1	sgKLF1:ZN449	1.0717e-10
NFATC2_1158#NFAT/1:NFAT:100:0	D9:sgKLF1	0.346552	111	sgKLF1	sgKLF1:NFATC2	0.760658
LYL1_978#Ebox/CAGATGG:bHLH:63:0	D9:sgKLF1	0.345347	112	sgKLF1	sgKLF1:LYL1	5.86135e-44
PBX2_1373#HD/12:homeodomain:12:0	D9:sgGATA1	0.343791	113	sgGATA1	sgGATA1:PBX2	0.0353282
THAP1_1982#THAP1:not_classified:132:1	D9:sgGATA1	0.343238	114	sgGATA1	sgGATA1:THAP1	5.58789e-15
TCF7L1_1895#TCF/LEF:HMG:29:0	D9:sgKLF1	0.341695	115	sgKLF1	sgKLF1:TCF7L1	0.727003
ZN667_2136#ZNF667:C2H2:141:1	D9:sgGATA1	0.339461	116	sgGATA1	sgGATA1:ZN667	2.02932e-06
ZN768_2139#ZNF768:C2H2:137:1	D9:sgGATA1	0.337083	117	sgGATA1	sgGATA1:ZN768	5.27128e-29
ZNF41_2155#ZNF41:C2H2:124:1	D9:sgKLF1	0.336476	118	sgKLF1	sgKLF1:ZNF41	0.00154783
ZN384_2120#ZNF384/1:C2H2:193:1	D9:sgKLF1	0.329714	119	sgKLF1	sgKLF1:ZN384	0.0873858
BCL6B_103#BCL6/1:C2H2:169:0	D9:sgKLF1	0.328468	120	sgKLF1	sgKLF1:BCL6B	0.289543
VDR_2019#NR/15:nuclearreceptor:44:0	D9:sgKLF1	0.32726	121	sgKLF1	sgKLF1:VDR	4.60145e-05
Arid3a_32#HD/18:homeodomain:24:1	D9:sgGATA1	0.326231	122	sgGATA1	sgGATA1:Arid3a	0.350834
ZN331_2114#ZNF331:C2H2:270:1	D9:sgGATA1	0.324111	123	sgGATA1	sgGATA1:ZN331	2.22165e-14
RUNX3_1599#RUNX/1:RUNX:179:0	D9:sgRUNX1	0.321542	124	sgRUNX1	sgRUNX1:RUNX3	4.71443e-51
ERR3_374#NR/7:nuclearreceptor:36:0	D9:sgGATA1	0.320816	125	sgGATA1	sgGATA1:ERR3	1.60094e-19
RFX5_1566#RFX/3:RFX:246:1	D9:sgGATA1	0.314291	126	sgGATA1	sgGATA1:RFX5	0.517557
ZN384_2120#ZNF384/1:C2H2:193:1	D9:sgGATA1	0.314176	127	sgGATA1	sgGATA1:ZN384	0.0721265
BATF_92#BATF:bZIP:138:0	D9:sgGATA1	0.313531	128	sgGATA1	sgGATA1:BATF	3.2235e-65
THRB_1985#NR/5:nuclearreceptor:34:0	D9:sgKLF1	0.31294	129	sgKLF1	sgKLF1:THRB	0.000319708
HLTF_706#HLTF:not_classified:185:1	D9:sgKLF1	0.311318	130	sgKLF1	sgKLF1:HLTF	1.23243e-08
EN1_349#HD/7:homeodomain:7:0	D9:sgGATA1	0.308905	131	sgGATA1	sgGATA1:EN1	0.278304
EGR2_292#EGR:C2H2:111:0	D9:sgGATA1	0.308732	132	sgGATA1	sgGATA1:EGR2	1.83829e-05
REL_1537#NFKB/3:NFAT:159:1	D9:sgKLF1	0.307116	133	sgKLF1	sgKLF1:REL	0.0901383
MAFF_991#MAF:bZIP:55:0	D9:sgKLF1	0.307077	134	sgKLF1	sgKLF1:MAFF	1.88856e-05
EOMES_357#TBX/3:TBX:72:1	D9:sgGATA1	0.306912	135	sgGATA1	sgGATA1:EOMES	0.444399
LIN54_972#LIN54:CXC:224:1	D9:sgGATA1	0.30342	136	sgGATA1	sgGATA1:LIN54	0.219266
ZN528_2129#ZNF528:C2H2:119:1	D9:sgRUNX1	0.301037	137	sgRUNX1	sgRUNX1:ZN528	0.18527
DUXA_247#HD/8:homeodomain:8:0	D9:sgKLF1	0.299296	138	sgKLF1	sgKLF1:DUXA	0.0128793
COE1_164#EBF1:EBF:174:0	D9:sgGATA1	0.298707	139	sgGATA1	sgGATA1:COE1	2.40255e-26
NANOG_1128#OCT4+SOX2:POU:84:0	D9:sgGATA1	0.296297	140	sgGATA1	sgGATA1:NANOG	0.944944
SREBF2_1793#SREBF1:bHLH-ZIP:74:0	D9:sgKLF1	0.295701	141	sgKLF1	sgKLF1:SREBF2	6.46843e-14
NFATC2_1158#NFAT/1:NFAT:100:0	D9:sgGATA1	0.294229	142	sgGATA1	sgGATA1:NFATC2	0.391309
TFDP1_1956#E2F/2:E2F:156:0	D9:sgGATA1	0.29373	143	sgGATA1	sgGATA1:TFDP1	0.947445
MYB_1094#MYB/5:MYB:252:0	D9:sgGATA1	0.290656	144	sgGATA1	sgGATA1:MYB	0.0275157
REL_1537#NFKB/3:NFAT:159:1	D9:sgGATA1	0.288918	145	sgGATA1	sgGATA1:REL	0.0263381
ZSCAN4_2173#ZSCAN4:C2H2:286:1	D9:sgKLF1	0.288658	146	sgKLF1	sgKLF1:ZSCAN4	0.0123881
MTF1_1088#MTF1:C2H2:206:0	D9:sgGATA1	0.288425	147	sgGATA1	sgGATA1:MTF1	0.654332
SNAI2_1661#SNAI2:C2H2:67:1	D9:sgGATA1	0.287727	148	sgGATA1	sgGATA1:SNAI2	1.41149e-79
FOSL1+JUNB_467#AP1/1:bZIP:54:0	D9:sgMYC	0.287188	149	sgMYC	sgMYC:FOSL1+JUNB	0
ZN436_2124#ZNF436:C2H2:118:1	D9:sgGATA1	0.284939	150	sgGATA1	sgGATA1:ZN436	1.70953e-10
ZIC2_2083#ZIC:C2H2:273:0	D9:sgGATA2	0.284505	151	sgGATA2	sgGATA2:ZIC2	5.87344e-63
ITF2_889#Ebox/CACCTG:bHLH:68:0	D9:sgKLF1	0.283239	152	sgKLF1	sgKLF1:ITF2	3.01398e-79
VENTX_2024#HD/3:homeodomain:3:1	D9:sgGATA1	0.282979	153	sgGATA1	sgGATA1:VENTX	0.0882727
RELA_1540#NFKB/1:NFAT:160:0	D9:sgKLF1	0.282523	154	sgKLF1	sgKLF1:RELA	0.879414
ZN528_2129#ZNF528:C2H2:119:1	D9:sgKLF1	0.280211	155	sgKLF1	sgKLF1:ZN528	0.289543
TFCP2_1954#TFCP2:CP2:259:0	D9:sgGATA1	0.280161	156	sgGATA1	sgGATA1:TFCP2	1
Z324A_2045#ZNF324:C2H2:115:1	D9:sgGATA1	0.279088	157	sgGATA1	sgGATA1:Z324A	0.00701778
ZNF384_2154#ZNF384/2:C2H2:194:1	D9:sgKLF1	0.276031	158	sgKLF1	sgKLF1:ZNF384	1.26054e-14
ZN582_2134#SMARCA5:MYB/SANT:125:0	D9:sgGATA1	0.275574	159	sgGATA1	sgGATA1:ZN582	0.574048
ESR1_377#NR/17:nuclearreceptor:46:0	D9:sgKLF1	0.274657	160	sgKLF1	sgKLF1:ESR1	9.95229e-38
ZBED1_2047#ZBED1:C2H2:237:1	D9:sgGATA1	0.273862	161	sgGATA1	sgGATA1:ZBED1	1
AIRE_4#AIRE:not_classified:139:1	D9:sgGATA1	0.272796	162	sgGATA1	sgGATA1:AIRE	0.913184
ZN250_2101#ZNF250:C2H2:219:1	D9:sgKLF1	0.272517	163	sgKLF1	sgKLF1:ZN250	0.391602
THRB_1986#NR/10:nuclearreceptor:39:1	D9:sgGATA1	0.270281	164	sgGATA1	sgGATA1:THRB	3.53125e-08
BACH2_74#AP1/2:bZIP:53:0	D9:sgMYC	0.26972	165	sgMYC	sgMYC:BACH2	2.357e-321
ZN586_2135#ZNF586:C2H2:197:1	D9:sgKLF1	0.269696	166	sgKLF1	sgKLF1:ZN586	0.00910674
TBP_1840#TATA:not_classified:182:0	D9:sgGATA1	0.26945	167	sgGATA1	sgGATA1:TBP	0.963153
NFYC_1199#NFY:NFY:13:0	D9:sgMYC	0.269442	168	sgMYC	sgMYC:NFYC	2.23193e-92
ZN549_2131#ZNF549:C2H2:134:1	D9:sgGATA1	0.269263	169	sgGATA1	sgGATA1:ZN549	0.00540953
PRDM6_1477#NFAC/2:NFAT:101:0	D9:sgKLF1	0.268192	170	sgKLF1	sgKLF1:PRDM6	0.208518
GFI1B_633#GFI:C2H2:181:0	D9:sgKLF1	0.267958	171	sgKLF1	sgKLF1:GFI1B	7.32408e-10
FOXA2_482#FOX/4:forkhead:79:0	D9:sgKLF1	0.266866	172	sgKLF1	sgKLF1:FOXA2	2.69578e-15
Six3_1644#SIX/2:SIX:280:1	D9:sgGATA1	0.265194	173	sgGATA1	sgGATA1:Six3	0.000218251
ZN134_2095#ZNF134:C2H2:135:1	D9:sgGATA1	0.264145	174	sgGATA1	sgGATA1:ZN134	0.00736053
ZN563_2133#ZNF563:C2H2:140:1	D9:sgGATA1	0.263401	175	sgGATA1	sgGATA1:ZN563	0.000365236
GCM1_621#GCM:GCM:201:0	D9:sgKLF1	0.261037	176	sgKLF1	sgKLF1:GCM1	3.02899e-06
ZKSC1_2092#ZKSCAN1:C2H2:272:1	D9:sgRUNX1	0.26053	177	sgRUNX1	sgRUNX1:ZKSC1	9.73894e-15
Npas2_1242#Ebox/CACGTG/1:bHLH:58:0	D9:sgGATA1	0.259413	178	sgGATA1	sgGATA1:Npas2	9.94997e-13
ZNF354C_2153#ZNF53:C2H2:221:1	D9:sgGATA1	0.259088	179	sgGATA1	sgGATA1:ZNF354C	0.00124699
ZNF524_2160#ZNF524:C2H2:213:1	D9:sgKLF1	0.25843	180	sgKLF1	sgKLF1:ZNF524	1.63311e-05
LYL1_978#Ebox/CAGATGG:bHLH:63:0	D9:sgRUNX1	0.258069	181	sgRUNX1	sgRUNX1:LYL1	2.67544e-26
RFX3_1561#RFX/2:RFX:245:0	D9:sgGATA1	0.255169	182	sgGATA1	sgGATA1:RFX3	0.648801
ZN320_2110#ZNF320:C2H2:269:1	D9:sgGATA1	0.254667	183	sgGATA1	sgGATA1:ZN320	7.37129e-07
NFKB1_1185#NFKB/2:NFAT:161:1	D9:sgGATA1	0.254519	184	sgGATA1	sgGATA1:NFKB1	4.18517e-18
HSF4_814#HSF:HSF:249:0	D9:sgKLF1	0.254496	185	sgKLF1	sgKLF1:HSF4	0.0618501
ZN136_2096#ZNF136:C2H2:227:1	D9:sgKLF1	0.253492	186	sgKLF1	sgKLF1:ZN136	0.240049
PRD16_1470#PRDM16:C2H2:176:1	D9:sgRUNX1	0.253337	187	sgRUNX1	sgRUNX1:PRD16	1.5587e-40
NR1H3_1248#NR/16:nuclearreceptor:45:1	D9:sgGATA1	0.252751	188	sgGATA1	sgGATA1:NR1H3	3.19689e-22
ZSC22_2171#GC-tract:C2H2:113:0	D9:sgGATA1	0.252299	189	sgGATA1	sgGATA1:ZSC22	1
ZIC2_2083#ZIC:C2H2:273:0	D9:sgGATA1	0.251921	190	sgGATA1	sgGATA1:ZIC2	2.4719e-46
FEZF1_440#FEZF1:C2H2:122:1	D9:sgGATA1	0.251477	191	sgGATA1	sgGATA1:FEZF1	0.748955
ZN708_2138#ZNF708:C2H2:136:1	D9:sgGATA1	0.251066	192	sgGATA1	sgGATA1:ZN708	7.21358e-11
MZF1_1124#MZF1:C2H2:114:1	D9:sgGATA1	0.247855	193	sgGATA1	sgGATA1:MZF1	0.00586424
HIC1_685#HIC/2:C2H2:243:1	D9:sgKLF1	0.24651	194	sgKLF1	sgKLF1:HIC1	3.86638e-10
RELA_1540#NFKB/1:NFAT:160:0	D9:sgGATA1	0.245729	195	sgGATA1	sgGATA1:RELA	0.28272
REST_1544#REST/NRSF:C2H2:151:1	D9:sgGATA1	0.245416	196	sgGATA1	sgGATA1:REST	3.64471e-13
ZN563_2133#ZNF563:C2H2:140:1	D9:sgMYC	0.243715	197	sgMYC	sgMYC:ZN563	0.00608602
T_1832#TBX/1:TBX:70:0	D9:sgGATA1	0.242259	198	sgGATA1	sgGATA1:T	0.0331102
ZN667_2136#ZNF667:C2H2:141:1	D9:sgKLF1	0.24077	199	sgKLF1	sgKLF1:ZN667	3.09251e-05
STF1_1827#NR/11:nuclearreceptor:40:0	D9:sgGATA1	0.239816	200	sgGATA1	sgGATA1:STF1	9.48145e-29
ZN329_2113#ZNF329:C2H2:260:1	D9:sgMYC	0.239815	201	sgMYC	sgMYC:ZN329	1.94909e-07
Arid5a_34#ARI5A:ARID:88:1	D9:sgGATA1	0.239673	202	sgGATA1	sgGATA1:Arid5a	0.0995241
NR1D1_1244#NR/19:nuclearreceptor:48:1	D9:sgMYC	0.23932	203	sgMYC	sgMYC:NR1D1	8.83811e-19
NFATC1_1157#NFAT/4:NFAT:168:1	D9:sgGATA1	0.238104	204	sgGATA1	sgGATA1:NFATC1	0.48998
FOSL1+JUNB_467#AP1/1:bZIP:54:0	D9:sgRUNX1	0.237644	205	sgRUNX1	sgRUNX1:FOSL1+JUNB	0
THAP1_1982#THAP1:not_classified:132:1	D9:sgGATA2	0.236824	206	sgGATA2	sgGATA2:THAP1	1.63264e-14
ZKSC1_2092#ZKSCAN1:C2H2:272:1	D9:sgKLF1	0.236364	207	sgKLF1	sgKLF1:ZKSC1	1.1195e-23
CUX2_210#CUX/4:CUT:17:1	D9:sgKLF1	0.236018	208	sgKLF1	sgKLF1:CUX2	0.383711
ZN490_2127#ZNF490:C2H2:220:1	D9:sgGATA1	0.235286	209	sgGATA1	sgGATA1:ZN490	0.000466895
CTCF_196#CTCF:C2H2:265:0	D9:sgRUNX1	0.234666	210	sgRUNX1	sgRUNX1:CTCF	9.58366e-278
NFATC1_1156#NFAT/3:NFAT:102:1	D9:sgGATA1	0.23324	211	sgGATA1	sgGATA1:NFATC1	0.48998
NKX28_1217#HD/21:homeodomain:27:1	D9:sgGATA1	0.232862	212	sgGATA1	sgGATA1:NKX28	0.00894234
Stat6_1825#STAT/1:STAT:167:0	D9:sgKLF1	0.232046	213	sgKLF1	sgKLF1:Stat6	0.760658
ZN563_2133#ZNF563:C2H2:140:1	D9:sgGATA2	0.231354	214	sgGATA2	sgGATA2:ZN563	1.3253e-06
CREB3_175#CREB3/XBP1:bZIP:61:0	D9:sgKLF1	0.229103	215	sgKLF1	sgKLF1:CREB3	1
MYC_1108#Ebox/CACGTG/2:bHLH:59:0	D9:sgGATA1	0.228605	216	sgGATA1	sgGATA1:MYC	2.70276e-07
HNF1B_723#HD/10:homeodomain:10:0	D9:sgGATA1	0.227431	217	sgGATA1	sgGATA1:HNF1B	0.749877
MZF1_1126#MFZ1:C2H2:199:1	D9:sgKLF1	0.22678	218	sgKLF1	sgKLF1:MZF1	4.89694e-05
Zfx_2077#ZFX:C2H2:144:0	D9:sgGATA1	0.224655	219	sgGATA1	sgGATA1:Zfx	1
MYBL2_1104#MYB/1:MYB:253:0	D9:sgGATA1	0.22387	220	sgGATA1	sgGATA1:MYBL2	1
E2F2_259#E2F/1:E2F:186:0	D9:sgRUNX2	0.222953	221	sgRUNX2	sgRUNX2:E2F2	1
MAFF_991#MAF:bZIP:55:0	D9:sgGATA1	0.220395	222	sgGATA1	sgGATA1:MAFF	3.1265e-09
ZSC31_2172#ZSCAN3:C2H2:133:1	D9:sgGATA1	0.219614	223	sgGATA1	sgGATA1:ZSC31	0.000289317
HSFY2_817#HSFY2:HSF:209:0	D9:sgMYC	0.21918	224	sgMYC	sgMYC:HSFY2	1
MSX1_1077#HD/5:homeodomain:5:0	D9:sgGATA1	0.218799	225	sgGATA1	sgGATA1:MSX1	0.674733
THRB_1985#NR/5:nuclearreceptor:34:0	D9:sgMYC	0.218566	226	sgMYC	sgMYC:THRB	4.08068e-06
NFIX_1183#NFI/1:NFI:189:0	D9:sgKLF1	0.216682	227	sgKLF1	sgKLF1:NFIX	1.4657e-33
COE1_164#EBF1:EBF:174:0	D9:sgRUNX1	0.216266	228	sgRUNX1	sgRUNX1:COE1	2.15891e-19
MYBL1_1099#MYB/3:MYB:255:1	D9:sgGATA1	0.215557	229	sgGATA1	sgGATA1:MYBL1	0.976657
FOXB1_487#FOX/9:forkhead:279:1	D9:sgGATA1	0.215238	230	sgGATA1	sgGATA1:FOXB1	0.0141854
HSF4_814#HSF:HSF:249:0	D9:sgMYC	0.215079	231	sgMYC	sgMYC:HSF4	0.0506065
THAP1_1982#THAP1:not_classified:132:1	D9:sgRUNX1	0.214086	232	sgRUNX1	sgRUNX1:THAP1	7.26782e-14
Zfx_2077#ZFX:C2H2:144:0	D9:sgKLF1	0.21378	233	sgKLF1	sgKLF1:Zfx	1
PRDM1_1471#PRDM1:C2H2:105:1	D9:sgKLF1	0.213769	234	sgKLF1	sgKLF1:PRDM1	1
ZBT48_2053#ZBTB48:C2H2:175:1	D9:sgGATA1	0.213512	235	sgGATA1	sgGATA1:ZBT48	0.00298618
SMAD2_1646#SMAD:SMAD:147:0	D9:sgRUNX2	0.212732	236	sgRUNX2	sgRUNX2:SMAD2	1.16988e-41
TCF7_1892#LEF1:HMG:120:0	D9:sgKLF1	0.212675	237	sgKLF1	sgKLF1:TCF7	1
MZF1_1125#REL-halfsite:NFAT:162:1	D9:sgRUNX1	0.212511	238	sgRUNX1	sgRUNX1:MZF1	0.0980926
KLF8_938#KLF/SP/3:C2H2:285:1	D9:sgGATA2	0.211195	239	sgGATA2	sgGATA2:KLF8	6.30368e-08
IKZF1_841#ZNF143:C2H2:173:1	D9:sgRUNX1	0.210909	240	sgRUNX1	sgRUNX1:IKZF1	1.27426e-10
CTCF_196#CTCF:C2H2:265:0	D9:sgRUNX2	0.210469	241	sgRUNX2	sgRUNX2:CTCF	3.71355e-252
SMAD2_1646#SMAD:SMAD:147:0	D9:sgMYC	0.209842	242	sgMYC	sgMYC:SMAD2	4.02582e-34
VENTX_2024#HD/3:homeodomain:3:1	D9:sgMYC	0.208599	243	sgMYC	sgMYC:VENTX	0.477519
ZN768_2139#ZNF768:C2H2:137:1	D9:sgRUNX1	0.207892	244	sgRUNX1	sgRUNX1:ZN768	2.3326e-25
INSM1_844#INSM1:C2H2:266:0	D9:sgGATA1	0.207835	245	sgGATA1	sgGATA1:INSM1	9.72144e-06
ZKSC1_2092#ZKSCAN1:C2H2:272:1	D9:sgMYC	0.207827	246	sgMYC	sgMYC:ZKSC1	3.10371e-18
POU2F2_1423#POU/1:POU:85:0	D9:sgGATA1	0.207658	247	sgGATA1	sgGATA1:POU2F2	0.692123
SMAD2_1647#ZNF335:C2H2:153:1	D9:sgRUNX2	0.207527	248	sgRUNX2	sgRUNX2:SMAD2	1.16988e-41
SIX2_1643#SIX/1:SIX:180:0	D9:sgKLF1	0.206644	249	sgKLF1	sgKLF1:SIX2	0.000764008
ZN257_2102#ZNF257:C2H2:75:1	D9:sgGATA1	0.205066	250	sgGATA1	sgGATA1:ZN257	0.0432673
E2F8_281#E2F/3:E2F:157:0	D9:sgGATA1	0.2049	251	sgGATA1	sgGATA1:E2F8	0.444399
NR1D1_1244#NR/19:nuclearreceptor:48:1	D9:sgGATA2	0.202732	252	sgGATA2	sgGATA2:NR1D1	2.79872e-23
SOX8_1736#SOX/6:HMG:190:0	D9:sgGATA1	0.202627	253	sgGATA1	sgGATA1:SOX8	0.412989
NR2C2_1262#NR/3:nuclearreceptor:32:0	D9:sgKLF1	0.202447	254	sgKLF1	sgKLF1:NR2C2	7.1519e-10
HEN1_668#HEN1:bHLH:64:1	D9:sgMYC	0.201655	255	sgMYC	sgMYC:HEN1	0.00342651
HOMEZ_739#HOMEZ:HOMEZ:195:1	D9:sgGATA1	0.201626	256	sgGATA1	sgGATA1:HOMEZ	0.588385
NR1H3_1248#NR/16:nuclearreceptor:45:1	D9:sgKLF1	0.20115	257	sgKLF1	sgKLF1:NR1H3	6.82674e-26
NFIA_1166#NFI/2:NFI:188:1	D9:sgGATA1	0.201124	258	sgGATA1	sgGATA1:NFIA	3.95531e-15
GFI1B_633#GFI:C2H2:181:0	D9:sgRUNX1	0.200815	259	sgRUNX1	sgRUNX1:GFI1B	2.67972e-05
MYBL2_1106#MYB/4:MYB:256:0	D9:sgGATA1	0.200371	260	sgGATA1	sgGATA1:MYBL2	1
NFIA_1165#NFI/3:NFI:128:1	D9:sgGATA2	0.200367	261	sgGATA2	sgGATA2:NFIA	3.38916e-15
E2F2_259#E2F/1:E2F:186:0	D9:sgGATA1	0.200314	262	sgGATA1	sgGATA1:E2F2	0.973387
Npas2_1242#Ebox/CACGTG/1:bHLH:58:0	D9:sgKLF1	0.199424	263	sgKLF1	sgKLF1:Npas2	2.34501e-13
Foxj3_538#FOX/8:forkhead:203:0	D9:sgRUNX1	0.197283	264	sgRUNX1	sgRUNX1:Foxj3	1
HINFP_695#HINFP1/1:C2H2:274:0	D9:sgGATA1	0.195903	265	sgGATA1	sgGATA1:HINFP	1
NR2E1_1266#NR/14:nuclearreceptor:43:0	D9:sgGATA1	0.195538	266	sgGATA1	sgGATA1:NR2E1	0.675809
MYC_1108#Ebox/CACGTG/2:bHLH:59:0	D9:sgKLF1	0.195267	267	sgKLF1	sgKLF1:MYC	9.96515e-09
HINFP_695#HINFP1/1:C2H2:274:0	D9:sgMYC	0.194917	268	sgMYC	sgMYC:HINFP	1
ZFP82_2075#ZNF354:C2H2:121:0	D9:sgKLF1	0.194685	269	sgKLF1	sgKLF1:ZFP82	1
NR2E3_1269#NR/2:nuclearreceptor:31:1	D9:sgGATA1	0.193106	270	sgGATA1	sgGATA1:NR2E3	0.947445
SNAI2_1661#SNAI2:C2H2:67:1	D9:sgMYC	0.192903	271	sgMYC	sgMYC:SNAI2	2.84158e-115
SNAI2_1661#SNAI2:C2H2:67:1	D9:sgKLF1	0.191704	272	sgKLF1	sgKLF1:SNAI2	2.23837e-119
NR2E3_1269#NR/2:nuclearreceptor:31:1	D9:sgKLF1	0.191494	273	sgKLF1	sgKLF1:NR2E3	0.283918
ZN322_2111#ZNF332:C2H2:152:1	D9:sgGATA1	0.191422	274	sgGATA1	sgGATA1:ZN322	4.28034e-07
SUH_1830#RBPJ:not_classified:165:0	D9:sgGATA1	0.190716	275	sgGATA1	sgGATA1:SUH	0.754698
ANDR_19#NR/20:nuclearreceptor:248:1	D9:sgMYC	0.190618	276	sgMYC	sgMYC:ANDR	9.60595e-07
HXA13_825#CPEB1:RRM:23:0	D9:sgGATA1	0.190494	277	sgGATA1	sgGATA1:HXA13	0.391309
ZBT14_2049#ZBTB14:C2H2:217:1	D9:sgGATA1	0.190226	278	sgGATA1	sgGATA1:ZBT14	0.559059
SMAD2_1646#SMAD:SMAD:147:0	D9:sgKLF1	0.189894	279	sgKLF1	sgKLF1:SMAD2	3.29922e-21
NR2C2_1262#NR/3:nuclearreceptor:32:0	D9:sgMYC	0.189763	280	sgMYC	sgMYC:NR2C2	1.94383e-11
ZN563_2133#ZNF563:C2H2:140:1	D9:sgRUNX2	0.189693	281	sgRUNX2	sgRUNX2:ZN563	0.000458089
RUNX2_1597#RUNX/2:RUNX:178:1	D9:sgKLF1	0.189675	282	sgKLF1	sgKLF1:RUNX2	0.588566
MYF6_1115#Ebox/CAGCTG:bHLH:65:0	D9:sgMYC	0.189276	283	sgMYC	sgMYC:MYF6	8.24e-52
ZIC2_2083#ZIC:C2H2:273:0	D9:sgKLF1	0.189236	284	sgKLF1	sgKLF1:ZIC2	2.24141e-50
NR2C2_1262#NR/3:nuclearreceptor:32:0	D9:sgRUNX1	0.188967	285	sgRUNX1	sgRUNX1:NR2C2	1.00772e-08
NFYC_1199#NFY:NFY:13:0	D9:sgRUNX2	0.188689	286	sgRUNX2	sgRUNX2:NFYC	2.37425e-105
Tp53_1989#P53-like/3:P53L:234:1	D9:sgGATA1	0.188441	287	sgGATA1	sgGATA1:Tp53	4.47561e-10
Arid5a_34#ARI5A:ARID:88:1	D9:sgRUNX2	0.18824	288	sgRUNX2	sgRUNX2:Arid5a	0.220305
FOSL2+JUN_474#CREB/ATF/1:bZIP:49:0	D9:sgKLF1	0.187648	289	sgKLF1	sgKLF1:FOSL2+JUN	0.0029097
PRD16_1470#PRDM16:C2H2:176:1	D9:sgMYC	0.187052	290	sgMYC	sgMYC:PRD16	1.05216e-52
ZIC2_2083#ZIC:C2H2:273:0	D9:sgRUNX2	0.186364	291	sgRUNX2	sgRUNX2:ZIC2	3.30217e-59
ONECUT2_1321#CUX/1:CUT:14:0	D9:sgMYC	0.182845	292	sgMYC	sgMYC:ONECUT2	0.373056
Stat6_1825#STAT/1:STAT:167:0	D9:sgGATA1	0.182723	293	sgGATA1	sgGATA1:Stat6	0.132735
NR1D1_1244#NR/19:nuclearreceptor:48:1	D9:sgRUNX1	0.182603	294	sgRUNX1	sgRUNX1:NR1D1	1.30432e-20
SMAD2_1647#ZNF335:C2H2:153:1	D9:sgMYC	0.182572	295	sgMYC	sgMYC:SMAD2	4.02582e-34
OSR2_1325#OSR2:C2H2:130:1	D9:sgGATA2	0.182489	296	sgGATA2	sgGATA2:OSR2	0.0703251
STA5B_1809#STAT/2:STAT:171:0	D9:sgGATA2	0.181199	297	sgGATA2	sgGATA2:STA5B	2.17054e-50
GMEB2_647#GMEB2/2:SAND:277:0	D9:sgMYC	0.180861	298	sgMYC	sgMYC:GMEB2	1
ZNF410_2157#ZNF410:C2H2:236:0	D9:sgGATA1	0.180551	299	sgGATA1	sgGATA1:ZNF410	0.3448
IRF9_874#IRF/1:IRF:104:0	D9:sgMYC	0.180483	300	sgMYC	sgMYC:IRF9	0.162373
PLAG1_1406#PLAG1:C2H2:268:1	D9:sgRUNX1	0.180249	301	sgRUNX1	sgRUNX1:PLAG1	0.000556218
BATF_92#BATF:bZIP:138:0	D9:sgGATA2	0.179999	302	sgGATA2	sgGATA2:BATF	2.13337e-93
SMCA1_1656#SMARCA1:MYB/SANT:250:1	D9:sgKLF1	0.179217	303	sgKLF1	sgKLF1:SMCA1	0.423852
GLI1_634#GLI:C2H2:262:1	D9:sgRUNX1	0.179134	304	sgRUNX1	sgRUNX1:GLI1	2.07662e-24
ZNF354C_2153#ZNF53:C2H2:221:1	D9:sgKLF1	0.178833	305	sgKLF1	sgKLF1:ZNF354C	0.0654816
PRDM4_1475#PRDM4:C2H2:225:1	D9:sgKLF1	0.178761	306	sgKLF1	sgKLF1:PRDM4	0.186209
VDR_2019#NR/15:nuclearreceptor:44:0	D9:sgGATA1	0.178582	307	sgGATA1	sgGATA1:VDR	0.0397754
NR1H3_1248#NR/16:nuclearreceptor:45:1	D9:sgMYC	0.178	308	sgMYC	sgMYC:NR1H3	2.6136e-19
MTF1_1088#MTF1:C2H2:206:0	D9:sgKLF1	0.177325	309	sgKLF1	sgKLF1:MTF1	0.928404
Spz1_1784#SPZ1:bHLH-ZIP:150:1	D9:sgGATA1	0.176972	310	sgGATA1	sgGATA1:Spz1	0.41011
PRDM5_1476#PRDM5:C2H2:116:1	D9:sgGATA1	0.176655	311	sgGATA1	sgGATA1:PRDM5	5.29451e-05
HXA9_827#HD/14:homeodomain:19:0	D9:sgKLF1	0.176629	312	sgKLF1	sgKLF1:HXA9	0.00401974
ITF2_889#Ebox/CACCTG:bHLH:68:0	D9:sgGATA1	0.176015	313	sgGATA1	sgGATA1:ITF2	1.64043e-70
HSF4_814#HSF:HSF:249:0	D9:sgRUNX1	0.175982	314	sgRUNX1	sgRUNX1:HSF4	0.0309115
TFDP1_1956#E2F/2:E2F:156:0	D9:sgRUNX1	0.17478	315	sgRUNX1	sgRUNX1:TFDP1	0.981199
NFKB1_1185#NFKB/2:NFAT:161:1	D9:sgMYC	0.174499	316	sgMYC	sgMYC:NFKB1	4.95396e-23
EOMES_357#TBX/3:TBX:72:1	D9:sgMYC	0.174253	317	sgMYC	sgMYC:EOMES	0.785573
ATF4_61#CREB/ATF/3:bZIP:51:0	D9:sgGATA2	0.173648	318	sgGATA2	sgGATA2:ATF4	7.86598e-48
ZN554_2132#ZNF554:C2H2:142:1	D9:sgKLF1	0.173621	319	sgKLF1	sgKLF1:ZN554	2.67201e-05
RUNX3_1599#RUNX/1:RUNX:179:0	D9:sgMYC	0.173303	320	sgMYC	sgMYC:RUNX3	5.28679e-53
SREBF2_1793#SREBF1:bHLH-ZIP:74:0	D9:sgRUNX1	0.172524	321	sgRUNX1	sgRUNX1:SREBF2	7.09763e-11
ZN680_2137#ZNF680:C2H2:251:1	D9:sgMYC	0.172382	322	sgMYC	sgMYC:ZN680	0.34499
BCL6_99#BCL6/2:C2H2:170:1	D9:sgGATA2	0.172364	323	sgGATA2	sgGATA2:BCL6	5.00374e-05
SOX5_1721#SOX/2:HMG:91:1	D9:sgKLF1	0.171461	324	sgKLF1	sgKLF1:SOX5	0.809057
COE1_164#EBF1:EBF:174:0	D9:sgMYC	0.170885	325	sgMYC	sgMYC:COE1	5.64076e-27
KAISO_912#KAISO:C2H2:155:1	D9:sgGATA1	0.17072	326	sgGATA1	sgGATA1:KAISO	0.985049
CEBPB_142#CCAAT/CEBP:bZIP:52:0	D9:sgKLF1	0.17032	327	sgKLF1	sgKLF1:CEBPB	0.000728899
HXA9_827#HD/14:homeodomain:19:0	D9:sgGATA1	0.169929	328	sgGATA1	sgGATA1:HXA9	4.12246e-06
ZNF282_2150#ZNF282:C2H2:163:1	D9:sgGATA1	0.169742	329	sgGATA1	sgGATA1:ZNF282	0.947445
ZNF143_2142#ZNF143:C2H2:172:1	D9:sgGATA1	0.169222	330	sgGATA1	sgGATA1:ZNF143	0.2757
OTX1_1326#HD/19:homeodomain:25:1	D9:sgGATA2	0.16916	331	sgGATA2	sgGATA2:OTX1	0.639355
Foxj3_538#FOX/8:forkhead:203:0	D9:sgRUNX2	0.168959	332	sgRUNX2	sgRUNX2:Foxj3	0.944091
ZNF524_2160#ZNF524:C2H2:213:1	D9:sgGATA1	0.168891	333	sgGATA1	sgGATA1:ZNF524	5.29451e-05
HOXD12_791#HD/17:homeodomain:22:0	D9:sgGATA1	0.168779	334	sgGATA1	sgGATA1:HOXD12	0.963153
ZSC31_2172#ZSCAN3:C2H2:133:1	D9:sgMYC	0.168744	335	sgMYC	sgMYC:ZSC31	0.00412179
FOXO3_563#FOX/7:forkhead:164:0	D9:sgGATA1	0.167932	336	sgGATA1	sgGATA1:FOXO3	0.0160128
OVOL1_1336#OVOL1:C2H2:240:1	D9:sgKLF1	0.167899	337	sgKLF1	sgKLF1:OVOL1	0.723017
ZN667_2136#ZNF667:C2H2:141:1	D9:sgRUNX2	0.16785	338	sgRUNX2	sgRUNX2:ZN667	5.59565e-07
Creb5_186#CREB/ATF/2:bZIP:50:0	D9:sgMYC	0.167815	339	sgMYC	sgMYC:Creb5	0.0332556
ITF2_889#Ebox/CACCTG:bHLH:68:0	D9:sgRUNX2	0.167311	340	sgRUNX2	sgRUNX2:ITF2	2.77802e-101
PO3F2_1413#POU/3:POU:83:0	D9:sgGATA1	0.167234	341	sgGATA1	sgGATA1:PO3F2	0.0353282
ZN667_2136#ZNF667:C2H2:141:1	D9:sgMYC	0.16722	342	sgMYC	sgMYC:ZN667	4.40691e-06
HXA9_827#HD/14:homeodomain:19:0	D9:sgGATA2	0.167029	343	sgGATA2	sgGATA2:HXA9	0.00203024
HLTF_706#HLTF:not_classified:185:1	D9:sgGATA2	0.166776	344	sgGATA2	sgGATA2:HLTF	2.67816e-06
ZSCAN4_2173#ZSCAN4:C2H2:286:1	D9:sgGATA1	0.16649	345	sgGATA1	sgGATA1:ZSCAN4	0.0924106
MYF6_1115#Ebox/CAGCTG:bHLH:65:0	D9:sgGATA2	0.166469	346	sgGATA2	sgGATA2:MYF6	1.74194e-55
NFYC_1199#NFY:NFY:13:0	D9:sgRUNX1	0.166463	347	sgRUNX1	sgRUNX1:NFYC	1.89437e-73
BACH2_74#AP1/2:bZIP:53:0	D9:sgRUNX1	0.16604	348	sgRUNX1	sgRUNX1:BACH2	3.77069e-242
NRF1_1306#NRF1:CNC-bZIP:192:0	D9:sgKLF1	0.165589	349	sgKLF1	sgKLF1:NRF1	1.4034e-28
CDX1_129#HD/13:homeodomain:18:1	D9:sgGATA1	0.165081	350	sgGATA1	sgGATA1:CDX1	0.0104562
RXRG_1627#NR/4:nuclearreceptor:33:0	D9:sgKLF1	0.165031	351	sgKLF1	sgKLF1:RXRG	0.103625
ZIC2_2083#ZIC:C2H2:273:0	D9:sgMYC	0.164748	352	sgMYC	sgMYC:ZIC2	9.55482e-64
Lhx8_968#HD/1:homeodomain:1:0	D9:sgRUNX1	0.164552	353	sgRUNX1	sgRUNX1:Lhx8	1
DMRTB_239#DMRT1:DM:90:0	D9:sgKLF1	0.164424	354	sgKLF1	sgKLF1:DMRTB	0.785077
Arid5a_34#ARI5A:ARID:88:1	D9:sgKLF1	0.164178	355	sgKLF1	sgKLF1:Arid5a	0.0133413
BATF_92#BATF:bZIP:138:0	D9:sgRUNX2	0.163678	356	sgRUNX2	sgRUNX2:BATF	9.20614e-66
MBD2_1012#MBD2:MBD:239:1	D9:sgKLF1	0.162978	357	sgKLF1	sgKLF1:MBD2	1
ZSCAN4_2173#ZSCAN4:C2H2:286:1	D9:sgMYC	0.162922	358	sgMYC	sgMYC:ZSCAN4	0.00403937
PROX1_1486#PROX1:PROX:238:0	D9:sgGATA1	0.162631	359	sgGATA1	sgGATA1:PROX1	0.8923
SRF_1798#SRF:MADS:184:0	D9:sgRUNX1	0.162573	360	sgRUNX1	sgRUNX1:SRF	0.00176638
ESR1_377#NR/17:nuclearreceptor:46:0	D9:sgRUNX1	0.162167	361	sgRUNX1	sgRUNX1:ESR1	1.09006e-53
HSF4_814#HSF:HSF:249:0	D9:sgGATA2	0.161957	362	sgGATA2	sgGATA2:HSF4	0.0408366
ELF3_315#ETS/2:ETS:96:0	D9:sgGATA2	0.161777	363	sgGATA2	sgGATA2:ELF3	2.78657e-14
ZN436_2124#ZNF436:C2H2:118:1	D9:sgMYC	0.161725	364	sgMYC	sgMYC:ZN436	1.78149e-07
KLF8_938#KLF/SP/3:C2H2:285:1	D9:sgMYC	0.161503	365	sgMYC	sgMYC:KLF8	5.14276e-06
OSR2_1325#OSR2:C2H2:130:1	D9:sgMYC	0.160147	366	sgMYC	sgMYC:OSR2	0.177536
ZNF232_2145#ZNF232:C2H2:235:1	D9:sgMYC	0.159375	367	sgMYC	sgMYC:ZNF232	0.796564
THRB_1985#NR/5:nuclearreceptor:34:0	D9:sgRUNX1	0.159281	368	sgRUNX1	sgRUNX1:THRB	1.62333e-06
NR4A2_1295#NR/9:nuclearreceptor:38:1	D9:sgKLF1	0.159248	369	sgKLF1	sgKLF1:NR4A2	4.93835e-05
SPIB_1777#SPI:ETS:95:0	D9:sgMYC	0.15788	370	sgMYC	sgMYC:SPIB	1.7085e-85
NFIX_1183#NFI/1:NFI:189:0	D9:sgGATA2	0.157589	371	sgGATA2	sgGATA2:NFIX	5.16126e-34
ZN490_2127#ZNF490:C2H2:220:1	D9:sgMYC	0.157317	372	sgMYC	sgMYC:ZN490	6.5646e-06
CREB3_175#CREB3/XBP1:bZIP:61:0	D9:sgRUNX1	0.157013	373	sgRUNX1	sgRUNX1:CREB3	1
NFIA_1165#NFI/3:NFI:128:1	D9:sgKLF1	0.156822	374	sgKLF1	sgKLF1:NFIA	5.09787e-20
THRB_1986#NR/10:nuclearreceptor:39:1	D9:sgRUNX1	0.156641	375	sgRUNX1	sgRUNX1:THRB	1.62333e-06
HXA9_827#HD/14:homeodomain:19:0	D9:sgRUNX2	0.156536	376	sgRUNX2	sgRUNX2:HXA9	6.34829e-05
MTF1_1088#MTF1:C2H2:206:0	D9:sgRUNX2	0.156416	377	sgRUNX2	sgRUNX2:MTF1	0.608914
ZN436_2124#ZNF436:C2H2:118:1	D9:sgRUNX2	0.156332	378	sgRUNX2	sgRUNX2:ZN436	6.99699e-07
NR2F6_1280#NR/13:nuclearreceptor:42:0	D9:sgMYC	0.155554	379	sgMYC	sgMYC:NR2F6	4.9827e-19
FOXD2_506#FOX/5:forkhead:80:0	D9:sgRUNX2	0.155188	380	sgRUNX2	sgRUNX2:FOXD2	5.48659e-07
ZN317_2109#ZNF317:C2H2:56:1	D9:sgKLF1	0.155079	381	sgKLF1	sgKLF1:ZN317	0.219491
ZN136_2096#ZNF136:C2H2:227:1	D9:sgRUNX1	0.154367	382	sgRUNX1	sgRUNX1:ZN136	0.0326674
BATF_92#BATF:bZIP:138:0	D9:sgMYC	0.154327	383	sgMYC	sgMYC:BATF	4.15913e-89
Mecom_1014#EVI1/MECOM:C2H2:241:0	D9:sgGATA2	0.154134	384	sgGATA2	sgGATA2:Mecom	4.55133e-14
Creb5_186#CREB/ATF/2:bZIP:50:0	D9:sgKLF1	0.154097	385	sgKLF1	sgKLF1:Creb5	0.108184
ZN667_2136#ZNF667:C2H2:141:1	D9:sgRUNX1	0.153572	386	sgRUNX1	sgRUNX1:ZN667	0.000396511
PRD14_1469#PRDM14:C2H2:149:0	D9:sgGATA1	0.153405	387	sgGATA1	sgGATA1:PRD14	0.517557
HIC1_685#HIC/2:C2H2:243:1	D9:sgRUNX1	0.15316	388	sgRUNX1	sgRUNX1:HIC1	1.62558e-12
NFYC_1199#NFY:NFY:13:0	D9:sgKLF1	0.152995	389	sgKLF1	sgKLF1:NFYC	1.38096e-87
MYF6_1115#Ebox/CAGCTG:bHLH:65:0	D9:sgKLF1	0.152744	390	sgKLF1	sgKLF1:MYF6	1.8108e-42
SRF_1798#SRF:MADS:184:0	D9:sgGATA1	0.152726	391	sgGATA1	sgGATA1:SRF	0.0170427
SRY_1804#SOX/1:HMG:89:0	D9:sgKLF1	0.152226	392	sgKLF1	sgKLF1:SRY	1
SRF_1798#SRF:MADS:184:0	D9:sgGATA2	0.152189	393	sgGATA2	sgGATA2:SRF	0.0160192
NFATC1_1155#NFAT/2:NFAT:99:0	D9:sgKLF1	0.151933	394	sgKLF1	sgKLF1:NFATC1	1
ZN136_2096#ZNF136:C2H2:227:1	D9:sgMYC	0.151629	395	sgMYC	sgMYC:ZN136	0.0647588
PO3F2_1413#POU/3:POU:83:0	D9:sgKLF1	0.151626	396	sgKLF1	sgKLF1:PO3F2	0.0351005
STF1_1827#NR/11:nuclearreceptor:40:0	D9:sgKLF1	0.151625	397	sgKLF1	sgKLF1:STF1	2.08251e-37
DUXA_247#HD/8:homeodomain:8:0	D9:sgGATA1	0.151574	398	sgGATA1	sgGATA1:DUXA	0.105247
ZIC2_2083#ZIC:C2H2:273:0	D9:sgRUNX1	0.151529	399	sgRUNX1	sgRUNX1:ZIC2	1.12865e-39
ZSC22_2171#GC-tract:C2H2:113:0	D9:sgKLF1	0.151242	400	sgKLF1	sgKLF1:ZSC22	1
IKZF1_841#ZNF143:C2H2:173:1	D9:sgMYC	0.151206	401	sgMYC	sgMYC:IKZF1	3.55249e-15
SMAD2_1647#ZNF335:C2H2:153:1	D9:sgRUNX1	0.150722	402	sgRUNX1	sgRUNX1:SMAD2	4.78609e-25
Tp53_1989#P53-like/3:P53L:234:1	D9:sgMYC	0.150695	403	sgMYC	sgMYC:Tp53	9.09957e-14
OTX1_1326#HD/19:homeodomain:25:1	D9:sgGATA1	0.149997	404	sgGATA1	sgGATA1:OTX1	0.586119
TCF7_1892#LEF1:HMG:120:0	D9:sgRUNX2	0.149811	405	sgRUNX2	sgRUNX2:TCF7	1
ZN667_2136#ZNF667:C2H2:141:1	D9:sgGATA2	0.149424	406	sgGATA2	sgGATA2:ZN667	2.03633e-10
T_1832#TBX/1:TBX:70:0	D9:sgRUNX1	0.149289	407	sgRUNX1	sgRUNX1:T	0.00177991
TCF7L1_1895#TCF/LEF:HMG:29:0	D9:sgMYC	0.148522	408	sgMYC	sgMYC:TCF7L1	0.136701
ZSC31_2172#ZSCAN3:C2H2:133:1	D9:sgGATA2	0.148306	409	sgGATA2	sgGATA2:ZSC31	0.00651472
PLAG1_1406#PLAG1:C2H2:268:1	D9:sgKLF1	0.14731	410	sgKLF1	sgKLF1:PLAG1	1.73221e-06
Ddit3+Cebpa_218#DDIT3+CEBPA:bZIP:215:1	D9:sgKLF1	0.147146	411	sgKLF1	sgKLF1:Ddit3+Cebpa	1.79665e-05
NKX28_1217#HD/21:homeodomain:27:1	D9:sgKLF1	0.14666	412	sgKLF1	sgKLF1:NKX28	0.00462732
SMAD2_1647#ZNF335:C2H2:153:1	D9:sgGATA2	0.146029	413	sgGATA2	sgGATA2:SMAD2	3.69176e-32
PRDM6_1477#NFAC/2:NFAT:101:0	D9:sgMYC	0.145866	414	sgMYC	sgMYC:PRDM6	0.0691235
Foxj3_538#FOX/8:forkhead:203:0	D9:sgKLF1	0.145859	415	sgKLF1	sgKLF1:Foxj3	0.590807
Mecom_1014#EVI1/MECOM:C2H2:241:0	D9:sgKLF1	0.145764	416	sgKLF1	sgKLF1:Mecom	2.69456e-12
NR1D1_1244#NR/19:nuclearreceptor:48:1	D9:sgKLF1	0.145448	417	sgKLF1	sgKLF1:NR1D1	4.79032e-17
HNF1B_723#HD/10:homeodomain:10:0	D9:sgRUNX1	0.145364	418	sgRUNX1	sgRUNX1:HNF1B	0.960772
TBX20_1859#SMAD:SMAD:129:0	D9:sgRUNX1	0.144818	419	sgRUNX1	sgRUNX1:TBX20	5.66376e-12
Znf423_2158#ZNF423:C2H2:177:1	D9:sgGATA1	0.144724	420	sgGATA1	sgGATA1:Znf423	8.43817e-15
ZKSC1_2092#ZKSCAN1:C2H2:272:1	D9:sgGATA2	0.144596	421	sgGATA2	sgGATA2:ZKSC1	2.9717e-14
DMRT3_238#DMRT3:DM:214:1	D9:sgRUNX2	0.144347	422	sgRUNX2	sgRUNX2:DMRT3	0.0604404
ERR3_374#NR/7:nuclearreceptor:36:0	D9:sgKLF1	0.144167	423	sgKLF1	sgKLF1:ERR3	2.53436e-16
MYB_1094#MYB/5:MYB:252:0	D9:sgKLF1	0.143888	424	sgKLF1	sgKLF1:MYB	0.114028
POU3F4_1443#POU/2:POU:82:0	D9:sgGATA1	0.143374	425	sgGATA1	sgGATA1:POU3F4	0.976657
ZN768_2139#ZNF768:C2H2:137:1	D9:sgKLF1	0.143335	426	sgKLF1	sgKLF1:ZN768	1.0595e-21
ZN382_2119#ZNF382:C2H2:154:1	D9:sgRUNX1	0.143279	427	sgRUNX1	sgRUNX1:ZN382	0.436184
ZN680_2137#ZNF680:C2H2:251:1	D9:sgGATA1	0.143036	428	sgGATA1	sgGATA1:ZN680	0.302405
MYF6_1115#Ebox/CAGCTG:bHLH:65:0	D9:sgRUNX2	0.142968	429	sgRUNX2	sgRUNX2:MYF6	1.04565e-64
ZN384_2120#ZNF384/1:C2H2:193:1	D9:sgMYC	0.142709	430	sgMYC	sgMYC:ZN384	0.162322
HSFY2_817#HSFY2:HSF:209:0	D9:sgGATA1	0.1427	431	sgGATA1	sgGATA1:HSFY2	1
Ahr+Arnt_3#AHR:bHLH:284:0	D9:sgGATA2	0.1423	432	sgGATA2	sgGATA2:Ahr+Arnt	1
KAISO_912#KAISO:C2H2:155:1	D9:sgKLF1	0.142245	433	sgKLF1	sgKLF1:KAISO	1
ZN768_2139#ZNF768:C2H2:137:1	D9:sgGATA2	0.142181	434	sgGATA2	sgGATA2:ZN768	2.25537e-26
ZN680_2137#ZNF680:C2H2:251:1	D9:sgRUNX1	0.142049	435	sgRUNX1	sgRUNX1:ZN680	0.0147331
Zfx_2077#ZFX:C2H2:144:0	D9:sgGATA2	0.141962	436	sgGATA2	sgGATA2:Zfx	1
HLTF_706#HLTF:not_classified:185:1	D9:sgMYC	0.141608	437	sgMYC	sgMYC:HLTF	1.61925e-05
SRF_1798#SRF:MADS:184:0	D9:sgKLF1	0.141585	438	sgKLF1	sgKLF1:SRF	0.000507787
ESR1_377#NR/17:nuclearreceptor:46:0	D9:sgGATA2	0.141555	439	sgGATA2	sgGATA2:ESR1	7.6949e-64
NFIA_1165#NFI/3:NFI:128:1	D9:sgRUNX2	0.141537	440	sgRUNX2	sgRUNX2:NFIA	4.87941e-18
Mecom_1014#EVI1/MECOM:C2H2:241:0	D9:sgMYC	0.141177	441	sgMYC	sgMYC:Mecom	4.65035e-17
ATF4_61#CREB/ATF/3:bZIP:51:0	D9:sgMYC	0.140816	442	sgMYC	sgMYC:ATF4	1.25749e-48
ZSC31_2172#ZSCAN3:C2H2:133:1	D9:sgRUNX1	0.140707	443	sgRUNX1	sgRUNX1:ZSC31	0.057664
NFATC1_1156#NFAT/3:NFAT:102:1	D9:sgKLF1	0.140691	444	sgKLF1	sgKLF1:NFATC1	1
ZN708_2138#ZNF708:C2H2:136:1	D9:sgKLF1	0.140297	445	sgKLF1	sgKLF1:ZN708	9.92287e-08
TAL1_1835#GATA:C2H2:242:0	D9:sgRUNX2	0.140263	446	sgRUNX2	sgRUNX2:TAL1	0
MTF1_1088#MTF1:C2H2:206:0	D9:sgRUNX1	0.140182	447	sgRUNX1	sgRUNX1:MTF1	0.925063
COE1_164#EBF1:EBF:174:0	D9:sgRUNX2	0.140029	448	sgRUNX2	sgRUNX2:COE1	1.73689e-35
SOX9_1740#SOX/8:HMG:202:0	D9:sgMYC	0.139871	449	sgMYC	sgMYC:SOX9	0.35002
ZN320_2110#ZNF320:C2H2:269:1	D9:sgRUNX1	0.139729	450	sgRUNX1	sgRUNX1:ZN320	2.63906e-06
MEF2C_1024#MEF2:MADS:183:0	D9:sgGATA2	0.139708	451	sgGATA2	sgGATA2:MEF2C	0.00651472
NFATC2_1158#NFAT/1:NFAT:100:0	D9:sgGATA2	0.139071	452	sgGATA2	sgGATA2:NFATC2	1
HINFP_695#HINFP1/1:C2H2:274:0	D9:sgRUNX2	0.138418	453	sgRUNX2	sgRUNX2:HINFP	1
NFIX_1183#NFI/1:NFI:189:0	D9:sgMYC	0.138343	454	sgMYC	sgMYC:NFIX	4.8346e-19
FOSL2+JUN_474#CREB/ATF/1:bZIP:49:0	D9:sgMYC	0.13834	455	sgMYC	sgMYC:FOSL2+JUN	0.0031703
E2F5_272#E2F/4:E2F:158:0	D9:sgGATA1	0.138327	456	sgGATA1	sgGATA1:E2F5	1
Ahr+Arnt_3#AHR:bHLH:284:0	D9:sgKLF1	0.137924	457	sgKLF1	sgKLF1:Ahr+Arnt	0.974783
PRDM9_1478#PRDM9:C2H2:131:1	D9:sgGATA1	0.137748	458	sgGATA1	sgGATA1:PRDM9	3.20882e-07
SPDEF_1771#SPDEF/2:ETS:212:0	D9:sgKLF1	0.137728	459	sgKLF1	sgKLF1:SPDEF	0.928277
SOX8_1734#SOX/3:HMG:92:0	D9:sgGATA1	0.13765	460	sgGATA1	sgGATA1:SOX8	0.412989
MYB_1094#MYB/5:MYB:252:0	D9:sgRUNX2	0.136932	461	sgRUNX2	sgRUNX2:MYB	0.145545
ZBTB49_2058#ZBTB49:C2H2:226:1	D9:sgKLF1	0.1368	462	sgKLF1	sgKLF1:ZBTB49	0.95733
SOX9_1739#SOX/7:HMG:191:1	D9:sgGATA1	0.136628	463	sgGATA1	sgGATA1:SOX9	0.84273
GMEB2_649#GMEB2/3:SAND:278:1	D9:sgRUNX1	0.136622	464	sgRUNX1	sgRUNX1:GMEB2	1
GLIS3_644#GLIS:C2H2:261:0	D9:sgGATA1	0.136479	465	sgGATA1	sgGATA1:GLIS3	1.24456e-09
HINFP1_700#HINFP1/3:C2H2:276:1	D9:sgKLF1	0.136425	466	sgKLF1	sgKLF1:HINFP1	1
TBP_1840#TATA:not_classified:182:0	D9:sgMYC	0.136085	467	sgMYC	sgMYC:TBP	1
ZN331_2114#ZNF331:C2H2:270:1	D9:sgKLF1	0.135883	468	sgKLF1	sgKLF1:ZN331	2.55813e-14
KLF8_938#KLF/SP/3:C2H2:285:1	D9:sgRUNX1	0.135701	469	sgRUNX1	sgRUNX1:KLF8	0.000585818
MYC_1108#Ebox/CACGTG/2:bHLH:59:0	D9:sgMYC	0.135501	470	sgMYC	sgMYC:MYC	1.41683e-10
FEZF1_440#FEZF1:C2H2:122:1	D9:sgKLF1	0.135473	471	sgKLF1	sgKLF1:FEZF1	0.915407
MYBL2_1105#MYB/2:MYB:254:0	D9:sgGATA1	0.134893	472	sgGATA1	sgGATA1:MYBL2	1
MYBL1_1099#MYB/3:MYB:255:1	D9:sgRUNX2	0.134457	473	sgRUNX2	sgRUNX2:MYBL1	1
THRB_1987#NR/8:nuclearreceptor:37:1	D9:sgKLF1	0.133948	474	sgKLF1	sgKLF1:THRB	0.000319708
TCF7L1_1895#TCF/LEF:HMG:29:0	D9:sgRUNX1	0.13354	475	sgRUNX1	sgRUNX1:TCF7L1	0.766065
ITF2_889#Ebox/CACCTG:bHLH:68:0	D9:sgMYC	0.133507	476	sgMYC	sgMYC:ITF2	1.09368e-82
ZN586_2135#ZNF586:C2H2:197:1	D9:sgGATA1	0.133079	477	sgGATA1	sgGATA1:ZN586	0.0290812
ARI5B_30#ARI5B:ARID:86:1	D9:sgGATA1	0.133074	478	sgGATA1	sgGATA1:ARI5B	0.985049
RUNX2_1597#RUNX/2:RUNX:178:1	D9:sgMYC	0.13306	479	sgMYC	sgMYC:RUNX2	0.945886
MZF1_1125#REL-halfsite:NFAT:162:1	D9:sgMYC	0.133058	480	sgMYC	sgMYC:MZF1	0.0270348
MYB_1094#MYB/5:MYB:252:0	D9:sgMYC	0.132864	481	sgMYC	sgMYC:MYB	0.0381101
STA5B_1809#STAT/2:STAT:171:0	D9:sgMYC	0.132676	482	sgMYC	sgMYC:STA5B	1.11049e-39
GFI1B_633#GFI:C2H2:181:0	D9:sgMYC	0.132526	483	sgMYC	sgMYC:GFI1B	3.74713e-05
GMEB2_649#GMEB2/3:SAND:278:1	D9:sgGATA1	0.132521	484	sgGATA1	sgGATA1:GMEB2	1
THAP1_1982#THAP1:not_classified:132:1	D9:sgRUNX2	0.131885	485	sgRUNX2	sgRUNX2:THAP1	2.80517e-18
HXA1_821#HD/15:homeodomain:20:1	D9:sgGATA1	0.131653	486	sgGATA1	sgGATA1:HXA1	5.09249e-09
Znf423_2158#ZNF423:C2H2:177:1	D9:sgMYC	0.131543	487	sgMYC	sgMYC:Znf423	4.01558e-12
POU3F4_1443#POU/2:POU:82:0	D9:sgKLF1	0.130885	488	sgKLF1	sgKLF1:POU3F4	1
Arid3a_32#HD/18:homeodomain:24:1	D9:sgMYC	0.13079	489	sgMYC	sgMYC:Arid3a	0.197969
Ddit3+Cebpa_218#DDIT3+CEBPA:bZIP:215:1	D9:sgMYC	0.130523	490	sgMYC	sgMYC:Ddit3+Cebpa	3.33648e-05
HMBOX1_708#HD/25:homeodomain:210:1	D9:sgGATA2	0.130496	491	sgGATA2	sgGATA2:HMBOX1	1
ATF4_61#CREB/ATF/3:bZIP:51:0	D9:sgGATA1	0.130341	492	sgGATA1	sgGATA1:ATF4	9.67639e-36
ZBTB6_2059#ZBTB6:C2H2:146:1	D9:sgGATA1	0.130303	493	sgGATA1	sgGATA1:ZBTB6	0.517557
ZN436_2124#ZNF436:C2H2:118:1	D9:sgKLF1	0.130043	494	sgKLF1	sgKLF1:ZN436	4.13835e-06
ZN680_2137#ZNF680:C2H2:251:1	D9:sgKLF1	0.130031	495	sgKLF1	sgKLF1:ZN680	0.0446784
TYY1_2000#YY1:C2H2:145:1	D9:sgKLF1	0.129979	496	sgKLF1	sgKLF1:TYY1	4.14224e-15
IRF9_874#IRF/1:IRF:104:0	D9:sgKLF1	0.12992	497	sgKLF1	sgKLF1:IRF9	0.301882
MTF1_1088#MTF1:C2H2:206:0	D9:sgMYC	0.129775	498	sgMYC	sgMYC:MTF1	0.971505
ZN140_2097#ZNF140:C2H2:143:1	D9:sgGATA1	0.129102	499	sgGATA1	sgGATA1:ZN140	0.09876
ZNF232_2145#ZNF232:C2H2:235:1	D9:sgRUNX2	0.128903	500	sgRUNX2	sgRUNX2:ZNF232	0.988855
NKX28_1217#HD/21:homeodomain:27:1	D9:sgMYC	0.128847	501	sgMYC	sgMYC:NKX28	0.0286794
Znf423_2158#ZNF423:C2H2:177:1	D9:sgKLF1	0.12821	502	sgKLF1	sgKLF1:Znf423	9.00849e-12
NR1H3_1248#NR/16:nuclearreceptor:45:1	D9:sgRUNX1	0.127847	503	sgRUNX1	sgRUNX1:NR1H3	4.43683e-22
RXRG_1627#NR/4:nuclearreceptor:33:0	D9:sgRUNX1	0.127396	504	sgRUNX1	sgRUNX1:RXRG	0.000442693
HINFP_695#HINFP1/1:C2H2:274:0	D9:sgGATA2	0.127013	505	sgGATA2	sgGATA2:HINFP	1
TCF7L1_1895#TCF/LEF:HMG:29:0	D9:sgGATA1	0.126991	506	sgGATA1	sgGATA1:TCF7L1	0.604018
SOX9_1739#SOX/7:HMG:191:1	D9:sgRUNX1	0.126959	507	sgRUNX1	sgRUNX1:SOX9	0.758064
SOX7_1726#SOX/4:HMG:93:0	D9:sgGATA1	0.12695	508	sgGATA1	sgGATA1:SOX7	0.494152
ONECUT2_1321#CUX/1:CUT:14:0	D9:sgKLF1	0.126835	509	sgKLF1	sgKLF1:ONECUT2	0.420052
Foxj3_538#FOX/8:forkhead:203:0	D9:sgMYC	0.126776	510	sgMYC	sgMYC:Foxj3	0.312771
NFIA_1165#NFI/3:NFI:128:1	D9:sgMYC	0.126735	511	sgMYC	sgMYC:NFIA	4.27293e-13
BCL6_99#BCL6/2:C2H2:170:1	D9:sgMYC	0.126701	512	sgMYC	sgMYC:BCL6	0.000914356
MAFF_991#MAF:bZIP:55:0	D9:sgRUNX2	0.126402	513	sgRUNX2	sgRUNX2:MAFF	1.75361e-05
GLI1_634#GLI:C2H2:262:1	D9:sgRUNX2	0.126397	514	sgRUNX2	sgRUNX2:GLI1	6.54356e-37
ZIM3_2091#ZIM3:C2H2:108:1	D9:sgKLF1	0.12632	515	sgKLF1	sgKLF1:ZIM3	1
MECP2_1015#MECP2:MBD:97:1	D9:sgKLF1	0.12603	516	sgKLF1	sgKLF1:MECP2	1
GMEB2_647#GMEB2/2:SAND:277:0	D9:sgRUNX1	0.125977	517	sgRUNX1	sgRUNX1:GMEB2	1
FOXH1_520#FOX/1:forkhead:76:0	D9:sgRUNX1	0.125438	518	sgRUNX1	sgRUNX1:FOXH1	0.318747
TFCP2_1954#TFCP2:CP2:259:0	D9:sgKLF1	0.125015	519	sgKLF1	sgKLF1:TFCP2	1
FEZF1_440#FEZF1:C2H2:122:1	D9:sgRUNX2	0.124473	520	sgRUNX2	sgRUNX2:FEZF1	1
HINFP_695#HINFP1/1:C2H2:274:0	D9:sgRUNX1	0.124373	521	sgRUNX1	sgRUNX1:HINFP	1
NFATC1_1157#NFAT/4:NFAT:168:1	D9:sgGATA2	0.124299	522	sgGATA2	sgGATA2:NFATC1	1
REL_1537#NFKB/3:NFAT:159:1	D9:sgRUNX2	0.12428	523	sgRUNX2	sgRUNX2:REL	0.0604404
ELF5_320#ETS/1:ETS:98:0	D9:sgMYC	0.124102	524	sgMYC	sgMYC:ELF5	9.26815e-21
MYB_1094#MYB/5:MYB:252:0	D9:sgRUNX1	0.124025	525	sgRUNX1	sgRUNX1:MYB	0.84052
IRX2_877#HD/23:homeodomain:204:1	D9:sgGATA1	0.123823	526	sgGATA1	sgGATA1:IRX2	0.0496884
TBX4_1878#TBX/2:TBX:71:0	D9:sgGATA1	0.123753	527	sgGATA1	sgGATA1:TBX4	2.21811e-07
MGA_1054#TBX/4:TBX:73:0	D9:sgMYC	0.123265	528	sgMYC	sgMYC:MGA	1.41904e-07
MEF2C_1024#MEF2:MADS:183:0	D9:sgKLF1	0.123043	529	sgKLF1	sgKLF1:MEF2C	9.39404e-07
NRF1_1306#NRF1:CNC-bZIP:192:0	D9:sgRUNX1	0.122982	530	sgRUNX1	sgRUNX1:NRF1	1.15263e-20
EWSR1-FLI1_435#EWSR1/FLI1:ETS:117:1	D9:sgGATA1	0.122873	531	sgGATA1	sgGATA1:EWSR1-FLI1	0.105546
MEF2C_1024#MEF2:MADS:183:0	D9:sgGATA1	0.122706	532	sgGATA1	sgGATA1:MEF2C	0.00120005
MAFF_991#MAF:bZIP:55:0	D9:sgGATA2	0.12264	533	sgGATA2	sgGATA2:MAFF	5.97123e-09
COE1_164#EBF1:EBF:174:0	D9:sgKLF1	0.122635	534	sgKLF1	sgKLF1:COE1	4.27039e-22
ZN384_2120#ZNF384/1:C2H2:193:1	D9:sgGATA2	0.122567	535	sgGATA2	sgGATA2:ZN384	0.0109315
PLAG1_1406#PLAG1:C2H2:268:1	D9:sgGATA2	0.12234	536	sgGATA2	sgGATA2:PLAG1	7.93139e-12
ZN136_2096#ZNF136:C2H2:227:1	D9:sgGATA1	0.122229	537	sgGATA1	sgGATA1:ZN136	0.0511972
SCRT1_1631#SCRT1:C2H2:66:0	D9:sgGATA1	0.122216	538	sgGATA1	sgGATA1:SCRT1	0.00432323
EN1_349#HD/7:homeodomain:7:0	D9:sgMYC	0.121957	539	sgMYC	sgMYC:EN1	0.746057
Zfx_2077#ZFX:C2H2:144:0	D9:sgRUNX2	0.121528	540	sgRUNX2	sgRUNX2:Zfx	1
ZN317_2109#ZNF317:C2H2:56:1	D9:sgGATA1	0.121488	541	sgGATA1	sgGATA1:ZN317	0.444399
Spz1_1784#SPZ1:bHLH-ZIP:150:1	D9:sgKLF1	0.12148	542	sgKLF1	sgKLF1:Spz1	0.0355513
NR4A2+RXRA_1298#NR/18:nuclearreceptor:47:0	D9:sgGATA1	0.12147	543	sgGATA1	sgGATA1:NR4A2+RXRA	0.00460427
RHOXF1_1574#HD/20:homeodomain:26:0	D9:sgKLF1	0.121053	544	sgKLF1	sgKLF1:RHOXF1	2.75921e-05
MZF1_1126#MFZ1:C2H2:199:1	D9:sgRUNX2	0.120988	545	sgRUNX2	sgRUNX2:MZF1	0.099978
HOMEZ_739#HOMEZ:HOMEZ:195:1	D9:sgRUNX2	0.120802	546	sgRUNX2	sgRUNX2:HOMEZ	0.203215
NR4A2_1296#NR/6:nuclearreceptor:35:1	D9:sgRUNX2	0.120059	547	sgRUNX2	sgRUNX2:NR4A2	0.000412217
PRDM6_1477#NFAC/2:NFAT:101:0	D9:sgGATA2	0.120024	548	sgGATA2	sgGATA2:PRDM6	1
ZSC31_2172#ZSCAN3:C2H2:133:1	D9:sgKLF1	0.11992	549	sgKLF1	sgKLF1:ZSC31	0.0018
ZN549_2131#ZNF549:C2H2:134:1	D9:sgGATA2	0.11945	550	sgGATA2	sgGATA2:ZN549	0.000501242
ZN582_2134#SMARCA5:MYB/SANT:125:0	D9:sgGATA2	0.119346	551	sgGATA2	sgGATA2:ZN582	0.0303416
E2F2_259#E2F/1:E2F:186:0	D9:sgMYC	0.119327	552	sgMYC	sgMYC:E2F2	1
THRB_1987#NR/8:nuclearreceptor:37:1	D9:sgGATA1	0.119177	553	sgGATA1	sgGATA1:THRB	3.53125e-08
ZN768_2139#ZNF768:C2H2:137:1	D9:sgMYC	0.119157	554	sgMYC	sgMYC:ZN768	3.61529e-26
SOX9_1740#SOX/8:HMG:202:0	D9:sgRUNX1	0.119088	555	sgRUNX1	sgRUNX1:SOX9	0.758064
Nr2e3_1270#NR2E3:nuclearreceptor:216:1	D9:sgMYC	0.118423	556	sgMYC	sgMYC:Nr2e3	0.552522
GLIS3_644#GLIS:C2H2:261:0	D9:sgKLF1	0.118107	557	sgKLF1	sgKLF1:GLIS3	8.30565e-12
ZN449_2125#ZNF449:C2H2:271:1	D9:sgMYC	0.117888	558	sgMYC	sgMYC:ZN449	4.54861e-15
ZN549_2131#ZNF549:C2H2:134:1	D9:sgRUNX1	0.117857	559	sgRUNX1	sgRUNX1:ZN549	0.0056562
Hic1_686#HIC/1:C2H2:187:0	D9:sgRUNX1	0.11771	560	sgRUNX1	sgRUNX1:Hic1	1.62679e-12
ZN554_2132#ZNF554:C2H2:142:1	D9:sgGATA1	0.117608	561	sgGATA1	sgGATA1:ZN554	1.28284e-07
ZN418_2122#ZNF418:C2H2:126:1	D9:sgKLF1	0.117361	562	sgKLF1	sgKLF1:ZN418	0.490905
RFX3_1561#RFX/2:RFX:245:0	D9:sgMYC	0.117258	563	sgMYC	sgMYC:RFX3	0.997079
E2F2_259#E2F/1:E2F:186:0	D9:sgRUNX1	0.117223	564	sgRUNX1	sgRUNX1:E2F2	1
HMBOX1_708#HD/25:homeodomain:210:1	D9:sgGATA1	0.117198	565	sgGATA1	sgGATA1:HMBOX1	1
CTCF_196#CTCF:C2H2:265:0	D9:sgMYC	0.117091	566	sgMYC	sgMYC:CTCF	6.77095e-258
STF1_1827#NR/11:nuclearreceptor:40:0	D9:sgRUNX1	0.116977	567	sgRUNX1	sgRUNX1:STF1	1.26487e-31
AIRE_4#AIRE:not_classified:139:1	D9:sgMYC	0.116886	568	sgMYC	sgMYC:AIRE	0.953804
CDX1_129#HD/13:homeodomain:18:1	D9:sgRUNX2	0.116787	569	sgRUNX2	sgRUNX2:CDX1	0.0586217
ZN136_2096#ZNF136:C2H2:227:1	D9:sgGATA2	0.116656	570	sgGATA2	sgGATA2:ZN136	0.0116858
HMBOX1_708#HD/25:homeodomain:210:1	D9:sgMYC	0.116158	571	sgMYC	sgMYC:HMBOX1	1
IRF7_865#IRF/4:IRF:196:1	D9:sgGATA2	0.116094	572	sgGATA2	sgGATA2:IRF7	0.503364
AIRE_4#AIRE:not_classified:139:1	D9:sgRUNX2	0.115665	573	sgRUNX2	sgRUNX2:AIRE	0.705271
CUX1_201#CUX/3:CUT:15:1	D9:sgMYC	0.115449	574	sgMYC	sgMYC:CUX1	0.200426
ZNF232_2145#ZNF232:C2H2:235:1	D9:sgGATA2	0.115305	575	sgGATA2	sgGATA2:ZNF232	0.797343
HXA1_821#HD/15:homeodomain:20:1	D9:sgRUNX2	0.114971	576	sgRUNX2	sgRUNX2:HXA1	2.06989e-08
CUX2_210#CUX/4:CUT:17:1	D9:sgRUNX2	0.114917	577	sgRUNX2	sgRUNX2:CUX2	0.0414606
ANDR_19#NR/20:nuclearreceptor:248:1	D9:sgRUNX1	0.114899	578	sgRUNX1	sgRUNX1:ANDR	2.84526e-05
NKX21_1213#HD/22:homeodomain:28:0	D9:sgMYC	0.114876	579	sgMYC	sgMYC:NKX21	0.0293249
RHOXF1_1574#HD/20:homeodomain:26:0	D9:sgGATA2	0.114847	580	sgGATA2	sgGATA2:RHOXF1	6.62439e-06
ZNF41_2155#ZNF41:C2H2:124:1	D9:sgGATA1	0.11457	581	sgGATA1	sgGATA1:ZNF41	0.0409286
GMEB2_648#GMEB2/1:SAND:223:1	D9:sgRUNX2	0.114441	582	sgRUNX2	sgRUNX2:GMEB2	1
GMEB2_649#GMEB2/3:SAND:278:1	D9:sgGATA2	0.114105	583	sgGATA2	sgGATA2:GMEB2	1
HXA1_821#HD/15:homeodomain:20:1	D9:sgGATA2	0.11335	584	sgGATA2	sgGATA2:HXA1	1.83089e-07
TBX20_1859#SMAD:SMAD:129:0	D9:sgRUNX2	0.112838	585	sgRUNX2	sgRUNX2:TBX20	1.16422e-19
FOXO3_563#FOX/7:forkhead:164:0	D9:sgKLF1	0.112576	586	sgKLF1	sgKLF1:FOXO3	0.00375399
NFIX_1183#NFI/1:NFI:189:0	D9:sgRUNX2	0.112257	587	sgRUNX2	sgRUNX2:NFIX	1.5325e-19
TBX20_1859#SMAD:SMAD:129:0	D9:sgMYC	0.112096	588	sgMYC	sgMYC:TBX20	2.91358e-17
HAND1_666#HAND1:bHLH:148:1	D9:sgKLF1	0.110971	589	sgKLF1	sgKLF1:HAND1	1.74219e-14
MEOX2_1050#HD/11:homeodomain:11:1	D9:sgKLF1	0.110943	590	sgKLF1	sgKLF1:MEOX2	0.136482
HOMEZ_739#HOMEZ:HOMEZ:195:1	D9:sgMYC	0.110757	591	sgMYC	sgMYC:HOMEZ	0.104457
DMRT3_238#DMRT3:DM:214:1	D9:sgRUNX1	0.110631	592	sgRUNX1	sgRUNX1:DMRT3	0.102571
NFATC2_1158#NFAT/1:NFAT:100:0	D9:sgRUNX2	0.110312	593	sgRUNX2	sgRUNX2:NFATC2	0.907667
EOMES_357#TBX/3:TBX:72:1	D9:sgKLF1	0.109939	594	sgKLF1	sgKLF1:EOMES	0.374254
RHOXF1_1574#HD/20:homeodomain:26:0	D9:sgRUNX2	0.109733	595	sgRUNX2	sgRUNX2:RHOXF1	3.28e-06
ZNF24_2148#ZNF24:C2H2:198:1	D9:sgGATA1	0.109556	596	sgGATA1	sgGATA1:ZNF24	0.985049
THRB_1987#NR/8:nuclearreceptor:37:1	D9:sgRUNX1	0.109088	597	sgRUNX1	sgRUNX1:THRB	1.62333e-06
VDR_2019#NR/15:nuclearreceptor:44:0	D9:sgMYC	0.108956	598	sgMYC	sgMYC:VDR	0.0520821
ZN320_2110#ZNF320:C2H2:269:1	D9:sgMYC	0.108313	599	sgMYC	sgMYC:ZN320	4.99802e-08
VENTX_2024#HD/3:homeodomain:3:1	D9:sgGATA2	0.107973	600	sgGATA2	sgGATA2:VENTX	0.815002
INSM1_844#INSM1:C2H2:266:0	D9:sgRUNX1	0.107954	601	sgRUNX1	sgRUNX1:INSM1	0.00701563
ESR1_377#NR/17:nuclearreceptor:46:0	D9:sgMYC	0.107929	602	sgMYC	sgMYC:ESR1	6.81656e-58
E2F5_272#E2F/4:E2F:158:0	D9:sgRUNX1	0.107862	603	sgRUNX1	sgRUNX1:E2F5	1
ZN563_2133#ZNF563:C2H2:140:1	D9:sgRUNX1	0.107856	604	sgRUNX1	sgRUNX1:ZN563	3.30382e-05
ANDR_19#NR/20:nuclearreceptor:248:1	D9:sgGATA2	0.107584	605	sgGATA2	sgGATA2:ANDR	4.89265e-10
NRF1_1306#NRF1:CNC-bZIP:192:0	D9:sgMYC	0.107421	606	sgMYC	sgMYC:NRF1	2.72724e-31
EGR2_292#EGR:C2H2:111:0	D9:sgKLF1	0.107248	607	sgKLF1	sgKLF1:EGR2	0.166734
E2F5_272#E2F/4:E2F:158:0	D9:sgMYC	0.107103	608	sgMYC	sgMYC:E2F5	1
ZN274_2106#ZNF274:C2H2:123:1	D9:sgMYC	0.106894	609	sgMYC	sgMYC:ZN274	0.0691235
Foxj3_538#FOX/8:forkhead:203:0	D9:sgGATA1	0.106783	610	sgGATA1	sgGATA1:Foxj3	1.3132e-05
NANOG_1128#OCT4+SOX2:POU:84:0	D9:sgRUNX2	0.106586	611	sgRUNX2	sgRUNX2:NANOG	0.896239
CENPB_157#CENBP:CENPB:200:1	D9:sgGATA2	0.106459	612	sgGATA2	sgGATA2:CENPB	1
ZNF306_2152#ZNF306:C2H2:229:1	D9:sgGATA2	0.106264	613	sgGATA2	sgGATA2:ZNF306	0.00705668
ZNF306_2152#ZNF306:C2H2:229:1	D9:sgKLF1	0.106133	614	sgKLF1	sgKLF1:ZNF306	1.46078e-05
RXRA_1611#NR/1:nuclearreceptor:30:0	D9:sgRUNX2	0.105987	615	sgRUNX2	sgRUNX2:RXRA	0.00204188
HINFP1_700#HINFP1/3:C2H2:276:1	D9:sgGATA2	0.105616	616	sgGATA2	sgGATA2:HINFP1	1
NR1H3_1248#NR/16:nuclearreceptor:45:1	D9:sgGATA2	0.105614	617	sgGATA2	sgGATA2:NR1H3	3.3195e-30
SCRT1_1631#SCRT1:C2H2:66:0	D9:sgRUNX1	0.10561	618	sgRUNX1	sgRUNX1:SCRT1	3.26638e-05
FOXH1_520#FOX/1:forkhead:76:0	D9:sgGATA1	0.105557	619	sgGATA1	sgGATA1:FOXH1	0.923101
POU3F4_1443#POU/2:POU:82:0	D9:sgRUNX2	0.105556	620	sgRUNX2	sgRUNX2:POU3F4	1
OSR2_1325#OSR2:C2H2:130:1	D9:sgRUNX1	0.105542	621	sgRUNX1	sgRUNX1:OSR2	0.281657
HSF4_814#HSF:HSF:249:0	D9:sgRUNX2	0.105276	622	sgRUNX2	sgRUNX2:HSF4	0.0126869
P53_1341#P53-like/1:P53L:257:0	D9:sgRUNX2	0.10521	623	sgRUNX2	sgRUNX2:P53	1.95458e-14
ZNF41_2155#ZNF41:C2H2:124:1	D9:sgRUNX1	0.105195	624	sgRUNX1	sgRUNX1:ZNF41	0.0128533
NFATC2_1158#NFAT/1:NFAT:100:0	D9:sgMYC	0.1049	625	sgMYC	sgMYC:NFATC2	0.368936
EN1_349#HD/7:homeodomain:7:0	D9:sgRUNX2	0.104763	626	sgRUNX2	sgRUNX2:EN1	0.198981
LYL1_978#Ebox/CAGATGG:bHLH:63:0	D9:sgMYC	0.104757	627	sgMYC	sgMYC:LYL1	6.63656e-43
FOXB1_487#FOX/9:forkhead:279:1	D9:sgRUNX2	0.104749	628	sgRUNX2	sgRUNX2:FOXB1	0.287605
FOXO1_556#FOX/2:forkhead:77:1	D9:sgGATA2	0.104676	629	sgGATA2	sgGATA2:FOXO1	0.206284
Arid3a_32#HD/18:homeodomain:24:1	D9:sgRUNX2	0.104253	630	sgRUNX2	sgRUNX2:Arid3a	0.415405
ZNF232_2145#ZNF232:C2H2:235:1	D9:sgKLF1	0.104251	631	sgKLF1	sgKLF1:ZNF232	1
FOXO1_556#FOX/2:forkhead:77:1	D9:sgRUNX2	0.103818	632	sgRUNX2	sgRUNX2:FOXO1	0.717062
ZN257_2102#ZNF257:C2H2:75:1	D9:sgKLF1	0.103765	633	sgKLF1	sgKLF1:ZN257	0.299732
SMAD3_1650#SMAD:MAD:207:1	D9:sgGATA1	0.103728	634	sgGATA1	sgGATA1:SMAD3	0.527534
HAND1_666#HAND1:bHLH:148:1	D9:sgMYC	0.103646	635	sgMYC	sgMYC:HAND1	1.63697e-13
SPDEF_1770#SPDEF/1:ETS:211:0	D9:sgKLF1	0.103433	636	sgKLF1	sgKLF1:SPDEF	0.928277
ANDR_19#NR/20:nuclearreceptor:248:1	D9:sgRUNX2	0.103336	637	sgRUNX2	sgRUNX2:ANDR	9.21093e-07
NKX3-1_1219#HD/4:homeodomain:4:0	D9:sgGATA1	0.103196	638	sgGATA1	sgGATA1:NKX3-1	0.489062
NR2C2_1262#NR/3:nuclearreceptor:32:0	D9:sgRUNX2	0.103171	639	sgRUNX2	sgRUNX2:NR2C2	1.10918e-10
CUX1_201#CUX/3:CUT:15:1	D9:sgKLF1	0.102998	640	sgKLF1	sgKLF1:CUX1	0.0205127
GCM1_621#GCM:GCM:201:0	D9:sgRUNX1	0.10289	641	sgRUNX1	sgRUNX1:GCM1	3.93557e-07
FOXO3_563#FOX/7:forkhead:164:0	D9:sgRUNX1	0.102826	642	sgRUNX1	sgRUNX1:FOXO3	0.120666
NR4A2_1295#NR/9:nuclearreceptor:38:1	D9:sgGATA1	0.102334	643	sgGATA1	sgGATA1:NR4A2	0.00723502
SOX9_1739#SOX/7:HMG:191:1	D9:sgGATA2	0.10225	644	sgGATA2	sgGATA2:SOX9	0.547508
ZN140_2097#ZNF140:C2H2:143:1	D9:sgKLF1	0.102032	645	sgKLF1	sgKLF1:ZN140	0.0852421
TBX4_1878#TBX/2:TBX:71:0	D9:sgRUNX2	0.101801	646	sgRUNX2	sgRUNX2:TBX4	8.88385e-11
DMRTB_239#DMRT1:DM:90:0	D9:sgGATA2	0.101508	647	sgGATA2	sgGATA2:DMRTB	0.957531
VENTX_2024#HD/3:homeodomain:3:1	D9:sgRUNX2	0.10141	648	sgRUNX2	sgRUNX2:VENTX	0.0562262
TFCP2_1953#GRHL:CP2:258:0	D9:sgMYC	0.101033	649	sgMYC	sgMYC:TFCP2	1
MYBL1_1099#MYB/3:MYB:255:1	D9:sgMYC	0.101008	650	sgMYC	sgMYC:MYBL1	1
Rfx1_1548#RFX/1:RFX:247:0	D9:sgRUNX2	0.10097	651	sgRUNX2	sgRUNX2:Rfx1	0.00947873
Z324A_2045#ZNF324:C2H2:115:1	D9:sgMYC	0.100925	652	sgMYC	sgMYC:Z324A	0.0112739
CENPB_157#CENBP:CENPB:200:1	D9:sgMYC	0.100847	653	sgMYC	sgMYC:CENPB	1
NR4A2_1295#NR/9:nuclearreceptor:38:1	D9:sgRUNX1	0.100606	654	sgRUNX1	sgRUNX1:NR4A2	0.00485004
OSR2_1325#OSR2:C2H2:130:1	D9:sgRUNX2	0.100562	655	sgRUNX2	sgRUNX2:OSR2	0.24639
SREBF2_1793#SREBF1:bHLH-ZIP:74:0	D9:sgGATA2	0.100562	656	sgGATA2	sgGATA2:SREBF2	2.51107e-13
KLF8_938#KLF/SP/3:C2H2:285:1	D9:sgRUNX2	0.100479	657	sgRUNX2	sgRUNX2:KLF8	2.63788e-06
LYL1_978#Ebox/CAGATGG:bHLH:63:0	D9:sgRUNX2	0.100358	658	sgRUNX2	sgRUNX2:LYL1	2.39763e-42
TFCP2_1953#GRHL:CP2:258:0	D9:sgRUNX1	0.100185	659	sgRUNX1	sgRUNX1:TFCP2	1
E2F5_272#E2F/4:E2F:158:0	D9:sgRUNX2	0.0996715	660	sgRUNX2	sgRUNX2:E2F5	1
TCF7L1_1895#TCF/LEF:HMG:29:0	D9:sgGATA2	0.0995698	661	sgGATA2	sgGATA2:TCF7L1	0.981348
Tp53_1989#P53-like/3:P53L:234:1	D9:sgRUNX2	0.0995125	662	sgRUNX2	sgRUNX2:Tp53	5.99307e-16
FOXH1_520#FOX/1:forkhead:76:0	D9:sgMYC	0.0992298	663	sgMYC	sgMYC:FOXH1	1
ZN490_2127#ZNF490:C2H2:220:1	D9:sgGATA2	0.0992229	664	sgGATA2	sgGATA2:ZN490	1.31187e-05
RXRA_1611#NR/1:nuclearreceptor:30:0	D9:sgKLF1	0.0992078	665	sgKLF1	sgKLF1:RXRA	0.00261232
MEF2C_1024#MEF2:MADS:183:0	D9:sgRUNX1	0.099185	666	sgRUNX1	sgRUNX1:MEF2C	0.0443709
Ddit3+Cebpa_218#DDIT3+CEBPA:bZIP:215:1	D9:sgGATA1	0.0988972	667	sgGATA1	sgGATA1:Ddit3+Cebpa	0.000959913
PBX2_1373#HD/12:homeodomain:12:0	D9:sgKLF1	0.0988839	668	sgKLF1	sgKLF1:PBX2	0.157338
ITF2_889#Ebox/CACCTG:bHLH:68:0	D9:sgRUNX1	0.0988171	669	sgRUNX1	sgRUNX1:ITF2	1.01332e-78
ZN250_2101#ZNF250:C2H2:219:1	D9:sgGATA1	0.0987985	670	sgGATA1	sgGATA1:ZN250	0.489062
HINFP1_700#HINFP1/3:C2H2:276:1	D9:sgRUNX2	0.0987382	671	sgRUNX2	sgRUNX2:HINFP1	1
HINFP1_700#HINFP1/3:C2H2:276:1	D9:sgRUNX1	0.0987372	672	sgRUNX1	sgRUNX1:HINFP1	1
OVOL1_1336#OVOL1:C2H2:240:1	D9:sgGATA2	0.0985285	673	sgGATA2	sgGATA2:OVOL1	0.888958
MZF1_1126#MFZ1:C2H2:199:1	D9:sgGATA2	0.0984485	674	sgGATA2	sgGATA2:MZF1	0.0246516
TFCP2_1953#GRHL:CP2:258:0	D9:sgGATA1	0.0984175	675	sgGATA1	sgGATA1:TFCP2	1
NFYC_1199#NFY:NFY:13:0	D9:sgGATA2	0.0980052	676	sgGATA2	sgGATA2:NFYC	8.85828e-106
HSFY2_817#HSFY2:HSF:209:0	D9:sgRUNX2	0.0979978	677	sgRUNX2	sgRUNX2:HSFY2	1
SMAD2_1646#SMAD:SMAD:147:0	D9:sgRUNX1	0.097908	678	sgRUNX1	sgRUNX1:SMAD2	4.78609e-25
TAL1_1835#GATA:C2H2:242:0	D9:sgMYC	0.0979005	679	sgMYC	sgMYC:TAL1	0
PRD14_1469#PRDM14:C2H2:149:0	D9:sgRUNX1	0.0976614	680	sgRUNX1	sgRUNX1:PRD14	0.205061
HOXD8_799#HD/2:homeodomain:2:0	D9:sgRUNX2	0.0973901	681	sgRUNX2	sgRUNX2:HOXD8	4.89574e-28
ZN418_2122#ZNF418:C2H2:126:1	D9:sgGATA2	0.0972572	682	sgGATA2	sgGATA2:ZN418	0.626574
ZFP82_2075#ZNF354:C2H2:121:0	D9:sgRUNX2	0.0971632	683	sgRUNX2	sgRUNX2:ZFP82	1
ARI5B_30#ARI5B:ARID:86:1	D9:sgMYC	0.0968577	684	sgMYC	sgMYC:ARI5B	0.901016
TCF7L1_1895#TCF/LEF:HMG:29:0	D9:sgRUNX2	0.0964714	685	sgRUNX2	sgRUNX2:TCF7L1	0.988855
E2F2_259#E2F/1:E2F:186:0	D9:sgKLF1	0.0964001	686	sgKLF1	sgKLF1:E2F2	1
ZNF384_2154#ZNF384/2:C2H2:194:1	D9:sgRUNX1	0.0963308	687	sgRUNX1	sgRUNX1:ZNF384	1.93681e-11
NR2E3_1269#NR/2:nuclearreceptor:31:1	D9:sgMYC	0.0962787	688	sgMYC	sgMYC:NR2E3	0.408379
FEZF1_440#FEZF1:C2H2:122:1	D9:sgMYC	0.0961039	689	sgMYC	sgMYC:FEZF1	0.866918
ZN317_2109#ZNF317:C2H2:56:1	D9:sgRUNX1	0.0956819	690	sgRUNX1	sgRUNX1:ZN317	0.534467
HSFY2_817#HSFY2:HSF:209:0	D9:sgGATA2	0.0956062	691	sgGATA2	sgGATA2:HSFY2	1
E2F2_259#E2F/1:E2F:186:0	D9:sgGATA2	0.0951798	692	sgGATA2	sgGATA2:E2F2	1
VDR_2019#NR/15:nuclearreceptor:44:0	D9:sgGATA2	0.0948844	693	sgGATA2	sgGATA2:VDR	0.000817753
SOX9_1742#SOX/5:HMG:94:0	D9:sgGATA2	0.0948072	694	sgGATA2	sgGATA2:SOX9	0.547508
KLF5_933#KLF/SP/2:C2H2:109:0	D9:sgRUNX2	0.0947008	695	sgRUNX2	sgRUNX2:KLF5	1
NR2E1_1266#NR/14:nuclearreceptor:43:0	D9:sgRUNX1	0.0946283	696	sgRUNX1	sgRUNX1:NR2E1	0.925063
TBP_1840#TATA:not_classified:182:0	D9:sgKLF1	0.094331	697	sgKLF1	sgKLF1:TBP	1
ZNF8_2169#ZNF85:C2H2:231:1	D9:sgGATA1	0.094294	698	sgGATA1	sgGATA1:ZNF8	0.0021209
P53_1341#P53-like/1:P53L:257:0	D9:sgRUNX1	0.0942129	699	sgRUNX1	sgRUNX1:P53	8.50004e-08
ZN384_2120#ZNF384/1:C2H2:193:1	D9:sgRUNX2	0.0941911	700	sgRUNX2	sgRUNX2:ZN384	0.386042
PRDM9_1478#PRDM9:C2H2:131:1	D9:sgRUNX1	0.0937294	701	sgRUNX1	sgRUNX1:PRDM9	1.22781e-06
Foxj3_539#FOX/3:forkhead:78:0	D9:sgMYC	0.093655	702	sgMYC	sgMYC:Foxj3	0.312771
MYF6_1115#Ebox/CAGCTG:bHLH:65:0	D9:sgRUNX1	0.093485	703	sgRUNX1	sgRUNX1:MYF6	1.01058e-25
SOX9_1742#SOX/5:HMG:94:0	D9:sgRUNX2	0.0934478	704	sgRUNX2	sgRUNX2:SOX9	0.344498
REST_1544#REST/NRSF:C2H2:151:1	D9:sgKLF1	0.0934424	705	sgKLF1	sgKLF1:REST	7.78317e-14
NKX3-1_1219#HD/4:homeodomain:4:0	D9:sgGATA2	0.0930536	706	sgGATA2	sgGATA2:NKX3-1	0.499125
ZIM3_2091#ZIM3:C2H2:108:1	D9:sgMYC	0.0929039	707	sgMYC	sgMYC:ZIM3	1
SMCA1_1656#SMARCA1:MYB/SANT:250:1	D9:sgRUNX1	0.0928688	708	sgRUNX1	sgRUNX1:SMCA1	0.944913
HOMEZ_739#HOMEZ:HOMEZ:195:1	D9:sgKLF1	0.0927858	709	sgKLF1	sgKLF1:HOMEZ	0.95409
THRB_1986#NR/10:nuclearreceptor:39:1	D9:sgKLF1	0.0927441	710	sgKLF1	sgKLF1:THRB	0.000319708
HMBOX1_708#HD/25:homeodomain:210:1	D9:sgRUNX2	0.0925473	711	sgRUNX2	sgRUNX2:HMBOX1	1
CENPB_157#CENBP:CENPB:200:1	D9:sgRUNX1	0.0925261	712	sgRUNX1	sgRUNX1:CENPB	1
Z324A_2045#ZNF324:C2H2:115:1	D9:sgRUNX2	0.0924752	713	sgRUNX2	sgRUNX2:Z324A	0.0112634
ONECUT2_1321#CUX/1:CUT:14:0	D9:sgRUNX1	0.0923448	714	sgRUNX1	sgRUNX1:ONECUT2	0.869748
HINFP1_700#HINFP1/3:C2H2:276:1	D9:sgMYC	0.0922951	715	sgMYC	sgMYC:HINFP1	1
RUNX2_1597#RUNX/2:RUNX:178:1	D9:sgRUNX1	0.0916088	716	sgRUNX1	sgRUNX1:RUNX2	0.766065
FOXB1_488#FOX/6:forkhead:87:1	D9:sgMYC	0.0915565	717	sgMYC	sgMYC:FOXB1	0.0291404
GMEB2_649#GMEB2/3:SAND:278:1	D9:sgRUNX2	0.0915535	718	sgRUNX2	sgRUNX2:GMEB2	1
MZF1_1124#MZF1:C2H2:114:1	D9:sgMYC	0.0915481	719	sgMYC	sgMYC:MZF1	0.0270348
ZN121_2094#ZFN121:C2H2:244:1	D9:sgGATA1	0.0914438	720	sgGATA1	sgGATA1:ZN121	2.5123e-18
THRB_1987#NR/8:nuclearreceptor:37:1	D9:sgRUNX2	0.0913799	721	sgRUNX2	sgRUNX2:THRB	7.07204e-05
NANOG_1128#OCT4+SOX2:POU:84:0	D9:sgKLF1	0.0913406	722	sgKLF1	sgKLF1:NANOG	1
OZF_1339#ZNF146:C2H2:208:1	D9:sgGATA1	0.0911194	723	sgGATA1	sgGATA1:OZF	0.172627
ATF4_61#CREB/ATF/3:bZIP:51:0	D9:sgRUNX2	0.0910672	724	sgRUNX2	sgRUNX2:ATF4	1.17433e-60
ZBTB49_2058#ZBTB49:C2H2:226:1	D9:sgGATA2	0.0909982	725	sgGATA2	sgGATA2:ZBTB49	1
NKX21_1213#HD/22:homeodomain:28:0	D9:sgRUNX1	0.0908278	726	sgRUNX1	sgRUNX1:NKX21	0.0209561
PO3F2_1413#POU/3:POU:83:0	D9:sgRUNX2	0.0908041	727	sgRUNX2	sgRUNX2:PO3F2	0.220305
Nr2e3_1270#NR2E3:nuclearreceptor:216:1	D9:sgRUNX1	0.090749	728	sgRUNX1	sgRUNX1:Nr2e3	0.752333
ZNF143_2142#ZNF143:C2H2:172:1	D9:sgRUNX1	0.0906867	729	sgRUNX1	sgRUNX1:ZNF143	0.599296
ZN768_2139#ZNF768:C2H2:137:1	D9:sgRUNX2	0.0905333	730	sgRUNX2	sgRUNX2:ZN768	5.80313e-24
ZN257_2102#ZNF257:C2H2:75:1	D9:sgMYC	0.0903395	731	sgMYC	sgMYC:ZN257	0.182476
Zfx_2077#ZFX:C2H2:144:0	D9:sgMYC	0.0901114	732	sgMYC	sgMYC:Zfx	1
ZFP57_2072#ZNF57:C2H2:218:1	D9:sgGATA1	0.089695	733	sgGATA1	sgGATA1:ZFP57	0.985049
ELF5_320#ETS/1:ETS:98:0	D9:sgGATA2	0.089427	734	sgGATA2	sgGATA2:ELF5	4.53595e-20
PRDM1_1471#PRDM1:C2H2:105:1	D9:sgMYC	0.0894005	735	sgMYC	sgMYC:PRDM1	0.916641
OVOL1_1336#OVOL1:C2H2:240:1	D9:sgRUNX1	0.0892648	736	sgRUNX1	sgRUNX1:OVOL1	0.187275
NR4A2_1295#NR/9:nuclearreceptor:38:1	D9:sgGATA2	0.0891513	737	sgGATA2	sgGATA2:NR4A2	8.4466e-06
GMEB2_649#GMEB2/3:SAND:278:1	D9:sgMYC	0.0885424	738	sgMYC	sgMYC:GMEB2	1
CEBPB_142#CCAAT/CEBP:bZIP:52:0	D9:sgRUNX1	0.0884823	739	sgRUNX1	sgRUNX1:CEBPB	5.36115e-05
TBX20_1859#SMAD:SMAD:129:0	D9:sgGATA1	0.0882986	740	sgGATA1	sgGATA1:TBX20	1.32119e-15
Ddit3+Cebpa_218#DDIT3+CEBPA:bZIP:215:1	D9:sgRUNX1	0.0882437	741	sgRUNX1	sgRUNX1:Ddit3+Cebpa	8.9354e-07
NKX28_1217#HD/21:homeodomain:27:1	D9:sgRUNX2	0.0882165	742	sgRUNX2	sgRUNX2:NKX28	0.0131026
Tp53_1989#P53-like/3:P53L:234:1	D9:sgGATA2	0.0880448	743	sgGATA2	sgGATA2:Tp53	3.96777e-15
ZN418_2122#ZNF418:C2H2:126:1	D9:sgRUNX1	0.0880035	744	sgRUNX1	sgRUNX1:ZN418	0.093352
EN1_349#HD/7:homeodomain:7:0	D9:sgGATA2	0.0878441	745	sgGATA2	sgGATA2:EN1	1
ZN418_2122#ZNF418:C2H2:126:1	D9:sgGATA1	0.0875664	746	sgGATA1	sgGATA1:ZN418	0.0550937
SPDEF_1770#SPDEF/1:ETS:211:0	D9:sgGATA1	0.0872064	747	sgGATA1	sgGATA1:SPDEF	0.0105899
IKZF1_841#ZNF143:C2H2:173:1	D9:sgRUNX2	0.0869577	748	sgRUNX2	sgRUNX2:IKZF1	1.52137e-08
TBP_1840#TATA:not_classified:182:0	D9:sgGATA2	0.0869323	749	sgGATA2	sgGATA2:TBP	1
RFX5_1566#RFX/3:RFX:246:1	D9:sgRUNX2	0.0869042	750	sgRUNX2	sgRUNX2:RFX5	0.501071
PRDM6_1477#NFAC/2:NFAT:101:0	D9:sgRUNX1	0.0864548	751	sgRUNX1	sgRUNX1:PRDM6	1
ELF5_320#ETS/1:ETS:98:0	D9:sgRUNX2	0.0862443	752	sgRUNX2	sgRUNX2:ELF5	2.8655e-23
SCRT1_1631#SCRT1:C2H2:66:0	D9:sgKLF1	0.0862153	753	sgKLF1	sgKLF1:SCRT1	9.77095e-05
OZF_1339#ZNF146:C2H2:208:1	D9:sgRUNX2	0.0861506	754	sgRUNX2	sgRUNX2:OZF	0.656596
ZBTB49_2058#ZBTB49:C2H2:226:1	D9:sgRUNX2	0.0857311	755	sgRUNX2	sgRUNX2:ZBTB49	1
VENTX_2024#HD/3:homeodomain:3:1	D9:sgRUNX1	0.0856732	756	sgRUNX1	sgRUNX1:VENTX	0.389522
ZNF143_2142#ZNF143:C2H2:172:1	D9:sgGATA2	0.0856502	757	sgGATA2	sgGATA2:ZNF143	0.0688664
ZNF435_2159#ZNF435:C2H2:81:1	D9:sgGATA1	0.0856364	758	sgGATA1	sgGATA1:ZNF435	0.00953145
SRF_1798#SRF:MADS:184:0	D9:sgRUNX2	0.0856273	759	sgRUNX2	sgRUNX2:SRF	0.0278763
CREB3_175#CREB3/XBP1:bZIP:61:0	D9:sgGATA2	0.0855695	760	sgGATA2	sgGATA2:CREB3	1
ZNF524_2160#ZNF524:C2H2:213:1	D9:sgRUNX2	0.0855649	761	sgRUNX2	sgRUNX2:ZNF524	2.92802e-07
Tp53_1990#P53-like/2:P53L:233:1	D9:sgKLF1	0.0853741	762	sgKLF1	sgKLF1:Tp53	2.33821e-11
CUX2_210#CUX/4:CUT:17:1	D9:sgGATA1	0.0853103	763	sgGATA1	sgGATA1:CUX2	0.0128881
GFI1B_633#GFI:C2H2:181:0	D9:sgRUNX2	0.084692	764	sgRUNX2	sgRUNX2:GFI1B	0.000189342
CUX1_201#CUX/3:CUT:15:1	D9:sgRUNX1	0.0845925	765	sgRUNX1	sgRUNX1:CUX1	0.440627
HXA13_825#CPEB1:RRM:23:0	D9:sgMYC	0.0845855	766	sgMYC	sgMYC:HXA13	0.544831
FOXA2_482#FOX/4:forkhead:79:0	D9:sgRUNX2	0.0843635	767	sgRUNX2	sgRUNX2:FOXA2	3.2291e-16
SRY_1804#SOX/1:HMG:89:0	D9:sgMYC	0.084223	768	sgMYC	sgMYC:SRY	1
PBX2_1372#HD/16:homeodomain:21:0	D9:sgMYC	0.0841928	769	sgMYC	sgMYC:PBX2	0.777748
TFAP2C_1948#TFAP2/1:TFAP:264:0	D9:sgMYC	0.0841455	770	sgMYC	sgMYC:TFAP2C	2.87486e-08
FEZF1_440#FEZF1:C2H2:122:1	D9:sgRUNX1	0.0840636	771	sgRUNX1	sgRUNX1:FEZF1	1
HAND1_666#HAND1:bHLH:148:1	D9:sgRUNX1	0.0839462	772	sgRUNX1	sgRUNX1:HAND1	4.33399e-12
FEZF1_440#FEZF1:C2H2:122:1	D9:sgGATA2	0.0839162	773	sgGATA2	sgGATA2:FEZF1	1
ZNF410_2157#ZNF410:C2H2:236:0	D9:sgKLF1	0.0838244	774	sgKLF1	sgKLF1:ZNF410	0.388414
VENTX_2024#HD/3:homeodomain:3:1	D9:sgKLF1	0.0836965	775	sgKLF1	sgKLF1:VENTX	0.33754
ZNF740_2163#ZIC/2:C2H2:110:0	D9:sgKLF1	0.0836288	776	sgKLF1	sgKLF1:ZNF740	7.24955e-10
SREBF2_1793#SREBF1:bHLH-ZIP:74:0	D9:sgRUNX2	0.0835833	777	sgRUNX2	sgRUNX2:SREBF2	2.21997e-14
ZBED1_2047#ZBED1:C2H2:237:1	D9:sgRUNX1	0.0834907	778	sgRUNX1	sgRUNX1:ZBED1	1
Znf423_2158#ZNF423:C2H2:177:1	D9:sgRUNX1	0.0834819	779	sgRUNX1	sgRUNX1:Znf423	1.57614e-14
MYBL2_1106#MYB/4:MYB:256:0	D9:sgKLF1	0.0833839	780	sgKLF1	sgKLF1:MYBL2	1
GLIS3_644#GLIS:C2H2:261:0	D9:sgRUNX2	0.0832227	781	sgRUNX2	sgRUNX2:GLIS3	4.10378e-12
ZN257_2102#ZNF257:C2H2:75:1	D9:sgGATA2	0.0831732	782	sgGATA2	sgGATA2:ZN257	0.169932
ZNF384_2154#ZNF384/2:C2H2:194:1	D9:sgRUNX2	0.0831256	783	sgRUNX2	sgRUNX2:ZNF384	1.17388e-16
Arid3a_32#HD/18:homeodomain:24:1	D9:sgKLF1	0.0830806	784	sgKLF1	sgKLF1:Arid3a	0.323487
BCL6B_103#BCL6/1:C2H2:169:0	D9:sgMYC	0.0830421	785	sgMYC	sgMYC:BCL6B	0.375847
HOXD12_791#HD/17:homeodomain:22:0	D9:sgKLF1	0.0828959	786	sgKLF1	sgKLF1:HOXD12	0.928404
MYBL2_1104#MYB/1:MYB:253:0	D9:sgGATA2	0.0828944	787	sgGATA2	sgGATA2:MYBL2	1
ZSCAN4_2173#ZSCAN4:C2H2:286:1	D9:sgGATA2	0.0828717	788	sgGATA2	sgGATA2:ZSCAN4	9.59159e-05
GMEB2_647#GMEB2/2:SAND:277:0	D9:sgKLF1	0.082865	789	sgKLF1	sgKLF1:GMEB2	1
ELF5_320#ETS/1:ETS:98:0	D9:sgRUNX1	0.0828386	790	sgRUNX1	sgRUNX1:ELF5	9.92523e-14
NR2F6_1280#NR/13:nuclearreceptor:42:0	D9:sgGATA2	0.0824145	791	sgGATA2	sgGATA2:NR2F6	3.6948e-20
CUX1_201#CUX/3:CUT:15:1	D9:sgGATA2	0.0823806	792	sgGATA2	sgGATA2:CUX1	0.317949
ANDR_19#NR/20:nuclearreceptor:248:1	D9:sgKLF1	0.0821759	793	sgKLF1	sgKLF1:ANDR	3.58715e-05
Z324A_2045#ZNF324:C2H2:115:1	D9:sgRUNX1	0.0821457	794	sgRUNX1	sgRUNX1:Z324A	0.0979269
PROX1_1486#PROX1:PROX:238:0	D9:sgKLF1	0.0816785	795	sgKLF1	sgKLF1:PROX1	1
SMAD3_1650#SMAD:MAD:207:1	D9:sgKLF1	0.0815702	796	sgKLF1	sgKLF1:SMAD3	0.0654631
ZN582_2134#SMARCA5:MYB/SANT:125:0	D9:sgKLF1	0.081476	797	sgKLF1	sgKLF1:ZN582	0.430383
GFI1B_633#GFI:C2H2:181:0	D9:sgGATA2	0.0814489	798	sgGATA2	sgGATA2:GFI1B	4.55082e-09
NR4A2_1296#NR/6:nuclearreceptor:35:1	D9:sgRUNX1	0.0813131	799	sgRUNX1	sgRUNX1:NR4A2	0.00485004
ZBT48_2053#ZBTB48:C2H2:175:1	D9:sgRUNX1	0.081217	800	sgRUNX1	sgRUNX1:ZBT48	0.0400899
ZN317_2109#ZNF317:C2H2:56:1	D9:sgMYC	0.0808331	801	sgMYC	sgMYC:ZN317	0.400728
NR4A2+RXRA_1298#NR/18:nuclearreceptor:47:0	D9:sgGATA2	0.0805949	802	sgGATA2	sgGATA2:NR4A2+RXRA	0.00560488
GMEB2_649#GMEB2/3:SAND:278:1	D9:sgKLF1	0.0805472	803	sgKLF1	sgKLF1:GMEB2	1
HINFP1_699#HINFP1/2:C2H2:275:1	D9:sgRUNX2	0.0805091	804	sgRUNX2	sgRUNX2:HINFP1	1
THAP1_1982#THAP1:not_classified:132:1	D9:sgMYC	0.0803301	805	sgMYC	sgMYC:THAP1	5.74959e-16
ARI5B_30#ARI5B:ARID:86:1	D9:sgKLF1	0.0801395	806	sgKLF1	sgKLF1:ARI5B	1
IRX2_877#HD/23:homeodomain:204:1	D9:sgMYC	0.0800845	807	sgMYC	sgMYC:IRX2	0.384865
HINFP_695#HINFP1/1:C2H2:274:0	D9:sgKLF1	0.079966	808	sgKLF1	sgKLF1:HINFP	1
PAX6_1363#PAX/1:PAX:281:0	D9:sgGATA1	0.0798747	809	sgGATA1	sgGATA1:PAX6	0.561389
SPDEF_1770#SPDEF/1:ETS:211:0	D9:sgRUNX2	0.0795812	810	sgRUNX2	sgRUNX2:SPDEF	0.697736
NR4A2_1295#NR/9:nuclearreceptor:38:1	D9:sgMYC	0.0795654	811	sgMYC	sgMYC:NR4A2	0.00683089
NR1D1_1244#NR/19:nuclearreceptor:48:1	D9:sgRUNX2	0.0795534	812	sgRUNX2	sgRUNX2:NR1D1	1.96807e-18
TFDP1_1956#E2F/2:E2F:156:0	D9:sgRUNX2	0.0795282	813	sgRUNX2	sgRUNX2:TFDP1	1
HOMEZ_739#HOMEZ:HOMEZ:195:1	D9:sgGATA2	0.0794986	814	sgGATA2	sgGATA2:HOMEZ	0.639355
TFCP2_1954#TFCP2:CP2:259:0	D9:sgRUNX2	0.0793494	815	sgRUNX2	sgRUNX2:TFCP2	1
KLF5_933#KLF/SP/2:C2H2:109:0	D9:sgGATA2	0.0793277	816	sgGATA2	sgGATA2:KLF5	1
MYBL2_1104#MYB/1:MYB:253:0	D9:sgMYC	0.0791382	817	sgMYC	sgMYC:MYBL2	1
FOXB1_488#FOX/6:forkhead:87:1	D9:sgGATA2	0.0790808	818	sgGATA2	sgGATA2:FOXB1	0.540239
HIC1_685#HIC/2:C2H2:243:1	D9:sgGATA1	0.0789674	819	sgGATA1	sgGATA1:HIC1	6.68001e-07
Tp53_1990#P53-like/2:P53L:233:1	D9:sgGATA1	0.0789142	820	sgGATA1	sgGATA1:Tp53	4.47561e-10
EN1_349#HD/7:homeodomain:7:0	D9:sgRUNX1	0.0788901	821	sgRUNX1	sgRUNX1:EN1	0.865886
MEF2C_1024#MEF2:MADS:183:0	D9:sgMYC	0.0788181	822	sgMYC	sgMYC:MEF2C	0.00577591
FOXA2_482#FOX/4:forkhead:79:0	D9:sgMYC	0.078812	823	sgMYC	sgMYC:FOXA2	1.87001e-15
AIRE_4#AIRE:not_classified:139:1	D9:sgRUNX1	0.0781411	824	sgRUNX1	sgRUNX1:AIRE	1
ZN563_2133#ZNF563:C2H2:140:1	D9:sgKLF1	0.0781337	825	sgKLF1	sgKLF1:ZN563	0.0205127
IRF7_865#IRF/4:IRF:196:1	D9:sgKLF1	0.0779667	826	sgKLF1	sgKLF1:IRF7	0.685515
SCRT1_1631#SCRT1:C2H2:66:0	D9:sgGATA2	0.0779366	827	sgGATA2	sgGATA2:SCRT1	0.000208028
DMRT3_238#DMRT3:DM:214:1	D9:sgGATA2	0.0776133	828	sgGATA2	sgGATA2:DMRT3	0.501552
NANOG_1128#OCT4+SOX2:POU:84:0	D9:sgGATA2	0.0775882	829	sgGATA2	sgGATA2:NANOG	1
SIX2_1643#SIX/1:SIX:180:0	D9:sgGATA1	0.0774851	830	sgGATA1	sgGATA1:SIX2	0.0633614
REL_1537#NFKB/3:NFAT:159:1	D9:sgGATA2	0.0774545	831	sgGATA2	sgGATA2:REL	0.198209
HNF1B_723#HD/10:homeodomain:10:0	D9:sgRUNX2	0.0773405	832	sgRUNX2	sgRUNX2:HNF1B	0.529343
E2F8_281#E2F/3:E2F:157:0	D9:sgRUNX2	0.0772376	833	sgRUNX2	sgRUNX2:E2F8	0.697736
E2F8_281#E2F/3:E2F:157:0	D9:sgMYC	0.0771637	834	sgMYC	sgMYC:E2F8	0.859208
SOX9_1740#SOX/8:HMG:202:0	D9:sgGATA2	0.0770708	835	sgGATA2	sgGATA2:SOX9	0.547508
GLIS3_644#GLIS:C2H2:261:0	D9:sgRUNX1	0.0770382	836	sgRUNX1	sgRUNX1:GLIS3	2.54512e-06
PRD14_1469#PRDM14:C2H2:149:0	D9:sgRUNX2	0.0770251	837	sgRUNX2	sgRUNX2:PRD14	0.528691
PAX6_1363#PAX/1:PAX:281:0	D9:sgRUNX1	0.0768962	838	sgRUNX1	sgRUNX1:PAX6	0.533012
BC11A_98#IRF/2:IRF:106:1	D9:sgGATA2	0.0768182	839	sgGATA2	sgGATA2:BC11A	1
Z324A_2045#ZNF324:C2H2:115:1	D9:sgGATA2	0.0766049	840	sgGATA2	sgGATA2:Z324A	0.00306484
ZFP28_2069#ZNF28:C2H2:107:1	D9:sgKLF1	0.0765365	841	sgKLF1	sgKLF1:ZFP28	0.917978
TBX4_1878#TBX/2:TBX:71:0	D9:sgGATA2	0.0764256	842	sgGATA2	sgGATA2:TBX4	5.89029e-06
ZNF713_2162#ZNF713:C2H2:230:1	D9:sgRUNX1	0.0763719	843	sgRUNX1	sgRUNX1:ZNF713	1
TYY1_2000#YY1:C2H2:145:1	D9:sgRUNX2	0.0762436	844	sgRUNX2	sgRUNX2:TYY1	3.2291e-16
ZBT7A_2054#ZBTB7A:C2H2:267:1	D9:sgGATA2	0.0760599	845	sgGATA2	sgGATA2:ZBT7A	8.1672e-27
ZBTB6_2059#ZBTB6:C2H2:146:1	D9:sgGATA2	0.0760151	846	sgGATA2	sgGATA2:ZBTB6	0.884446
ZKSC1_2092#ZKSCAN1:C2H2:272:1	D9:sgRUNX2	0.0758851	847	sgRUNX2	sgRUNX2:ZKSC1	1.09845e-13
SOX8_1734#SOX/3:HMG:92:0	D9:sgRUNX1	0.0757996	848	sgRUNX1	sgRUNX1:SOX8	0.730121
GMEB2_648#GMEB2/1:SAND:223:1	D9:sgMYC	0.0754272	849	sgMYC	sgMYC:GMEB2	1
TEAD3_1908#TEAD:TEA:166:0	D9:sgGATA2	0.0754055	850	sgGATA2	sgGATA2:TEAD3	0.0628261
MGA_1054#TBX/4:TBX:73:0	D9:sgRUNX1	0.0753863	851	sgRUNX1	sgRUNX1:MGA	2.21713e-06
STA5B_1809#STAT/2:STAT:171:0	D9:sgRUNX1	0.075346	852	sgRUNX1	sgRUNX1:STA5B	2.12614e-39
IRF7_865#IRF/4:IRF:196:1	D9:sgGATA1	0.0753019	853	sgGATA1	sgGATA1:IRF7	0.207162
SRY_1804#SOX/1:HMG:89:0	D9:sgGATA2	0.0749888	854	sgGATA2	sgGATA2:SRY	0.989936
ZNF784_2168#ZNF784:C2H2:222:1	D9:sgGATA1	0.0748237	855	sgGATA1	sgGATA1:ZNF784	0.0263381
ZN121_2094#ZFN121:C2H2:244:1	D9:sgRUNX2	0.0746996	856	sgRUNX2	sgRUNX2:ZN121	7.57527e-41
HMBOX1_708#HD/25:homeodomain:210:1	D9:sgKLF1	0.0745517	857	sgKLF1	sgKLF1:HMBOX1	1
Tp53_1990#P53-like/2:P53L:233:1	D9:sgMYC	0.0743766	858	sgMYC	sgMYC:Tp53	9.09957e-14
MYC_1108#Ebox/CACGTG/2:bHLH:59:0	D9:sgRUNX1	0.0743712	859	sgRUNX1	sgRUNX1:MYC	3.93557e-07
MYF6_1115#Ebox/CAGCTG:bHLH:65:0	D9:sgGATA1	0.0743093	860	sgGATA1	sgGATA1:MYF6	7.19158e-48
CEBPB_142#CCAAT/CEBP:bZIP:52:0	D9:sgRUNX2	0.0740582	861	sgRUNX2	sgRUNX2:CEBPB	0.000371579
OZF_1339#ZNF146:C2H2:208:1	D9:sgKLF1	0.0736719	862	sgKLF1	sgKLF1:OZF	0.233734
NFKB1_1185#NFKB/2:NFAT:161:1	D9:sgRUNX1	0.0736601	863	sgRUNX1	sgRUNX1:NFKB1	3.2732e-15
NFATC1_1157#NFAT/4:NFAT:168:1	D9:sgRUNX2	0.0736117	864	sgRUNX2	sgRUNX2:NFATC1	0.768803
NFIA_1165#NFI/3:NFI:128:1	D9:sgRUNX1	0.0735058	865	sgRUNX1	sgRUNX1:NFIA	5.69039e-12
ZN320_2110#ZNF320:C2H2:269:1	D9:sgKLF1	0.0734404	866	sgKLF1	sgKLF1:ZN320	3.52882e-06
MEOX2_1050#HD/11:homeodomain:11:1	D9:sgRUNX1	0.0733905	867	sgRUNX1	sgRUNX1:MEOX2	0.201411
ZN320_2110#ZNF320:C2H2:269:1	D9:sgRUNX2	0.0731338	868	sgRUNX2	sgRUNX2:ZN320	3.73186e-11
MZF1_1125#REL-halfsite:NFAT:162:1	D9:sgGATA2	0.0730725	869	sgGATA2	sgGATA2:MZF1	0.0246516
RHOXF1_1574#HD/20:homeodomain:26:0	D9:sgMYC	0.07307	870	sgMYC	sgMYC:RHOXF1	0.0968661
ZNF41_2155#ZNF41:C2H2:124:1	D9:sgRUNX2	0.0727158	871	sgRUNX2	sgRUNX2:ZNF41	0.0844344
AIRE_4#AIRE:not_classified:139:1	D9:sgKLF1	0.0724951	872	sgKLF1	sgKLF1:AIRE	1
SREBF2_1793#SREBF1:bHLH-ZIP:74:0	D9:sgMYC	0.0724627	873	sgMYC	sgMYC:SREBF2	5.82785e-14
Zfx_2077#ZFX:C2H2:144:0	D9:sgRUNX1	0.0724201	874	sgRUNX1	sgRUNX1:Zfx	1
Twist2_1997#Ebox/CATATG:bHLH:62:0	D9:sgRUNX1	0.0724017	875	sgRUNX1	sgRUNX1:Twist2	0.000135258
GMEB2_647#GMEB2/2:SAND:277:0	D9:sgRUNX2	0.0723127	876	sgRUNX2	sgRUNX2:GMEB2	1
NFATC2_1158#NFAT/1:NFAT:100:0	D9:sgRUNX1	0.072046	877	sgRUNX1	sgRUNX1:NFATC2	0.863867
IRF7_865#IRF/4:IRF:196:1	D9:sgRUNX2	0.0719413	878	sgRUNX2	sgRUNX2:IRF7	0.364408
ZN582_2134#SMARCA5:MYB/SANT:125:0	D9:sgRUNX1	0.0718118	879	sgRUNX1	sgRUNX1:ZN582	0.138344
ZN322_2111#ZNF332:C2H2:152:1	D9:sgMYC	0.0715144	880	sgMYC	sgMYC:ZN322	2.6526e-08
ZBED1_2047#ZBED1:C2H2:237:1	D9:sgGATA2	0.0714167	881	sgGATA2	sgGATA2:ZBED1	1
TFCP2_1954#TFCP2:CP2:259:0	D9:sgRUNX1	0.0713754	882	sgRUNX1	sgRUNX1:TFCP2	1
IRF7_865#IRF/4:IRF:196:1	D9:sgRUNX1	0.0713716	883	sgRUNX1	sgRUNX1:IRF7	0.148863
HXA9_827#HD/14:homeodomain:19:0	D9:sgRUNX1	0.0713136	884	sgRUNX1	sgRUNX1:HXA9	0.0398106
Nr2e3_1270#NR2E3:nuclearreceptor:216:1	D9:sgRUNX2	0.0711627	885	sgRUNX2	sgRUNX2:Nr2e3	0.785101
SOX9_1740#SOX/8:HMG:202:0	D9:sgKLF1	0.0710378	886	sgKLF1	sgKLF1:SOX9	0.921416
MSX1_1077#HD/5:homeodomain:5:0	D9:sgKLF1	0.0710329	887	sgKLF1	sgKLF1:MSX1	0.691072
P53_1341#P53-like/1:P53L:257:0	D9:sgMYC	0.0709745	888	sgMYC	sgMYC:P53	1.71758e-09
SMCA1_1656#SMARCA1:MYB/SANT:250:1	D9:sgGATA2	0.0709397	889	sgGATA2	sgGATA2:SMCA1	0.639355
GMEB2_648#GMEB2/1:SAND:223:1	D9:sgRUNX1	0.0709215	890	sgRUNX1	sgRUNX1:GMEB2	1
ZSC22_2171#GC-tract:C2H2:113:0	D9:sgRUNX1	0.0708035	891	sgRUNX1	sgRUNX1:ZSC22	1
ZNF8_2169#ZNF85:C2H2:231:1	D9:sgRUNX1	0.0705528	892	sgRUNX1	sgRUNX1:ZNF8	0.0282211
RHOXF1_1574#HD/20:homeodomain:26:0	D9:sgRUNX1	0.0705492	893	sgRUNX1	sgRUNX1:RHOXF1	0.11821
ZBT7A_2054#ZBTB7A:C2H2:267:1	D9:sgMYC	0.0704927	894	sgMYC	sgMYC:ZBT7A	6.92416e-17
ZN134_2095#ZNF134:C2H2:135:1	D9:sgMYC	0.0704476	895	sgMYC	sgMYC:ZN134	0.000270726
Nr2e3_1270#NR2E3:nuclearreceptor:216:1	D9:sgGATA2	0.0704373	896	sgGATA2	sgGATA2:Nr2e3	0.623927
OSR2_1325#OSR2:C2H2:130:1	D9:sgGATA1	0.0703641	897	sgGATA1	sgGATA1:OSR2	0.647327
RXRG_1627#NR/4:nuclearreceptor:33:0	D9:sgGATA2	0.0703582	898	sgGATA2	sgGATA2:RXRG	1.2273e-05
DMRTB_239#DMRT1:DM:90:0	D9:sgRUNX1	0.0703085	899	sgRUNX1	sgRUNX1:DMRTB	0.84052
PLAG1_1406#PLAG1:C2H2:268:1	D9:sgGATA1	0.0700655	900	sgGATA1	sgGATA1:PLAG1	1.34933e-06
PRDM6_1477#NFAC/2:NFAT:101:0	D9:sgRUNX2	0.0699729	901	sgRUNX2	sgRUNX2:PRDM6	0.907667
NKX3-1_1219#HD/4:homeodomain:4:0	D9:sgKLF1	0.0699225	902	sgKLF1	sgKLF1:NKX3-1	0.849267
ZN528_2129#ZNF528:C2H2:119:1	D9:sgMYC	0.0698891	903	sgMYC	sgMYC:ZN528	0.355976
ZN549_2131#ZNF549:C2H2:134:1	D9:sgRUNX2	0.0697798	904	sgRUNX2	sgRUNX2:ZN549	0.000577821
PBX2_1373#HD/12:homeodomain:12:0	D9:sgGATA2	0.069643	905	sgGATA2	sgGATA2:PBX2	0.0317527
ZN329_2113#ZNF329:C2H2:260:1	D9:sgKLF1	0.0696194	906	sgKLF1	sgKLF1:ZN329	8.22642e-08
ZFP28_2069#ZNF28:C2H2:107:1	D9:sgRUNX2	0.0695552	907	sgRUNX2	sgRUNX2:ZFP28	0.91774
HINFP1_699#HINFP1/2:C2H2:275:1	D9:sgKLF1	0.069496	908	sgKLF1	sgKLF1:HINFP1	1
P53_1341#P53-like/1:P53L:257:0	D9:sgGATA2	0.0694444	909	sgGATA2	sgGATA2:P53	3.27382e-11
Rarg_1530#NR/12:nuclearreceptor:41:0	D9:sgMYC	0.0694346	910	sgMYC	sgMYC:Rarg	0.00130436
ZN431_2123#ZNF431:C2H2:228:1	D9:sgMYC	0.0694312	911	sgMYC	sgMYC:ZN431	1.13379e-05
EOMES_357#TBX/3:TBX:72:1	D9:sgRUNX1	0.0694145	912	sgRUNX1	sgRUNX1:EOMES	0.154771
ZN322_2111#ZNF332:C2H2:152:1	D9:sgKLF1	0.0692772	913	sgKLF1	sgKLF1:ZN322	1.32181e-08
ZBTB49_2058#ZBTB49:C2H2:226:1	D9:sgMYC	0.0692278	914	sgMYC	sgMYC:ZBTB49	0.928524
ZSC31_2172#ZSCAN3:C2H2:133:1	D9:sgRUNX2	0.0689684	915	sgRUNX2	sgRUNX2:ZSC31	0.000422924
ZN121_2094#ZFN121:C2H2:244:1	D9:sgGATA2	0.0689637	916	sgGATA2	sgGATA2:ZN121	8.78171e-52
TFAP2B_1936#TFAP2/2:TFAP:263:0	D9:sgGATA1	0.0689029	917	sgGATA1	sgGATA1:TFAP2B	0.0103078
BCL6_99#BCL6/2:C2H2:170:1	D9:sgRUNX2	0.0687941	918	sgRUNX2	sgRUNX2:BCL6	5.79037e-06
RXRG_1627#NR/4:nuclearreceptor:33:0	D9:sgGATA1	0.0686713	919	sgGATA1	sgGATA1:RXRG	0.0721265
ZN140_2097#ZNF140:C2H2:143:1	D9:sgMYC	0.0686222	920	sgMYC	sgMYC:ZN140	0.13523
CUX2_207#CUX/2:CUT:16:0	D9:sgKLF1	0.0686176	921	sgKLF1	sgKLF1:CUX2	0.383711
MSX1_1077#HD/5:homeodomain:5:0	D9:sgGATA2	0.0685845	922	sgGATA2	sgGATA2:MSX1	1
NR4A2+RXRA_1298#NR/18:nuclearreceptor:47:0	D9:sgMYC	0.0685669	923	sgMYC	sgMYC:NR4A2+RXRA	0.000840739
Ddit3+Cebpa_218#DDIT3+CEBPA:bZIP:215:1	D9:sgGATA2	0.0684546	924	sgGATA2	sgGATA2:Ddit3+Cebpa	3.50356e-06
ZNF740_2163#ZIC/2:C2H2:110:0	D9:sgGATA1	0.0682782	925	sgGATA1	sgGATA1:ZNF740	1.93486e-07
MYBL2_1105#MYB/2:MYB:254:0	D9:sgRUNX1	0.0681528	926	sgRUNX1	sgRUNX1:MYBL2	1
GCM1_621#GCM:GCM:201:0	D9:sgGATA2	0.0679024	927	sgGATA2	sgGATA2:GCM1	1.65516e-09
OTX1_1326#HD/19:homeodomain:25:1	D9:sgKLF1	0.0678989	928	sgKLF1	sgKLF1:OTX1	0.966193
OTX1_1326#HD/19:homeodomain:25:1	D9:sgRUNX1	0.0678439	929	sgRUNX1	sgRUNX1:OTX1	0.440627
NKX21_1213#HD/22:homeodomain:28:0	D9:sgGATA2	0.0678291	930	sgGATA2	sgGATA2:NKX21	0.109962
Arid3a_32#HD/18:homeodomain:24:1	D9:sgGATA2	0.0678113	931	sgGATA2	sgGATA2:Arid3a	0.951962
IRF9_874#IRF/1:IRF:104:0	D9:sgRUNX1	0.0677643	932	sgRUNX1	sgRUNX1:IRF9	0.52309
PROX1_1486#PROX1:PROX:238:0	D9:sgRUNX2	0.0677329	933	sgRUNX2	sgRUNX2:PROX1	1
HOXD8_799#HD/2:homeodomain:2:0	D9:sgGATA1	0.0677115	934	sgGATA1	sgGATA1:HOXD8	5.26852e-19
ZN528_2129#ZNF528:C2H2:119:1	D9:sgGATA2	0.0675494	935	sgGATA2	sgGATA2:ZN528	0.372229
ZNF306_2152#ZNF306:C2H2:229:1	D9:sgRUNX1	0.0675134	936	sgRUNX1	sgRUNX1:ZNF306	0.0127388
STA5B_1809#STAT/2:STAT:171:0	D9:sgRUNX2	0.0671396	937	sgRUNX2	sgRUNX2:STA5B	6.38574e-37
Creb5_186#CREB/ATF/2:bZIP:50:0	D9:sgRUNX2	0.066919	938	sgRUNX2	sgRUNX2:Creb5	0.0243835
ZN329_2113#ZNF329:C2H2:260:1	D9:sgRUNX1	0.0668931	939	sgRUNX1	sgRUNX1:ZN329	7.20978e-05
FOXB1_487#FOX/9:forkhead:279:1	D9:sgMYC	0.0668373	940	sgMYC	sgMYC:FOXB1	0.0291404
SNAI2_1661#SNAI2:C2H2:67:1	D9:sgRUNX2	0.0668187	941	sgRUNX2	sgRUNX2:SNAI2	6.33097e-124
TFAP2C_1948#TFAP2/1:TFAP:264:0	D9:sgGATA1	0.0665806	942	sgGATA1	sgGATA1:TFAP2C	6.27281e-09
HXA9_827#HD/14:homeodomain:19:0	D9:sgMYC	0.0665526	943	sgMYC	sgMYC:HXA9	0.000481845
SUH_1830#RBPJ:not_classified:165:0	D9:sgRUNX2	0.0665379	944	sgRUNX2	sgRUNX2:SUH	1
DMRTB_239#DMRT1:DM:90:0	D9:sgGATA1	0.0665264	945	sgGATA1	sgGATA1:DMRTB	0.735829
ZN140_2097#ZNF140:C2H2:143:1	D9:sgRUNX1	0.0664506	946	sgRUNX1	sgRUNX1:ZN140	0.361004
Mecom_1014#EVI1/MECOM:C2H2:241:0	D9:sgRUNX1	0.0663568	947	sgRUNX1	sgRUNX1:Mecom	2.66566e-11
Arid5a_34#ARI5A:ARID:88:1	D9:sgGATA2	0.0663488	948	sgGATA2	sgGATA2:Arid5a	0.362948
Ahr+Arnt_3#AHR:bHLH:284:0	D9:sgGATA1	0.0662656	949	sgGATA1	sgGATA1:Ahr+Arnt	0.435123
CENPB_157#CENBP:CENPB:200:1	D9:sgRUNX2	0.0662608	950	sgRUNX2	sgRUNX2:CENPB	1
TFCP2_1954#TFCP2:CP2:259:0	D9:sgMYC	0.0662393	951	sgMYC	sgMYC:TFCP2	1
EPAS1_358#HIF:bHLH:60:0	D9:sgRUNX2	0.0661818	952	sgRUNX2	sgRUNX2:EPAS1	0.822779
Ahr+Arnt_3#AHR:bHLH:284:0	D9:sgRUNX1	0.0661467	953	sgRUNX1	sgRUNX1:Ahr+Arnt	1
IRX2_877#HD/23:homeodomain:204:1	D9:sgKLF1	0.0661243	954	sgKLF1	sgKLF1:IRX2	0.137144
NR2E1_1266#NR/14:nuclearreceptor:43:0	D9:sgMYC	0.0661232	955	sgMYC	sgMYC:NR2E1	0.916641
TBX20_1859#SMAD:SMAD:129:0	D9:sgGATA2	0.0660478	956	sgGATA2	sgGATA2:TBX20	7.0174e-25
ZNF524_2160#ZNF524:C2H2:213:1	D9:sgRUNX1	0.0659762	957	sgRUNX1	sgRUNX1:ZNF524	1.69319e-06
STF1_1827#NR/11:nuclearreceptor:40:0	D9:sgMYC	0.0657178	958	sgMYC	sgMYC:STF1	2.24879e-27
MAFF_991#MAF:bZIP:55:0	D9:sgRUNX1	0.0656849	959	sgRUNX1	sgRUNX1:MAFF	2.39203e-08
BC11A_98#IRF/2:IRF:106:1	D9:sgMYC	0.0655562	960	sgMYC	sgMYC:BC11A	0.457645
ZNF354C_2153#ZNF53:C2H2:221:1	D9:sgGATA2	0.0655058	961	sgGATA2	sgGATA2:ZNF354C	0.00099398
Rhox11_1573#HD/24:homeodomain:205:1	D9:sgGATA1	0.0653629	962	sgGATA1	sgGATA1:Rhox11	0.967166
ZNF85_2170#ZNF85:C2H2:127:1	D9:sgRUNX1	0.0651883	963	sgRUNX1	sgRUNX1:ZNF85	0.730121
ZN134_2095#ZNF134:C2H2:135:1	D9:sgKLF1	0.0651702	964	sgKLF1	sgKLF1:ZN134	0.00231171
MZF1_1125#REL-halfsite:NFAT:162:1	D9:sgKLF1	0.0651592	965	sgKLF1	sgKLF1:MZF1	4.89694e-05
ZN490_2127#ZNF490:C2H2:220:1	D9:sgKLF1	0.0651289	966	sgKLF1	sgKLF1:ZN490	0.000979365
NFATC1_1155#NFAT/2:NFAT:99:0	D9:sgRUNX2	0.0651118	967	sgRUNX2	sgRUNX2:NFATC1	0.768803
MEF2C_1024#MEF2:MADS:183:0	D9:sgRUNX2	0.0651007	968	sgRUNX2	sgRUNX2:MEF2C	0.00417869
ZN431_2123#ZNF431:C2H2:228:1	D9:sgGATA2	0.0650976	969	sgGATA2	sgGATA2:ZN431	9.9866e-05
PRD16_1470#PRDM16:C2H2:176:1	D9:sgRUNX2	0.0650548	970	sgRUNX2	sgRUNX2:PRD16	2.49654e-59
DUXA_247#HD/8:homeodomain:8:0	D9:sgRUNX1	0.0650182	971	sgRUNX1	sgRUNX1:DUXA	0.52309
MYBL1_1099#MYB/3:MYB:255:1	D9:sgRUNX1	0.064927	972	sgRUNX1	sgRUNX1:MYBL1	1
ZN384_2120#ZNF384/1:C2H2:193:1	D9:sgRUNX1	0.0649155	973	sgRUNX1	sgRUNX1:ZN384	0.588637
HXA1_821#HD/15:homeodomain:20:1	D9:sgRUNX1	0.0648184	974	sgRUNX1	sgRUNX1:HXA1	9.44174e-09
LIN54_972#LIN54:CXC:224:1	D9:sgKLF1	0.0648054	975	sgKLF1	sgKLF1:LIN54	0.8049
TEAD3_1908#TEAD:TEA:166:0	D9:sgGATA1	0.0646179	976	sgGATA1	sgGATA1:TEAD3	0.0710121
Npas2_1242#Ebox/CACGTG/1:bHLH:58:0	D9:sgMYC	0.0646093	977	sgMYC	sgMYC:Npas2	1.01269e-10
ZFP57_2072#ZNF57:C2H2:218:1	D9:sgMYC	0.0645313	978	sgMYC	sgMYC:ZFP57	0.928524
ZN431_2123#ZNF431:C2H2:228:1	D9:sgKLF1	0.0644879	979	sgKLF1	sgKLF1:ZN431	0.0121402
EGR2_292#EGR:C2H2:111:0	D9:sgMYC	0.0642357	980	sgMYC	sgMYC:EGR2	0.0968661
HXA13_825#CPEB1:RRM:23:0	D9:sgRUNX1	0.0641423	981	sgRUNX1	sgRUNX1:HXA13	0.74706
MZF1_1125#REL-halfsite:NFAT:162:1	D9:sgRUNX2	0.0641254	982	sgRUNX2	sgRUNX2:MZF1	0.099978
NR4A2+RXRA_1298#NR/18:nuclearreceptor:47:0	D9:sgKLF1	0.0637643	983	sgKLF1	sgKLF1:NR4A2+RXRA	0.0143927
TFCP2_1953#GRHL:CP2:258:0	D9:sgKLF1	0.0637268	984	sgKLF1	sgKLF1:TFCP2	1
MSX1_1077#HD/5:homeodomain:5:0	D9:sgRUNX1	0.0636304	985	sgRUNX1	sgRUNX1:MSX1	0.714504
IRX2_877#HD/23:homeodomain:204:1	D9:sgGATA2	0.0635713	986	sgGATA2	sgGATA2:IRX2	0.150462
Twist2_1997#Ebox/CATATG:bHLH:62:0	D9:sgGATA2	0.0632942	987	sgGATA2	sgGATA2:Twist2	1.89366e-07
HSFY2_817#HSFY2:HSF:209:0	D9:sgRUNX1	0.0628567	988	sgRUNX1	sgRUNX1:HSFY2	1
RFX5_1566#RFX/3:RFX:246:1	D9:sgGATA2	0.0628036	989	sgGATA2	sgGATA2:RFX5	1
OSR2_1325#OSR2:C2H2:130:1	D9:sgKLF1	0.0627783	990	sgKLF1	sgKLF1:OSR2	0.184626
ZN547_2130#ZNF547:C2H2:57:1	D9:sgGATA1	0.0626902	991	sgGATA1	sgGATA1:ZN547	0.227266
Hic1_686#HIC/1:C2H2:187:0	D9:sgGATA2	0.0625784	992	sgGATA2	sgGATA2:Hic1	8.64568e-23
E2F8_281#E2F/3:E2F:157:0	D9:sgKLF1	0.0624762	993	sgKLF1	sgKLF1:E2F8	0.95409
MZF1_1126#MFZ1:C2H2:199:1	D9:sgMYC	0.062458	994	sgMYC	sgMYC:MZF1	0.0270348
ZNF740_2163#ZIC/2:C2H2:110:0	D9:sgRUNX2	0.06221	995	sgRUNX2	sgRUNX2:ZNF740	2.48722e-08
ELF3_315#ETS/2:ETS:96:0	D9:sgRUNX1	0.061956	996	sgRUNX1	sgRUNX1:ELF3	2.87832e-11
TEAD3_1908#TEAD:TEA:166:0	D9:sgMYC	0.0618726	997	sgMYC	sgMYC:TEAD3	0.0167142
NFATC1_1156#NFAT/3:NFAT:102:1	D9:sgMYC	0.0616256	998	sgMYC	sgMYC:NFATC1	1
PRD14_1469#PRDM14:C2H2:149:0	D9:sgGATA2	0.0615096	999	sgGATA2	sgGATA2:PRD14	0.11957
ZN549_2131#ZNF549:C2H2:134:1	D9:sgKLF1	0.0614285	1000	sgKLF1	sgKLF1:ZN549	0.00257732
SIX2_1643#SIX/1:SIX:180:0	D9:sgMYC	0.0614042	1001	sgMYC	sgMYC:SIX2	0.0103423
OTX1_1326#HD/19:homeodomain:25:1	D9:sgMYC	0.0613042	1002	sgMYC	sgMYC:OTX1	1
NR2E3_1269#NR/2:nuclearreceptor:31:1	D9:sgRUNX2	0.0611164	1003	sgRUNX2	sgRUNX2:NR2E3	0.501071
Twist2_1997#Ebox/CATATG:bHLH:62:0	D9:sgMYC	0.0610681	1004	sgMYC	sgMYC:Twist2	9.23955e-08
THRB_1986#NR/10:nuclearreceptor:39:1	D9:sgRUNX2	0.0609904	1005	sgRUNX2	sgRUNX2:THRB	7.07204e-05
Stat6_1825#STAT/1:STAT:167:0	D9:sgMYC	0.0608048	1006	sgMYC	sgMYC:Stat6	0.574593
Zfp652_2073#ZNF652:C2H2:232:1	D9:sgGATA2	0.0607592	1007	sgGATA2	sgGATA2:Zfp652	1
ZFP57_2072#ZNF57:C2H2:218:1	D9:sgRUNX2	0.0605125	1008	sgRUNX2	sgRUNX2:ZFP57	1
ZNF282_2150#ZNF282:C2H2:163:1	D9:sgGATA2	0.060463	1009	sgGATA2	sgGATA2:ZNF282	0.899676
HNF1B_723#HD/10:homeodomain:10:0	D9:sgKLF1	0.0603604	1010	sgKLF1	sgKLF1:HNF1B	0.784768
IRF5_860#IRF/3:IRF:103:1	D9:sgRUNX1	0.0603531	1011	sgRUNX1	sgRUNX1:IRF5	0.74706
ZN586_2135#ZNF586:C2H2:197:1	D9:sgRUNX1	0.060287	1012	sgRUNX1	sgRUNX1:ZN586	0.194603
STF1_1827#NR/11:nuclearreceptor:40:0	D9:sgRUNX2	0.0602492	1013	sgRUNX2	sgRUNX2:STF1	6.47328e-41
TFAP2B_1936#TFAP2/2:TFAP:263:0	D9:sgMYC	0.0601456	1014	sgMYC	sgMYC:TFAP2B	0.0293249
FOXH1_520#FOX/1:forkhead:76:0	D9:sgKLF1	0.0600887	1015	sgKLF1	sgKLF1:FOXH1	0.814002
RUNX3_1599#RUNX/1:RUNX:179:0	D9:sgRUNX2	0.0600498	1016	sgRUNX2	sgRUNX2:RUNX3	1.65019e-50
FOXB1_488#FOX/6:forkhead:87:1	D9:sgRUNX1	0.0596512	1017	sgRUNX1	sgRUNX1:FOXB1	0.52309
RFX3_1561#RFX/2:RFX:245:0	D9:sgRUNX2	0.0595179	1018	sgRUNX2	sgRUNX2:RFX3	0.998597
ITF2_889#Ebox/CACCTG:bHLH:68:0	D9:sgGATA2	0.059449	1019	sgGATA2	sgGATA2:ITF2	2.25148e-104
ZN317_2109#ZNF317:C2H2:56:1	D9:sgRUNX2	0.0593809	1020	sgRUNX2	sgRUNX2:ZN317	0.373318
ZN582_2134#SMARCA5:MYB/SANT:125:0	D9:sgMYC	0.0592955	1021	sgMYC	sgMYC:ZN582	0.182526
CUX2_207#CUX/2:CUT:16:0	D9:sgGATA2	0.0592696	1022	sgGATA2	sgGATA2:CUX2	0.110618
DUXA_247#HD/8:homeodomain:8:0	D9:sgMYC	0.0590364	1023	sgMYC	sgMYC:DUXA	0.0427235
ZN136_2096#ZNF136:C2H2:227:1	D9:sgRUNX2	0.0588878	1024	sgRUNX2	sgRUNX2:ZN136	0.19839
HSFY2_817#HSFY2:HSF:209:0	D9:sgKLF1	0.058831	1025	sgKLF1	sgKLF1:HSFY2	1
ZNF232_2145#ZNF232:C2H2:235:1	D9:sgGATA1	0.0588296	1026	sgGATA1	sgGATA1:ZNF232	0.758585
RXRA_1611#NR/1:nuclearreceptor:30:0	D9:sgGATA2	0.0587558	1027	sgGATA2	sgGATA2:RXRA	0.00122324
ZN257_2102#ZNF257:C2H2:75:1	D9:sgRUNX2	0.0587082	1028	sgRUNX2	sgRUNX2:ZN257	0.247311
FOXB1_487#FOX/9:forkhead:279:1	D9:sgKLF1	0.058664	1029	sgKLF1	sgKLF1:FOXB1	0.415626
ZN322_2111#ZNF332:C2H2:152:1	D9:sgGATA2	0.0585175	1030	sgGATA2	sgGATA2:ZN322	6.8124e-09
IRF5_860#IRF/3:IRF:103:1	D9:sgGATA2	0.0584205	1031	sgGATA2	sgGATA2:IRF5	0.627889
GLIS3_644#GLIS:C2H2:261:0	D9:sgMYC	0.0582547	1032	sgMYC	sgMYC:GLIS3	4.20728e-08
ZFP82_2075#ZNF354:C2H2:121:0	D9:sgGATA2	0.0582179	1033	sgGATA2	sgGATA2:ZFP82	1
TEAD3_1908#TEAD:TEA:166:0	D9:sgRUNX1	0.0581867	1034	sgRUNX1	sgRUNX1:TEAD3	0.52309
BCL6B_103#BCL6/1:C2H2:169:0	D9:sgRUNX2	0.0580506	1035	sgRUNX2	sgRUNX2:BCL6B	0.304734
SOX9_1742#SOX/5:HMG:94:0	D9:sgGATA1	0.0579814	1036	sgGATA1	sgGATA1:SOX9	0.84273
TBP_1840#TATA:not_classified:182:0	D9:sgRUNX2	0.0579318	1037	sgRUNX2	sgRUNX2:TBP	1
Klf1_915#KLF/SP/1:C2H2:112:0	D9:sgRUNX2	0.05788	1038	sgRUNX2	sgRUNX2:Klf1	9.85246e-30
POU2F2_1423#POU/1:POU:85:0	D9:sgRUNX1	0.057867	1039	sgRUNX1	sgRUNX1:POU2F2	0.275096
PRDM1_1471#PRDM1:C2H2:105:1	D9:sgGATA2	0.057608	1040	sgGATA2	sgGATA2:PRDM1	1
ZN586_2135#ZNF586:C2H2:197:1	D9:sgGATA2	0.0573823	1041	sgGATA2	sgGATA2:ZN586	0.164329
THRB_1985#NR/5:nuclearreceptor:34:0	D9:sgRUNX2	0.0571253	1042	sgRUNX2	sgRUNX2:THRB	7.07204e-05
PRDM9_1478#PRDM9:C2H2:131:1	D9:sgGATA2	0.0568758	1043	sgGATA2	sgGATA2:PRDM9	2.9717e-14
ZBT48_2053#ZBTB48:C2H2:175:1	D9:sgRUNX2	0.0568573	1044	sgRUNX2	sgRUNX2:ZBT48	0.00204188
TFAP2B_1936#TFAP2/2:TFAP:263:0	D9:sgRUNX2	0.0568505	1045	sgRUNX2	sgRUNX2:TFAP2B	0.02102
HIC1_685#HIC/2:C2H2:243:1	D9:sgGATA2	0.0568172	1046	sgGATA2	sgGATA2:HIC1	1.86832e-16
ZN547_2130#ZNF547:C2H2:57:1	D9:sgMYC	0.0567628	1047	sgMYC	sgMYC:ZN547	0.0691235
MYBL1_1099#MYB/3:MYB:255:1	D9:sgKLF1	0.056714	1048	sgKLF1	sgKLF1:MYBL1	1
ZNF8_2169#ZNF85:C2H2:231:1	D9:sgKLF1	0.0566449	1049	sgKLF1	sgKLF1:ZNF8	0.0127608
PRDM4_1475#PRDM4:C2H2:225:1	D9:sgMYC	0.0566006	1050	sgMYC	sgMYC:PRDM4	0.493531
PRDM4_1475#PRDM4:C2H2:225:1	D9:sgGATA1	0.0565615	1051	sgGATA1	sgGATA1:PRDM4	0.0971578
THAP1_1982#THAP1:not_classified:132:1	D9:sgKLF1	0.0564635	1052	sgKLF1	sgKLF1:THAP1	1.15484e-07
SOX9_1739#SOX/7:HMG:191:1	D9:sgMYC	0.0563915	1053	sgMYC	sgMYC:SOX9	0.35002
HINFP1_699#HINFP1/2:C2H2:275:1	D9:sgGATA2	0.0563206	1054	sgGATA2	sgGATA2:HINFP1	1
Rhox11_1573#HD/24:homeodomain:205:1	D9:sgRUNX1	0.0562413	1055	sgRUNX1	sgRUNX1:Rhox11	1
MYBL2_1106#MYB/4:MYB:256:0	D9:sgRUNX2	0.0560208	1056	sgRUNX2	sgRUNX2:MYBL2	1
RELA_1540#NFKB/1:NFAT:160:0	D9:sgMYC	0.0558904	1057	sgMYC	sgMYC:RELA	0.438651
SOX8_1736#SOX/6:HMG:190:0	D9:sgKLF1	0.055641	1058	sgKLF1	sgKLF1:SOX8	0.879414
RXRA_1611#NR/1:nuclearreceptor:30:0	D9:sgMYC	0.055488	1059	sgMYC	sgMYC:RXRA	4.99458e-05
VDR_2019#NR/15:nuclearreceptor:44:0	D9:sgRUNX2	0.0551706	1060	sgRUNX2	sgRUNX2:VDR	0.00292625
NFIA_1166#NFI/2:NFI:188:1	D9:sgRUNX2	0.0551395	1061	sgRUNX2	sgRUNX2:NFIA	4.87941e-18
CEBPB_142#CCAAT/CEBP:bZIP:52:0	D9:sgGATA2	0.0550634	1062	sgGATA2	sgGATA2:CEBPB	0.00141102
EWSR1-FLI1_435#EWSR1/FLI1:ETS:117:1	D9:sgRUNX1	0.0547611	1063	sgRUNX1	sgRUNX1:EWSR1-FLI1	0.0128533
FOXO1_556#FOX/2:forkhead:77:1	D9:sgMYC	0.0544743	1064	sgMYC	sgMYC:FOXO1	1
MECP2_1015#MECP2:MBD:97:1	D9:sgGATA2	0.0544217	1065	sgGATA2	sgGATA2:MECP2	1
Lhx3_956#HD/9:homeodomain:9:1	D9:sgMYC	0.0544129	1066	sgMYC	sgMYC:Lhx3	0.0315981
E2F5_272#E2F/4:E2F:158:0	D9:sgKLF1	0.0543709	1067	sgKLF1	sgKLF1:E2F5	1
HLTF_706#HLTF:not_classified:185:1	D9:sgRUNX1	0.0541431	1068	sgRUNX1	sgRUNX1:HLTF	0.00154059
FOXD2_506#FOX/5:forkhead:80:0	D9:sgMYC	0.0540671	1069	sgMYC	sgMYC:FOXD2	4.30206e-10
OTX1_1326#HD/19:homeodomain:25:1	D9:sgRUNX2	0.0539581	1070	sgRUNX2	sgRUNX2:OTX1	0.999964
ZN449_2125#ZNF449:C2H2:271:1	D9:sgGATA2	0.0539364	1071	sgGATA2	sgGATA2:ZN449	1.26091e-20
ONECUT2_1321#CUX/1:CUT:14:0	D9:sgGATA2	0.0539307	1072	sgGATA2	sgGATA2:ONECUT2	0.627889
POU2F2_1423#POU/1:POU:85:0	D9:sgKLF1	0.0537093	1073	sgKLF1	sgKLF1:POU2F2	0.766708
GMEB2_648#GMEB2/1:SAND:223:1	D9:sgKLF1	0.0536021	1074	sgKLF1	sgKLF1:GMEB2	1
HEN1_668#HEN1:bHLH:64:1	D9:sgRUNX2	0.0534699	1075	sgRUNX2	sgRUNX2:HEN1	0.0562262
PRD16_1470#PRDM16:C2H2:176:1	D9:sgKLF1	0.0532673	1076	sgKLF1	sgKLF1:PRD16	2.51498e-33
ZFP82_2075#ZNF354:C2H2:121:0	D9:sgMYC	0.0531953	1077	sgMYC	sgMYC:ZFP82	1
FOXO3_563#FOX/7:forkhead:164:0	D9:sgRUNX2	0.0527806	1078	sgRUNX2	sgRUNX2:FOXO3	0.000214477
HEN1_668#HEN1:bHLH:64:1	D9:sgRUNX1	0.0527774	1079	sgRUNX1	sgRUNX1:HEN1	0.560202
ZNF85_2170#ZNF85:C2H2:127:1	D9:sgGATA1	0.0527354	1080	sgGATA1	sgGATA1:ZNF85	0.464478
ZBT48_2053#ZBTB48:C2H2:175:1	D9:sgMYC	0.0526426	1081	sgMYC	sgMYC:ZBT48	0.00209839
MEIS1_1032#MIES:MEIS:69:1	D9:sgMYC	0.0524117	1082	sgMYC	sgMYC:MEIS1	0.348579
CUX2_207#CUX/2:CUT:16:0	D9:sgGATA1	0.0523954	1083	sgGATA1	sgGATA1:CUX2	0.0128881
NANOG_1128#OCT4+SOX2:POU:84:0	D9:sgRUNX1	0.0522352	1084	sgRUNX1	sgRUNX1:NANOG	1
FOXB1_487#FOX/9:forkhead:279:1	D9:sgGATA2	0.052233	1085	sgGATA2	sgGATA2:FOXB1	0.540239
TBX4_1878#TBX/2:TBX:71:0	D9:sgMYC	0.051822	1086	sgMYC	sgMYC:TBX4	7.19021e-10
ZN382_2119#ZNF382:C2H2:154:1	D9:sgGATA1	0.0516518	1087	sgGATA1	sgGATA1:ZN382	0.324401
ERR3_374#NR/7:nuclearreceptor:36:0	D9:sgRUNX2	0.0515885	1088	sgRUNX2	sgRUNX2:ERR3	3.39244e-25
Z324A_2045#ZNF324:C2H2:115:1	D9:sgKLF1	0.0515443	1089	sgKLF1	sgKLF1:Z324A	0.143087
FOXO3_563#FOX/7:forkhead:164:0	D9:sgMYC	0.0515439	1090	sgMYC	sgMYC:FOXO3	0.00416419
ZNF282_2150#ZNF282:C2H2:163:1	D9:sgRUNX2	0.0515189	1091	sgRUNX2	sgRUNX2:ZNF282	1
MEIS1_1032#MIES:MEIS:69:1	D9:sgKLF1	0.0515114	1092	sgKLF1	sgKLF1:MEIS1	0.0763015
FOXD2_506#FOX/5:forkhead:80:0	D9:sgRUNX1	0.0514793	1093	sgRUNX1	sgRUNX1:FOXD2	1.2135e-07
SOX9_1740#SOX/8:HMG:202:0	D9:sgGATA1	0.0514242	1094	sgGATA1	sgGATA1:SOX9	0.84273
NR1H3_1248#NR/16:nuclearreceptor:45:1	D9:sgRUNX2	0.0513948	1095	sgRUNX2	sgRUNX2:NR1H3	9.85144e-25
HINFP1_700#HINFP1/3:C2H2:276:1	D9:sgGATA1	0.0513153	1096	sgGATA1	sgGATA1:HINFP1	1
Creb5_186#CREB/ATF/2:bZIP:50:0	D9:sgGATA2	0.0512777	1097	sgGATA2	sgGATA2:Creb5	0.141498
ZNF306_2152#ZNF306:C2H2:229:1	D9:sgMYC	0.0511672	1098	sgMYC	sgMYC:ZNF306	0.000612943
SOX8_1734#SOX/3:HMG:92:0	D9:sgGATA2	0.050956	1099	sgGATA2	sgGATA2:SOX8	0.540239
Stat6_1825#STAT/1:STAT:167:0	D9:sgRUNX2	0.0507806	1100	sgRUNX2	sgRUNX2:Stat6	0.419558
INSM1_844#INSM1:C2H2:266:0	D9:sgGATA2	0.0506171	1101	sgGATA2	sgGATA2:INSM1	0.00117826
T_1832#TBX/1:TBX:70:0	D9:sgGATA2	0.050597	1102	sgGATA2	sgGATA2:T	0.000932159
BARHL2_80#HD/6:homeodomain:6:0	D9:sgRUNX1	0.0505432	1103	sgRUNX1	sgRUNX1:BARHL2	1
CENPB_157#CENBP:CENPB:200:1	D9:sgGATA1	0.0504432	1104	sgGATA1	sgGATA1:CENPB	1
Creb5_186#CREB/ATF/2:bZIP:50:0	D9:sgRUNX1	0.0504155	1105	sgRUNX1	sgRUNX1:Creb5	0.846468
SOX5_1721#SOX/2:HMG:91:1	D9:sgRUNX1	0.0500006	1106	sgRUNX1	sgRUNX1:SOX5	0.766065
MBD2_1012#MBD2:MBD:239:1	D9:sgGATA2	0.0499719	1107	sgGATA2	sgGATA2:MBD2	1
ZBT7A_2054#ZBTB7A:C2H2:267:1	D9:sgRUNX1	0.0498218	1108	sgRUNX1	sgRUNX1:ZBT7A	1.69319e-06
RFX3_1561#RFX/2:RFX:245:0	D9:sgRUNX1	0.0495756	1109	sgRUNX1	sgRUNX1:RFX3	0.969403
MEIS1_1032#MIES:MEIS:69:1	D9:sgRUNX1	0.0495107	1110	sgRUNX1	sgRUNX1:MEIS1	0.200412
MYBL2_1105#MYB/2:MYB:254:0	D9:sgMYC	0.0494056	1111	sgMYC	sgMYC:MYBL2	1
ZBTB49_2058#ZBTB49:C2H2:226:1	D9:sgRUNX1	0.0493596	1112	sgRUNX1	sgRUNX1:ZBTB49	0.765965
HAND1_666#HAND1:bHLH:148:1	D9:sgRUNX2	0.0491754	1113	sgRUNX2	sgRUNX2:HAND1	4.16507e-15
KLF5_933#KLF/SP/2:C2H2:109:0	D9:sgMYC	0.0491155	1114	sgMYC	sgMYC:KLF5	1
NFATC1_1156#NFAT/3:NFAT:102:1	D9:sgGATA2	0.0490238	1115	sgGATA2	sgGATA2:NFATC1	1
FOXO1_556#FOX/2:forkhead:77:1	D9:sgKLF1	0.048889	1116	sgKLF1	sgKLF1:FOXO1	0.843521
Lhx3_956#HD/9:homeodomain:9:1	D9:sgGATA1	0.048881	1117	sgGATA1	sgGATA1:Lhx3	0.33839
BC11A_98#IRF/2:IRF:106:1	D9:sgRUNX1	0.0487491	1118	sgRUNX1	sgRUNX1:BC11A	0.915678
SMAD2_1646#SMAD:SMAD:147:0	D9:sgGATA2	0.04872	1119	sgGATA2	sgGATA2:SMAD2	3.69176e-32
HEN1_668#HEN1:bHLH:64:1	D9:sgKLF1	0.0486881	1120	sgKLF1	sgKLF1:HEN1	0.928404
CUX2_210#CUX/4:CUT:17:1	D9:sgRUNX1	0.0486401	1121	sgRUNX1	sgRUNX1:CUX2	0.00130981
ARI5B_30#ARI5B:ARID:86:1	D9:sgGATA2	0.0483927	1122	sgGATA2	sgGATA2:ARI5B	0.990927
INSM1_844#INSM1:C2H2:266:0	D9:sgMYC	0.0483178	1123	sgMYC	sgMYC:INSM1	1.66418e-05
ZN554_2132#ZNF554:C2H2:142:1	D9:sgGATA2	0.0482866	1124	sgGATA2	sgGATA2:ZN554	9.57903e-08
Twist2_1997#Ebox/CATATG:bHLH:62:0	D9:sgRUNX2	0.0482835	1125	sgRUNX2	sgRUNX2:Twist2	3.56142e-05
SPIB_1777#SPI:ETS:95:0	D9:sgGATA2	0.0481293	1126	sgGATA2	sgGATA2:SPIB	1.2149e-51
NR2C2_1262#NR/3:nuclearreceptor:32:0	D9:sgGATA1	0.0478777	1127	sgGATA1	sgGATA1:NR2C2	7.00302e-09
TBX20_1859#SMAD:SMAD:129:0	D9:sgKLF1	0.0478395	1128	sgKLF1	sgKLF1:TBX20	6.95607e-09
ZNF410_2157#ZNF410:C2H2:236:0	D9:sgGATA2	0.0476913	1129	sgGATA2	sgGATA2:ZNF410	0.157797
ZBT7A_2054#ZBTB7A:C2H2:267:1	D9:sgGATA1	0.047655	1130	sgGATA1	sgGATA1:ZBT7A	9.32399e-08
ZNF354C_2153#ZNF53:C2H2:221:1	D9:sgRUNX1	0.0476529	1131	sgRUNX1	sgRUNX1:ZNF354C	0.386893
SOX9_1742#SOX/5:HMG:94:0	D9:sgKLF1	0.0476331	1132	sgKLF1	sgKLF1:SOX9	0.921416
SOX9_1739#SOX/7:HMG:191:1	D9:sgRUNX2	0.0476201	1133	sgRUNX2	sgRUNX2:SOX9	0.344498
ZN449_2125#ZNF449:C2H2:271:1	D9:sgRUNX2	0.0476068	1134	sgRUNX2	sgRUNX2:ZN449	4.54154e-14
NANOG_1128#OCT4+SOX2:POU:84:0	D9:sgMYC	0.0475113	1135	sgMYC	sgMYC:NANOG	1
SNAI2_1661#SNAI2:C2H2:67:1	D9:sgRUNX1	0.0474894	1136	sgRUNX1	sgRUNX1:SNAI2	5.51242e-83
TFDP1_1956#E2F/2:E2F:156:0	D9:sgMYC	0.047404	1137	sgMYC	sgMYC:TFDP1	0.612646
PRDM9_1478#PRDM9:C2H2:131:1	D9:sgRUNX2	0.0473016	1138	sgRUNX2	sgRUNX2:PRDM9	1.15416e-07
ZN554_2132#ZNF554:C2H2:142:1	D9:sgRUNX2	0.0472641	1139	sgRUNX2	sgRUNX2:ZN554	5.08111e-11
ZNF354C_2153#ZNF53:C2H2:221:1	D9:sgRUNX2	0.0471188	1140	sgRUNX2	sgRUNX2:ZNF354C	0.00776771
NR4A2_1296#NR/6:nuclearreceptor:35:1	D9:sgMYC	0.0470912	1141	sgMYC	sgMYC:NR4A2	0.00683089
POU2F2_1423#POU/1:POU:85:0	D9:sgGATA2	0.0470136	1142	sgGATA2	sgGATA2:POU2F2	1
MYBL2_1104#MYB/1:MYB:253:0	D9:sgRUNX2	0.047012	1143	sgRUNX2	sgRUNX2:MYBL2	1
ZN382_2119#ZNF382:C2H2:154:1	D9:sgGATA2	0.0467328	1144	sgGATA2	sgGATA2:ZN382	0.907324
SMCA1_1656#SMARCA1:MYB/SANT:250:1	D9:sgGATA1	0.0467049	1145	sgGATA1	sgGATA1:SMCA1	0.902823
PROX1_1486#PROX1:PROX:238:0	D9:sgMYC	0.0466738	1146	sgMYC	sgMYC:PROX1	1
Foxj3_539#FOX/3:forkhead:78:0	D9:sgGATA2	0.0466584	1147	sgGATA2	sgGATA2:Foxj3	0.989936
Rfx1_1548#RFX/1:RFX:247:0	D9:sgGATA2	0.0464894	1148	sgGATA2	sgGATA2:Rfx1	0.00258818
ZN547_2130#ZNF547:C2H2:57:1	D9:sgKLF1	0.046454	1149	sgKLF1	sgKLF1:ZN547	0.0985524
PO3F2_1413#POU/3:POU:83:0	D9:sgRUNX1	0.0464421	1150	sgRUNX1	sgRUNX1:PO3F2	0.0279473
Pax2_1349#PAX-halfsite:PAX:283:1	D9:sgKLF1	0.0463392	1151	sgKLF1	sgKLF1:Pax2	1
SMAD2_1647#ZNF335:C2H2:153:1	D9:sgKLF1	0.0463282	1152	sgKLF1	sgKLF1:SMAD2	3.29922e-21
EPAS1_358#HIF:bHLH:60:0	D9:sgGATA1	0.0462933	1153	sgGATA1	sgGATA1:EPAS1	0.407935
Zfp652_2073#ZNF652:C2H2:232:1	D9:sgKLF1	0.0461954	1154	sgKLF1	sgKLF1:Zfp652	0.768747
NR2E1_1266#NR/14:nuclearreceptor:43:0	D9:sgGATA2	0.0460523	1155	sgGATA2	sgGATA2:NR2E1	0.994089
ZN708_2138#ZNF708:C2H2:136:1	D9:sgRUNX2	0.0460282	1156	sgRUNX2	sgRUNX2:ZN708	1.59536e-15
Arid3a_32#HD/18:homeodomain:24:1	D9:sgRUNX1	0.0459145	1157	sgRUNX1	sgRUNX1:Arid3a	1
NR4A2+RXRA_1298#NR/18:nuclearreceptor:47:0	D9:sgRUNX2	0.0458858	1158	sgRUNX2	sgRUNX2:NR4A2+RXRA	0.0107298
Rarg_1530#NR/12:nuclearreceptor:41:0	D9:sgKLF1	0.0458723	1159	sgKLF1	sgKLF1:Rarg	1.10943e-05
HAND1_666#HAND1:bHLH:148:1	D9:sgGATA2	0.0458707	1160	sgGATA2	sgGATA2:HAND1	1.88797e-10
SOX9_1739#SOX/7:HMG:191:1	D9:sgKLF1	0.0458514	1161	sgKLF1	sgKLF1:SOX9	0.921416
SOX7_1726#SOX/4:HMG:93:0	D9:sgKLF1	0.0458107	1162	sgKLF1	sgKLF1:SOX7	0.0446784
PAX6_1363#PAX/1:PAX:281:0	D9:sgKLF1	0.0457878	1163	sgKLF1	sgKLF1:PAX6	0.88146
FOSL2+JUN_474#CREB/ATF/1:bZIP:49:0	D9:sgRUNX2	0.0457759	1164	sgRUNX2	sgRUNX2:FOSL2+JUN	4.6752e-06
Pax2_1349#PAX-halfsite:PAX:283:1	D9:sgGATA2	0.0457631	1165	sgGATA2	sgGATA2:Pax2	1
INSM1_844#INSM1:C2H2:266:0	D9:sgKLF1	0.0457472	1166	sgKLF1	sgKLF1:INSM1	7.41528e-06
HOXD12_791#HD/17:homeodomain:22:0	D9:sgRUNX2	0.0456838	1167	sgRUNX2	sgRUNX2:HOXD12	1
GMEB2_647#GMEB2/2:SAND:277:0	D9:sgGATA2	0.0456751	1168	sgGATA2	sgGATA2:GMEB2	1
MGA_1054#TBX/4:TBX:73:0	D9:sgRUNX2	0.045578	1169	sgRUNX2	sgRUNX2:MGA	1.35856e-05
Hic1_686#HIC/1:C2H2:187:0	D9:sgMYC	0.0455621	1170	sgMYC	sgMYC:Hic1	9.69461e-17
ZN680_2137#ZNF680:C2H2:251:1	D9:sgRUNX2	0.0454741	1171	sgRUNX2	sgRUNX2:ZN680	0.204542
SPDEF_1770#SPDEF/1:ETS:211:0	D9:sgGATA2	0.045471	1172	sgGATA2	sgGATA2:SPDEF	0.990927
MECP2_1015#MECP2:MBD:97:1	D9:sgRUNX1	0.0452776	1173	sgRUNX1	sgRUNX1:MECP2	1
Rhox11_1573#HD/24:homeodomain:205:1	D9:sgKLF1	0.0452679	1174	sgKLF1	sgKLF1:Rhox11	1
Lhx8_968#HD/1:homeodomain:1:0	D9:sgRUNX2	0.0452468	1175	sgRUNX2	sgRUNX2:Lhx8	0.998597
ZNF740_2163#ZIC/2:C2H2:110:0	D9:sgMYC	0.0450975	1176	sgMYC	sgMYC:ZNF740	8.7794e-07
CENPB_157#CENBP:CENPB:200:1	D9:sgKLF1	0.0450922	1177	sgKLF1	sgKLF1:CENPB	1
SMAD3_1650#SMAD:MAD:207:1	D9:sgMYC	0.0449808	1178	sgMYC	sgMYC:SMAD3	0.160828
DMRTB_239#DMRT1:DM:90:0	D9:sgRUNX2	0.0449603	1179	sgRUNX2	sgRUNX2:DMRTB	0.697736
ZFP57_2072#ZNF57:C2H2:218:1	D9:sgRUNX1	0.0447097	1180	sgRUNX1	sgRUNX1:ZFP57	1
MECP2_1015#MECP2:MBD:97:1	D9:sgRUNX2	0.0446975	1181	sgRUNX2	sgRUNX2:MECP2	1
Foxj3_538#FOX/8:forkhead:203:0	D9:sgGATA2	0.0446588	1182	sgGATA2	sgGATA2:Foxj3	0.989936
NFKB1_1185#NFKB/2:NFAT:161:1	D9:sgRUNX2	0.044606	1183	sgRUNX2	sgRUNX2:NFKB1	2.19246e-17
MEIS1_1032#MIES:MEIS:69:1	D9:sgGATA2	0.0446018	1184	sgGATA2	sgGATA2:MEIS1	0.256705
Klf1_915#KLF/SP/1:C2H2:112:0	D9:sgMYC	0.0444858	1185	sgMYC	sgMYC:Klf1	7.22821e-29
ZBTB6_2059#ZBTB6:C2H2:146:1	D9:sgRUNX1	0.0444634	1186	sgRUNX1	sgRUNX1:ZBTB6	0.766146
Rfx1_1548#RFX/1:RFX:247:0	D9:sgRUNX1	0.0444424	1187	sgRUNX1	sgRUNX1:Rfx1	0.0528458
ZNF85_2170#ZNF85:C2H2:127:1	D9:sgGATA2	0.0444008	1188	sgGATA2	sgGATA2:ZNF85	0.662403
Ahr+Arnt_3#AHR:bHLH:284:0	D9:sgRUNX2	0.044389	1189	sgRUNX2	sgRUNX2:Ahr+Arnt	0.685101
ZN547_2130#ZNF547:C2H2:57:1	D9:sgGATA2	0.0442774	1190	sgGATA2	sgGATA2:ZN547	0.00071866
ZBT7A_2054#ZBTB7A:C2H2:267:1	D9:sgKLF1	0.0441862	1191	sgKLF1	sgKLF1:ZBT7A	6.92838e-10
ZFP28_2069#ZNF28:C2H2:107:1	D9:sgMYC	0.0441768	1192	sgMYC	sgMYC:ZFP28	0.837797
IRF5_860#IRF/3:IRF:103:1	D9:sgMYC	0.0441549	1193	sgMYC	sgMYC:IRF5	0.901016
ZN547_2130#ZNF547:C2H2:57:1	D9:sgRUNX2	0.0441288	1194	sgRUNX2	sgRUNX2:ZN547	0.0279631
DMRT3_238#DMRT3:DM:214:1	D9:sgGATA1	0.0438662	1195	sgGATA1	sgGATA1:DMRT3	0.591355
SUH_1830#RBPJ:not_classified:165:0	D9:sgGATA2	0.043697	1196	sgGATA2	sgGATA2:SUH	0.662403
MYBL2_1105#MYB/2:MYB:254:0	D9:sgRUNX2	0.0436197	1197	sgRUNX2	sgRUNX2:MYBL2	1
MYBL2_1106#MYB/4:MYB:256:0	D9:sgGATA2	0.0434938	1198	sgGATA2	sgGATA2:MYBL2	1
ARI5B_30#ARI5B:ARID:86:1	D9:sgRUNX2	0.0434767	1199	sgRUNX2	sgRUNX2:ARI5B	0.959431
LIN54_972#LIN54:CXC:224:1	D9:sgMYC	0.0434195	1200	sgMYC	sgMYC:LIN54	0.658555
ONECUT2_1321#CUX/1:CUT:14:0	D9:sgGATA1	0.0433306	1201	sgGATA1	sgGATA1:ONECUT2	0.730797
SOX9_1740#SOX/8:HMG:202:0	D9:sgRUNX2	0.0432545	1202	sgRUNX2	sgRUNX2:SOX9	0.344498
PRDM5_1476#PRDM5:C2H2:116:1	D9:sgRUNX2	0.0432356	1203	sgRUNX2	sgRUNX2:PRDM5	2.44599e-08
GMEB2_648#GMEB2/1:SAND:223:1	D9:sgGATA1	0.0431812	1204	sgGATA1	sgGATA1:GMEB2	1
IRX2_877#HD/23:homeodomain:204:1	D9:sgRUNX1	0.0430573	1205	sgRUNX1	sgRUNX1:IRX2	0.213244
Znf423_2158#ZNF423:C2H2:177:1	D9:sgGATA2	0.0430496	1206	sgGATA2	sgGATA2:Znf423	1.3954e-19
SOX7_1726#SOX/4:HMG:93:0	D9:sgRUNX2	0.0429329	1207	sgRUNX2	sgRUNX2:SOX7	0.258525
HXA13_825#CPEB1:RRM:23:0	D9:sgKLF1	0.0428354	1208	sgKLF1	sgKLF1:HXA13	0.430383
RFX3_1561#RFX/2:RFX:245:0	D9:sgGATA2	0.0427297	1209	sgGATA2	sgGATA2:RFX3	1
NFATC1_1157#NFAT/4:NFAT:168:1	D9:sgMYC	0.0426775	1210	sgMYC	sgMYC:NFATC1	1
MYBL1_1099#MYB/3:MYB:255:1	D9:sgGATA2	0.0426614	1211	sgGATA2	sgGATA2:MYBL1	1
ATF4_61#CREB/ATF/3:bZIP:51:0	D9:sgRUNX1	0.0425057	1212	sgRUNX1	sgRUNX1:ATF4	6.37348e-58
IRF5_860#IRF/3:IRF:103:1	D9:sgRUNX2	0.0424481	1213	sgRUNX2	sgRUNX2:IRF5	0.83073
NKX21_1213#HD/22:homeodomain:28:0	D9:sgKLF1	0.0422892	1214	sgKLF1	sgKLF1:NKX21	0.294823
TFAP2B_1936#TFAP2/2:TFAP:263:0	D9:sgRUNX1	0.0420671	1215	sgRUNX1	sgRUNX1:TFAP2B	0.104944
PAX5_1356#PAX/2:PAX:282:1	D9:sgRUNX2	0.0419732	1216	sgRUNX2	sgRUNX2:PAX5	6.08078e-09
ZN134_2095#ZNF134:C2H2:135:1	D9:sgRUNX1	0.0419476	1217	sgRUNX1	sgRUNX1:ZN134	0.00448603
HNF1B_723#HD/10:homeodomain:10:0	D9:sgMYC	0.0418783	1218	sgMYC	sgMYC:HNF1B	0.784499
E2F8_281#E2F/3:E2F:157:0	D9:sgRUNX1	0.041781	1219	sgRUNX1	sgRUNX1:E2F8	0.863867
AIRE_4#AIRE:not_classified:139:1	D9:sgGATA2	0.0416619	1220	sgGATA2	sgGATA2:AIRE	1
RFX5_1566#RFX/3:RFX:246:1	D9:sgRUNX1	0.0415052	1221	sgRUNX1	sgRUNX1:RFX5	0.923492
PROX1_1486#PROX1:PROX:238:0	D9:sgRUNX1	0.0412536	1222	sgRUNX1	sgRUNX1:PROX1	0.757288
HEN1_668#HEN1:bHLH:64:1	D9:sgGATA1	0.0412182	1223	sgGATA1	sgGATA1:HEN1	0.162623
ZN317_2109#ZNF317:C2H2:56:1	D9:sgGATA2	0.040977	1224	sgGATA2	sgGATA2:ZN317	0.490448
DUXA_247#HD/8:homeodomain:8:0	D9:sgRUNX2	0.0408487	1225	sgRUNX2	sgRUNX2:DUXA	0.353658
ZN250_2101#ZNF250:C2H2:219:1	D9:sgMYC	0.0406941	1226	sgMYC	sgMYC:ZN250	0.371786
MSX1_1077#HD/5:homeodomain:5:0	D9:sgRUNX2	0.0405809	1227	sgRUNX2	sgRUNX2:MSX1	0.834652
ZNF143_2142#ZNF143:C2H2:172:1	D9:sgMYC	0.0405773	1228	sgMYC	sgMYC:ZNF143	0.78745
GMEB2_648#GMEB2/1:SAND:223:1	D9:sgGATA2	0.0404466	1229	sgGATA2	sgGATA2:GMEB2	1
ZN449_2125#ZNF449:C2H2:271:1	D9:sgRUNX1	0.0404329	1230	sgRUNX1	sgRUNX1:ZN449	1.13987e-10
MYBL2_1105#MYB/2:MYB:254:0	D9:sgKLF1	0.0403823	1231	sgKLF1	sgKLF1:MYBL2	1
Zfp652_2073#ZNF652:C2H2:232:1	D9:sgGATA1	0.0403327	1232	sgGATA1	sgGATA1:Zfp652	0.963153
ZN331_2114#ZNF331:C2H2:270:1	D9:sgRUNX2	0.0402413	1233	sgRUNX2	sgRUNX2:ZN331	2.19904e-17
EWSR1-FLI1_435#EWSR1/FLI1:ETS:117:1	D9:sgGATA2	0.0402163	1234	sgGATA2	sgGATA2:EWSR1-FLI1	0.000865147
EGR2_292#EGR:C2H2:111:0	D9:sgRUNX2	0.0400033	1235	sgRUNX2	sgRUNX2:EGR2	0.16846
Lhx3_956#HD/9:homeodomain:9:1	D9:sgRUNX1	0.0399201	1236	sgRUNX1	sgRUNX1:Lhx3	0.249316
IKZF1_841#ZNF143:C2H2:173:1	D9:sgGATA2	0.0398239	1237	sgGATA2	sgGATA2:IKZF1	2.24176e-15
ZNF384_2154#ZNF384/2:C2H2:194:1	D9:sgGATA2	0.0398134	1238	sgGATA2	sgGATA2:ZNF384	1.16907e-27
NR4A2+RXRA_1298#NR/18:nuclearreceptor:47:0	D9:sgRUNX1	0.0397413	1239	sgRUNX1	sgRUNX1:NR4A2+RXRA	0.006957
SIX2_1643#SIX/1:SIX:180:0	D9:sgGATA2	0.0395468	1240	sgGATA2	sgGATA2:SIX2	0.00500202
ZN554_2132#ZNF554:C2H2:142:1	D9:sgMYC	0.0395315	1241	sgMYC	sgMYC:ZN554	0.000183946
SPDEF_1771#SPDEF/2:ETS:212:0	D9:sgRUNX2	0.0394911	1242	sgRUNX2	sgRUNX2:SPDEF	0.697736
ZNF524_2160#ZNF524:C2H2:213:1	D9:sgGATA2	0.0393656	1243	sgGATA2	sgGATA2:ZNF524	1.45663e-07
NKX3-1_1219#HD/4:homeodomain:4:0	D9:sgRUNX2	0.0393595	1244	sgRUNX2	sgRUNX2:NKX3-1	0.422262
TYY1_2000#YY1:C2H2:145:1	D9:sgMYC	0.0391979	1245	sgMYC	sgMYC:TYY1	1.34831e-18
HINFP1_699#HINFP1/2:C2H2:275:1	D9:sgMYC	0.0389711	1246	sgMYC	sgMYC:HINFP1	1
ZSCAN4_2173#ZSCAN4:C2H2:286:1	D9:sgRUNX2	0.0387712	1247	sgRUNX2	sgRUNX2:ZSCAN4	0.00411557
Rfx1_1548#RFX/1:RFX:247:0	D9:sgMYC	0.0387708	1248	sgMYC	sgMYC:Rfx1	0.0453474
OVOL1_1336#OVOL1:C2H2:240:1	D9:sgGATA1	0.0387176	1249	sgGATA1	sgGATA1:OVOL1	0.963344
ZN331_2114#ZNF331:C2H2:270:1	D9:sgMYC	0.0385144	1250	sgMYC	sgMYC:ZN331	4.11982e-14
PBX2_1373#HD/12:homeodomain:12:0	D9:sgRUNX2	0.0384826	1251	sgRUNX2	sgRUNX2:PBX2	0.0783933
ZNF384_2154#ZNF384/2:C2H2:194:1	D9:sgMYC	0.0384303	1252	sgMYC	sgMYC:ZNF384	1.38136e-22
ZN528_2129#ZNF528:C2H2:119:1	D9:sgGATA1	0.0381765	1253	sgGATA1	sgGATA1:ZN528	0.113813
ZN582_2134#SMARCA5:MYB/SANT:125:0	D9:sgRUNX2	0.0381691	1254	sgRUNX2	sgRUNX2:ZN582	0.520999
TFCP2_1953#GRHL:CP2:258:0	D9:sgGATA2	0.0381357	1255	sgGATA2	sgGATA2:TFCP2	1
FOXD2_506#FOX/5:forkhead:80:0	D9:sgGATA2	0.0381025	1256	sgGATA2	sgGATA2:FOXD2	7.91055e-07
Zfp652_2073#ZNF652:C2H2:232:1	D9:sgRUNX1	0.0379991	1257	sgRUNX1	sgRUNX1:Zfp652	0.934698
RFX5_1566#RFX/3:RFX:246:1	D9:sgMYC	0.0379639	1258	sgMYC	sgMYC:RFX5	0.355976
PRDM5_1476#PRDM5:C2H2:116:1	D9:sgGATA2	0.03786	1259	sgGATA2	sgGATA2:PRDM5	3.1744e-06
Pax2_1349#PAX-halfsite:PAX:283:1	D9:sgRUNX1	0.0378425	1260	sgRUNX1	sgRUNX1:Pax2	1
ZBED1_2047#ZBED1:C2H2:237:1	D9:sgMYC	0.037837	1261	sgMYC	sgMYC:ZBED1	1
SNAI2_1661#SNAI2:C2H2:67:1	D9:sgGATA2	0.0378241	1262	sgGATA2	sgGATA2:SNAI2	2.84363e-138
PRDM4_1475#PRDM4:C2H2:225:1	D9:sgGATA2	0.0375357	1263	sgGATA2	sgGATA2:PRDM4	0.540239
PRDM4_1475#PRDM4:C2H2:225:1	D9:sgRUNX2	0.0375082	1264	sgRUNX2	sgRUNX2:PRDM4	0.324246
SIX2_1643#SIX/1:SIX:180:0	D9:sgRUNX1	0.0374093	1265	sgRUNX1	sgRUNX1:SIX2	0.034709
SMCA1_1656#SMARCA1:MYB/SANT:250:1	D9:sgRUNX2	0.0372938	1266	sgRUNX2	sgRUNX2:SMCA1	0.566681
ZBT14_2049#ZBTB14:C2H2:217:1	D9:sgRUNX1	0.0372552	1267	sgRUNX1	sgRUNX1:ZBT14	1
SOX7_1726#SOX/4:HMG:93:0	D9:sgRUNX1	0.0371479	1268	sgRUNX1	sgRUNX1:SOX7	0.281013
PAX5_1356#PAX/2:PAX:282:1	D9:sgRUNX1	0.0371203	1269	sgRUNX1	sgRUNX1:PAX5	3.91417e-10
ZN322_2111#ZNF332:C2H2:152:1	D9:sgRUNX1	0.0370836	1270	sgRUNX1	sgRUNX1:ZN322	4.55123e-08
RFX5_1566#RFX/3:RFX:246:1	D9:sgKLF1	0.037069	1271	sgKLF1	sgKLF1:RFX5	0.727003
Arid5a_34#ARI5A:ARID:88:1	D9:sgRUNX1	0.0369445	1272	sgRUNX1	sgRUNX1:Arid5a	0.145013
ZN382_2119#ZNF382:C2H2:154:1	D9:sgRUNX2	0.0369176	1273	sgRUNX2	sgRUNX2:ZN382	0.720249
Tp53_1990#P53-like/2:P53L:233:1	D9:sgRUNX1	0.0368037	1274	sgRUNX1	sgRUNX1:Tp53	9.71763e-10
NR2C2_1262#NR/3:nuclearreceptor:32:0	D9:sgGATA2	0.0367841	1275	sgGATA2	sgGATA2:NR2C2	7.74217e-13
BARHL2_80#HD/6:homeodomain:6:0	D9:sgGATA1	0.0364376	1276	sgGATA1	sgGATA1:BARHL2	1
ZBTB6_2059#ZBTB6:C2H2:146:1	D9:sgKLF1	0.036344	1277	sgKLF1	sgKLF1:ZBTB6	0.447936
ZNF713_2162#ZNF713:C2H2:230:1	D9:sgMYC	0.0363249	1278	sgMYC	sgMYC:ZNF713	1
PAX5_1356#PAX/2:PAX:282:1	D9:sgGATA2	0.0361676	1279	sgGATA2	sgGATA2:PAX5	1.31947e-16
ESR1_377#NR/17:nuclearreceptor:46:0	D9:sgRUNX2	0.0360449	1280	sgRUNX2	sgRUNX2:ESR1	5.25102e-52
REST_1544#REST/NRSF:C2H2:151:1	D9:sgRUNX1	0.0359801	1281	sgRUNX1	sgRUNX1:REST	1.71462e-07
[truncated: 435 more rows]

## Sheet: K562-TimeCourse-Day21-sgRNA.TF
Supplementary Data 3. Results from K562 Time Course Screen Day21
[truncated: 1,724 more rows]
