# Supplementary material for: High-throughput single-cell chromatin accessibility CRISPR screens enable unbiased identification of regulatory networks in cancer
Source: Nat Commun. 2021 May 20;12:2969. doi: 10.1038/s41467-021-23213-w (PMC8137922; doi:10.1038/s41467-021-23213-w)
Supplement: Supplementary file 7 — Supplementary Data 4 [file 41467_2021_23213_MOESM7_ESM.xlsx]

## Sheet: K562-LargeScreen-sgRNA.TF
Supplementary Data 4. Results from K562 Large Screen
Motif#Family:BindingSite:Cluster:Seed - The motif name summarized from Vierstra et al 2020 corresponding to the motif analysis. The naming convention is TF_MotifNumber#MotifFamily:BindingSiteFamily:TFMotifCluster:MotifSeed. The main thing we used is TFMotifCluster to de-duplicate redundant motif PWMs. MoitfSeed refers to being a motif most similar to all other motifs in the cluster which we dont …
sgRNA - The sgRNA target and experimental name to each group.
DiffDevScore - Absolute differential TF motif deviation score between sgT and sgNT.
DiffRank - Rank of the absolute differential TF motif deviation score between sgT and sgNT.
sgRNAClean - The sgRNA target associated with each group.
sgRNA:TF - The sgRNA target and TF motif measured. This is used to asses the top perturbed hits in the SpearATAC screen.
X2_Padj - Chi-Squared adjusted (one-sided) p-value determined from the variability of the sgT and sgNT cells for each group. This value was computed using the same routine as "compute_variability" in chromVAR (Schep et al 2017)
Motif#Family:BindingSite:Cluster:Seed	sgRNA	DiffDevScore	DiffRank	sgRNAClean	sgRNA:TF	X2_Padj
TAL1_1835#GATA:C2H2:242:0	sgGATA1	5.94283	1	sgGATA1	sgGATA1:TAL1	0
SPIB_1777#SPI:ETS:95:0	sgGATA1	4.8067	2	sgGATA1	sgGATA1:SPIB	4.36579e-26
ELF3_315#ETS/2:ETS:96:0	sgGATA1	2.93893	3	sgGATA1	sgGATA1:ELF3	1.20678e-06
JUN_898#AP1/1:bZIP:54:0	sgNFE2	2.75084	4	sgNFE2	sgNFE2:JUN	0
CTCF_196#CTCF:C2H2:265:0	sgGATA1	2.57852	5	sgGATA1	sgGATA1:CTCF	0
RUNX1_1590#RUNX/1:RUNX:179:0	sgGATA1	2.54226	6	sgGATA1	sgGATA1:RUNX1	3.15825e-48
ELF5_320#ETS/1:ETS:98:0	sgGATA1	2.52413	7	sgGATA1	sgGATA1:ELF5	2.58371e-33
BACH2_74#AP1/2:bZIP:53:0	sgNFE2	2.3383	8	sgNFE2	sgNFE2:BACH2	0
FOXA2_482#FOX/4:forkhead:79:0	sgGATA1	2.32622	9	sgGATA1	sgGATA1:FOXA2	1.1596e-06
Mecom_1014#EVI1/MECOM:C2H2:241:0	sgGATA1	2.03559	10	sgGATA1	sgGATA1:Mecom	0.000181569
BC11A_98#IRF/2:IRF:106:1	sgGATA1	1.91708	11	sgGATA1	sgGATA1:BC11A	1
FOXD2_506#FOX/5:forkhead:80:0	sgGATA1	1.82339	12	sgGATA1	sgGATA1:FOXD2	0.0888204
JUN_898#AP1/1:bZIP:54:0	sgFOSL1	1.70076	13	sgFOSL1	sgFOSL1:JUN	0
GFI1B_633#GFI:C2H2:181:0	sgGATA1	1.65999	14	sgGATA1	sgGATA1:GFI1B	1.13609e-07
Klf1_915#KLF/SP/1:C2H2:112:0	sgKLF1	1.6156	15	sgKLF1	sgKLF1:Klf1	0.00248792
NFIB_1171#NFI/1:NFI:189:0	sgGATA1	1.52965	16	sgGATA1	sgGATA1:NFIB	1.54503e-29
STA5A_1808#STAT/2:STAT:171:0	sgGATA1	1.52461	17	sgGATA1	sgGATA1:STA5A	1.1806e-69
HLTF_706#HLTF:not_classified:185:1	sgGATA1	1.45981	18	sgGATA1	sgGATA1:HLTF	0.0909507
MAFK_1003#MAF:bZIP:55:0	sgNFE2	1.45937	19	sgNFE2	sgNFE2:MAFK	1.87441e-37
JUN_898#AP1/1:bZIP:54:0	sgNRF1	1.3986	20	sgNRF1	sgNRF1:JUN	0
IRF9_875#IRF/1:IRF:104:0	sgGATA1	1.36666	21	sgGATA1	sgGATA1:IRF9	0.755104
RHOXF1_1574#HD/20:homeodomain:26:0	sgGATA1	1.17208	22	sgGATA1	sgGATA1:RHOXF1	0.0123083
BATF_92#BATF:bZIP:138:0	sgNFE2	1.15708	23	sgNFE2	sgNFE2:BATF	1.60727e-156
Klf1_915#KLF/SP/1:C2H2:112:0	sgGATA1	1.14231	24	sgGATA1	sgGATA1:Klf1	1.78807e-05
JUN_898#AP1/1:bZIP:54:0	sgRPL9	1.13241	25	sgRPL9	sgRPL9:JUN	0
JUN_898#AP1/1:bZIP:54:0	sgCDC5L	1.12458	26	sgCDC5L	sgCDC5L:JUN	0
PRDM6_1477#NFAC/2:NFAT:101:0	sgGATA1	1.11974	27	sgGATA1	sgGATA1:PRDM6	0.477092
NFIA_1165#NFI/3:NFI:128:1	sgGATA1	1.08551	28	sgGATA1	sgGATA1:NFIA	1.80503e-32
TAL1_1835#GATA:C2H2:242:0	sgKLF1	0.975598	29	sgKLF1	sgKLF1:TAL1	0
BACH2_74#AP1/2:bZIP:53:0	sgRPL9	0.94469	30	sgRPL9	sgRPL9:BACH2	0
EGR2_295#KLF/SP/2:C2H2:109:0	sgGATA1	0.937974	31	sgGATA1	sgGATA1:EGR2	1
RUNX2_1597#RUNX/2:RUNX:178:1	sgGATA1	0.933105	32	sgGATA1	sgGATA1:RUNX2	1
NR1H2+RXRA_1247#NR/1:nuclearreceptor:30:0	sgGATA1	0.895969	33	sgGATA1	sgGATA1:NR1H2+RXRA	0.117041
PRDM1_1471#PRDM1:C2H2:105:1	sgGATA1	0.893387	34	sgGATA1	sgGATA1:PRDM1	1
BACH2_74#AP1/2:bZIP:53:0	sgFOSL1	0.881563	35	sgFOSL1	sgFOSL1:BACH2	0
Bcl6_100#BCL6/2:C2H2:170:0	sgGATA1	0.879674	36	sgGATA1	sgGATA1:Bcl6	1.16489e-06
ZNF354C_2153#ZNF53:C2H2:221:1	sgGATA1	0.876082	37	sgGATA1	sgGATA1:ZNF354C	4.48068e-09
CEBPG_152#CCAAT/CEBP:bZIP:52:0	sgGATA1	0.875421	38	sgGATA1	sgGATA1:CEBPG	5.24566e-05
TAL1_1835#GATA:C2H2:242:0	sgCDC5L	0.871079	39	sgCDC5L	sgCDC5L:TAL1	0
ZNF384_2154#ZNF384/2:C2H2:194:1	sgGATA1	0.867731	40	sgGATA1	sgGATA1:ZNF384	9.1808e-70
BACH2_74#AP1/2:bZIP:53:0	sgCDC5L	0.843342	41	sgCDC5L	sgCDC5L:BACH2	0
FOXJ2_526#FOX/3:forkhead:78:0	sgGATA1	0.809424	42	sgGATA1	sgGATA1:FOXJ2	0.073494
TAF1_1833#GC-tract:C2H2:113:0	sgGATA1	0.794572	43	sgGATA1	sgGATA1:TAF1	1
NFYB_1195#NFY:NFY:13:0	sgGATA1	0.774927	44	sgGATA1	sgGATA1:NFYB	0
SREBF2_1793#SREBF1:bHLH-ZIP:74:0	sgGATA1	0.764994	45	sgGATA1	sgGATA1:SREBF2	3.8541e-18
FOXB1_488#FOX/6:forkhead:87:1	sgGATA1	0.751456	46	sgGATA1	sgGATA1:FOXB1	1
ATF4_61#CREB/ATF/3:bZIP:51:0	sgCAD	0.73425	47	sgCAD	sgCAD:ATF4	0
IKZF1_841#ZNF143:C2H2:173:1	sgGATA1	0.729832	48	sgGATA1	sgGATA1:IKZF1	6.24044e-51
HXA9_827#HD/14:homeodomain:19:0	sgGATA1	0.729473	49	sgGATA1	sgGATA1:HXA9	0.00636137
BACH2_74#AP1/2:bZIP:53:0	sgNRF1	0.728991	50	sgNRF1	sgNRF1:BACH2	0
ZFP28_2069#ZNF28:C2H2:107:1	sgGATA1	0.72723	51	sgGATA1	sgGATA1:ZFP28	0.223815
IRF5_860#IRF/3:IRF:103:1	sgGATA1	0.725811	52	sgGATA1	sgGATA1:IRF5	1
FOSL2+JUN_474#CREB/ATF/1:bZIP:49:0	sgGATA1	0.716416	53	sgGATA1	sgGATA1:FOSL2+JUN	4.39529e-12
ELF3_315#ETS/2:ETS:96:0	sgKLF1	0.690086	54	sgKLF1	sgKLF1:ELF3	3.81826e-06
JUN_898#AP1/1:bZIP:54:0	sgMAX	0.676729	55	sgMAX	sgMAX:JUN	0
Twist2_1997#Ebox/CATATG:bHLH:62:0	sgGATA1	0.676002	56	sgGATA1	sgGATA1:Twist2	7.40338e-10
Rarb_1518#NR/12:nuclearreceptor:41:0	sgGATA1	0.675813	57	sgGATA1	sgGATA1:Rarb	2.14708e-24
TCF7_1892#LEF1:HMG:120:0	sgGATA1	0.672226	58	sgGATA1	sgGATA1:TCF7	1
TEAD3_1908#TEAD:TEA:166:0	sgGATA1	0.67078	59	sgGATA1	sgGATA1:TEAD3	2.31111e-09
CREB3_173#CREB/ATF/2:bZIP:50:0	sgGATA1	0.663598	60	sgGATA1	sgGATA1:CREB3	0.00419806
EGR2_292#EGR:C2H2:111:0	sgGATA1	0.661859	61	sgGATA1	sgGATA1:EGR2	1
POU5F1_1451#POU/1:POU:85:0	sgGATA1	0.655491	62	sgGATA1	sgGATA1:POU5F1	1
HAND1_666#HAND1:bHLH:148:1	sgGATA1	0.653011	63	sgGATA1	sgGATA1:HAND1	1.49833e-44
PBX2_1373#HD/12:homeodomain:12:0	sgGATA1	0.647409	64	sgGATA1	sgGATA1:PBX2	0.00258361
SRY_1804#SOX/1:HMG:89:0	sgGATA1	0.645408	65	sgGATA1	sgGATA1:SRY	1
SPIB_1777#SPI:ETS:95:0	sgKLF1	0.643735	66	sgKLF1	sgKLF1:SPIB	1.01508e-22
TAL1_1835#GATA:C2H2:242:0	sgCAD	0.643445	67	sgCAD	sgCAD:TAL1	0
LHX2_954#HD/2:homeodomain:2:0	sgGATA1	0.641144	68	sgGATA1	sgGATA1:LHX2	1
SMAD2_1646#SMAD:SMAD:147:0	sgGATA1	0.631002	69	sgGATA1	sgGATA1:SMAD2	2.22165e-54
ZFP82_2075#ZNF354:C2H2:121:0	sgGATA1	0.629312	70	sgGATA1	sgGATA1:ZFP82	1
BATF_92#BATF:bZIP:138:0	sgFOSL1	0.62804	71	sgFOSL1	sgFOSL1:BATF	3.98254e-173
ZIC2_2083#ZIC:C2H2:273:0	sgCDC5L	0.617938	72	sgCDC5L	sgCDC5L:ZIC2	8.21469e-210
ZN431_2123#ZNF431:C2H2:228:1	sgGATA1	0.604388	73	sgGATA1	sgGATA1:ZN431	1.14238e-05
MAFK_1003#MAF:bZIP:55:0	sgGATA1	0.60187	74	sgGATA1	sgGATA1:MAFK	3.67944e-41
Arid3a_32#HD/18:homeodomain:24:1	sgGATA1	0.601575	75	sgGATA1	sgGATA1:Arid3a	1
ITF2_888#Ebox/CACCTG:bHLH:68:0	sgCAD	0.586766	76	sgCAD	sgCAD:ITF2	1.79869e-185
NR2C2_1262#NR/3:nuclearreceptor:32:0	sgGATA1	0.582089	77	sgGATA1	sgGATA1:NR2C2	1.94729e-16
ELF5_320#ETS/1:ETS:98:0	sgCAD	0.573556	78	sgCAD	sgCAD:ELF5	1.13753e-36
NFYB_1195#NFY:NFY:13:0	sgCAD	0.572179	79	sgCAD	sgCAD:NFYB	4.7e-322
ITF2_888#Ebox/CACCTG:bHLH:68:0	sgCDC5L	0.570644	80	sgCDC5L	sgCDC5L:ITF2	1.80597e-184
CTCF_196#CTCF:C2H2:265:0	sgNRF1	0.570088	81	sgNRF1	sgNRF1:CTCF	0
ASCL2_48#Ebox/CAGCTG:bHLH:65:0	sgCAD	0.56815	82	sgCAD	sgCAD:ASCL2	2.29943e-166
EBF1_283#EBF1:EBF:174:0	sgCDC5L	0.566243	83	sgCDC5L	sgCDC5L:EBF1	2.07663e-58
PRD16_1470#PRDM16:C2H2:176:1	sgCDC5L	0.560954	84	sgCDC5L	sgCDC5L:PRD16	7.92261e-147
ATF4_61#CREB/ATF/3:bZIP:51:0	sgKLF1	0.558464	85	sgKLF1	sgKLF1:ATF4	0
SMAD2_1647#ZNF335:C2H2:153:1	sgCAD	0.552036	86	sgCAD	sgCAD:SMAD2	1.34544e-54
LYL1_978#Ebox/CAGATGG:bHLH:63:0	sgCAD	0.54515	87	sgCAD	sgCAD:LYL1	1.17511e-71
ZN449_2125#ZNF449:C2H2:271:1	sgGATA1	0.543282	88	sgGATA1	sgGATA1:ZN449	6.44049e-16
MYC_1108#Ebox/CACGTG/2:bHLH:59:0	sgGATA1	0.54155	89	sgGATA1	sgGATA1:MYC	1.48975e-14
YY1_2040#YY1:C2H2:145:0	sgCAD	0.539742	90	sgCAD	sgCAD:YY1	2.76226e-61
LIN54_972#LIN54:CXC:224:1	sgGATA1	0.534429	91	sgGATA1	sgGATA1:LIN54	0.785327
YY1_2040#YY1:C2H2:145:0	sgGATA1	0.534168	92	sgGATA1	sgGATA1:YY1	6.6967e-61
PAX5_1356#PAX/2:PAX:282:1	sgKLF1	0.531599	93	sgKLF1	sgKLF1:PAX5	5.41568e-63
SPDEF_1771#SPDEF/2:ETS:212:0	sgGATA1	0.527509	94	sgGATA1	sgGATA1:SPDEF	1
MAFK_1003#MAF:bZIP:55:0	sgRPL9	0.524157	95	sgRPL9	sgRPL9:MAFK	1.36442e-42
EWSR1-FLI1_435#EWSR1/FLI1:ETS:117:1	sgKLF1	0.523118	96	sgKLF1	sgKLF1:EWSR1-FLI1	0.808908
BATF_92#BATF:bZIP:138:0	sgNRF1	0.522339	97	sgNRF1	sgNRF1:BATF	1.30134e-167
ZNF713_2162#ZNF713:C2H2:230:1	sgGATA1	0.521852	98	sgGATA1	sgGATA1:ZNF713	1
SUH_1830#RBPJ:not_classified:165:0	sgKLF1	0.52059	99	sgKLF1	sgKLF1:SUH	0.89464
JUN_898#AP1/1:bZIP:54:0	sgCTCF	0.519842	100	sgCTCF	sgCTCF:JUN	0
SNAI2_1661#SNAI2:C2H2:67:1	sgCAD	0.51472	101	sgCAD	sgCAD:SNAI2	5.80251e-292
SMAD3_1649#SMAD:SMAD:129:1	sgCDC5L	0.513397	102	sgCDC5L	sgCDC5L:SMAD3	6.50075e-117
JUN_898#AP1/1:bZIP:54:0	sgCAD	0.512465	103	sgCAD	sgCAD:JUN	0
NR2C2_1262#NR/3:nuclearreceptor:32:0	sgCDC5L	0.511257	104	sgCDC5L	sgCDC5L:NR2C2	2.18484e-15
EMX1_341#HD/7:homeodomain:7:1	sgGATA1	0.508776	105	sgGATA1	sgGATA1:EMX1	0.748515
NR1D2_1246#NR/19:nuclearreceptor:48:0	sgCDC5L	0.508135	106	sgCDC5L	sgCDC5L:NR1D2	3.02546e-105
ASCL2_48#Ebox/CAGCTG:bHLH:65:0	sgCDC5L	0.508024	107	sgCDC5L	sgCDC5L:ASCL2	1.54738e-173
MEIS1_1032#MIES:MEIS:69:1	sgGATA1	0.507329	108	sgGATA1	sgGATA1:MEIS1	0.795683
SMAD2_1647#ZNF335:C2H2:153:1	sgCDC5L	0.502193	109	sgCDC5L	sgCDC5L:SMAD2	1.17315e-54
GLI1_634#GLI:C2H2:262:1	sgGATA1	0.499376	110	sgGATA1	sgGATA1:GLI1	2.34381e-75
Sox5_1722#SOX/2:HMG:91:0	sgGATA1	0.495094	111	sgGATA1	sgGATA1:Sox5	1
YY1_2040#YY1:C2H2:145:0	sgCDC5L	0.49427	112	sgCDC5L	sgCDC5L:YY1	5.1162e-61
SMAD3_1649#SMAD:SMAD:129:1	sgCAD	0.491421	113	sgCAD	sgCAD:SMAD3	6.42155e-112
ZNF384_2154#ZNF384/2:C2H2:194:1	sgRPL9	0.488294	114	sgRPL9	sgRPL9:ZNF384	4.30283e-80
ZNF384_2154#ZNF384/2:C2H2:194:1	sgCAD	0.48339	115	sgCAD	sgCAD:ZNF384	2.87384e-69
ATF4_61#CREB/ATF/3:bZIP:51:0	sgCDC5L	0.483351	116	sgCDC5L	sgCDC5L:ATF4	0
NR1D2_1246#NR/19:nuclearreceptor:48:0	sgNFE2	0.483106	117	sgNFE2	sgNFE2:NR1D2	7.49033e-93
FOXB1_487#FOX/9:forkhead:279:1	sgNFE2	0.480061	118	sgNFE2	sgNFE2:FOXB1	1
STAT6_1826#STAT/1:STAT:167:0	sgGATA1	0.476811	119	sgGATA1	sgGATA1:STAT6	1
ZIC2_2083#ZIC:C2H2:273:0	sgCAD	0.475228	120	sgCAD	sgCAD:ZIC2	1.95671e-204
NR2E1_1266#NR/14:nuclearreceptor:43:0	sgGATA1	0.474608	121	sgGATA1	sgGATA1:NR2E1	0.94386
Hic1_688#HIC/1:C2H2:187:0	sgRPL9	0.473137	122	sgRPL9	sgRPL9:Hic1	9.25559e-127
PBX2_1372#HD/16:homeodomain:21:0	sgGATA1	0.471147	123	sgGATA1	sgGATA1:PBX2	0.00258361
CTCF_196#CTCF:C2H2:265:0	sgZNF407	0.468028	124	sgZNF407	sgZNF407:CTCF	0
THRB_1985#NR/5:nuclearreceptor:34:0	sgGATA1	0.467963	125	sgGATA1	sgGATA1:THRB	0.000248874
BACH2_74#AP1/2:bZIP:53:0	sgGATA1	0.467541	126	sgGATA1	sgGATA1:BACH2	0
ZIC2_2083#ZIC:C2H2:273:0	sgRPL9	0.465376	127	sgRPL9	sgRPL9:ZIC2	1.19442e-213
Rarb_1518#NR/12:nuclearreceptor:41:0	sgCDC5L	0.461714	128	sgCDC5L	sgCDC5L:Rarb	2.70793e-19
HSF1_806#HSF:HSF:249:0	sgGATA1	0.460608	129	sgGATA1	sgGATA1:HSF1	0.88463
NFATC3_1159#NFAT/2:NFAT:99:0	sgGATA1	0.460491	130	sgGATA1	sgGATA1:NFATC3	0.750987
LYL1_978#Ebox/CAGATGG:bHLH:63:0	sgCDC5L	0.459814	131	sgCDC5L	sgCDC5L:LYL1	2.62327e-76
E2F2_255#E2F/1:E2F:186:0	sgGATA1	0.456839	132	sgGATA1	sgGATA1:E2F2	0.82714
ESR1_377#NR/17:nuclearreceptor:46:0	sgGATA1	0.456447	133	sgGATA1	sgGATA1:ESR1	4.47733e-161
ERR3_374#NR/7:nuclearreceptor:36:0	sgGATA1	0.45527	134	sgGATA1	sgGATA1:ERR3	2.18451e-28
PRD16_1470#PRDM16:C2H2:176:1	sgGATA1	0.454906	135	sgGATA1	sgGATA1:PRD16	9.39717e-151
BACH2_74#AP1/2:bZIP:53:0	sgMAX	0.453002	136	sgMAX	sgMAX:BACH2	0
SPIB_1777#SPI:ETS:95:0	sgCAD	0.451432	137	sgCAD	sgCAD:SPIB	2.29518e-19
MZF1_1125#REL-halfsite:NFAT:162:1	sgGATA1	0.450777	138	sgGATA1	sgGATA1:MZF1	3.32653e-33
FOXA2_482#FOX/4:forkhead:79:0	sgRPL9	0.448825	139	sgRPL9	sgRPL9:FOXA2	2.33525e-07
BATF_92#BATF:bZIP:138:0	sgRPL9	0.446124	140	sgRPL9	sgRPL9:BATF	1.08161e-189
MZF1_1125#REL-halfsite:NFAT:162:1	sgCDC5L	0.446028	141	sgCDC5L	sgCDC5L:MZF1	4.56243e-27
ESR1_377#NR/17:nuclearreceptor:46:0	sgCAD	0.444955	142	sgCAD	sgCAD:ESR1	5.03864e-158
ZKSC1_2092#ZKSCAN1:C2H2:272:1	sgCAD	0.44465	143	sgCAD	sgCAD:ZKSC1	8.72258e-42
AP2A_20#TFAP2/1:TFAP:264:1	sgCAD	0.444394	144	sgCAD	sgCAD:AP2A	4.7562e-78
SMAD2_1647#ZNF335:C2H2:153:1	sgRPL9	0.444021	145	sgRPL9	sgRPL9:SMAD2	1.05004e-52
RXRB_1616#NR/16:nuclearreceptor:45:0	sgNRF1	0.442806	146	sgNRF1	sgNRF1:RXRB	7.73883e-51
ZN768_2139#ZNF768:C2H2:137:1	sgCDC5L	0.4426	147	sgCDC5L	sgCDC5L:ZN768	4.14466e-56
Arid5a_34#ARI5A:ARID:88:1	sgGATA1	0.441469	148	sgGATA1	sgGATA1:Arid5a	0.208384
JUN_898#AP1/1:bZIP:54:0	sgKLF1	0.440827	149	sgKLF1	sgKLF1:JUN	0
ZNF740_2163#ZIC/2:C2H2:110:0	sgGATA1	0.44043	150	sgGATA1	sgGATA1:ZNF740	4.85659e-21
RFX3_1558#RFX/1:RFX:247:0	sgGATA1	0.43909	151	sgGATA1	sgGATA1:RFX3	0.00018627
Rhox11_1573#HD/24:homeodomain:205:1	sgGATA1	0.436826	152	sgGATA1	sgGATA1:Rhox11	1
MSX1_1077#HD/5:homeodomain:5:0	sgGATA1	0.435537	153	sgGATA1	sgGATA1:MSX1	0.819624
ZKSC1_2092#ZKSCAN1:C2H2:272:1	sgRPL9	0.432657	154	sgRPL9	sgRPL9:ZKSC1	5.55819e-45
ATF4_61#CREB/ATF/3:bZIP:51:0	sgGATA1	0.43199	155	sgGATA1	sgGATA1:ATF4	0
KLF8_938#KLF/SP/3:C2H2:285:1	sgCAD	0.43132	156	sgCAD	sgCAD:KLF8	2.26781e-12
STA5A_1808#STAT/2:STAT:171:0	sgCAD	0.428379	157	sgCAD	sgCAD:STA5A	7.64928e-67
NFIB_1171#NFI/1:NFI:189:0	sgCDC5L	0.428074	158	sgCDC5L	sgCDC5L:NFIB	4.43936e-26
HAND1_666#HAND1:bHLH:148:1	sgRPL9	0.427536	159	sgRPL9	sgRPL9:HAND1	3.53078e-48
TF65_1919#NFKB/1:NFAT:160:0	sgCDC5L	0.42655	160	sgCDC5L	sgCDC5L:TF65	3.61778e-09
BATF_92#BATF:bZIP:138:0	sgCDC5L	0.426544	161	sgCDC5L	sgCDC5L:BATF	5.93889e-196
NFAC4_1150#NFAT/1:NFAT:100:0	sgGATA1	0.426415	162	sgGATA1	sgGATA1:NFAC4	1
JUN_898#AP1/1:bZIP:54:0	sgARID2	0.425787	163	sgARID2	sgARID2:JUN	0
TAL1_1835#GATA:C2H2:242:0	sgARID2	0.423992	164	sgARID2	sgARID2:TAL1	0
ELF3_315#ETS/2:ETS:96:0	sgRPL9	0.423142	165	sgRPL9	sgRPL9:ELF3	1.61688e-07
MZF1_1125#REL-halfsite:NFAT:162:1	sgCAD	0.421602	166	sgCAD	sgCAD:MZF1	6.41504e-27
TBP_1838#TATA:not_classified:182:1	sgGATA1	0.421477	167	sgGATA1	sgGATA1:TBP	0.82714
ZN384_2120#ZNF384/1:C2H2:193:1	sgGATA1	0.42073	168	sgGATA1	sgGATA1:ZN384	0.223815
BCL6B_103#BCL6/1:C2H2:169:0	sgGATA1	0.418871	169	sgGATA1	sgGATA1:BCL6B	1
Klf1_915#KLF/SP/1:C2H2:112:0	sgCAD	0.418665	170	sgCAD	sgCAD:Klf1	0.00669895
ZIM3_2091#ZIM3:C2H2:108:1	sgGATA1	0.418102	171	sgGATA1	sgGATA1:ZIM3	1
AP2A_20#TFAP2/1:TFAP:264:1	sgCDC5L	0.417624	172	sgCDC5L	sgCDC5L:AP2A	8.5112e-87
DUXA_246#HD/8:homeodomain:8:0	sgKLF1	0.413684	173	sgKLF1	sgKLF1:DUXA	0.273613
FOXD2_506#FOX/5:forkhead:80:0	sgRPL9	0.407312	174	sgRPL9	sgRPL9:FOXD2	0.0473905
POU4F2_1447#POU/2:POU:82:0	sgGATA1	0.407002	175	sgGATA1	sgGATA1:POU4F2	0.19598
SRY_1804#SOX/1:HMG:89:0	sgRPL9	0.405822	176	sgRPL9	sgRPL9:SRY	1
CEBPG_152#CCAAT/CEBP:bZIP:52:0	sgCAD	0.405406	177	sgCAD	sgCAD:CEBPG	0.000178433
MZF1_1124#MZF1:C2H2:114:1	sgKLF1	0.403089	178	sgKLF1	sgKLF1:MZF1	5.43448e-31
RFX6_1571#RFX/3:RFX:246:0	sgCAD	0.400381	179	sgCAD	sgCAD:RFX6	0.0679592
PRD16_1470#PRDM16:C2H2:176:1	sgRPL9	0.398965	180	sgRPL9	sgRPL9:PRD16	2.0794e-155
ZN768_2139#ZNF768:C2H2:137:1	sgRPL9	0.398661	181	sgRPL9	sgRPL9:ZN768	5.38455e-58
Bcl6_100#BCL6/2:C2H2:170:0	sgKLF1	0.394809	182	sgKLF1	sgKLF1:Bcl6	3.79167e-12
SOX9_1741#SOX/4:HMG:93:0	sgGATA1	0.394453	183	sgGATA1	sgGATA1:SOX9	0.9477
VDR_2018#NR/15:nuclearreceptor:44:0	sgRPL9	0.393819	184	sgRPL9	sgRPL9:VDR	5.06153e-38
ZN563_2133#ZNF563:C2H2:140:1	sgRPL9	0.390229	185	sgRPL9	sgRPL9:ZN563	1.28711e-06
SMAD2_1647#ZNF335:C2H2:153:1	sgARID2	0.39019	186	sgARID2	sgARID2:SMAD2	3.31382e-54
NFIB_1171#NFI/1:NFI:189:0	sgARID2	0.389055	187	sgARID2	sgARID2:NFIB	3.46614e-36
THRB_1986#NR/10:nuclearreceptor:39:1	sgGATA1	0.387353	188	sgGATA1	sgGATA1:THRB	0.000248874
NR1D2_1246#NR/19:nuclearreceptor:48:0	sgFOSL1	0.384262	189	sgFOSL1	sgFOSL1:NR1D2	4.76154e-97
RUNX1_1590#RUNX/1:RUNX:179:0	sgARID2	0.383908	190	sgARID2	sgARID2:RUNX1	9.11271e-56
GLI1_634#GLI:C2H2:262:1	sgCAD	0.38242	191	sgCAD	sgCAD:GLI1	1.27253e-67
STA5A_1808#STAT/2:STAT:171:0	sgKLF1	0.382281	192	sgKLF1	sgKLF1:STA5A	9.57641e-85
TAL1_1835#GATA:C2H2:242:0	sgCTCF	0.382006	193	sgCTCF	sgCTCF:TAL1	0
BC11A_98#IRF/2:IRF:106:1	sgKLF1	0.382003	194	sgKLF1	sgKLF1:BC11A	1
ZN667_2136#ZNF667:C2H2:141:1	sgCAD	0.381235	195	sgCAD	sgCAD:ZN667	2.89978e-07
ZN134_2095#ZNF134:C2H2:135:1	sgGATA1	0.381088	196	sgGATA1	sgGATA1:ZN134	0.117297
SOX10_1671#SOX/6:HMG:190:1	sgGATA1	0.380751	197	sgGATA1	sgGATA1:SOX10	0.320164
SMAD3_1649#SMAD:SMAD:129:1	sgRPL9	0.380169	198	sgRPL9	sgRPL9:SMAD3	5.99444e-130
HAND1_666#HAND1:bHLH:148:1	sgCDC5L	0.377777	199	sgCDC5L	sgCDC5L:HAND1	9.14938e-48
PRD16_1470#PRDM16:C2H2:176:1	sgCAD	0.377644	200	sgCAD	sgCAD:PRD16	7.96106e-148
NFIA_1165#NFI/3:NFI:128:1	sgCDC5L	0.377022	201	sgCDC5L	sgCDC5L:NFIA	1.66657e-31
TEAD3_1908#TEAD:TEA:166:0	sgKLF1	0.375216	202	sgKLF1	sgKLF1:TEAD3	9.41456e-12
TBX21_1867#TBX/3:TBX:72:0	sgRPL9	0.374654	203	sgRPL9	sgRPL9:TBX21	0.0753261
ZN121_2094#ZFN121:C2H2:244:1	sgKLF1	0.373542	204	sgKLF1	sgKLF1:ZN121	1.18666e-192
ZN554_2132#ZNF554:C2H2:142:1	sgNFE2	0.371956	205	sgNFE2	sgNFE2:ZN554	3.78266e-17
SMAD2_1646#SMAD:SMAD:147:0	sgCAD	0.371828	206	sgCAD	sgCAD:SMAD2	1.34544e-54
EWSR1-FLI1_435#EWSR1/FLI1:ETS:117:1	sgRPL9	0.371084	207	sgRPL9	sgRPL9:EWSR1-FLI1	0.928835
ZKSC1_2092#ZKSCAN1:C2H2:272:1	sgCDC5L	0.366855	208	sgCDC5L	sgCDC5L:ZKSC1	1.40371e-48
LYL1_978#Ebox/CAGATGG:bHLH:63:0	sgRPL9	0.364271	209	sgRPL9	sgRPL9:LYL1	4.08766e-82
ERR3_374#NR/7:nuclearreceptor:36:0	sgRPL9	0.363933	210	sgRPL9	sgRPL9:ERR3	1.58506e-26
REL_1537#NFKB/3:NFAT:159:1	sgGATA1	0.363905	211	sgGATA1	sgGATA1:REL	0.000329154
PAX6_1363#PAX/1:PAX:281:0	sgGATA1	0.363471	212	sgGATA1	sgGATA1:PAX6	0.00198457
HOMEZ_739#HOMEZ:HOMEZ:195:1	sgGATA1	0.362831	213	sgGATA1	sgGATA1:HOMEZ	1
MAFK_1003#MAF:bZIP:55:0	sgCDC5L	0.362805	214	sgCDC5L	sgCDC5L:MAFK	2.8343e-40
NR1D2_1246#NR/19:nuclearreceptor:48:0	sgRPL9	0.36266	215	sgRPL9	sgRPL9:NR1D2	3.86155e-110
Lhx3_956#HD/9:homeodomain:9:1	sgGATA1	0.360924	216	sgGATA1	sgGATA1:Lhx3	1
ATF4_61#CREB/ATF/3:bZIP:51:0	sgRPL9	0.359851	217	sgRPL9	sgRPL9:ATF4	0
GCR_627#NR/20:nuclearreceptor:248:0	sgKLF1	0.359461	218	sgKLF1	sgKLF1:GCR	3.29825e-15
ESR1_377#NR/17:nuclearreceptor:46:0	sgRPL9	0.359416	219	sgRPL9	sgRPL9:ESR1	1.99387e-167
DUXA_246#HD/8:homeodomain:8:0	sgGATA1	0.358927	220	sgGATA1	sgGATA1:DUXA	0.0231526
RHOXF1_1574#HD/20:homeodomain:26:0	sgCAD	0.357067	221	sgCAD	sgCAD:RHOXF1	0.0166381
FOXO1_557#FOX/7:forkhead:164:1	sgGATA1	0.356497	222	sgGATA1	sgGATA1:FOXO1	5.78935e-10
ZN449_2125#ZNF449:C2H2:271:1	sgRPL9	0.354642	223	sgRPL9	sgRPL9:ZN449	1.79311e-15
TF65_1919#NFKB/1:NFAT:160:0	sgGATA1	0.352779	224	sgGATA1	sgGATA1:TF65	1.06777e-07
NRF1_1306#NRF1:CNC-bZIP:192:0	sgGATA1	0.352723	225	sgGATA1	sgGATA1:NRF1	1.09906e-09
JUN_898#AP1/1:bZIP:54:0	sgATF3	0.349239	226	sgATF3	sgATF3:JUN	0
RFX3_1558#RFX/1:RFX:247:0	sgCAD	0.349082	227	sgCAD	sgCAD:RFX3	0.000134057
CTCF_196#CTCF:C2H2:265:0	sgCDC5L	0.348864	228	sgCDC5L	sgCDC5L:CTCF	0
GRHL2_655#GRHL:CP2:258:0	sgGATA1	0.34755	229	sgGATA1	sgGATA1:GRHL2	0.116716
JUN_898#AP1/1:bZIP:54:0	sgATF1	0.347549	230	sgATF1	sgATF1:JUN	0
ZN331_2114#ZNF331:C2H2:270:1	sgCDC5L	0.346007	231	sgCDC5L	sgCDC5L:ZN331	1.21864e-20
ZN331_2114#ZNF331:C2H2:270:1	sgCAD	0.345992	232	sgCAD	sgCAD:ZN331	2.95106e-20
ZN680_2137#ZNF680:C2H2:251:1	sgGATA1	0.344722	233	sgGATA1	sgGATA1:ZN680	0.188949
REST_1545#REST/NRSF:C2H2:151:0	sgRPL9	0.344235	234	sgRPL9	sgRPL9:REST	3.04051e-78
CTCF_196#CTCF:C2H2:265:0	sgCAD	0.343974	235	sgCAD	sgCAD:CTCF	0
RHOXF1_1574#HD/20:homeodomain:26:0	sgCDC5L	0.34371	236	sgCDC5L	sgCDC5L:RHOXF1	0.0132108
NFYB_1195#NFY:NFY:13:0	sgRPL9	0.341629	237	sgRPL9	sgRPL9:NFYB	0
GLI1_634#GLI:C2H2:262:1	sgCDC5L	0.341581	238	sgCDC5L	sgCDC5L:GLI1	2.87329e-79
IRF7_865#IRF/4:IRF:196:1	sgRPL9	0.34139	239	sgRPL9	sgRPL9:IRF7	0.0365212
SMAD3_1649#SMAD:SMAD:129:1	sgGATA1	0.340556	240	sgGATA1	sgGATA1:SMAD3	4.61908e-114
JUN_898#AP1/1:bZIP:54:0	sgZBTB11	0.340323	241	sgZBTB11	sgZBTB11:JUN	0
EBF1_283#EBF1:EBF:174:0	sgCAD	0.337788	242	sgCAD	sgCAD:EBF1	1.24869e-52
HLTF_706#HLTF:not_classified:185:1	sgCDC5L	0.337454	243	sgCDC5L	sgCDC5L:HLTF	0.347827
RFX2_1554#RFX/2:RFX:245:1	sgCDC5L	0.336956	244	sgCDC5L	sgCDC5L:RFX2	0.440265
Mecom_1014#EVI1/MECOM:C2H2:241:0	sgCDC5L	0.334279	245	sgCDC5L	sgCDC5L:Mecom	1.05531e-05
ZNF384_2154#ZNF384/2:C2H2:194:1	sgKLF1	0.334274	246	sgKLF1	sgKLF1:ZNF384	6.84135e-71
IRF7_865#IRF/4:IRF:196:1	sgGATA1	0.333133	247	sgGATA1	sgGATA1:IRF7	0.0374728
ELF5_320#ETS/1:ETS:98:0	sgKLF1	0.332471	248	sgKLF1	sgKLF1:ELF5	4.82344e-32
GMEB2_646#GMEB2/2:SAND:277:1	sgGATA1	0.332365	249	sgGATA1	sgGATA1:GMEB2	1
IRF9_875#IRF/1:IRF:104:0	sgCDC5L	0.330951	250	sgCDC5L	sgCDC5L:IRF9	0.688843
ZNF354C_2153#ZNF53:C2H2:221:1	sgCAD	0.33036	251	sgCAD	sgCAD:ZNF354C	4.01722e-08
SMAD2_1646#SMAD:SMAD:147:0	sgRPL9	0.329475	252	sgRPL9	sgRPL9:SMAD2	1.05004e-52
ITF2_888#Ebox/CACCTG:bHLH:68:0	sgRPL9	0.329169	253	sgRPL9	sgRPL9:ITF2	5.91658e-187
NFIB_1171#NFI/1:NFI:189:0	sgKLF1	0.328682	254	sgKLF1	sgKLF1:NFIB	1.5225e-31
SMAD2_1647#ZNF335:C2H2:153:1	sgGATA1	0.32855	255	sgGATA1	sgGATA1:SMAD2	2.22165e-54
Lhx3_956#HD/9:homeodomain:9:1	sgCDC5L	0.327557	256	sgCDC5L	sgCDC5L:Lhx3	1
TAL1_1835#GATA:C2H2:242:0	sgNRF1	0.326983	257	sgNRF1	sgNRF1:TAL1	0
VENTX_2024#HD/3:homeodomain:3:1	sgRPL9	0.326506	258	sgRPL9	sgRPL9:VENTX	0.705007
NFIA_1165#NFI/3:NFI:128:1	sgARID2	0.32582	259	sgARID2	sgARID2:NFIA	8.50231e-32
ZN708_2138#ZNF708:C2H2:136:1	sgCAD	0.325506	260	sgCAD	sgCAD:ZN708	8.69168e-17
MYBL2_1107#MYB/3:MYB:255:0	sgCAD	0.325192	261	sgCAD	sgCAD:MYBL2	1
VENTX_2024#HD/3:homeodomain:3:1	sgGATA1	0.325047	262	sgGATA1	sgGATA1:VENTX	0.561098
IRF9_875#IRF/1:IRF:104:0	sgRPL9	0.324933	263	sgRPL9	sgRPL9:IRF9	0.426366
MZF1_1126#MFZ1:C2H2:199:1	sgKLF1	0.324773	264	sgKLF1	sgKLF1:MZF1	5.43448e-31
MZF1_1125#REL-halfsite:NFAT:162:1	sgRPL9	0.32477	265	sgRPL9	sgRPL9:MZF1	4.82654e-34
LYL1_978#Ebox/CAGATGG:bHLH:63:0	sgKLF1	0.324726	266	sgKLF1	sgKLF1:LYL1	7.70708e-74
TAL1_1835#GATA:C2H2:242:0	sgBCLAF1	0.324231	267	sgBCLAF1	sgBCLAF1:TAL1	0
Rarb_1518#NR/12:nuclearreceptor:41:0	sgRPL9	0.324179	268	sgRPL9	sgRPL9:Rarb	6.01745e-25
MYBA_1097#MYB/5:MYB:252:1	sgCDC5L	0.323838	269	sgCDC5L	sgCDC5L:MYBA	0.939337
GLI1_634#GLI:C2H2:262:1	sgRPL9	0.322799	270	sgRPL9	sgRPL9:GLI1	3.13754e-75
ELF3_315#ETS/2:ETS:96:0	sgCAD	0.322783	271	sgCAD	sgCAD:ELF3	2.32578e-06
ZN329_2113#ZNF329:C2H2:260:1	sgRPL9	0.322437	272	sgRPL9	sgRPL9:ZN329	6.34213e-19
ESR1_377#NR/17:nuclearreceptor:46:0	sgCDC5L	0.322005	273	sgCDC5L	sgCDC5L:ESR1	1.75386e-170
PRDM6_1477#NFAC/2:NFAT:101:0	sgRPL9	0.321786	274	sgRPL9	sgRPL9:PRDM6	0.241572
HEN1_668#HEN1:bHLH:64:1	sgCDC5L	0.321217	275	sgCDC5L	sgCDC5L:HEN1	0.388022
BATF_92#BATF:bZIP:138:0	sgCAD	0.321187	276	sgCAD	sgCAD:BATF	4.59833e-182
ZN768_2139#ZNF768:C2H2:137:1	sgCAD	0.320957	277	sgCAD	sgCAD:ZN768	8.62101e-52
FEZF1_440#FEZF1:C2H2:122:1	sgGATA1	0.320886	278	sgGATA1	sgGATA1:FEZF1	1
RFX6_1571#RFX/3:RFX:246:0	sgCDC5L	0.320555	279	sgCDC5L	sgCDC5L:RFX6	0.416842
NFIA_1166#NFI/2:NFI:188:1	sgGATA1	0.318667	280	sgGATA1	sgGATA1:NFIA	1.80503e-32
ZNF143_2143#ZNF143:C2H2:172:0	sgGATA1	0.316174	281	sgGATA1	sgGATA1:ZNF143	0.546833
ZN134_2095#ZNF134:C2H2:135:1	sgCAD	0.315788	282	sgCAD	sgCAD:ZN134	0.188053
CTCF_196#CTCF:C2H2:265:0	sgRPL9	0.315205	283	sgRPL9	sgRPL9:CTCF	0
PAX5_1356#PAX/2:PAX:282:1	sgCDC5L	0.314961	284	sgCDC5L	sgCDC5L:PAX5	9.89643e-72
Twist2_1997#Ebox/CATATG:bHLH:62:0	sgCAD	0.314015	285	sgCAD	sgCAD:Twist2	1.2207e-13
THAP1_1982#THAP1:not_classified:132:1	sgRPL9	0.313926	286	sgRPL9	sgRPL9:THAP1	2.13977e-38
ATF4_61#CREB/ATF/3:bZIP:51:0	sgNRF1	0.313864	287	sgNRF1	sgNRF1:ATF4	0
ZN528_2129#ZNF528:C2H2:119:1	sgKLF1	0.312834	288	sgKLF1	sgKLF1:ZN528	0.139906
HAND1_666#HAND1:bHLH:148:1	sgCAD	0.312747	289	sgCAD	sgCAD:HAND1	1.69065e-48
ZNF41_2155#ZNF41:C2H2:124:1	sgGATA1	0.312459	290	sgGATA1	sgGATA1:ZNF41	0.00202939
CTCF_196#CTCF:C2H2:265:0	sgZNF280A	0.312288	291	sgZNF280A	sgZNF280A:CTCF	0
ZN436_2124#ZNF436:C2H2:118:1	sgKLF1	0.311781	292	sgKLF1	sgKLF1:ZN436	3.5888e-11
ATF4_61#CREB/ATF/3:bZIP:51:0	sgGTF2B	0.308878	293	sgGTF2B	sgGTF2B:ATF4	0
ZN708_2138#ZNF708:C2H2:136:1	sgKLF1	0.308877	294	sgKLF1	sgKLF1:ZN708	5.79028e-18
BATF_92#BATF:bZIP:138:0	sgMAX	0.308757	295	sgMAX	sgMAX:BATF	1.68379e-167
NR1D2_1246#NR/19:nuclearreceptor:48:0	sgNRF1	0.307859	296	sgNRF1	sgNRF1:NR1D2	6.17796e-109
AP2A_20#TFAP2/1:TFAP:264:1	sgGATA1	0.306449	297	sgGATA1	sgGATA1:AP2A	1.89313e-85
SMAD2_1647#ZNF335:C2H2:153:1	sgGTF2B	0.304133	298	sgGTF2B	sgGTF2B:SMAD2	8.71331e-56
Z324A_2045#ZNF324:C2H2:115:1	sgRPL9	0.303918	299	sgRPL9	sgRPL9:Z324A	4.15089e-11
LIN54_972#LIN54:CXC:224:1	sgCDC5L	0.302696	300	sgCDC5L	sgCDC5L:LIN54	1
FOSL2+JUN_474#CREB/ATF/1:bZIP:49:0	sgRPL9	0.302663	301	sgRPL9	sgRPL9:FOSL2+JUN	1.06605e-12
NR1D2_1246#NR/19:nuclearreceptor:48:0	sgCAD	0.301334	302	sgCAD	sgCAD:NR1D2	1.154e-110
ZNF524_2161#ZNF524:C2H2:213:0	sgKLF1	0.301155	303	sgKLF1	sgKLF1:ZNF524	1.24758e-38
Znf423_2158#ZNF423:C2H2:177:1	sgCAD	0.300717	304	sgCAD	sgCAD:Znf423	3.3208e-35
YY1_2040#YY1:C2H2:145:0	sgRPL9	0.300663	305	sgRPL9	sgRPL9:YY1	4.3106e-71
STA5A_1808#STAT/2:STAT:171:0	sgNRF1	0.298397	306	sgNRF1	sgNRF1:STA5A	5.86884e-72
POU4F2_1447#POU/2:POU:82:0	sgCDC5L	0.297872	307	sgCDC5L	sgCDC5L:POU4F2	0.782337
ZN329_2113#ZNF329:C2H2:260:1	sgCDC5L	0.297112	308	sgCDC5L	sgCDC5L:ZN329	1.23169e-21
SIX2_1643#SIX/1:SIX:180:0	sgGATA1	0.297055	309	sgGATA1	sgGATA1:SIX2	0.000181569
MZF1_1126#MFZ1:C2H2:199:1	sgGATA1	0.297025	310	sgGATA1	sgGATA1:MZF1	3.32653e-33
TAL1_1835#GATA:C2H2:242:0	sgMYC	0.295824	311	sgMYC	sgMYC:TAL1	0
ZN121_2094#ZFN121:C2H2:244:1	sgNRF1	0.295731	312	sgNRF1	sgNRF1:ZN121	7.22297e-208
TAL1_1835#GATA:C2H2:242:0	sgGTF2B	0.295597	313	sgGTF2B	sgGTF2B:TAL1	0
ERR3_374#NR/7:nuclearreceptor:36:0	sgCDC5L	0.293871	314	sgCDC5L	sgCDC5L:ERR3	5.37697e-32
ZN436_2124#ZNF436:C2H2:118:1	sgRPL9	0.293538	315	sgRPL9	sgRPL9:ZN436	8.96334e-13
BCL6B_103#BCL6/1:C2H2:169:0	sgCTCF	0.293249	316	sgCTCF	sgCTCF:BCL6B	1
ZN436_2124#ZNF436:C2H2:118:1	sgCDC5L	0.292812	317	sgCDC5L	sgCDC5L:ZN436	1.11089e-13
PRDM6_1477#NFAC/2:NFAT:101:0	sgCAD	0.29186	318	sgCAD	sgCAD:PRDM6	0.629008
MYBL1_1102#MYB/2:MYB:254:1	sgGATA1	0.291213	319	sgGATA1	sgGATA1:MYBL1	1
MYBL1_1101#MYB/4:MYB:256:1	sgGATA1	0.291001	320	sgGATA1	sgGATA1:MYBL1	1
HNF1A_718#HD/10:homeodomain:10:0	sgCDC5L	0.289889	321	sgCDC5L	sgCDC5L:HNF1A	0.409158
BACH2_74#AP1/2:bZIP:53:0	sgCAD	0.289807	322	sgCAD	sgCAD:BACH2	0
BACH2_74#AP1/2:bZIP:53:0	sgARID2	0.289783	323	sgARID2	sgARID2:BACH2	0
Tp53_1989#P53-like/3:P53L:234:1	sgCAD	0.289519	324	sgCAD	sgCAD:Tp53	9.58568e-26
Arid3a_32#HD/18:homeodomain:24:1	sgCDC5L	0.289477	325	sgCDC5L	sgCDC5L:Arid3a	1
NFYB_1195#NFY:NFY:13:0	sgNFYB	0.289461	326	sgNFYB	sgNFYB:NFYB	7.598117383723e-312
CEBPG_152#CCAAT/CEBP:bZIP:52:0	sgGTF2B	0.288923	327	sgGTF2B	sgGTF2B:CEBPG	1.56984e-05
ZN667_2136#ZNF667:C2H2:141:1	sgCDC5L	0.28817	328	sgCDC5L	sgCDC5L:ZN667	1.06187e-08
RXRB_1616#NR/16:nuclearreceptor:45:0	sgKLF1	0.287712	329	sgKLF1	sgKLF1:RXRB	1.06964e-50
Ddit3+Cebpa_218#DDIT3+CEBPA:bZIP:215:1	sgKLF1	0.287701	330	sgKLF1	sgKLF1:Ddit3+Cebpa	1.52045e-24
PRD16_1470#PRDM16:C2H2:176:1	sgGABPA	0.287342	331	sgGABPA	sgGABPA:PRD16	6.50406e-164
BACH2_74#AP1/2:bZIP:53:0	sgTFDP1	0.287241	332	sgTFDP1	sgTFDP1:BACH2	0
FOXK1_542#FOX/8:forkhead:203:0	sgGATA1	0.287073	333	sgGATA1	sgGATA1:FOXK1	0.00702107
TEAD3_1908#TEAD:TEA:166:0	sgCAD	0.286467	334	sgCAD	sgCAD:TEAD3	4.6165e-11
TAF1_1833#GC-tract:C2H2:113:0	sgCAD	0.286386	335	sgCAD	sgCAD:TAF1	1
CEBPG_152#CCAAT/CEBP:bZIP:52:0	sgCEBPB	0.286291	336	sgCEBPB	sgCEBPB:CEBPG	2.53405e-06
STA5A_1808#STAT/2:STAT:171:0	sgHSPA5	0.283449	337	sgHSPA5	sgHSPA5:STA5A	4.41403e-68
ZN708_2138#ZNF708:C2H2:136:1	sgCDC5L	0.282849	338	sgCDC5L	sgCDC5L:ZN708	3.05646e-16
STA5A_1808#STAT/2:STAT:171:0	sgZBTB11	0.282817	339	sgZBTB11	sgZBTB11:STA5A	7.8597e-73
ZN257_2102#ZNF257:C2H2:75:1	sgGATA1	0.281724	340	sgGATA1	sgGATA1:ZN257	0.565137
SOX9_1739#SOX/7:HMG:191:1	sgRPL9	0.280357	341	sgRPL9	sgRPL9:SOX9	1
Bcl6_100#BCL6/2:C2H2:170:0	sgCAD	0.280135	342	sgCAD	sgCAD:Bcl6	7.16947e-07
ZN384_2120#ZNF384/1:C2H2:193:1	sgRPL9	0.279322	343	sgRPL9	sgRPL9:ZN384	0.0961818
VDR_2018#NR/15:nuclearreceptor:44:0	sgCAD	0.279237	344	sgCAD	sgCAD:VDR	8.6335e-36
GFI1B_633#GFI:C2H2:181:0	sgKLF1	0.278792	345	sgKLF1	sgKLF1:GFI1B	1.42556e-10
BACH2_74#AP1/2:bZIP:53:0	sgATF1	0.278648	346	sgATF1	sgATF1:BACH2	0
NR4A2_1295#NR/9:nuclearreceptor:38:1	sgCAD	0.277722	347	sgCAD	sgCAD:NR4A2	1
ZN320_2110#ZNF320:C2H2:269:1	sgCDC5L	0.277357	348	sgCDC5L	sgCDC5L:ZN320	2.17157e-24
MZF1_1124#MZF1:C2H2:114:1	sgGATA1	0.276914	349	sgGATA1	sgGATA1:MZF1	3.32653e-33
PRDM9_1478#PRDM9:C2H2:131:1	sgCAD	0.276773	350	sgCAD	sgCAD:PRDM9	2.33962e-14
RARA_1501#NR/11:nuclearreceptor:40:0	sgRPL9	0.276572	351	sgRPL9	sgRPL9:RARA	1.35407e-103
ZN549_2131#ZNF549:C2H2:134:1	sgGATA1	0.276345	352	sgGATA1	sgGATA1:ZN549	1.94857e-11
TBX20_1864#TBX/4:TBX:73:0	sgGATA1	0.276032	353	sgGATA1	sgGATA1:TBX20	1.34071e-12
FOXO1_557#FOX/7:forkhead:164:1	sgRPL9	0.275871	354	sgRPL9	sgRPL9:FOXO1	3.22379e-10
LYL1_978#Ebox/CAGATGG:bHLH:63:0	sgGATA1	0.275726	355	sgGATA1	sgGATA1:LYL1	1.55096e-69
MYBL1_1102#MYB/2:MYB:254:1	sgRPL9	0.27527	356	sgRPL9	sgRPL9:MYBL1	1
PRDM5_1476#PRDM5:C2H2:116:1	sgGATA1	0.275204	357	sgGATA1	sgGATA1:PRDM5	6.94797e-11
AP2A_20#TFAP2/1:TFAP:264:1	sgRPL9	0.275015	358	sgRPL9	sgRPL9:AP2A	8.65595e-89
HSF1_806#HSF:HSF:249:0	sgKLF1	0.275001	359	sgKLF1	sgKLF1:HSF1	0.533525
IRF7_865#IRF/4:IRF:196:1	sgCAD	0.274405	360	sgCAD	sgCAD:IRF7	0.0816448
TAL1_1835#GATA:C2H2:242:0	sgZBTB11	0.274401	361	sgZBTB11	sgZBTB11:TAL1	0
CUX2_210#CUX/4:CUT:17:1	sgRPL9	0.273932	362	sgRPL9	sgRPL9:CUX2	0.22447
MEOX2_1050#HD/11:homeodomain:11:1	sgRPL9	0.27339	363	sgRPL9	sgRPL9:MEOX2	0.860434
VDR_2018#NR/15:nuclearreceptor:44:0	sgCDC5L	0.27299	364	sgCDC5L	sgCDC5L:VDR	5.66742e-34
PRD16_1470#PRDM16:C2H2:176:1	sgZNF407	0.272553	365	sgZNF407	sgZNF407:PRD16	1.40375e-146
NR4A2_1295#NR/9:nuclearreceptor:38:1	sgCDC5L	0.272463	366	sgCDC5L	sgCDC5L:NR4A2	1
ZN490_2127#ZNF490:C2H2:220:1	sgGATA1	0.272142	367	sgGATA1	sgGATA1:ZN490	0.00139971
NR2E3_1269#NR/2:nuclearreceptor:31:1	sgGATA1	0.271687	368	sgGATA1	sgGATA1:NR2E3	0.00237501
ERR3_374#NR/7:nuclearreceptor:36:0	sgKLF1	0.27114	369	sgKLF1	sgKLF1:ERR3	5.4576e-27
ERR3_374#NR/7:nuclearreceptor:36:0	sgCAD	0.270994	370	sgCAD	sgCAD:ERR3	3.50457e-28
YY1_2040#YY1:C2H2:145:0	sgGABPA	0.270797	371	sgGABPA	sgGABPA:YY1	2.07787e-62
NFYB_1195#NFY:NFY:13:0	sgARID3A	0.270742	372	sgARID3A	sgARID3A:NFYB	0
FOXJ2_526#FOX/3:forkhead:78:0	sgCDC5L	0.270504	373	sgCDC5L	sgCDC5L:FOXJ2	0.114627
REST_1545#REST/NRSF:C2H2:151:0	sgCDC5L	0.269442	374	sgCDC5L	sgCDC5L:REST	9.23271e-77
ZN329_2113#ZNF329:C2H2:260:1	sgGATA1	0.268907	375	sgGATA1	sgGATA1:ZN329	2.92705e-17
RARA_1501#NR/11:nuclearreceptor:40:0	sgKLF1	0.268719	376	sgKLF1	sgKLF1:RARA	3.60526e-105
AP2A_20#TFAP2/1:TFAP:264:1	sgZNF407	0.268676	377	sgZNF407	sgZNF407:AP2A	1.44401e-84
TBX21_1867#TBX/3:TBX:72:0	sgCDC5L	0.26816	378	sgCDC5L	sgCDC5L:TBX21	0.300708
ATF4_61#CREB/ATF/3:bZIP:51:0	sgNFE2	0.268092	379	sgNFE2	sgNFE2:ATF4	1.70414e-304
NR2E3_1269#NR/2:nuclearreceptor:31:1	sgKLF1	0.268047	380	sgKLF1	sgKLF1:NR2E3	0.00250481
BATF_92#BATF:bZIP:138:0	sgCTCF	0.267354	381	sgCTCF	sgCTCF:BATF	9.05869e-172
AP2A_20#TFAP2/1:TFAP:264:1	sgARID2	0.266467	382	sgARID2	sgARID2:AP2A	9.80622e-78
SCRT1_1631#SCRT1:C2H2:66:0	sgCAD	0.266274	383	sgCAD	sgCAD:SCRT1	5.06003e-08
ESR1_377#NR/17:nuclearreceptor:46:0	sgHSPA5	0.266172	384	sgHSPA5	sgHSPA5:ESR1	3.45101e-154
NR2C2_1262#NR/3:nuclearreceptor:32:0	sgCAD	0.265827	385	sgCAD	sgCAD:NR2C2	4.51815e-14
ZN563_2133#ZNF563:C2H2:140:1	sgCAD	0.264976	386	sgCAD	sgCAD:ZN563	7.84891e-05
NR1D2_1246#NR/19:nuclearreceptor:48:0	sgMAX	0.264618	387	sgMAX	sgMAX:NR1D2	2.38446e-105
RXRB_1616#NR/16:nuclearreceptor:45:0	sgCDC5L	0.264514	388	sgCDC5L	sgCDC5L:RXRB	2.47405e-52
TAL1_1835#GATA:C2H2:242:0	sgNFE2	0.263408	389	sgNFE2	sgNFE2:TAL1	0
ZN320_2110#ZNF320:C2H2:269:1	sgCAD	0.263181	390	sgCAD	sgCAD:ZN320	4.71763e-26
HOMEZ_739#HOMEZ:HOMEZ:195:1	sgRPL9	0.262998	391	sgRPL9	sgRPL9:HOMEZ	1
ASCL2_48#Ebox/CAGCTG:bHLH:65:0	sgRPL9	0.262928	392	sgRPL9	sgRPL9:ASCL2	8.53065e-174
KLF8_938#KLF/SP/3:C2H2:285:1	sgKLF1	0.262341	393	sgKLF1	sgKLF1:KLF8	1.41049e-11
HEN1_668#HEN1:bHLH:64:1	sgCAD	0.261684	394	sgCAD	sgCAD:HEN1	0.0109437
HIC1_685#HIC/2:C2H2:243:1	sgCAD	0.260373	395	sgCAD	sgCAD:HIC1	3.89245e-16
ZN528_2129#ZNF528:C2H2:119:1	sgCDC5L	0.260311	396	sgCDC5L	sgCDC5L:ZN528	0.116515
ATF4_61#CREB/ATF/3:bZIP:51:0	sgCEBPB	0.259093	397	sgCEBPB	sgCEBPB:ATF4	0
GFI1B_633#GFI:C2H2:181:0	sgPBX2	0.25905	398	sgPBX2	sgPBX2:GFI1B	1.81961e-09
CDX1_129#HD/13:homeodomain:18:1	sgGATA1	0.258895	399	sgGATA1	sgGATA1:CDX1	1
TAF1_1833#GC-tract:C2H2:113:0	sgCDC5L	0.258737	400	sgCDC5L	sgCDC5L:TAF1	1
SUH_1830#RBPJ:not_classified:165:0	sgGATA1	0.258353	401	sgGATA1	sgGATA1:SUH	0.723299
HES5_672#Ebox/CACGTG/1:bHLH:58:0	sgGATA1	0.257542	402	sgGATA1	sgGATA1:HES5	7.09356e-09
Arid5a_34#ARI5A:ARID:88:1	sgRPL9	0.257145	403	sgRPL9	sgRPL9:Arid5a	0.0967834
ELF3_315#ETS/2:ETS:96:0	sgZBTB11	0.256172	404	sgZBTB11	sgZBTB11:ELF3	6.46345e-06
RFX3_1558#RFX/1:RFX:247:0	sgCDC5L	0.254956	405	sgCDC5L	sgCDC5L:RFX3	6.00894e-05
JUN_898#AP1/1:bZIP:54:0	sgGABPA	0.254886	406	sgGABPA	sgGABPA:JUN	0
Pax2_1349#PAX-halfsite:PAX:283:1	sgNFE2	0.254524	407	sgNFE2	sgNFE2:Pax2	1
RXRB_1616#NR/16:nuclearreceptor:45:0	sgCAD	0.254131	408	sgCAD	sgCAD:RXRB	4.73915e-46
SUH_1830#RBPJ:not_classified:165:0	sgCDC5L	0.253936	409	sgCDC5L	sgCDC5L:SUH	1
Hic1_688#HIC/1:C2H2:187:0	sgCAD	0.253446	410	sgCAD	sgCAD:Hic1	5.03116e-118
PAX5_1356#PAX/2:PAX:282:1	sgGATA1	0.253019	411	sgGATA1	sgGATA1:PAX5	6.51084e-72
PRDM5_1476#PRDM5:C2H2:116:1	sgRPL9	0.25299	412	sgRPL9	sgRPL9:PRDM5	1.07874e-12
ITF2_888#Ebox/CACCTG:bHLH:68:0	sgARID2	0.252486	413	sgARID2	sgARID2:ITF2	3.32224e-199
CTCF_196#CTCF:C2H2:265:0	sgARID2	0.252248	414	sgARID2	sgARID2:CTCF	0
SUH_1830#RBPJ:not_classified:165:0	sgHSPA5	0.251962	415	sgHSPA5	sgHSPA5:SUH	1
SMAD2_1647#ZNF335:C2H2:153:1	sgKLF1	0.251649	416	sgKLF1	sgKLF1:SMAD2	2.50794e-56
ZN554_2132#ZNF554:C2H2:142:1	sgKLF1	0.25123	417	sgKLF1	sgKLF1:ZN554	6.46997e-18
SMCA1_1656#SMARCA1:MYB/SANT:250:1	sgGATA1	0.251102	418	sgGATA1	sgGATA1:SMCA1	1
SMAD2_1647#ZNF335:C2H2:153:1	sgZNF407	0.250725	419	sgZNF407	sgZNF407:SMAD2	4.72734e-56
Tp53_1989#P53-like/3:P53L:234:1	sgRPL9	0.250476	420	sgRPL9	sgRPL9:Tp53	2.5759e-29
ZNF384_2154#ZNF384/2:C2H2:194:1	sgGABPA	0.250121	421	sgGABPA	sgGABPA:ZNF384	5.191e-74
INSM1_843#INSM1:C2H2:266:1	sgGATA1	0.249815	422	sgGATA1	sgGATA1:INSM1	0.264598
FEZF1_440#FEZF1:C2H2:122:1	sgRPL9	0.249798	423	sgRPL9	sgRPL9:FEZF1	1
NFYB_1195#NFY:NFY:13:0	sgFOSL1	0.24979	424	sgFOSL1	sgFOSL1:NFYB	8.18763618374e-313
NFIA_1165#NFI/3:NFI:128:1	sgARID3A	0.249758	425	sgARID3A	sgARID3A:NFIA	1.15545e-31
ZKSC1_2092#ZKSCAN1:C2H2:272:1	sgGABPA	0.248957	426	sgGABPA	sgGABPA:ZKSC1	2.77176e-47
NR2F1_1274#NR/13:nuclearreceptor:42:1	sgNRF1	0.248732	427	sgNRF1	sgNRF1:NR2F1	1.64953e-46
Hic1_688#HIC/1:C2H2:187:0	sgGATA1	0.248643	428	sgGATA1	sgGATA1:Hic1	1.98534e-116
HLTF_706#HLTF:not_classified:185:1	sgKLF1	0.248501	429	sgKLF1	sgKLF1:HLTF	0.111904
HXA1_821#HD/15:homeodomain:20:1	sgHINFP	0.2485	430	sgHINFP	sgHINFP:HXA1	1.12511e-20
PBX2_1373#HD/12:homeodomain:12:0	sgMYC	0.248246	431	sgMYC	sgMYC:PBX2	0.00690494
JUN_898#AP1/1:bZIP:54:0	sgCUX1	0.248194	432	sgCUX1	sgCUX1:JUN	0
ZFP82_2075#ZNF354:C2H2:121:0	sgCAD	0.24801	433	sgCAD	sgCAD:ZFP82	1
Klf1_915#KLF/SP/1:C2H2:112:0	sgRPL9	0.247842	434	sgRPL9	sgRPL9:Klf1	0.00221535
ZN320_2110#ZNF320:C2H2:269:1	sgKLF1	0.247338	435	sgKLF1	sgKLF1:ZN320	2.27944e-28
GLI1_634#GLI:C2H2:262:1	sgHINFP	0.247235	436	sgHINFP	sgHINFP:GLI1	1.18124e-70
HXA9_827#HD/14:homeodomain:19:0	sgRPL9	0.247003	437	sgRPL9	sgRPL9:HXA9	0.00152535
SMAD2_1647#ZNF335:C2H2:153:1	sgATF3	0.246848	438	sgATF3	sgATF3:SMAD2	3.60508e-54
RHOXF1_1574#HD/20:homeodomain:26:0	sgKLF1	0.246279	439	sgKLF1	sgKLF1:RHOXF1	0.0104058
ZN563_2133#ZNF563:C2H2:140:1	sgGATA1	0.245927	440	sgGATA1	sgGATA1:ZN563	8.80214e-06
PBX2_1372#HD/16:homeodomain:21:0	sgRPL9	0.245725	441	sgRPL9	sgRPL9:PBX2	0.000239032
BATF_92#BATF:bZIP:138:0	sgGABPA	0.245564	442	sgGABPA	sgGABPA:BATF	3.22019e-180
JUN_898#AP1/1:bZIP:54:0	sgMYC	0.245544	443	sgMYC	sgMYC:JUN	0
NR1H2+RXRA_1247#NR/1:nuclearreceptor:30:0	sgCDC5L	0.245437	444	sgCDC5L	sgCDC5L:NR1H2+RXRA	0.0980024
Smad4_1654#SMAD:MAD:207:0	sgCAD	0.245312	445	sgCAD	sgCAD:Smad4	1.15884e-06
BACH2_74#AP1/2:bZIP:53:0	sgKLF1	0.245271	446	sgKLF1	sgKLF1:BACH2	0
NR2F1_1274#NR/13:nuclearreceptor:42:1	sgCAD	0.245064	447	sgCAD	sgCAD:NR2F1	3.00654e-50
ZNF524_2161#ZNF524:C2H2:213:0	sgRPL9	0.24477	448	sgRPL9	sgRPL9:ZNF524	1.84274e-43
EWSR1-FLI1_435#EWSR1/FLI1:ETS:117:1	sgGATA1	0.244096	449	sgGATA1	sgGATA1:EWSR1-FLI1	0.850033
CUX1_202#CUX/2:CUT:16:1	sgCDC5L	0.243746	450	sgCDC5L	sgCDC5L:CUX1	0.0010275
NR2F1_1274#NR/13:nuclearreceptor:42:1	sgKLF1	0.243483	451	sgKLF1	sgKLF1:NR2F1	2.96816e-49
ZFP28_2069#ZNF28:C2H2:107:1	sgCAD	0.243465	452	sgCAD	sgCAD:ZFP28	0.135805
ESR1_377#NR/17:nuclearreceptor:46:0	sgARID2	0.242771	453	sgARID2	sgARID2:ESR1	8.91943e-165
NR4A2_1295#NR/9:nuclearreceptor:38:1	sgTHAP1	0.242564	454	sgTHAP1	sgTHAP1:NR4A2	1
IRF5_860#IRF/3:IRF:103:1	sgRPL9	0.242183	455	sgRPL9	sgRPL9:IRF5	1
RARA_1501#NR/11:nuclearreceptor:40:0	sgNRF1	0.241576	456	sgNRF1	sgNRF1:RARA	3.1048e-115
SPDEF_1770#SPDEF/1:ETS:211:0	sgYY1	0.241562	457	sgYY1	sgYY1:SPDEF	1
ZN680_2137#ZNF680:C2H2:251:1	sgCAD	0.240702	458	sgCAD	sgCAD:ZN680	0.0943147
BACH2_74#AP1/2:bZIP:53:0	sgHSPA5	0.240674	459	sgHSPA5	sgHSPA5:BACH2	0
RXRB_1616#NR/16:nuclearreceptor:45:0	sgNFE2	0.240613	460	sgNFE2	sgNFE2:RXRB	4.08154e-45
ATF4_61#CREB/ATF/3:bZIP:51:0	sgTHAP1	0.24059	461	sgTHAP1	sgTHAP1:ATF4	1.8357932879015e-311
P53_1340#P53-like/1:P53L:257:1	sgCAD	0.240517	462	sgCAD	sgCAD:P53	1.21401e-24
POU4F2_1447#POU/2:POU:82:0	sgRPL9	0.240331	463	sgRPL9	sgRPL9:POU4F2	0.682009
ZN547_2130#ZNF547:C2H2:57:1	sgGATA1	0.239996	464	sgGATA1	sgGATA1:ZN547	2.12156e-09
IRF9_875#IRF/1:IRF:104:0	sgCAD	0.239771	465	sgCAD	sgCAD:IRF9	0.580467
FOXA2_482#FOX/4:forkhead:79:0	sgCTCF	0.239652	466	sgCTCF	sgCTCF:FOXA2	9.61615e-06
LIN54_972#LIN54:CXC:224:1	sgCAD	0.239215	467	sgCAD	sgCAD:LIN54	1
SRY_1804#SOX/1:HMG:89:0	sgCDC5L	0.239192	468	sgCDC5L	sgCDC5L:SRY	1
ZN680_2137#ZNF680:C2H2:251:1	sgRPL9	0.238948	469	sgRPL9	sgRPL9:ZN680	0.110311
ZKSC1_2092#ZKSCAN1:C2H2:272:1	sgGATA1	0.238602	470	sgGATA1	sgGATA1:ZKSC1	1.38808e-42
Six3_1644#SIX/2:SIX:280:1	sgGATA1	0.238528	471	sgGATA1	sgGATA1:Six3	4.838e-05
ELF5_320#ETS/1:ETS:98:0	sgZBTB11	0.238285	472	sgZBTB11	sgZBTB11:ELF5	2.02462e-34
SNAI2_1661#SNAI2:C2H2:67:1	sgZBTB11	0.238066	473	sgZBTB11	sgZBTB11:SNAI2	1.56039e-301
MAFK_1003#MAF:bZIP:55:0	sgFOSL1	0.237845	474	sgFOSL1	sgFOSL1:MAFK	2.23349e-49
THAP1_1982#THAP1:not_classified:132:1	sgCAD	0.237732	475	sgCAD	sgCAD:THAP1	2.86737e-43
ZN329_2113#ZNF329:C2H2:260:1	sgCTCF	0.237221	476	sgCTCF	sgCTCF:ZN329	3.54754e-21
ZN331_2114#ZNF331:C2H2:270:1	sgRPL9	0.236235	477	sgRPL9	sgRPL9:ZN331	2.22319e-21
ONECUT1_1318#CUX/1:CUT:14:0	sgGATA1	0.236225	478	sgGATA1	sgGATA1:ONECUT1	0.107101
Znf423_2158#ZNF423:C2H2:177:1	sgCDC5L	0.236209	479	sgCDC5L	sgCDC5L:Znf423	1.55971e-32
SMAD3_1649#SMAD:SMAD:129:1	sgGABPA	0.235477	480	sgGABPA	sgGABPA:SMAD3	4.7847e-123
REL_1537#NFKB/3:NFAT:159:1	sgKLF1	0.235055	481	sgKLF1	sgKLF1:REL	0.000512508
RARA_1501#NR/11:nuclearreceptor:40:0	sgPOLR1D	0.23503	482	sgPOLR1D	sgPOLR1D:RARA	1.3409e-108
CREB3_173#CREB/ATF/2:bZIP:50:0	sgRPL9	0.234871	483	sgRPL9	sgRPL9:CREB3	0.00440165
ZN331_2114#ZNF331:C2H2:270:1	sgMAX	0.234716	484	sgMAX	sgMAX:ZN331	6.08438e-23
FOXO1_557#FOX/7:forkhead:164:1	sgCAD	0.234695	485	sgCAD	sgCAD:FOXO1	4.46672e-10
SNAI2_1661#SNAI2:C2H2:67:1	sgHINFP	0.234186	486	sgHINFP	sgHINFP:SNAI2	6.4847e-289
KAISO_912#KAISO:C2H2:155:1	sgCAD	0.234119	487	sgCAD	sgCAD:KAISO	1
SPDEF_1770#SPDEF/1:ETS:211:0	sgARID2	0.234053	488	sgARID2	sgARID2:SPDEF	0.925166
BACH2_74#AP1/2:bZIP:53:0	sgCTCF	0.233983	489	sgCTCF	sgCTCF:BACH2	0
ZN331_2114#ZNF331:C2H2:270:1	sgZNF407	0.233787	490	sgZNF407	sgZNF407:ZN331	7.01753e-21
P53_1340#P53-like/1:P53L:257:1	sgRPL9	0.233739	491	sgRPL9	sgRPL9:P53	2.15114e-25
NFYB_1195#NFY:NFY:13:0	sgCUX1	0.233559	492	sgCUX1	sgCUX1:NFYB	3.14543e-293
REST_1545#REST/NRSF:C2H2:151:0	sgGABPA	0.233102	493	sgGABPA	sgGABPA:REST	2.72694e-79
ZN528_2129#ZNF528:C2H2:119:1	sgRPL9	0.232824	494	sgRPL9	sgRPL9:ZN528	0.173917
NFIA_1165#NFI/3:NFI:128:1	sgKLF1	0.232538	495	sgKLF1	sgKLF1:NFIA	2.39532e-36
BC11A_98#IRF/2:IRF:106:1	sgCAD	0.232325	496	sgCAD	sgCAD:BC11A	1
NFIB_1171#NFI/1:NFI:189:0	sgRPL9	0.232252	497	sgRPL9	sgRPL9:NFIB	1.53372e-37
GMEB2_646#GMEB2/2:SAND:277:1	sgCAD	0.232011	498	sgCAD	sgCAD:GMEB2	1
PRD16_1470#PRDM16:C2H2:176:1	sgKLF1	0.231903	499	sgKLF1	sgKLF1:PRD16	2.25673e-149
ZKSC1_2092#ZKSCAN1:C2H2:272:1	sgKLF1	0.231383	500	sgKLF1	sgKLF1:ZKSC1	6.6391e-40
PO3F1_1411#OCT4+SOX2:POU:84:0	sgGATA1	0.231031	501	sgGATA1	sgGATA1:PO3F1	0.82714
SUH_1830#RBPJ:not_classified:165:0	sgGTF2B	0.230615	502	sgGTF2B	sgGTF2B:SUH	0.741726
E2F8_281#E2F/3:E2F:157:0	sgRPL9	0.230575	503	sgRPL9	sgRPL9:E2F8	0.944372
SMAD2_1646#SMAD:SMAD:147:0	sgCDC5L	0.23056	504	sgCDC5L	sgCDC5L:SMAD2	1.17315e-54
FOXA2_482#FOX/4:forkhead:79:0	sgMAX	0.230546	505	sgMAX	sgMAX:FOXA2	3.27106e-10
CTCF_196#CTCF:C2H2:265:0	sgNFE2	0.230418	506	sgNFE2	sgNFE2:CTCF	0
TF2L1_1918#TFCP2:CP2:259:1	sgGATA1	0.23024	507	sgGATA1	sgGATA1:TF2L1	0.00135396
PAX5_1356#PAX/2:PAX:282:1	sgRPL9	0.230007	508	sgRPL9	sgRPL9:PAX5	4.30103e-68
BACH2_74#AP1/2:bZIP:53:0	sgMYC	0.229785	509	sgMYC	sgMYC:BACH2	0
ZN554_2132#ZNF554:C2H2:142:1	sgFOSL1	0.229696	510	sgFOSL1	sgFOSL1:ZN554	9.81775e-17
NFYB_1195#NFY:NFY:13:0	sgGABPA	0.229518	511	sgGABPA	sgGABPA:NFYB	0
NRF1_1306#NRF1:CNC-bZIP:192:0	sgCAD	0.229445	512	sgCAD	sgCAD:NRF1	9.92495e-10
IRF9_875#IRF/1:IRF:104:0	sgARID2	0.229159	513	sgARID2	sgARID2:IRF9	0.41697
CUX2_210#CUX/4:CUT:17:1	sgGATA1	0.228872	514	sgGATA1	sgGATA1:CUX2	0.602233
NR4A2+RXRA_1298#NR/18:nuclearreceptor:47:0	sgGATA1	0.228602	515	sgGATA1	sgGATA1:NR4A2+RXRA	0.000636937
FOXA2_482#FOX/4:forkhead:79:0	sgKLF1	0.228559	516	sgKLF1	sgKLF1:FOXA2	3.50045e-06
RARA_1501#NR/11:nuclearreceptor:40:0	sgGATA1	0.22829	517	sgGATA1	sgGATA1:RARA	3.70822e-108
Sox5_1722#SOX/2:HMG:91:0	sgARID3A	0.228215	518	sgARID3A	sgARID3A:Sox5	1
ZN680_2137#ZNF680:C2H2:251:1	sgCDC5L	0.228153	519	sgCDC5L	sgCDC5L:ZN680	0.24733
Tp53_1989#P53-like/3:P53L:234:1	sgGATA1	0.227994	520	sgGATA1	sgGATA1:Tp53	1.88063e-26
GCR_627#NR/20:nuclearreceptor:248:0	sgCAD	0.227828	521	sgCAD	sgCAD:GCR	3.36017e-13
TAL1_1835#GATA:C2H2:242:0	sgBRF2	0.227525	522	sgBRF2	sgBRF2:TAL1	0
GCR_627#NR/20:nuclearreceptor:248:0	sgARID2	0.227482	523	sgARID2	sgARID2:GCR	2.62021e-17
SPDEF_1770#SPDEF/1:ETS:211:0	sgATF3	0.226919	524	sgATF3	sgATF3:SPDEF	1
TBX21_1868#TBX/2:TBX:71:0	sgKLF16	0.226574	525	sgKLF16	sgKLF16:TBX21	0.0630006
SREBF2_1793#SREBF1:bHLH-ZIP:74:0	sgARID2	0.226093	526	sgARID2	sgARID2:SREBF2	1.40518e-19
REL_1537#NFKB/3:NFAT:159:1	sgKLF16	0.225973	527	sgKLF16	sgKLF16:REL	0.000282781
SPDEF_1771#SPDEF/2:ETS:212:0	sgKLF1	0.225281	528	sgKLF1	sgKLF1:SPDEF	0.909901
ZNF41_2155#ZNF41:C2H2:124:1	sgRPL9	0.22494	529	sgRPL9	sgRPL9:ZNF41	0.00014921
SUH_1830#RBPJ:not_classified:165:0	sgCAD	0.224881	530	sgCAD	sgCAD:SUH	1
HIC1_685#HIC/2:C2H2:243:1	sgHSPA5	0.224807	531	sgHSPA5	sgHSPA5:HIC1	2.26818e-15
SPDEF_1771#SPDEF/2:ETS:212:0	sgCAD	0.224764	532	sgCAD	sgCAD:SPDEF	1
ITF2_888#Ebox/CACCTG:bHLH:68:0	sgZNF407	0.224573	533	sgZNF407	sgZNF407:ITF2	2.71032e-197
P53_1340#P53-like/1:P53L:257:1	sgGATA1	0.223875	534	sgGATA1	sgGATA1:P53	7.8832e-28
ZN768_2139#ZNF768:C2H2:137:1	sgGATA1	0.223568	535	sgGATA1	sgGATA1:ZN768	1.61311e-60
FOXB1_488#FOX/6:forkhead:87:1	sgCDC5L	0.223476	536	sgCDC5L	sgCDC5L:FOXB1	1
JUN_898#AP1/1:bZIP:54:0	sgHSPA5	0.223432	537	sgHSPA5	sgHSPA5:JUN	0
RUNX1_1590#RUNX/1:RUNX:179:0	sgATF1	0.223334	538	sgATF1	sgATF1:RUNX1	9.77551e-45
ERR3_374#NR/7:nuclearreceptor:36:0	sgMAX	0.223284	539	sgMAX	sgMAX:ERR3	1.72468e-28
ZN528_2129#ZNF528:C2H2:119:1	sgGATA1	0.223061	540	sgGATA1	sgGATA1:ZN528	0.0596515
PRD16_1470#PRDM16:C2H2:176:1	sgGTF2B	0.222786	541	sgGTF2B	sgGTF2B:PRD16	4.52998e-140
HMX2_711#HD/4:homeodomain:4:0	sgGATA1	0.222779	542	sgGATA1	sgGATA1:HMX2	0.524481
ZN563_2133#ZNF563:C2H2:140:1	sgKLF1	0.222688	543	sgKLF1	sgKLF1:ZN563	6.52478e-06
RXRG_1625#NR/4:nuclearreceptor:33:0	sgGATA1	0.222292	544	sgGATA1	sgGATA1:RXRG	0.000704777
ZN490_2127#ZNF490:C2H2:220:1	sgCAD	0.222284	545	sgCAD	sgCAD:ZN490	0.00930877
SNAI2_1661#SNAI2:C2H2:67:1	sgGATA1	0.221831	546	sgGATA1	sgGATA1:SNAI2	6.96924e-307
ZN549_2131#ZNF549:C2H2:134:1	sgCDC5L	0.221303	547	sgCDC5L	sgCDC5L:ZN549	5.71265e-08
LIN54_972#LIN54:CXC:224:1	sgATF3	0.221179	548	sgATF3	sgATF3:LIN54	1
PAX5_1356#PAX/2:PAX:282:1	sgCAD	0.221048	549	sgCAD	sgCAD:PAX5	1.0186e-68
Klf1_915#KLF/SP/1:C2H2:112:0	sgCDC5L	0.220608	550	sgCDC5L	sgCDC5L:Klf1	0.00144089
FOXJ2_526#FOX/3:forkhead:78:0	sgRPL9	0.220528	551	sgRPL9	sgRPL9:FOXJ2	0.0851935
ZN320_2110#ZNF320:C2H2:269:1	sgGABPA	0.220486	552	sgGABPA	sgGABPA:ZN320	1.08846e-29
SMAD3_1649#SMAD:SMAD:129:1	sgARID2	0.220475	553	sgARID2	sgARID2:SMAD3	1.23527e-115
PRDM5_1476#PRDM5:C2H2:116:1	sgGABPA	0.220317	554	sgGABPA	sgGABPA:PRDM5	8.08173e-13
ZNF740_2163#ZIC/2:C2H2:110:0	sgGABPA	0.219699	555	sgGABPA	sgGABPA:ZNF740	5.30781e-25
CUX1_202#CUX/2:CUT:16:1	sgKLF1	0.219505	556	sgKLF1	sgKLF1:CUX1	0.000528869
OZF_1339#ZNF146:C2H2:208:1	sgGATA1	0.219282	557	sgGATA1	sgGATA1:OZF	1
ZN528_2129#ZNF528:C2H2:119:1	sgMAX	0.218885	558	sgMAX	sgMAX:ZN528	0.0579868
MZF1_1125#REL-halfsite:NFAT:162:1	sgKLF1	0.218419	559	sgKLF1	sgKLF1:MZF1	5.43448e-31
STA5A_1808#STAT/2:STAT:171:0	sgCTCF	0.218349	560	sgCTCF	sgCTCF:STA5A	5.97901e-69
NFYB_1195#NFY:NFY:13:0	sgCDC5L	0.218311	561	sgCDC5L	sgCDC5L:NFYB	0
NFYB_1195#NFY:NFY:13:0	sgNRF1	0.218139	562	sgNRF1	sgNRF1:NFYB	0
E2F4_271#E2F/2:E2F:156:0	sgCAD	0.218074	563	sgCAD	sgCAD:E2F4	1.38582e-11
FOXD2_506#FOX/5:forkhead:80:0	sgNRF1	0.217666	564	sgNRF1	sgNRF1:FOXD2	0.0863116
E2F2_255#E2F/1:E2F:186:0	sgRPL9	0.217613	565	sgRPL9	sgRPL9:E2F2	0.95477
NFYB_1195#NFY:NFY:13:0	sgPOLR1D	0.217435	566	sgPOLR1D	sgPOLR1D:NFYB	0
ZN490_2127#ZNF490:C2H2:220:1	sgGTF2B	0.217427	567	sgGTF2B	sgGTF2B:ZN490	6.88581e-05
REL_1537#NFKB/3:NFAT:159:1	sgRPL9	0.2174	568	sgRPL9	sgRPL9:REL	0.000791216
NR4A2+RXRA_1298#NR/18:nuclearreceptor:47:0	sgKLF1	0.217336	569	sgKLF1	sgKLF1:NR4A2+RXRA	1.12195e-05
SNAI2_1661#SNAI2:C2H2:67:1	sgNFE2	0.21714	570	sgNFE2	sgNFE2:SNAI2	3.82941e-283
EBF1_283#EBF1:EBF:174:0	sgZNF407	0.216922	571	sgZNF407	sgZNF407:EBF1	1.50968e-65
NFIA_1166#NFI/2:NFI:188:1	sgKLF16	0.216902	572	sgKLF16	sgKLF16:NFIA	5.26502e-31
E2F8_281#E2F/3:E2F:157:0	sgGATA1	0.216842	573	sgGATA1	sgGATA1:E2F8	0.900679
ITF2_888#Ebox/CACCTG:bHLH:68:0	sgARID3A	0.216781	574	sgARID3A	sgARID3A:ITF2	1.11608e-182
SIX2_1643#SIX/1:SIX:180:0	sgARID2	0.21615	575	sgARID2	sgARID2:SIX2	0.00204178
THRB_1985#NR/5:nuclearreceptor:34:0	sgCAD	0.215978	576	sgCAD	sgCAD:THRB	0.00127975
ZN768_2139#ZNF768:C2H2:137:1	sgKLF1	0.215762	577	sgKLF1	sgKLF1:ZN768	6.49638e-51
ZNF713_2162#ZNF713:C2H2:230:1	sgCDC5L	0.215578	578	sgCDC5L	sgCDC5L:ZNF713	1
ZIC2_2083#ZIC:C2H2:273:0	sgHSPA5	0.215268	579	sgHSPA5	sgHSPA5:ZIC2	8.97818e-191
SPIB_1777#SPI:ETS:95:0	sgZBTB11	0.215252	580	sgZBTB11	sgZBTB11:SPIB	6.39627e-20
ZN134_2095#ZNF134:C2H2:135:1	sgCDC5L	0.215215	581	sgCDC5L	sgCDC5L:ZN134	0.098321
TEAD3_1908#TEAD:TEA:166:0	sgCDC5L	0.215207	582	sgCDC5L	sgCDC5L:TEAD3	4.27259e-13
FOSL2+JUN_474#CREB/ATF/1:bZIP:49:0	sgCAD	0.21508	583	sgCAD	sgCAD:FOSL2+JUN	1.73673e-14
ESR1_377#NR/17:nuclearreceptor:46:0	sgFOSL1	0.214927	584	sgFOSL1	sgFOSL1:ESR1	1.30515e-156
RUNX1_1590#RUNX/1:RUNX:179:0	sgKLF1	0.214922	585	sgKLF1	sgKLF1:RUNX1	2.46334e-53
MAFK_1003#MAF:bZIP:55:0	sgTFDP1	0.214697	586	sgTFDP1	sgTFDP1:MAFK	2.45359e-43
HMBOX1_707#HD/25:homeodomain:210:0	sgTHAP1	0.214516	587	sgTHAP1	sgTHAP1:HMBOX1	1
SUH_1830#RBPJ:not_classified:165:0	sgNRF1	0.213756	588	sgNRF1	sgNRF1:SUH	0.723681
ZN322_2112#ZNF332:C2H2:152:0	sgRPL9	0.213676	589	sgRPL9	sgRPL9:ZN322	5.4919e-16
STA5A_1808#STAT/2:STAT:171:0	sgBCLAF1	0.213565	590	sgBCLAF1	sgBCLAF1:STA5A	2.72481e-70
SMAD2_1646#SMAD:SMAD:147:0	sgHSPA5	0.213187	591	sgHSPA5	sgHSPA5:SMAD2	2.24647e-56
GCM1_621#GCM:GCM:201:0	sgNFE2	0.21311	592	sgNFE2	sgNFE2:GCM1	5.57307e-21
SMAD2_1646#SMAD:SMAD:147:0	sgARID3A	0.213052	593	sgARID3A	sgARID3A:SMAD2	5.94672e-58
ZIC2_2083#ZIC:C2H2:273:0	sgGABPA	0.212603	594	sgGABPA	sgGABPA:ZIC2	3.73092e-202
THRB_1985#NR/5:nuclearreceptor:34:0	sgTHAP1	0.212446	595	sgTHAP1	sgTHAP1:THRB	1.23243e-05
ZN418_2122#ZNF418:C2H2:126:1	sgGATA1	0.212103	596	sgGATA1	sgGATA1:ZN418	0.82714
ATF4_61#CREB/ATF/3:bZIP:51:0	sgZNF407	0.212001	597	sgZNF407	sgZNF407:ATF4	0
TF2L1_1918#TFCP2:CP2:259:1	sgKLF1	0.21198	598	sgKLF1	sgKLF1:TF2L1	0.000651985
RXRG_1625#NR/4:nuclearreceptor:33:0	sgZNF407	0.21186	599	sgZNF407	sgZNF407:RXRG	0.000784434
LYL1_978#Ebox/CAGATGG:bHLH:63:0	sgARID3A	0.211413	600	sgARID3A	sgARID3A:LYL1	1.13764e-82
Lhx3_956#HD/9:homeodomain:9:1	sgRPL9	0.211109	601	sgRPL9	sgRPL9:Lhx3	1
BACH2_74#AP1/2:bZIP:53:0	sgATF3	0.21095	602	sgATF3	sgATF3:BACH2	0
CTCF_196#CTCF:C2H2:265:0	sgKLF16	0.21076	603	sgKLF16	sgKLF16:CTCF	0
NR2C2_1262#NR/3:nuclearreceptor:32:0	sgNRF1	0.210693	604	sgNRF1	sgNRF1:NR2C2	2.29747e-12
ZN680_2137#ZNF680:C2H2:251:1	sgKLF1	0.210665	605	sgKLF1	sgKLF1:ZN680	0.121295
ZNF410_2156#ZNF410:C2H2:236:1	sgRPL9	0.21058	606	sgRPL9	sgRPL9:ZNF410	0.0581905
SNAI2_1661#SNAI2:C2H2:67:1	sgZNF407	0.210305	607	sgZNF407	sgZNF407:SNAI2	1.46282e-295
MZF1_1124#MZF1:C2H2:114:1	sgRPL9	0.209759	608	sgRPL9	sgRPL9:MZF1	4.82654e-34
SRF_1796#SRF:MADS:184:0	sgNRF1	0.209648	609	sgNRF1	sgNRF1:SRF	0.283882
ITF2_888#Ebox/CACCTG:bHLH:68:0	sgHSPA5	0.209364	610	sgHSPA5	sgHSPA5:ITF2	3.64825e-182
ZN121_2094#ZFN121:C2H2:244:1	sgGATA1	0.208644	611	sgGATA1	sgGATA1:ZN121	1.53143e-207
RARA_1501#NR/11:nuclearreceptor:40:0	sgGABPA	0.208435	612	sgGABPA	sgGABPA:RARA	1.23044e-121
GFI1B_633#GFI:C2H2:181:0	sgARID3A	0.208342	613	sgARID3A	sgARID3A:GFI1B	1.73179e-09
NR2F1_1274#NR/13:nuclearreceptor:42:1	sgMYC	0.207862	614	sgMYC	sgMYC:NR2F1	7.26494e-45
FOXJ2_526#FOX/3:forkhead:78:0	sgCAD	0.207849	615	sgCAD	sgCAD:FOXJ2	0.0389702
AP2A_20#TFAP2/1:TFAP:264:1	sgCEBPB	0.207501	616	sgCEBPB	sgCEBPB:AP2A	1.86214e-76
ZN549_2131#ZNF549:C2H2:134:1	sgRPL9	0.207192	617	sgRPL9	sgRPL9:ZN549	2.35265e-11
LHX2_954#HD/2:homeodomain:2:0	sgARID3A	0.20701	618	sgARID3A	sgARID3A:LHX2	1
RXRG_1625#NR/4:nuclearreceptor:33:0	sgBCLAF1	0.206785	619	sgBCLAF1	sgBCLAF1:RXRG	6.15856e-05
AP2A_20#TFAP2/1:TFAP:264:1	sgNFYB	0.206581	620	sgNFYB	sgNFYB:AP2A	5.54248e-80
ONECUT1_1318#CUX/1:CUT:14:0	sgCDC5L	0.206227	621	sgCDC5L	sgCDC5L:ONECUT1	0.0102311
Rarb_1518#NR/12:nuclearreceptor:41:0	sgNRF1	0.206118	622	sgNRF1	sgNRF1:Rarb	2.01985e-25
DMRTB_239#DMRT1:DM:90:0	sgMYC	0.205892	623	sgMYC	sgMYC:DMRTB	0.369499
FOXA2_482#FOX/4:forkhead:79:0	sgTHAP1	0.205738	624	sgTHAP1	sgTHAP1:FOXA2	4.88896e-06
ZN502_2128#SMARCA5:MYB/SANT:125:0	sgKLF1	0.205415	625	sgKLF1	sgKLF1:ZN502	0.750202
RARA_1501#NR/11:nuclearreceptor:40:0	sgNFE2	0.205313	626	sgNFE2	sgNFE2:RARA	3.46814e-91
NR1D2_1246#NR/19:nuclearreceptor:48:0	sgARID2	0.205138	627	sgARID2	sgARID2:NR1D2	6.00973e-129
ZN418_2122#ZNF418:C2H2:126:1	sgMYC	0.204607	628	sgMYC	sgMYC:ZN418	0.908341
Bcl6_100#BCL6/2:C2H2:170:0	sgRPL9	0.204547	629	sgRPL9	sgRPL9:Bcl6	5.06386e-08
LIN54_972#LIN54:CXC:224:1	sgZNF407	0.204479	630	sgZNF407	sgZNF407:LIN54	0.799192
ZN768_2139#ZNF768:C2H2:137:1	sgGABPA	0.204477	631	sgGABPA	sgGABPA:ZN768	2.3076e-56
ZNF306_2152#ZNF306:C2H2:229:1	sgHSPA5	0.20439	632	sgHSPA5	sgHSPA5:ZNF306	0.0738659
FOXB1_488#FOX/6:forkhead:87:1	sgRPL9	0.204054	633	sgRPL9	sgRPL9:FOXB1	1
Spz1_1784#SPZ1:bHLH-ZIP:150:1	sgCAD	0.203983	634	sgCAD	sgCAD:Spz1	0.0305947
CTCF_196#CTCF:C2H2:265:0	sgNFYB	0.203735	635	sgNFYB	sgNFYB:CTCF	0
MZF1_1125#REL-halfsite:NFAT:162:1	sgGABPA	0.203519	636	sgGABPA	sgGABPA:MZF1	2.39771e-37
HOMEZ_739#HOMEZ:HOMEZ:195:1	sgCAD	0.203349	637	sgCAD	sgCAD:HOMEZ	1
RXRG_1625#NR/4:nuclearreceptor:33:0	sgKLF1	0.203273	638	sgKLF1	sgKLF1:RXRG	0.000106469
Tp53_1989#P53-like/3:P53L:234:1	sgGTF2B	0.20301	639	sgGTF2B	sgGTF2B:Tp53	2.53929e-26
ZNF354C_2153#ZNF53:C2H2:221:1	sgRPL9	0.203002	640	sgRPL9	sgRPL9:ZNF354C	4.25756e-10
TAL1_1835#GATA:C2H2:242:0	sgRPL9	0.202801	641	sgRPL9	sgRPL9:TAL1	0
TF2L1_1918#TFCP2:CP2:259:1	sgARID3A	0.202286	642	sgARID3A	sgARID3A:TF2L1	2.98554e-06
CTCF_196#CTCF:C2H2:265:0	sgTHAP1	0.202201	643	sgTHAP1	sgTHAP1:CTCF	0
OVOL1_1336#OVOL1:C2H2:240:1	sgNRF1	0.202089	644	sgNRF1	sgNRF1:OVOL1	1
STA5A_1808#STAT/2:STAT:171:0	sgKLF16	0.201997	645	sgKLF16	sgKLF16:STA5A	1.74535e-68
PAX5_1356#PAX/2:PAX:282:1	sgNRF1	0.201983	646	sgNRF1	sgNRF1:PAX5	1.53428e-66
NR1D2_1246#NR/19:nuclearreceptor:48:0	sgHINFP	0.201811	647	sgHINFP	sgHINFP:NR1D2	1.90666e-98
TAL1_1835#GATA:C2H2:242:0	sgGABPA	0.201523	648	sgGABPA	sgGABPA:TAL1	0
LIN54_972#LIN54:CXC:224:1	sgRPL9	0.201316	649	sgRPL9	sgRPL9:LIN54	1
TFAP2C_1942#TFAP2/2:TFAP:263:0	sgRPL9	0.201161	650	sgRPL9	sgRPL9:TFAP2C	0.363371
SMAD2_1647#ZNF335:C2H2:153:1	sgNFYB	0.201094	651	sgNFYB	sgNFYB:SMAD2	4.8185e-57
FOSL2+JUN_474#CREB/ATF/1:bZIP:49:0	sgHSPA5	0.201049	652	sgHSPA5	sgHSPA5:FOSL2+JUN	6.87722e-09
TEAD3_1908#TEAD:TEA:166:0	sgRPL9	0.200997	653	sgRPL9	sgRPL9:TEAD3	1.82807e-11
RARA_1501#NR/11:nuclearreceptor:40:0	sgMYC	0.200819	654	sgMYC	sgMYC:RARA	1.38626e-100
HOMEZ_739#HOMEZ:HOMEZ:195:1	sgKLF1	0.200639	655	sgKLF1	sgKLF1:HOMEZ	1
ZN121_2094#ZFN121:C2H2:244:1	sgARID2	0.200343	656	sgARID2	sgARID2:ZN121	1.02229e-183
MYBL1_1101#MYB/4:MYB:256:1	sgCAD	0.200225	657	sgCAD	sgCAD:MYBL1	1
EBF1_283#EBF1:EBF:174:0	sgRPL9	0.200217	658	sgRPL9	sgRPL9:EBF1	2.34946e-56
JUN_898#AP1/1:bZIP:54:0	sgBCLAF1	0.200099	659	sgBCLAF1	sgBCLAF1:JUN	0
ASCL2_48#Ebox/CAGCTG:bHLH:65:0	sgHSPA5	0.200011	660	sgHSPA5	sgHSPA5:ASCL2	3.9629e-169
FOXJ2_526#FOX/3:forkhead:78:0	sgKLF1	0.199843	661	sgKLF1	sgKLF1:FOXJ2	0.011533
ZN436_2124#ZNF436:C2H2:118:1	sgCAD	0.199682	662	sgCAD	sgCAD:ZN436	1.45766e-09
CREB3L1_179#CREB3/XBP1:bZIP:61:0	sgGATA1	0.199651	663	sgGATA1	sgGATA1:CREB3L1	1
RXRB_1616#NR/16:nuclearreceptor:45:0	sgFOSL1	0.199497	664	sgFOSL1	sgFOSL1:RXRB	2.11168e-41
ZNF713_2162#ZNF713:C2H2:230:1	sgRPL9	0.199198	665	sgRPL9	sgRPL9:ZNF713	1
HLTF_706#HLTF:not_classified:185:1	sgCTCF	0.198751	666	sgCTCF	sgCTCF:HLTF	0.0428019
ZN331_2114#ZNF331:C2H2:270:1	sgARID2	0.198454	667	sgARID2	sgARID2:ZN331	2.19395e-23
BACH2_74#AP1/2:bZIP:53:0	sgCUX1	0.198427	668	sgCUX1	sgCUX1:BACH2	0
REL_1537#NFKB/3:NFAT:159:1	sgCDC5L	0.197945	669	sgCDC5L	sgCDC5L:REL	9.51693e-05
NFIB_1171#NFI/1:NFI:189:0	sgNFE2	0.197597	670	sgNFE2	sgNFE2:NFIB	8.99913e-27
SREBF2_1793#SREBF1:bHLH-ZIP:74:0	sgRPL9	0.197386	671	sgRPL9	sgRPL9:SREBF2	6.25493e-19
SIX2_1643#SIX/1:SIX:180:0	sgNRF1	0.197288	672	sgNRF1	sgNRF1:SIX2	0.00234222
CEBPG_152#CCAAT/CEBP:bZIP:52:0	sgCDC5L	0.197262	673	sgCDC5L	sgCDC5L:CEBPG	9.51693e-05
JUN_898#AP1/1:bZIP:54:0	sgARID3A	0.197066	674	sgARID3A	sgARID3A:JUN	0
SIX2_1643#SIX/1:SIX:180:0	sgKLF1	0.196878	675	sgKLF1	sgKLF1:SIX2	0.0025749
EWSR1-FLI1_435#EWSR1/FLI1:ETS:117:1	sgCDC5L	0.196688	676	sgCDC5L	sgCDC5L:EWSR1-FLI1	1
VDR_2018#NR/15:nuclearreceptor:44:0	sgFOSL1	0.196528	677	sgFOSL1	sgFOSL1:VDR	8.24579e-34
Arid3a_32#HD/18:homeodomain:24:1	sgRPL9	0.19646	678	sgRPL9	sgRPL9:Arid3a	1
Mecom_1014#EVI1/MECOM:C2H2:241:0	sgZNF407	0.196453	679	sgZNF407	sgZNF407:Mecom	1.05329e-06
ZNF384_2154#ZNF384/2:C2H2:194:1	sgATF3	0.196443	680	sgATF3	sgATF3:ZNF384	9.94105e-71
ZN708_2138#ZNF708:C2H2:136:1	sgGATA1	0.196326	681	sgGATA1	sgGATA1:ZN708	5.54996e-18
Z324A_2045#ZNF324:C2H2:115:1	sgGATA1	0.196312	682	sgGATA1	sgGATA1:Z324A	1.20075e-11
GLI1_634#GLI:C2H2:262:1	sgARID2	0.196298	683	sgARID2	sgARID2:GLI1	1.59838e-81
CDX1_129#HD/13:homeodomain:18:1	sgPBX2	0.195856	684	sgPBX2	sgPBX2:CDX1	1
HINFP1_699#HINFP1/2:C2H2:275:1	sgKLF16	0.195617	685	sgKLF16	sgKLF16:HINFP1	1
HAND1_666#HAND1:bHLH:148:1	sgGABPA	0.195547	686	sgGABPA	sgGABPA:HAND1	2.55075e-51
Mecom_1014#EVI1/MECOM:C2H2:241:0	sgMYC	0.195235	687	sgMYC	sgMYC:Mecom	1.61534e-06
BACH2_74#AP1/2:bZIP:53:0	sgBCLAF1	0.195221	688	sgBCLAF1	sgBCLAF1:BACH2	0
Znf423_2158#ZNF423:C2H2:177:1	sgZNF407	0.195104	689	sgZNF407	sgZNF407:Znf423	1.53472e-35
SMAD2_1647#ZNF335:C2H2:153:1	sgHSPA5	0.195052	690	sgHSPA5	sgHSPA5:SMAD2	2.24647e-56
ZN708_2138#ZNF708:C2H2:136:1	sgRPL9	0.194993	691	sgRPL9	sgRPL9:ZN708	5.77527e-22
ZBTB6_2059#ZBTB6:C2H2:146:1	sgCDC5L	0.1949	692	sgCDC5L	sgCDC5L:ZBTB6	1
ATF4_61#CREB/ATF/3:bZIP:51:0	sgNFYB	0.194778	693	sgNFYB	sgNFYB:ATF4	0
IRF7_865#IRF/4:IRF:196:1	sgCDC5L	0.19476	694	sgCDC5L	sgCDC5L:IRF7	0.0228186
MZF1_1126#MFZ1:C2H2:199:1	sgATF3	0.194504	695	sgATF3	sgATF3:MZF1	8.97393e-28
NR1H2+RXRA_1247#NR/1:nuclearreceptor:30:0	sgCAD	0.194392	696	sgCAD	sgCAD:NR1H2+RXRA	0.0390907
ZNF232_2145#ZNF232:C2H2:235:1	sgREST	0.194387	697	sgREST	sgREST:ZNF232	1
JUN_898#AP1/1:bZIP:54:0	sgHINFP	0.194109	698	sgHINFP	sgHINFP:JUN	0
ZN322_2112#ZNF332:C2H2:152:0	sgZNF280A	0.194061	699	sgZNF280A	sgZNF280A:ZN322	1.68534e-12
MAFK_1003#MAF:bZIP:55:0	sgNRF1	0.194006	700	sgNRF1	sgNRF1:MAFK	5.29363e-41
CTCF_196#CTCF:C2H2:265:0	sgCTCF	0.193086	701	sgCTCF	sgCTCF:CTCF	0
Pax2_1349#PAX-halfsite:PAX:283:1	sgYY1	0.192945	702	sgYY1	sgYY1:Pax2	1
GFI1B_633#GFI:C2H2:181:0	sgZBTB11	0.19289	703	sgZBTB11	sgZBTB11:GFI1B	3.46806e-09
MEF2B_1021#MEF2:MADS:183:0	sgGATA1	0.192848	704	sgGATA1	sgGATA1:MEF2B	1.91345e-13
ATF4_61#CREB/ATF/3:bZIP:51:0	sgCTCF	0.192832	705	sgCTCF	sgCTCF:ATF4	0
ZN121_2094#ZFN121:C2H2:244:1	sgGABPA	0.192654	706	sgGABPA	sgGABPA:ZN121	1.58717e-222
MYBL2_1107#MYB/3:MYB:255:0	sgGATA1	0.192588	707	sgGATA1	sgGATA1:MYBL2	1
SPDEF_1771#SPDEF/2:ETS:212:0	sgRPL9	0.192363	708	sgRPL9	sgRPL9:SPDEF	1
FOXD2_506#FOX/5:forkhead:80:0	sgGTF2B	0.192292	709	sgGTF2B	sgGTF2B:FOXD2	0.177643
ESR1_377#NR/17:nuclearreceptor:46:0	sgZNF407	0.192276	710	sgZNF407	sgZNF407:ESR1	9.65397e-168
SNAI2_1661#SNAI2:C2H2:67:1	sgCDC5L	0.192176	711	sgCDC5L	sgCDC5L:SNAI2	1.77932794737e-313
PRD14_1468#PRDM14:C2H2:149:1	sgGATA1	0.191984	712	sgGATA1	sgGATA1:PRD14	0.0569965
ZNF740_2163#ZIC/2:C2H2:110:0	sgNRF1	0.19173	713	sgNRF1	sgNRF1:ZNF740	3.25515e-23
ZIC2_2083#ZIC:C2H2:273:0	sgZNF407	0.191547	714	sgZNF407	sgZNF407:ZIC2	6.61549e-205
POU5F1_1451#POU/1:POU:85:0	sgRPL9	0.191504	715	sgRPL9	sgRPL9:POU5F1	1
ZN667_2136#ZNF667:C2H2:141:1	sgGATA1	0.191328	716	sgGATA1	sgGATA1:ZN667	4.62041e-10
P53_1340#P53-like/1:P53L:257:1	sgARID2	0.191225	717	sgARID2	sgARID2:P53	2.68696e-24
RXRB_1616#NR/16:nuclearreceptor:45:0	sgPBX2	0.191002	718	sgPBX2	sgPBX2:RXRB	2.3621e-44
Tp53_1990#P53-like/2:P53L:233:1	sgARID2	0.190933	719	sgARID2	sgARID2:Tp53	1.15854e-29
Bcl6_100#BCL6/2:C2H2:170:0	sgCTCF	0.190885	720	sgCTCF	sgCTCF:Bcl6	4.40505e-06
THRB_1986#NR/10:nuclearreceptor:39:1	sgGABPA	0.190129	721	sgGABPA	sgGABPA:THRB	0.000557423
MYBL1_1101#MYB/4:MYB:256:1	sgCDC5L	0.190027	722	sgCDC5L	sgCDC5L:MYBL1	1
HAND1_666#HAND1:bHLH:148:1	sgARID2	0.189946	723	sgARID2	sgARID2:HAND1	1.11976e-50
FOXA2_482#FOX/4:forkhead:79:0	sgPBX2	0.189846	724	sgPBX2	sgPBX2:FOXA2	6.18633e-09
ZN586_2135#ZNF586:C2H2:197:1	sgCAD	0.189548	725	sgCAD	sgCAD:ZN586	1
RFX3_1558#RFX/1:RFX:247:0	sgARID3A	0.189544	726	sgARID3A	sgARID3A:RFX3	0.000123257
MSX1_1077#HD/5:homeodomain:5:0	sgATF3	0.18953	727	sgATF3	sgATF3:MSX1	1
SPDEF_1770#SPDEF/1:ETS:211:0	sgCDC5L	0.189454	728	sgCDC5L	sgCDC5L:SPDEF	1
ZN320_2110#ZNF320:C2H2:269:1	sgHINFP	0.189318	729	sgHINFP	sgHINFP:ZN320	2.61454e-28
ZN322_2112#ZNF332:C2H2:152:0	sgARID2	0.188786	730	sgARID2	sgARID2:ZN322	1.55894e-17
RUNX2_1597#RUNX/2:RUNX:178:1	sgGTF2B	0.18876	731	sgGTF2B	sgGTF2B:RUNX2	1
IRF5_860#IRF/3:IRF:103:1	sgCAD	0.188732	732	sgCAD	sgCAD:IRF5	1
ZNF740_2163#ZIC/2:C2H2:110:0	sgATF3	0.188709	733	sgATF3	sgATF3:ZNF740	1.07101e-22
RFX6_1571#RFX/3:RFX:246:0	sgTRIM28	0.188445	734	sgTRIM28	sgTRIM28:RFX6	0.0961156
SIX2_1643#SIX/1:SIX:180:0	sgHINFP	0.188249	735	sgHINFP	sgHINFP:SIX2	0.00428952
Rarb_1518#NR/12:nuclearreceptor:41:0	sgCAD	0.188189	736	sgCAD	sgCAD:Rarb	3.10142e-21
TF65_1919#NFKB/1:NFAT:160:0	sgKLF1	0.18812	737	sgKLF1	sgKLF1:TF65	6.91354e-08
SOX18_1697#SOX/3:HMG:92:0	sgGATA1	0.187844	738	sgGATA1	sgGATA1:SOX18	0.9477
ZN384_2120#ZNF384/1:C2H2:193:1	sgCAD	0.187823	739	sgCAD	sgCAD:ZN384	0.0550575
NR2F1_1274#NR/13:nuclearreceptor:42:1	sgFOSL1	0.187591	740	sgFOSL1	sgFOSL1:NR2F1	2.10759e-42
Rhox11_1573#HD/24:homeodomain:205:1	sgCAD	0.187573	741	sgCAD	sgCAD:Rhox11	1
ASCL2_48#Ebox/CAGCTG:bHLH:65:0	sgZNF407	0.18751	742	sgZNF407	sgZNF407:ASCL2	1.19236e-167
ZN549_2131#ZNF549:C2H2:134:1	sgCAD	0.187497	743	sgCAD	sgCAD:ZN549	4.48699e-11
ZKSC1_2092#ZKSCAN1:C2H2:272:1	sgHSPA5	0.187419	744	sgHSPA5	sgHSPA5:ZKSC1	8.14075e-39
REST_1545#REST/NRSF:C2H2:151:0	sgCAD	0.187234	745	sgCAD	sgCAD:REST	6.60149e-77
GMEB2_648#GMEB2/1:SAND:223:1	sgCAD	0.186993	746	sgCAD	sgCAD:GMEB2	1
Irx3_878#HD/23:homeodomain:204:0	sgCDC5L	0.186801	747	sgCDC5L	sgCDC5L:Irx3	0.00102997
Arid3a_32#HD/18:homeodomain:24:1	sgARID3A	0.186526	748	sgARID3A	sgARID3A:Arid3a	1
GCR_627#NR/20:nuclearreceptor:248:0	sgCDC5L	0.186515	749	sgCDC5L	sgCDC5L:GCR	3.43819e-16
NFKB2_1191#NFKB/2:NFAT:161:0	sgKLF1	0.186512	750	sgKLF1	sgKLF1:NFKB2	3.63056e-38
SUH_1830#RBPJ:not_classified:165:0	sgATF3	0.186499	751	sgATF3	sgATF3:SUH	1
ZNF435_2159#ZNF435:C2H2:81:1	sgARID2	0.186449	752	sgARID2	sgARID2:ZNF435	0.625971
ZN586_2135#ZNF586:C2H2:197:1	sgKLF1	0.185795	753	sgKLF1	sgKLF1:ZN586	1
FOSL2+JUN_474#CREB/ATF/1:bZIP:49:0	sgKLF16	0.18553	754	sgKLF16	sgKLF16:FOSL2+JUN	3.65431e-14
Tp53_1989#P53-like/3:P53L:234:1	sgNRF1	0.185252	755	sgNRF1	sgNRF1:Tp53	7.66941e-34
Ddit3+Cebpa_218#DDIT3+CEBPA:bZIP:215:1	sgGATA1	0.185068	756	sgGATA1	sgGATA1:Ddit3+Cebpa	2.49158e-22
Bcl6_100#BCL6/2:C2H2:170:0	sgBCLAF1	0.185048	757	sgBCLAF1	sgBCLAF1:Bcl6	8.07991e-07
HAND1_666#HAND1:bHLH:148:1	sgKLF1	0.185037	758	sgKLF1	sgKLF1:HAND1	1.08231e-48
Klf1_915#KLF/SP/1:C2H2:112:0	sgCTCF	0.18487	759	sgCTCF	sgCTCF:Klf1	0.00360977
GCR_627#NR/20:nuclearreceptor:248:0	sgTHAP1	0.184726	760	sgTHAP1	sgTHAP1:GCR	1.00116e-13
HES5_672#Ebox/CACGTG/1:bHLH:58:0	sgKLF1	0.184699	761	sgKLF1	sgKLF1:HES5	1.5613e-09
Mecom_1014#EVI1/MECOM:C2H2:241:0	sgKLF1	0.184562	762	sgKLF1	sgKLF1:Mecom	1.8422e-06
AP2A_20#TFAP2/1:TFAP:264:1	sgKLF1	0.184484	763	sgKLF1	sgKLF1:AP2A	5.24041e-80
ZN449_2125#ZNF449:C2H2:271:1	sgCAD	0.184319	764	sgCAD	sgCAD:ZN449	8.73654e-15
CUX1_201#CUX/3:CUT:15:1	sgRPL9	0.184171	765	sgRPL9	sgRPL9:CUX1	9.17229e-05
DUXA_246#HD/8:homeodomain:8:0	sgARID3A	0.184058	766	sgARID3A	sgARID3A:DUXA	0.0862905
Tp53_1990#P53-like/2:P53L:233:1	sgCDC5L	0.183539	767	sgCDC5L	sgCDC5L:Tp53	7.37019e-27
HIC1_685#HIC/2:C2H2:243:1	sgGATA1	0.183109	768	sgGATA1	sgGATA1:HIC1	3.57154e-15
BATF_92#BATF:bZIP:138:0	sgATF3	0.183048	769	sgATF3	sgATF3:BATF	3.60392e-180
YY1_2040#YY1:C2H2:145:0	sgMAX	0.183043	770	sgMAX	sgMAX:YY1	5.80688e-61
ATF4_61#CREB/ATF/3:bZIP:51:0	sgTRIM28	0.182882	771	sgTRIM28	sgTRIM28:ATF4	0
HES5_672#Ebox/CACGTG/1:bHLH:58:0	sgCEBPB	0.182724	772	sgCEBPB	sgCEBPB:HES5	2.56612e-10
FEZF1_440#FEZF1:C2H2:122:1	sgYY1	0.182713	773	sgYY1	sgYY1:FEZF1	1
ELF3_315#ETS/2:ETS:96:0	sgMAX	0.182657	774	sgMAX	sgMAX:ELF3	1.01757e-06
NR2E1_1266#NR/14:nuclearreceptor:43:0	sgNFE2	0.182355	775	sgNFE2	sgNFE2:NR2E1	1
ZNF740_2163#ZIC/2:C2H2:110:0	sgFOSL1	0.182208	776	sgFOSL1	sgFOSL1:ZNF740	8.67402e-24
HMBOX1_707#HD/25:homeodomain:210:0	sgCDC5L	0.182193	777	sgCDC5L	sgCDC5L:HMBOX1	1
SUH_1830#RBPJ:not_classified:165:0	sgZNF407	0.18219	778	sgZNF407	sgZNF407:SUH	0.987872
ZN250_2101#ZNF250:C2H2:219:1	sgMAX	0.182006	779	sgMAX	sgMAX:ZN250	0.00652638
E2F2_255#E2F/1:E2F:186:0	sgCDC5L	0.181785	780	sgCDC5L	sgCDC5L:E2F2	0.534443
SOX9_1742#SOX/5:HMG:94:0	sgTHAP1	0.181578	781	sgTHAP1	sgTHAP1:SOX9	0.772827
ZSC31_2172#ZSCAN3:C2H2:133:1	sgCDC5L	0.181554	782	sgCDC5L	sgCDC5L:ZSC31	2.34046e-15
GMEB2_649#GMEB2/3:SAND:278:1	sgCAD	0.181519	783	sgCAD	sgCAD:GMEB2	1
OZF_1339#ZNF146:C2H2:208:1	sgATF3	0.181435	784	sgATF3	sgATF3:OZF	1
ZNF8_2169#ZNF85:C2H2:231:1	sgATF3	0.181425	785	sgATF3	sgATF3:ZNF8	0.000660133
ZFP82_2075#ZNF354:C2H2:121:0	sgARID3A	0.18134	786	sgARID3A	sgARID3A:ZFP82	1
THRB_1987#NR/8:nuclearreceptor:37:1	sgCDC5L	0.181327	787	sgCDC5L	sgCDC5L:THRB	2.36842e-06
Zfp652_2073#ZNF652:C2H2:232:1	sgNFE2	0.181324	788	sgNFE2	sgNFE2:Zfp652	1
REST_1545#REST/NRSF:C2H2:151:0	sgATF3	0.181155	789	sgATF3	sgATF3:REST	2.3714e-77
THRB_1986#NR/10:nuclearreceptor:39:1	sgRPL9	0.181094	790	sgRPL9	sgRPL9:THRB	1.95525e-05
ZNF232_2145#ZNF232:C2H2:235:1	sgGATA1	0.181089	791	sgGATA1	sgGATA1:ZNF232	1
YY1_2040#YY1:C2H2:145:0	sgKLF1	0.180859	792	sgKLF1	sgKLF1:YY1	3.98699e-71
TAL1_1835#GATA:C2H2:242:0	sgNFYB	0.180849	793	sgNFYB	sgNFYB:TAL1	0
SNAI2_1661#SNAI2:C2H2:67:1	sgNRF1	0.180562	794	sgNRF1	sgNRF1:SNAI2	0
ZIC2_2083#ZIC:C2H2:273:0	sgFOSL1	0.18019	795	sgFOSL1	sgFOSL1:ZIC2	3.23185e-203
AHR_1#AHR:bHLH:284:1	sgCAD	0.179915	796	sgCAD	sgCAD:AHR	1
ASCL2_48#Ebox/CAGCTG:bHLH:65:0	sgNFYB	0.179762	797	sgNFYB	sgNFYB:ASCL2	1.871e-177
ELF5_320#ETS/1:ETS:98:0	sgCDC5L	0.179678	798	sgCDC5L	sgCDC5L:ELF5	2.01961e-36
HMBOX1_707#HD/25:homeodomain:210:0	sgELF1	0.179601	799	sgELF1	sgELF1:HMBOX1	1
ZNF282_2151#ZNF282:C2H2:163:0	sgGATA1	0.179516	800	sgGATA1	sgGATA1:ZNF282	0.357633
P53_1340#P53-like/1:P53L:257:1	sgNFE2	0.179493	801	sgNFE2	sgNFE2:P53	8.49012e-25
PROX1_1486#PROX1:PROX:238:0	sgKLF1	0.179381	802	sgKLF1	sgKLF1:PROX1	1
SPDEF_1770#SPDEF/1:ETS:211:0	sgZBTB11	0.179336	803	sgZBTB11	sgZBTB11:SPDEF	1
Smad4_1654#SMAD:MAD:207:0	sgRPL9	0.179239	804	sgRPL9	sgRPL9:Smad4	6.4659e-05
ZBTB6_2059#ZBTB6:C2H2:146:1	sgCEBPB	0.179144	805	sgCEBPB	sgCEBPB:ZBTB6	1
MYC_1108#Ebox/CACGTG/2:bHLH:59:0	sgARID2	0.178978	806	sgARID2	sgARID2:MYC	7.40842e-19
ZN449_2125#ZNF449:C2H2:271:1	sgARID3A	0.178772	807	sgARID3A	sgARID3A:ZN449	1.44028e-17
ERR3_374#NR/7:nuclearreceptor:36:0	sgNFE2	0.178617	808	sgNFE2	sgNFE2:ERR3	2.88703e-23
E2F4_271#E2F/2:E2F:156:0	sgRPL9	0.178446	809	sgRPL9	sgRPL9:E2F4	1.26879e-12
SMAD2_1646#SMAD:SMAD:147:0	sgCUX1	0.178339	810	sgCUX1	sgCUX1:SMAD2	6.88451e-50
EWSR1-FLI1_435#EWSR1/FLI1:ETS:117:1	sgATF3	0.178305	811	sgATF3	sgATF3:EWSR1-FLI1	1
DUXA_246#HD/8:homeodomain:8:0	sgCAD	0.1782	812	sgCAD	sgCAD:DUXA	0.198509
RXRB_1616#NR/16:nuclearreceptor:45:0	sgGATA1	0.178156	813	sgGATA1	sgGATA1:RXRB	9.68305e-47
IRF7_865#IRF/4:IRF:196:1	sgKLF1	0.178041	814	sgKLF1	sgKLF1:IRF7	0.0331176
SMCA1_1656#SMARCA1:MYB/SANT:250:1	sgKLF1	0.177929	815	sgKLF1	sgKLF1:SMCA1	1
FOXB1_487#FOX/9:forkhead:279:1	sgRPL9	0.177905	816	sgRPL9	sgRPL9:FOXB1	1
OSR2_1325#OSR2:C2H2:130:1	sgCAD	0.177727	817	sgCAD	sgCAD:OSR2	0.750965
SMAD3_1649#SMAD:SMAD:129:1	sgZNF407	0.177438	818	sgZNF407	sgZNF407:SMAD3	3.70153e-115
ZN382_2119#ZNF382:C2H2:154:1	sgYY1	0.177337	819	sgYY1	sgYY1:ZN382	0.0198775
SNAI2_1661#SNAI2:C2H2:67:1	sgNFYB	0.177327	820	sgNFYB	sgNFYB:SNAI2	9.2217e-301
HSFY2_818#HSFY2:HSF:209:0	sgPOLR1D	0.17724	821	sgPOLR1D	sgPOLR1D:HSFY2	1
SMAD2_1647#ZNF335:C2H2:153:1	sgHINFP	0.177109	822	sgHINFP	sgHINFP:SMAD2	5.74444e-59
STAT6_1826#STAT/1:STAT:167:0	sgKLF16	0.177102	823	sgKLF16	sgKLF16:STAT6	0.914009
GLI1_634#GLI:C2H2:262:1	sgKLF1	0.176935	824	sgKLF1	sgKLF1:GLI1	6.44749e-75
EBF1_283#EBF1:EBF:174:0	sgGABPA	0.176828	825	sgGABPA	sgGABPA:EBF1	1.94771e-59
TBX20_1864#TBX/4:TBX:73:0	sgKLF1	0.176671	826	sgKLF1	sgKLF1:TBX20	2.61309e-11
THRB_1987#NR/8:nuclearreceptor:37:1	sgGATA1	0.176648	827	sgGATA1	sgGATA1:THRB	0.000248874
PRDM5_1476#PRDM5:C2H2:116:1	sgNFE2	0.176584	828	sgNFE2	sgNFE2:PRDM5	3.84425e-10
T_1831#TBX/1:TBX:70:0	sgTBP	0.176471	829	sgTBP	sgTBP:T	6.54479e-07
SOX9_1742#SOX/5:HMG:94:0	sgRPL9	0.17638	830	sgRPL9	sgRPL9:SOX9	1
ELF5_320#ETS/1:ETS:98:0	sgCEBPB	0.176269	831	sgCEBPB	sgCEBPB:ELF5	1.85537e-27
Tp53_1989#P53-like/3:P53L:234:1	sgNFE2	0.176214	832	sgNFE2	sgNFE2:Tp53	1.75681e-27
ZN274_2106#ZNF274:C2H2:123:1	sgSETDB1	0.176198	833	sgSETDB1	sgSETDB1:ZN274	0.00966421
RUNX2_1597#RUNX/2:RUNX:178:1	sgCDC5L	0.175943	834	sgCDC5L	sgCDC5L:RUNX2	1
Mecom_1014#EVI1/MECOM:C2H2:241:0	sgARID2	0.175942	835	sgARID2	sgARID2:Mecom	6.35888e-09
P53_1340#P53-like/1:P53L:257:1	sgZNF407	0.175859	836	sgZNF407	sgZNF407:P53	6.10164e-27
MYBA_1097#MYB/5:MYB:252:1	sgCAD	0.175777	837	sgCAD	sgCAD:MYBA	0.789452
TFAP2C_1942#TFAP2/2:TFAP:263:0	sgARID3A	0.175675	838	sgARID3A	sgARID3A:TFAP2C	0.363449
FEZF1_440#FEZF1:C2H2:122:1	sgNRF1	0.175607	839	sgNRF1	sgNRF1:FEZF1	1
SOX9_1742#SOX/5:HMG:94:0	sgGATA1	0.17558	840	sgGATA1	sgGATA1:SOX9	0.9477
Arid3a_32#HD/18:homeodomain:24:1	sgARID2	0.175536	841	sgARID2	sgARID2:Arid3a	1
TF2L1_1918#TFCP2:CP2:259:1	sgKLF16	0.175504	842	sgKLF16	sgKLF16:TF2L1	3.13062e-05
ZNF384_2154#ZNF384/2:C2H2:194:1	sgHSPA5	0.175388	843	sgHSPA5	sgHSPA5:ZNF384	8.73062e-69
ATF4_61#CREB/ATF/3:bZIP:51:0	sgARID3A	0.175339	844	sgARID3A	sgARID3A:ATF4	0
FOXA2_482#FOX/4:forkhead:79:0	sgNRF1	0.175249	845	sgNRF1	sgNRF1:FOXA2	1.83192e-05
PBX2_1372#HD/16:homeodomain:21:0	sgCAD	0.175238	846	sgCAD	sgCAD:PBX2	0.000745274
IKZF1_841#ZNF143:C2H2:173:1	sgCUX1	0.175042	847	sgCUX1	sgCUX1:IKZF1	1.52806e-44
ZN384_2120#ZNF384/1:C2H2:193:1	sgCDC5L	0.175025	848	sgCDC5L	sgCDC5L:ZN384	0.553336
MYC_1108#Ebox/CACGTG/2:bHLH:59:0	sgKLF16	0.175003	849	sgKLF16	sgKLF16:MYC	2.5028e-16
HXA1_821#HD/15:homeodomain:20:1	sgNFE2	0.174929	850	sgNFE2	sgNFE2:HXA1	1.40546e-21
HMBOX1_707#HD/25:homeodomain:210:0	sgMYC	0.174891	851	sgMYC	sgMYC:HMBOX1	1
POU4F2_1447#POU/2:POU:82:0	sgATF3	0.17486	852	sgATF3	sgATF3:POU4F2	0.558911
HXA9_827#HD/14:homeodomain:19:0	sgHSPA5	0.174841	853	sgHSPA5	sgHSPA5:HXA9	0.0573834
HIC1_685#HIC/2:C2H2:243:1	sgGABPA	0.174799	854	sgGABPA	sgGABPA:HIC1	6.14832e-17
THRB_1985#NR/5:nuclearreceptor:34:0	sgARID2	0.17476	855	sgARID2	sgARID2:THRB	4.46338e-06
IKZF1_841#ZNF143:C2H2:173:1	sgGABPA	0.174738	856	sgGABPA	sgGABPA:IKZF1	3.2992e-55
SOX18_1697#SOX/3:HMG:92:0	sgMYC	0.174532	857	sgMYC	sgMYC:SOX18	1
PLAG1_1406#PLAG1:C2H2:268:1	sgGABPA	0.174485	858	sgGABPA	sgGABPA:PLAG1	2.78393e-16
SNAI2_1661#SNAI2:C2H2:67:1	sgGABPA	0.174399	859	sgGABPA	sgGABPA:SNAI2	0
OZF_1339#ZNF146:C2H2:208:1	sgCTCF	0.17437	860	sgCTCF	sgCTCF:OZF	1
ESR1_377#NR/17:nuclearreceptor:46:0	sgREST	0.174022	861	sgREST	sgREST:ESR1	4.15222e-154
Twist2_1997#Ebox/CATATG:bHLH:62:0	sgPBX2	0.173925	862	sgPBX2	sgPBX2:Twist2	2.87439e-13
E2F4_271#E2F/2:E2F:156:0	sgHINFP	0.173809	863	sgHINFP	sgHINFP:E2F4	5.1083e-11
CUX1_202#CUX/2:CUT:16:1	sgZBTB11	0.17378	864	sgZBTB11	sgZBTB11:CUX1	1.36609e-06
ZBT48_2053#ZBTB48:C2H2:175:1	sgZZZ3	0.173774	865	sgZZZ3	sgZZZ3:ZBT48	1.49762e-11
ERR3_374#NR/7:nuclearreceptor:36:0	sgNFYB	0.173702	866	sgNFYB	sgNFYB:ERR3	4.40618e-28
Z324A_2045#ZNF324:C2H2:115:1	sgGABPA	0.173568	867	sgGABPA	sgGABPA:Z324A	2.33642e-12
RUNX1_1590#RUNX/1:RUNX:179:0	sgKLF16	0.173508	868	sgKLF16	sgKLF16:RUNX1	1.66414e-44
ZN322_2112#ZNF332:C2H2:152:0	sgCDC5L	0.173402	869	sgCDC5L	sgCDC5L:ZN322	2.37784e-16
FOSL2+JUN_474#CREB/ATF/1:bZIP:49:0	sgCUX1	0.173391	870	sgCUX1	sgCUX1:FOSL2+JUN	7.80895e-09
E2F4_271#E2F/2:E2F:156:0	sgGATA1	0.173196	871	sgGATA1	sgGATA1:E2F4	2.05535e-13
EBF1_283#EBF1:EBF:174:0	sgKLF1	0.172999	872	sgKLF1	sgKLF1:EBF1	3.08951e-56
EWSR1-FLI1_435#EWSR1/FLI1:ETS:117:1	sgTHAP1	0.172956	873	sgTHAP1	sgTHAP1:EWSR1-FLI1	1
FOXA2_482#FOX/4:forkhead:79:0	sgTBP	0.172841	874	sgTBP	sgTBP:FOXA2	1.62787e-08
ZN382_2119#ZNF382:C2H2:154:1	sgATF3	0.172675	875	sgATF3	sgATF3:ZN382	0.00450453
POU4F2_1447#POU/2:POU:82:0	sgKLF1	0.17264	876	sgKLF1	sgKLF1:POU4F2	0.5475
MYBL1_1098#MYB/1:MYB:253:1	sgCAD	0.172558	877	sgCAD	sgCAD:MYBL1	1
HMBOX1_707#HD/25:homeodomain:210:0	sgRPL9	0.172531	878	sgRPL9	sgRPL9:HMBOX1	1
ESR1_377#NR/17:nuclearreceptor:46:0	sgNRF1	0.172497	879	sgNRF1	sgNRF1:ESR1	5.41071e-161
Mecom_1014#EVI1/MECOM:C2H2:241:0	sgCTCF	0.172369	880	sgCTCF	sgCTCF:Mecom	4.96002e-07
ZFP57_2072#ZNF57:C2H2:218:1	sgGATA1	0.172313	881	sgGATA1	sgGATA1:ZFP57	1
ZBT7A_2054#ZBTB7A:C2H2:267:1	sgCDC5L	0.172193	882	sgCDC5L	sgCDC5L:ZBT7A	6.37766e-47
CDX1_129#HD/13:homeodomain:18:1	sgCDC5L	0.17198	883	sgCDC5L	sgCDC5L:CDX1	1
NKX22_1214#HD/22:homeodomain:28:0	sgRPL9	0.171896	884	sgRPL9	sgRPL9:NKX22	0.000782687
NFIB_1171#NFI/1:NFI:189:0	sgARID3A	0.1718	885	sgARID3A	sgARID3A:NFIB	1.27017e-29
EMX1_341#HD/7:homeodomain:7:1	sgTRIM28	0.171705	886	sgTRIM28	sgTRIM28:EMX1	0.452237
VENTX_2024#HD/3:homeodomain:3:1	sgCDC5L	0.171691	887	sgCDC5L	sgCDC5L:VENTX	0.566306
HXA9_827#HD/14:homeodomain:19:0	sgPBX2	0.171625	888	sgPBX2	sgPBX2:HXA9	0.0169968
ZNF232_2145#ZNF232:C2H2:235:1	sgARID2	0.171558	889	sgARID2	sgARID2:ZNF232	1
MTF1_1088#MTF1:C2H2:206:0	sgNRF1	0.171534	890	sgNRF1	sgNRF1:MTF1	1
HSFY2_818#HSFY2:HSF:209:0	sgKLF1	0.171292	891	sgKLF1	sgKLF1:HSFY2	1
NFYB_1195#NFY:NFY:13:0	sgGTF2B	0.171206	892	sgGTF2B	sgGTF2B:NFYB	4.45044e-302
FOXA2_482#FOX/4:forkhead:79:0	sgTFDP1	0.171123	893	sgTFDP1	sgTFDP1:FOXA2	4.65704e-07
ZN667_2136#ZNF667:C2H2:141:1	sgATF3	0.17111	894	sgATF3	sgATF3:ZN667	5.27617e-08
ZNF354C_2153#ZNF53:C2H2:221:1	sgYY1	0.171107	895	sgYY1	sgYY1:ZNF354C	1.40963e-06
NRF1_1306#NRF1:CNC-bZIP:192:0	sgNRF1	0.171034	896	sgNRF1	sgNRF1:NRF1	3.61863e-11
EMX1_341#HD/7:homeodomain:7:1	sgRPL9	0.170993	897	sgRPL9	sgRPL9:EMX1	0.760904
SUH_1830#RBPJ:not_classified:165:0	sgMYC	0.170819	898	sgMYC	sgMYC:SUH	1
MYC_1108#Ebox/CACGTG/2:bHLH:59:0	sgPBX2	0.170689	899	sgPBX2	sgPBX2:MYC	6.05871e-13
Rarb_1518#NR/12:nuclearreceptor:41:0	sgCEBPB	0.170613	900	sgCEBPB	sgCEBPB:Rarb	6.26412e-21
JUN_898#AP1/1:bZIP:54:0	sgPOLR1D	0.170542	901	sgPOLR1D	sgPOLR1D:JUN	0
AHR_1#AHR:bHLH:284:1	sgARID3A	0.17045	902	sgARID3A	sgARID3A:AHR	1
NR2C2_1262#NR/3:nuclearreceptor:32:0	sgARID2	0.170439	903	sgARID2	sgARID2:NR2C2	3.26023e-21
ZN680_2137#ZNF680:C2H2:251:1	sgARID3A	0.170414	904	sgARID3A	sgARID3A:ZN680	0.00705628
HXA1_821#HD/15:homeodomain:20:1	sgCAD	0.170317	905	sgCAD	sgCAD:HXA1	1.5304e-22
SMAD2_1647#ZNF335:C2H2:153:1	sgREST	0.170277	906	sgREST	sgREST:SMAD2	8.40487e-58
Spz1_1784#SPZ1:bHLH-ZIP:150:1	sgGATA1	0.17016	907	sgGATA1	sgGATA1:Spz1	0.0198468
OSR2_1325#OSR2:C2H2:130:1	sgARID3A	0.170152	908	sgARID3A	sgARID3A:OSR2	0.594221
FOXA2_482#FOX/4:forkhead:79:0	sgARID2	0.170124	909	sgARID2	sgARID2:FOXA2	1.51775e-06
FOSL2+JUN_474#CREB/ATF/1:bZIP:49:0	sgATF1	0.170062	910	sgATF1	sgATF1:FOSL2+JUN	1.68367e-09
FOXB1_487#FOX/9:forkhead:279:1	sgTHAP1	0.169958	911	sgTHAP1	sgTHAP1:FOXB1	1
TBX21_1867#TBX/3:TBX:72:0	sgCAD	0.169949	912	sgCAD	sgCAD:TBX21	0.43227
PAX6_1363#PAX/1:PAX:281:0	sgZNF407	0.169458	913	sgZNF407	sgZNF407:PAX6	0.00283381
CREB3_173#CREB/ATF/2:bZIP:50:0	sgZZZ3	0.169358	914	sgZZZ3	sgZZZ3:CREB3	0.114122
Rarb_1518#NR/12:nuclearreceptor:41:0	sgMAX	0.16903	915	sgMAX	sgMAX:Rarb	1.44071e-23
DMRTB_239#DMRT1:DM:90:0	sgGTF2B	0.168953	916	sgGTF2B	sgGTF2B:DMRTB	0.629933
ZN667_2136#ZNF667:C2H2:141:1	sgRPL9	0.168868	917	sgRPL9	sgRPL9:ZN667	4.93045e-08
RXRB_1616#NR/16:nuclearreceptor:45:0	sgRPL9	0.168786	918	sgRPL9	sgRPL9:RXRB	1.09051e-52
RARA_1501#NR/11:nuclearreceptor:40:0	sgCAD	0.168644	919	sgCAD	sgCAD:RARA	5.64442e-108
SUH_1830#RBPJ:not_classified:165:0	sgRPL9	0.168533	920	sgRPL9	sgRPL9:SUH	0.768546
IKZF1_841#ZNF143:C2H2:173:1	sgNRF1	0.168282	921	sgNRF1	sgNRF1:IKZF1	1.25708e-51
NFYB_1195#NFY:NFY:13:0	sgZNF407	0.168161	922	sgZNF407	sgZNF407:NFYB	1.8454849e-316
TAF1_1833#GC-tract:C2H2:113:0	sgZNF407	0.16811	923	sgZNF407	sgZNF407:TAF1	1
STA5A_1808#STAT/2:STAT:171:0	sgARID3A	0.167847	924	sgARID3A	sgARID3A:STA5A	7.43122e-82
ZN563_2133#ZNF563:C2H2:140:1	sgCDC5L	0.167808	925	sgCDC5L	sgCDC5L:ZN563	2.73184e-05
NFKB2_1191#NFKB/2:NFAT:161:0	sgGABPA	0.1677	926	sgGABPA	sgGABPA:NFKB2	7.67078e-41
PRDM5_1476#PRDM5:C2H2:116:1	sgCUX1	0.167659	927	sgCUX1	sgCUX1:PRDM5	1.1192e-10
ZNF384_2154#ZNF384/2:C2H2:194:1	sgCDC5L	0.167652	928	sgCDC5L	sgCDC5L:ZNF384	4.2686e-75
SMAD3_1649#SMAD:SMAD:129:1	sgKLF1	0.167647	929	sgKLF1	sgKLF1:SMAD3	2.31345e-118
ZN449_2125#ZNF449:C2H2:271:1	sgZNF407	0.16755	930	sgZNF407	sgZNF407:ZN449	1.01048e-17
Arid3a_32#HD/18:homeodomain:24:1	sgCAD	0.167539	931	sgCAD	sgCAD:Arid3a	1
MYC_1108#Ebox/CACGTG/2:bHLH:59:0	sgBCLAF1	0.167519	932	sgBCLAF1	sgBCLAF1:MYC	2.08247e-19
FOXA2_482#FOX/4:forkhead:79:0	sgELF1	0.167484	933	sgELF1	sgELF1:FOXA2	8.25176e-117
YY1_2040#YY1:C2H2:145:0	sgARID3A	0.167458	934	sgARID3A	sgARID3A:YY1	2.39114e-64
PBX2_1372#HD/16:homeodomain:21:0	sgATF3	0.16745	935	sgATF3	sgATF3:PBX2	0.00580878
HOXA10_741#HD/17:homeodomain:22:1	sgGTF2B	0.167207	936	sgGTF2B	sgGTF2B:HOXA10	1
TBX20_1864#TBX/4:TBX:73:0	sgATF3	0.167058	937	sgATF3	sgATF3:TBX20	5.16594e-10
CEBPG_152#CCAAT/CEBP:bZIP:52:0	sgMAX	0.167034	938	sgMAX	sgMAX:CEBPG	2.94603e-05
NR2E3_1269#NR/2:nuclearreceptor:31:1	sgCDC5L	0.16696	939	sgCDC5L	sgCDC5L:NR2E3	0.010796
ZN449_2125#ZNF449:C2H2:271:1	sgCDC5L	0.166938	940	sgCDC5L	sgCDC5L:ZN449	2.05181e-15
CUX1_202#CUX/2:CUT:16:1	sgCAD	0.166861	941	sgCAD	sgCAD:CUX1	8.517e-06
PRDM1_1471#PRDM1:C2H2:105:1	sgRPL9	0.166759	942	sgRPL9	sgRPL9:PRDM1	1
Lhx3_956#HD/9:homeodomain:9:1	sgMYC	0.166693	943	sgMYC	sgMYC:Lhx3	1
HXA1_821#HD/15:homeodomain:20:1	sgCEBPB	0.16663	944	sgCEBPB	sgCEBPB:HXA1	1.54932e-21
ZN136_2096#ZNF136:C2H2:227:1	sgCAD	0.166539	945	sgCAD	sgCAD:ZN136	0.0242815
ASCL2_48#Ebox/CAGCTG:bHLH:65:0	sgARID2	0.166526	946	sgARID2	sgARID2:ASCL2	1.48353e-191
RHOXF1_1574#HD/20:homeodomain:26:0	sgMYC	0.166365	947	sgMYC	sgMYC:RHOXF1	0.00259312
Klf1_915#KLF/SP/1:C2H2:112:0	sgZBTB11	0.166286	948	sgZBTB11	sgZBTB11:Klf1	0.00139527
ZN121_2094#ZFN121:C2H2:244:1	sgPBX2	0.166241	949	sgPBX2	sgPBX2:ZN121	1.54765e-193
Twist2_1997#Ebox/CATATG:bHLH:62:0	sgCDC5L	0.166151	950	sgCDC5L	sgCDC5L:Twist2	8.47125e-10
IRF9_875#IRF/1:IRF:104:0	sgHSPA5	0.166017	951	sgHSPA5	sgHSPA5:IRF9	0.403027
HSFY2_818#HSFY2:HSF:209:0	sgCAD	0.165958	952	sgCAD	sgCAD:HSFY2	1
LYL1_978#Ebox/CAGATGG:bHLH:63:0	sgZNF407	0.165889	953	sgZNF407	sgZNF407:LYL1	1.65155e-76
FOXO1_557#FOX/7:forkhead:164:1	sgCDC5L	0.165821	954	sgCDC5L	sgCDC5L:FOXO1	1.24088e-12
ZNF410_2156#ZNF410:C2H2:236:1	sgATF3	0.165728	955	sgATF3	sgATF3:ZNF410	0.0224299
SOX9_1739#SOX/7:HMG:191:1	sgREST	0.165722	956	sgREST	sgREST:SOX9	0.608982
ZNF8_2169#ZNF85:C2H2:231:1	sgGTF2B	0.165581	957	sgGTF2B	sgGTF2B:ZNF8	0.00239074
ZN490_2127#ZNF490:C2H2:220:1	sgARID2	0.165574	958	sgARID2	sgARID2:ZN490	0.00257856
EBF1_283#EBF1:EBF:174:0	sgCEBPB	0.165546	959	sgCEBPB	sgCEBPB:EBF1	4.58282e-52
CREB3L1_179#CREB3/XBP1:bZIP:61:0	sgHINFP	0.165488	960	sgHINFP	sgHINFP:CREB3L1	0.906692
Tp53_1989#P53-like/3:P53L:234:1	sgFOSL1	0.165415	961	sgFOSL1	sgFOSL1:Tp53	1.3147e-27
IKZF1_841#ZNF143:C2H2:173:1	sgRPL9	0.165287	962	sgRPL9	sgRPL9:IKZF1	1.09051e-52
NRF1_1306#NRF1:CNC-bZIP:192:0	sgATF1	0.165195	963	sgATF1	sgATF1:NRF1	2.59292e-08
YY1_2040#YY1:C2H2:145:0	sgGTF2B	0.164932	964	sgGTF2B	sgGTF2B:YY1	6.42689e-56
MEIS1_1032#MIES:MEIS:69:1	sgRPL9	0.164897	965	sgRPL9	sgRPL9:MEIS1	0.95477
AHR_1#AHR:bHLH:284:1	sgTHAP1	0.164886	966	sgTHAP1	sgTHAP1:AHR	1
ZN768_2139#ZNF768:C2H2:137:1	sgMYC	0.164835	967	sgMYC	sgMYC:ZN768	3.11438e-47
ARI5B_30#ARI5B:ARID:86:1	sgKLF16	0.164712	968	sgKLF16	sgKLF16:ARI5B	1
CTCF_196#CTCF:C2H2:265:0	sgKLF1	0.164573	969	sgKLF1	sgKLF1:CTCF	0
MEF2B_1021#MEF2:MADS:183:0	sgMYC	0.164528	970	sgMYC	sgMYC:MEF2B	1.01803e-14
GMEB2_649#GMEB2/3:SAND:278:1	sgCDC5L	0.164352	971	sgCDC5L	sgCDC5L:GMEB2	1
NFYB_1195#NFY:NFY:13:0	sgHSPA5	0.164249	972	sgHSPA5	sgHSPA5:NFYB	3.853864793e-315
ZN250_2101#ZNF250:C2H2:219:1	sgGATA1	0.164127	973	sgGATA1	sgGATA1:ZN250	0.000364566
ERR3_374#NR/7:nuclearreceptor:36:0	sgCUX1	0.164068	974	sgCUX1	sgCUX1:ERR3	8.5695e-24
ZN331_2114#ZNF331:C2H2:270:1	sgSETDB1	0.163941	975	sgSETDB1	sgSETDB1:ZN331	8.78626e-24
LIN54_972#LIN54:CXC:224:1	sgHINFP	0.163863	976	sgHINFP	sgHINFP:LIN54	0.997482
ZN257_2102#ZNF257:C2H2:75:1	sgBRF2	0.163843	977	sgBRF2	sgBRF2:ZN257	0.490166
DMRT3_238#DMRT3:DM:214:1	sgTRIM28	0.163801	978	sgTRIM28	sgTRIM28:DMRT3	0.017499
MEIS1_1032#MIES:MEIS:69:1	sgNFE2	0.163763	979	sgNFE2	sgNFE2:MEIS1	1
ZNF282_2151#ZNF282:C2H2:163:0	sgKLF1	0.163731	980	sgKLF1	sgKLF1:ZNF282	0.319118
FOXH1_520#FOX/1:forkhead:76:0	sgCTCF	0.163608	981	sgCTCF	sgCTCF:FOXH1	0.291973
GLI1_634#GLI:C2H2:262:1	sgNFYB	0.163522	982	sgNFYB	sgNFYB:GLI1	4.25702e-76
STA5A_1808#STAT/2:STAT:171:0	sgHINFP	0.163517	983	sgHINFP	sgHINFP:STA5A	1.93624e-70
HES5_672#Ebox/CACGTG/1:bHLH:58:0	sgFOSL1	0.163489	984	sgFOSL1	sgFOSL1:HES5	6.57929e-09
ITF2_888#Ebox/CACCTG:bHLH:68:0	sgYY1	0.16316	985	sgYY1	sgYY1:ITF2	8.01254e-173
E2F2_255#E2F/1:E2F:186:0	sgHINFP	0.163029	986	sgHINFP	sgHINFP:E2F2	1
Smad4_1654#SMAD:MAD:207:0	sgELF1	0.162869	987	sgELF1	sgELF1:Smad4	3.38536e-05
THAP1_1982#THAP1:not_classified:132:1	sgHINFP	0.162799	988	sgHINFP	sgHINFP:THAP1	4.64816e-34
PRDM1_1471#PRDM1:C2H2:105:1	sgKLF1	0.162762	989	sgKLF1	sgKLF1:PRDM1	1
TBX21_1868#TBX/2:TBX:71:0	sgZBTB11	0.162697	990	sgZBTB11	sgZBTB11:TBX21	0.396803
RARA_1501#NR/11:nuclearreceptor:40:0	sgZZZ3	0.162657	991	sgZZZ3	sgZZZ3:RARA	6.18495e-96
GCR_627#NR/20:nuclearreceptor:248:0	sgKLF16	0.162392	992	sgKLF16	sgKLF16:GCR	2.60816e-13
ZN431_2123#ZNF431:C2H2:228:1	sgPBX2	0.162242	993	sgPBX2	sgPBX2:ZN431	4.26151e-06
FOXA2_482#FOX/4:forkhead:79:0	sgCDC5L	0.162145	994	sgCDC5L	sgCDC5L:FOXA2	4.88503e-05
RXRB_1616#NR/16:nuclearreceptor:45:0	sgATF3	0.162036	995	sgATF3	sgATF3:RXRB	1.07729e-44
PLAG1_1406#PLAG1:C2H2:268:1	sgGATA1	0.162014	996	sgGATA1	sgGATA1:PLAG1	1.38288e-13
MEOX2_1050#HD/11:homeodomain:11:1	sgATF3	0.161871	997	sgATF3	sgATF3:MEOX2	0.914584
ZN554_2132#ZNF554:C2H2:142:1	sgCDC5L	0.161753	998	sgCDC5L	sgCDC5L:ZN554	7.91448e-22
SPDEF_1770#SPDEF/1:ETS:211:0	sgATF1	0.161699	999	sgATF1	sgATF1:SPDEF	0.576926
BC11A_98#IRF/2:IRF:106:1	sgZBTB11	0.16168	1000	sgZBTB11	sgZBTB11:BC11A	1
MSX1_1077#HD/5:homeodomain:5:0	sgCDC5L	0.161634	1001	sgCDC5L	sgCDC5L:MSX1	0.833223
GCM1_621#GCM:GCM:201:0	sgCAD	0.161571	1002	sgCAD	sgCAD:GCM1	4.98772e-26
Hic1_688#HIC/1:C2H2:187:0	sgCDC5L	0.161471	1003	sgCDC5L	sgCDC5L:Hic1	2.61831e-121
LIN54_972#LIN54:CXC:224:1	sgMYC	0.161463	1004	sgMYC	sgMYC:LIN54	1
EBF1_283#EBF1:EBF:174:0	sgNFYB	0.161277	1005	sgNFYB	sgNFYB:EBF1	1.42357e-56
ZNF524_2161#ZNF524:C2H2:213:0	sgNRF1	0.161182	1006	sgNRF1	sgNRF1:ZNF524	8.07745e-43
RUNX1_1590#RUNX/1:RUNX:179:0	sgMAX	0.161181	1007	sgMAX	sgMAX:RUNX1	4.86978e-44
ZN554_2132#ZNF554:C2H2:142:1	sgNRF1	0.161143	1008	sgNRF1	sgNRF1:ZN554	2.42909e-19
ZNF306_2152#ZNF306:C2H2:229:1	sgRPL9	0.16111	1009	sgRPL9	sgRPL9:ZNF306	0.0269914
MEOX2_1050#HD/11:homeodomain:11:1	sgNRF1	0.161086	1010	sgNRF1	sgNRF1:MEOX2	1
Z324A_2045#ZNF324:C2H2:115:1	sgCDC5L	0.16065	1011	sgCDC5L	sgCDC5L:Z324A	1.0782e-11
ZSC31_2172#ZSCAN3:C2H2:133:1	sgRPL9	0.160535	1012	sgRPL9	sgRPL9:ZSC31	2.63896e-13
ZN490_2127#ZNF490:C2H2:220:1	sgBCLAF1	0.16053	1013	sgBCLAF1	sgBCLAF1:ZN490	0.00195984
GCR_627#NR/20:nuclearreceptor:248:0	sgZNF407	0.16016	1014	sgZNF407	sgZNF407:GCR	1.11998e-13
ZFP57_2072#ZNF57:C2H2:218:1	sgCDC5L	0.160109	1015	sgCDC5L	sgCDC5L:ZFP57	1
ZNF713_2162#ZNF713:C2H2:230:1	sgYY1	0.160104	1016	sgYY1	sgYY1:ZNF713	1
Nr2e3_1270#NR2E3:nuclearreceptor:216:1	sgFOSL1	0.16003	1017	sgFOSL1	sgFOSL1:Nr2e3	0.111261
NFIB_1171#NFI/1:NFI:189:0	sgELF1	0.160023	1018	sgELF1	sgELF1:NFIB	8.91941e-71
POU5F1_1451#POU/1:POU:85:0	sgFOSL1	0.159974	1019	sgFOSL1	sgFOSL1:POU5F1	1
Pax2_1349#PAX-halfsite:PAX:283:1	sgCAD	0.159876	1020	sgCAD	sgCAD:Pax2	1
HOXA10_741#HD/17:homeodomain:22:1	sgGATA1	0.159854	1021	sgGATA1	sgGATA1:HOXA10	0.999234
OZF_1339#ZNF146:C2H2:208:1	sgTHAP1	0.159761	1022	sgTHAP1	sgTHAP1:OZF	1
Irx3_878#HD/23:homeodomain:204:0	sgKLF1	0.159752	1023	sgKLF1	sgKLF1:Irx3	0.00090127
GLIS1_639#GLIS:C2H2:261:1	sgCAD	0.159554	1024	sgCAD	sgCAD:GLIS1	0.809317
AP2A_20#TFAP2/1:TFAP:264:1	sgHINFP	0.15953	1025	sgHINFP	sgHINFP:AP2A	2.7814e-78
ZN317_2109#ZNF317:C2H2:56:1	sgREST	0.15937	1026	sgREST	sgREST:ZN317	1
NFIB_1171#NFI/1:NFI:189:0	sgATF3	0.159357	1027	sgATF3	sgATF3:NFIB	1.0811e-27
OTX2_1331#HD/19:homeodomain:25:0	sgBRF2	0.159337	1028	sgBRF2	sgBRF2:OTX2	0.954655
AHR_1#AHR:bHLH:284:1	sgRPL9	0.159298	1029	sgRPL9	sgRPL9:AHR	1
NKX22_1214#HD/22:homeodomain:28:0	sgCAD	0.159263	1030	sgCAD	sgCAD:NKX22	0.00930877
STAT6_1826#STAT/1:STAT:167:0	sgSETDB1	0.159239	1031	sgSETDB1	sgSETDB1:STAT6	0.879998
ZN257_2102#ZNF257:C2H2:75:1	sgCEBPZ	0.159169	1032	sgCEBPZ	sgCEBPZ:ZN257	0.943254
PRD16_1470#PRDM16:C2H2:176:1	sgNFYB	0.159052	1033	sgNFYB	sgNFYB:PRD16	8.59449e-150
ZBT7A_2054#ZBTB7A:C2H2:267:1	sgZNF407	0.158725	1034	sgZNF407	sgZNF407:ZBT7A	1.25616e-36
CPEB1_169#CPEB1:RRM:23:1	sgGABPA	0.158686	1035	sgGABPA	sgGABPA:CPEB1	1
ZNF354C_2153#ZNF53:C2H2:221:1	sgCEBPB	0.158683	1036	sgCEBPB	sgCEBPB:ZNF354C	4.32256e-07
ZN563_2133#ZNF563:C2H2:140:1	sgGTF2B	0.158606	1037	sgGTF2B	sgGTF2B:ZN563	0.000141703
ASCL2_48#Ebox/CAGCTG:bHLH:65:0	sgHINFP	0.158137	1038	sgHINFP	sgHINFP:ASCL2	3.0665e-166
CUX2_210#CUX/4:CUT:17:1	sgHSPA5	0.158105	1039	sgHSPA5	sgHSPA5:CUX2	0.227693
NFIA_1165#NFI/3:NFI:128:1	sgCAD	0.158067	1040	sgCAD	sgCAD:NFIA	8.25079e-33
MZF1_1126#MFZ1:C2H2:199:1	sgCDC5L	0.158052	1041	sgCDC5L	sgCDC5L:MZF1	4.56243e-27
FOSL2+JUN_474#CREB/ATF/1:bZIP:49:0	sgZZZ3	0.157894	1042	sgZZZ3	sgZZZ3:FOSL2+JUN	9.88657e-09
Sox5_1722#SOX/2:HMG:91:0	sgHSPA5	0.157851	1043	sgHSPA5	sgHSPA5:Sox5	1
NKX28_1217#HD/21:homeodomain:27:1	sgARID3A	0.157723	1044	sgARID3A	sgARID3A:NKX28	0.0225796
HXA1_821#HD/15:homeodomain:20:1	sgRPL9	0.157685	1045	sgRPL9	sgRPL9:HXA1	9.45322e-24
TCF7_1892#LEF1:HMG:120:0	sgKLF1	0.157594	1046	sgKLF1	sgKLF1:TCF7	1
ZBT48_2053#ZBTB48:C2H2:175:1	sgCDC5L	0.157575	1047	sgCDC5L	sgCDC5L:ZBT48	2.19567e-13
ZN250_2101#ZNF250:C2H2:219:1	sgNFE2	0.157526	1048	sgNFE2	sgNFE2:ZN250	0.00478329
ONECUT1_1318#CUX/1:CUT:14:0	sgZBTB11	0.157511	1049	sgZBTB11	sgZBTB11:ONECUT1	0.00331883
NR2C2_1262#NR/3:nuclearreceptor:32:0	sgZNF407	0.157491	1050	sgZNF407	sgZNF407:NR2C2	2.78089e-20
Six3_1644#SIX/2:SIX:280:1	sgELF1	0.157445	1051	sgELF1	sgELF1:Six3	0.000243845
HES5_672#Ebox/CACGTG/1:bHLH:58:0	sgYY1	0.157391	1052	sgYY1	sgYY1:HES5	1.12356e-08
TF2L1_1918#TFCP2:CP2:259:1	sgCDC5L	0.157238	1053	sgCDC5L	sgCDC5L:TF2L1	0.000122506
HNF1A_718#HD/10:homeodomain:10:0	sgHSPA5	0.157212	1054	sgHSPA5	sgHSPA5:HNF1A	0.403027
ZN134_2095#ZNF134:C2H2:135:1	sgARID2	0.15708	1055	sgARID2	sgARID2:ZN134	0.0475232
SMCA1_1656#SMARCA1:MYB/SANT:250:1	sgGABPA	0.157036	1056	sgGABPA	sgGABPA:SMCA1	1
Z324A_2045#ZNF324:C2H2:115:1	sgTFDP1	0.15701	1057	sgTFDP1	sgTFDP1:Z324A	2.85944e-13
CTCF_196#CTCF:C2H2:265:0	sgCEBPZ	0.156851	1058	sgCEBPZ	sgCEBPZ:CTCF	0
RXRB_1616#NR/16:nuclearreceptor:45:0	sgARID3A	0.15682	1059	sgARID3A	sgARID3A:RXRB	6.89393e-52
ZN274_2106#ZNF274:C2H2:123:1	sgGABPA	0.156788	1060	sgGABPA	sgGABPA:ZN274	0.00289662
TCF7_1892#LEF1:HMG:120:0	sgRPL9	0.15678	1061	sgRPL9	sgRPL9:TCF7	1
Znf423_2158#ZNF423:C2H2:177:1	sgRPL9	0.156555	1062	sgRPL9	sgRPL9:Znf423	8.14924e-33
HAND1_666#HAND1:bHLH:148:1	sgTRIM28	0.156315	1063	sgTRIM28	sgTRIM28:HAND1	1.48137e-43
PRD16_1470#PRDM16:C2H2:176:1	sgARID3A	0.156313	1064	sgARID3A	sgARID3A:PRD16	3.59295e-149
FOXA2_482#FOX/4:forkhead:79:0	sgNFYB	0.156308	1065	sgNFYB	sgNFYB:FOXA2	8.33301e-07
T_1831#TBX/1:TBX:70:0	sgGATA1	0.156147	1066	sgGATA1	sgGATA1:T	7.81621e-07
ZIM3_2091#ZIM3:C2H2:108:1	sgNFE2	0.155947	1067	sgNFE2	sgNFE2:ZIM3	1
GCR_627#NR/20:nuclearreceptor:248:0	sgHINFP	0.15587	1068	sgHINFP	sgHINFP:GCR	7.6307e-13
Lhx3_956#HD/9:homeodomain:9:1	sgATF3	0.15587	1069	sgATF3	sgATF3:Lhx3	0.927212
HINFP1_698#HINFP1/1:C2H2:274:1	sgHINFP	0.155745	1070	sgHINFP	sgHINFP:HINFP1	1
Tp53_1990#P53-like/2:P53L:233:1	sgCTCF	0.155697	1071	sgCTCF	sgCTCF:Tp53	1.62582e-28
BARHL2_80#HD/6:homeodomain:6:0	sgCDC5L	0.155639	1072	sgCDC5L	sgCDC5L:BARHL2	1
Sox1_1669#SOX/8:HMG:202:0	sgTHAP1	0.15556	1073	sgTHAP1	sgTHAP1:Sox1	0.0672908
Znf423_2158#ZNF423:C2H2:177:1	sgKLF16	0.155448	1074	sgKLF16	sgKLF16:Znf423	1.31209e-31
LYL1_978#Ebox/CAGATGG:bHLH:63:0	sgARID2	0.155362	1075	sgARID2	sgARID2:LYL1	3.75105e-84
CEBPG_152#CCAAT/CEBP:bZIP:52:0	sgKLF1	0.155255	1076	sgKLF1	sgKLF1:CEBPG	1.29444e-05
ZSCAN4_2174#ZSCAN4:C2H2:286:0	sgNRF1	0.155213	1077	sgNRF1	sgNRF1:ZSCAN4	0.000198956
GFI1B_633#GFI:C2H2:181:0	sgKLF16	0.155142	1078	sgKLF16	sgKLF16:GFI1B	2.21871e-08
MYBA_1097#MYB/5:MYB:252:1	sgARID3A	0.155045	1079	sgARID3A	sgARID3A:MYBA	0.473182
VENTX_2024#HD/3:homeodomain:3:1	sgZNF280A	0.154979	1080	sgZNF280A	sgZNF280A:VENTX	0.736075
GCM1_621#GCM:GCM:201:0	sgGTF2B	0.154869	1081	sgGTF2B	sgGTF2B:GCM1	9.656e-24
ASCL2_48#Ebox/CAGCTG:bHLH:65:0	sgATF3	0.154775	1082	sgATF3	sgATF3:ASCL2	4.93601e-158
BARHL2_80#HD/6:homeodomain:6:0	sgYY1	0.154693	1083	sgYY1	sgYY1:BARHL2	1
SOX9_1739#SOX/7:HMG:191:1	sgHSPA5	0.154632	1084	sgHSPA5	sgHSPA5:SOX9	0.78241
YY1_2040#YY1:C2H2:145:0	sgKLF16	0.154572	1085	sgKLF16	sgKLF16:YY1	1.2062e-61
Arid5a_34#ARI5A:ARID:88:1	sgCDC5L	0.15453	1086	sgCDC5L	sgCDC5L:Arid5a	0.165479
FOXH1_520#FOX/1:forkhead:76:0	sgTHAP1	0.154402	1087	sgTHAP1	sgTHAP1:FOXH1	0.779412
NR4A2_1295#NR/9:nuclearreceptor:38:1	sgZZZ3	0.154399	1088	sgZZZ3	sgZZZ3:NR4A2	1
NRF1_1306#NRF1:CNC-bZIP:192:0	sgTFDP1	0.154275	1089	sgTFDP1	sgTFDP1:NRF1	1.29844e-09
PRDM5_1476#PRDM5:C2H2:116:1	sgCAD	0.154223	1090	sgCAD	sgCAD:PRDM5	5.19683e-11
SIX2_1643#SIX/1:SIX:180:0	sgGABPA	0.154174	1091	sgGABPA	sgGABPA:SIX2	0.000101082
REST_1545#REST/NRSF:C2H2:151:0	sgHSPA5	0.154147	1092	sgHSPA5	sgHSPA5:REST	6.16828e-73
ZNF24_2148#ZNF24:C2H2:198:1	sgNRF1	0.154108	1093	sgNRF1	sgNRF1:ZNF24	0.638607
E2F4_271#E2F/2:E2F:156:0	sgCDC5L	0.154042	1094	sgCDC5L	sgCDC5L:E2F4	1.54208e-09
RHOXF1_1574#HD/20:homeodomain:26:0	sgARID2	0.153915	1095	sgARID2	sgARID2:RHOXF1	0.000380349
GCR_627#NR/20:nuclearreceptor:248:0	sgATF1	0.153814	1096	sgATF1	sgATF1:GCR	1.90642e-13
FOXA2_482#FOX/4:forkhead:79:0	sgGABPA	0.153761	1097	sgGABPA	sgGABPA:FOXA2	2.7326e-06
FOXO1_557#FOX/7:forkhead:164:1	sgZNF407	0.153732	1098	sgZNF407	sgZNF407:FOXO1	1.42269e-11
MZF1_1124#MZF1:C2H2:114:1	sgMYC	0.153729	1099	sgMYC	sgMYC:MZF1	3.09135e-25
ZN549_2131#ZNF549:C2H2:134:1	sgKLF1	0.153674	1100	sgKLF1	sgKLF1:ZN549	5.64963e-09
STAT6_1826#STAT/1:STAT:167:0	sgKLF1	0.153662	1101	sgKLF1	sgKLF1:STAT6	1
MBD2_1012#MBD2:MBD:239:1	sgKLF1	0.153661	1102	sgKLF1	sgKLF1:MBD2	1
TAL1_1835#GATA:C2H2:242:0	sgELF1	0.15362	1103	sgELF1	sgELF1:TAL1	0
THAP1_1982#THAP1:not_classified:132:1	sgCDC5L	0.15362	1104	sgCDC5L	sgCDC5L:THAP1	3.39713e-33
ZBT7A_2054#ZBTB7A:C2H2:267:1	sgCAD	0.153475	1105	sgCAD	sgCAD:ZBT7A	6.56341e-38
HOMEZ_739#HOMEZ:HOMEZ:195:1	sgNFYB	0.15347	1106	sgNFYB	sgNFYB:HOMEZ	1
NR2C2_1262#NR/3:nuclearreceptor:32:0	sgGABPA	0.153458	1107	sgGABPA	sgGABPA:NR2C2	5.31042e-17
EMX1_341#HD/7:homeodomain:7:1	sgGABPA	0.153191	1108	sgGABPA	sgGABPA:EMX1	0.638006
ZN768_2139#ZNF768:C2H2:137:1	sgHSPA5	0.152935	1109	sgHSPA5	sgHSPA5:ZN768	4.45974e-60
ATF4_61#CREB/ATF/3:bZIP:51:0	sgMAX	0.152913	1110	sgMAX	sgMAX:ATF4	0
NR2E1_1266#NR/14:nuclearreceptor:43:0	sgRPL9	0.152852	1111	sgRPL9	sgRPL9:NR2E1	0.91056
ONECUT1_1318#CUX/1:CUT:14:0	sgRPL9	0.152766	1112	sgRPL9	sgRPL9:ONECUT1	0.00101113
ZNF41_2155#ZNF41:C2H2:124:1	sgBCLAF1	0.152744	1113	sgBCLAF1	sgBCLAF1:ZNF41	0.000600348
NR2C2_1262#NR/3:nuclearreceptor:32:0	sgMAX	0.152674	1114	sgMAX	sgMAX:NR2C2	3.0832e-14
GCR_627#NR/20:nuclearreceptor:248:0	sgGATA1	0.152589	1115	sgGATA1	sgGATA1:GCR	7.73794e-13
ZN320_2110#ZNF320:C2H2:269:1	sgMYC	0.152496	1116	sgMYC	sgMYC:ZN320	3.67693e-22
VDR_2018#NR/15:nuclearreceptor:44:0	sgYY1	0.152488	1117	sgYY1	sgYY1:VDR	3.99181e-31
YY1_2040#YY1:C2H2:145:0	sgHINFP	0.152272	1118	sgHINFP	sgHINFP:YY1	3.35862e-69
HSFY2_818#HSFY2:HSF:209:0	sgCDC5L	0.152219	1119	sgCDC5L	sgCDC5L:HSFY2	1
SOX10_1671#SOX/6:HMG:190:1	sgKLF1	0.152072	1120	sgKLF1	sgKLF1:SOX10	0.306944
TF2L1_1918#TFCP2:CP2:259:1	sgHSPA5	0.151994	1121	sgHSPA5	sgHSPA5:TF2L1	1.97915e-05
NKX22_1214#HD/22:homeodomain:28:0	sgCDC5L	0.151987	1122	sgCDC5L	sgCDC5L:NKX22	0.006667
Mecom_1014#EVI1/MECOM:C2H2:241:0	sgBCLAF1	0.151961	1123	sgBCLAF1	sgBCLAF1:Mecom	1.2649e-06
SIX2_1643#SIX/1:SIX:180:0	sgMAX	0.15191	1124	sgMAX	sgMAX:SIX2	0.0130771
ATF4_61#CREB/ATF/3:bZIP:51:0	sgZNF280A	0.151863	1125	sgZNF280A	sgZNF280A:ATF4	0
ERR3_374#NR/7:nuclearreceptor:36:0	sgTHAP1	0.15186	1126	sgTHAP1	sgTHAP1:ERR3	3.76941e-24
ZN563_2133#ZNF563:C2H2:140:1	sgARID2	0.15182	1127	sgARID2	sgARID2:ZN563	3.65598e-06
RHOXF1_1574#HD/20:homeodomain:26:0	sgATF3	0.151789	1128	sgATF3	sgATF3:RHOXF1	0.0130201
ZFP28_2069#ZNF28:C2H2:107:1	sgCTCF	0.151666	1129	sgCTCF	sgCTCF:ZFP28	0.135394
ZBT48_2053#ZBTB48:C2H2:175:1	sgARID3A	0.151548	1130	sgARID3A	sgARID3A:ZBT48	1.18229e-14
YY1_2040#YY1:C2H2:145:0	sgZNF407	0.151504	1131	sgZNF407	sgZNF407:YY1	3.86576e-66
GRHL2_655#GRHL:CP2:258:0	sgARID3A	0.151471	1132	sgARID3A	sgARID3A:GRHL2	0.0734644
HES5_672#Ebox/CACGTG/1:bHLH:58:0	sgRPL9	0.151454	1133	sgRPL9	sgRPL9:HES5	2.9027e-10
CENPB_158#CENBP:CENPB:200:0	sgGATA1	0.151352	1134	sgGATA1	sgGATA1:CENPB	1
Tp53_1990#P53-like/2:P53L:233:1	sgKLF1	0.15129	1135	sgKLF1	sgKLF1:Tp53	3.56137e-29
NR2E3_1269#NR/2:nuclearreceptor:31:1	sgREST	0.151252	1136	sgREST	sgREST:NR2E3	0.0177748
RUNX2_1597#RUNX/2:RUNX:178:1	sgCAD	0.151113	1137	sgCAD	sgCAD:RUNX2	1
PO3F1_1411#OCT4+SOX2:POU:84:0	sgZNF280A	0.150979	1138	sgZNF280A	sgZNF280A:PO3F1	1
DUXA_246#HD/8:homeodomain:8:0	sgARID2	0.150966	1139	sgARID2	sgARID2:DUXA	0.115834
THAP1_1982#THAP1:not_classified:132:1	sgGTF2B	0.150933	1140	sgGTF2B	sgGTF2B:THAP1	4.14253e-32
Smad4_1654#SMAD:MAD:207:0	sgZNF407	0.150901	1141	sgZNF407	sgZNF407:Smad4	5.04667e-05
FOXO4_567#FOX/2:forkhead:77:0	sgFOSL1	0.150838	1142	sgFOSL1	sgFOSL1:FOXO4	1
Mecom_1014#EVI1/MECOM:C2H2:241:0	sgCAD	0.150814	1143	sgCAD	sgCAD:Mecom	8.62158e-05
ITF2_888#Ebox/CACCTG:bHLH:68:0	sgKLF1	0.150774	1144	sgKLF1	sgKLF1:ITF2	3.35678e-194
MZF1_1124#MZF1:C2H2:114:1	sgCDC5L	0.1507	1145	sgCDC5L	sgCDC5L:MZF1	4.56243e-27
Z324A_2045#ZNF324:C2H2:115:1	sgNFE2	0.150668	1146	sgNFE2	sgNFE2:Z324A	3.35556e-10
SUH_1830#RBPJ:not_classified:165:0	sgCEBPZ	0.150602	1147	sgCEBPZ	sgCEBPZ:SUH	0.74693
OTX2_1331#HD/19:homeodomain:25:0	sgNRF1	0.150439	1148	sgNRF1	sgNRF1:OTX2	1
Sox5_1722#SOX/2:HMG:91:0	sgTBP	0.150432	1149	sgTBP	sgTBP:Sox5	1
GMEB2_648#GMEB2/1:SAND:223:1	sgGATA1	0.150415	1150	sgGATA1	sgGATA1:GMEB2	1
EBF1_283#EBF1:EBF:174:0	sgGTF2B	0.150306	1151	sgGTF2B	sgGTF2B:EBF1	1.75132e-54
NR2E3_1269#NR/2:nuclearreceptor:31:1	sgATF1	0.15025	1152	sgATF1	sgATF1:NR2E3	0.00521057
MYC_1108#Ebox/CACGTG/2:bHLH:59:0	sgRPL9	0.150221	1153	sgRPL9	sgRPL9:MYC	7.49709e-16
ZN554_2132#ZNF554:C2H2:142:1	sgRPL9	0.150205	1154	sgRPL9	sgRPL9:ZN554	3.61571e-24
NFIA_1165#NFI/3:NFI:128:1	sgNFE2	0.150186	1155	sgNFE2	sgNFE2:NFIA	3.3243e-26
ZBT48_2053#ZBTB48:C2H2:175:1	sgNRF1	0.150182	1156	sgNRF1	sgNRF1:ZBT48	7.74557e-14
STA5A_1808#STAT/2:STAT:171:0	sgNFE2	0.150157	1157	sgNFE2	sgNFE2:STA5A	6.17475e-65
SMAD2_1646#SMAD:SMAD:147:0	sgKLF1	0.150139	1158	sgKLF1	sgKLF1:SMAD2	2.50794e-56
MZF1_1125#REL-halfsite:NFAT:162:1	sgHSPA5	0.150118	1159	sgHSPA5	sgHSPA5:MZF1	8.32469e-30
VDR_2018#NR/15:nuclearreceptor:44:0	sgATF1	0.150058	1160	sgATF1	sgATF1:VDR	1.76963e-34
RXRB_1616#NR/16:nuclearreceptor:45:0	sgHINFP	0.150044	1161	sgHINFP	sgHINFP:RXRB	8.12726e-42
HSF1_806#HSF:HSF:249:0	sgGTF2B	0.149618	1162	sgGTF2B	sgGTF2B:HSF1	1
MAFK_1003#MAF:bZIP:55:0	sgMAX	0.149482	1163	sgMAX	sgMAX:MAFK	1.12173e-45
VDR_2018#NR/15:nuclearreceptor:44:0	sgGABPA	0.149261	1164	sgGABPA	sgGABPA:VDR	2.03689e-37
Bcl6_100#BCL6/2:C2H2:170:0	sgCDC5L	0.149095	1165	sgCDC5L	sgCDC5L:Bcl6	1.30427e-07
RXRG_1625#NR/4:nuclearreceptor:33:0	sgHINFP	0.149042	1166	sgHINFP	sgHINFP:RXRG	0.000568145
ASCL2_48#Ebox/CAGCTG:bHLH:65:0	sgTFDP1	0.14892	1167	sgTFDP1	sgTFDP1:ASCL2	2.46326e-176
Mecom_1014#EVI1/MECOM:C2H2:241:0	sgBRF2	0.148903	1168	sgBRF2	sgBRF2:Mecom	8.07081e-05
Hic1_688#HIC/1:C2H2:187:0	sgGABPA	0.148871	1169	sgGABPA	sgGABPA:Hic1	1.33328e-120
TBX21_1867#TBX/3:TBX:72:0	sgKLF1	0.148718	1170	sgKLF1	sgKLF1:TBX21	0.0524643
CUX2_210#CUX/4:CUT:17:1	sgCUX1	0.148703	1171	sgCUX1	sgCUX1:CUX2	0.219135
REST_1545#REST/NRSF:C2H2:151:0	sgZNF407	0.148697	1172	sgZNF407	sgZNF407:REST	5.23488e-74
PBX2_1372#HD/16:homeodomain:21:0	sgHSPA5	0.148679	1173	sgHSPA5	sgHSPA5:PBX2	0.0142293
MYC_1108#Ebox/CACGTG/2:bHLH:59:0	sgFOSL1	0.148589	1174	sgFOSL1	sgFOSL1:MYC	2.13758e-17
PRDM9_1478#PRDM9:C2H2:131:1	sgNRF1	0.148517	1175	sgNRF1	sgNRF1:PRDM9	1.56288e-13
ZN528_2129#ZNF528:C2H2:119:1	sgHINFP	0.148513	1176	sgHINFP	sgHINFP:ZN528	0.234555
ZBT48_2053#ZBTB48:C2H2:175:1	sgFOSL1	0.148471	1177	sgFOSL1	sgFOSL1:ZBT48	4.48916e-13
ATF4_61#CREB/ATF/3:bZIP:51:0	sgSETDB1	0.148428	1178	sgSETDB1	sgSETDB1:ATF4	0
ZN331_2114#ZNF331:C2H2:270:1	sgHINFP	0.1484	1179	sgHINFP	sgHINFP:ZN331	2.84215e-23
SOX9_1741#SOX/4:HMG:93:0	sgCAD	0.148363	1180	sgCAD	sgCAD:SOX9	1
ZNF8_2169#ZNF85:C2H2:231:1	sgGATA1	0.14828	1181	sgGATA1	sgGATA1:ZNF8	0.000483923
SNAI2_1661#SNAI2:C2H2:67:1	sgATF3	0.148251	1182	sgATF3	sgATF3:SNAI2	1.33761e-302
ZNF354C_2153#ZNF53:C2H2:221:1	sgKLF1	0.148239	1183	sgKLF1	sgKLF1:ZNF354C	1.37776e-09
ZN563_2133#ZNF563:C2H2:140:1	sgKLF16	0.148229	1184	sgKLF16	sgKLF16:ZN563	9.84283e-05
NKX28_1217#HD/21:homeodomain:27:1	sgNFE2	0.148169	1185	sgNFE2	sgNFE2:NKX28	0.00951622
SMAD3_1649#SMAD:SMAD:129:1	sgCEBPB	0.148141	1186	sgCEBPB	sgCEBPB:SMAD3	2.91283e-116
ZNF524_2161#ZNF524:C2H2:213:0	sgCAD	0.148118	1187	sgCAD	sgCAD:ZNF524	6.48467e-37
NFKB2_1191#NFKB/2:NFAT:161:0	sgCAD	0.148	1188	sgCAD	sgCAD:NFKB2	1.22236e-34
FOXA2_482#FOX/4:forkhead:79:0	sgGTF2B	0.147992	1189	sgGTF2B	sgGTF2B:FOXA2	0.000216741
HXA1_821#HD/15:homeodomain:20:1	sgARID3A	0.147836	1190	sgARID3A	sgARID3A:HXA1	1.70265e-22
LIN54_972#LIN54:CXC:224:1	sgBCLAF1	0.147824	1191	sgBCLAF1	sgBCLAF1:LIN54	1
SOX18_1697#SOX/3:HMG:92:0	sgZZZ3	0.14775	1192	sgZZZ3	sgZZZ3:SOX18	1
ZNF232_2145#ZNF232:C2H2:235:1	sgMAX	0.147722	1193	sgMAX	sgMAX:ZNF232	1
CREB3_173#CREB/ATF/2:bZIP:50:0	sgHSPA5	0.147685	1194	sgHSPA5	sgHSPA5:CREB3	0.0675021
PRDM1_1471#PRDM1:C2H2:105:1	sgARID2	0.14759	1195	sgARID2	sgARID2:PRDM1	1
LHX2_954#HD/2:homeodomain:2:0	sgRPL9	0.147551	1196	sgRPL9	sgRPL9:LHX2	1
MYC_1108#Ebox/CACGTG/2:bHLH:59:0	sgCTCF	0.147319	1197	sgCTCF	sgCTCF:MYC	2.07373e-15
HSFY2_818#HSFY2:HSF:209:0	sgZZZ3	0.147285	1198	sgZZZ3	sgZZZ3:HSFY2	1
FOXH1_520#FOX/1:forkhead:76:0	sgYY1	0.147063	1199	sgYY1	sgYY1:FOXH1	0.634677
EMX1_341#HD/7:homeodomain:7:1	sgNFE2	0.146986	1200	sgNFE2	sgNFE2:EMX1	0.99464
GRHL2_655#GRHL:CP2:258:0	sgBCLAF1	0.146962	1201	sgBCLAF1	sgBCLAF1:GRHL2	0.0575567
FOXH1_520#FOX/1:forkhead:76:0	sgARID3A	0.14686	1202	sgARID3A	sgARID3A:FOXH1	0.958376
MEIS1_1032#MIES:MEIS:69:1	sgARID2	0.146844	1203	sgARID2	sgARID2:MEIS1	0.981202
EGR2_292#EGR:C2H2:111:0	sgHINFP	0.146712	1204	sgHINFP	sgHINFP:EGR2	1
ZFP82_2075#ZNF354:C2H2:121:0	sgMAX	0.146682	1205	sgMAX	sgMAX:ZFP82	1
E2F4_271#E2F/2:E2F:156:0	sgGABPA	0.146653	1206	sgGABPA	sgGABPA:E2F4	9.04134e-13
SOX9_1742#SOX/5:HMG:94:0	sgATF3	0.146483	1207	sgATF3	sgATF3:SOX9	0.752415
HOXA10_741#HD/17:homeodomain:22:1	sgCAD	0.146418	1208	sgCAD	sgCAD:HOXA10	1
Klf1_915#KLF/SP/1:C2H2:112:0	sgARID3A	0.146395	1209	sgARID3A	sgARID3A:Klf1	0.0157373
CDX1_129#HD/13:homeodomain:18:1	sgRPL9	0.146364	1210	sgRPL9	sgRPL9:CDX1	1
HNF1A_718#HD/10:homeodomain:10:0	sgRPL9	0.14634	1211	sgRPL9	sgRPL9:HNF1A	0.386651
MTF1_1088#MTF1:C2H2:206:0	sgHSPA5	0.146288	1212	sgHSPA5	sgHSPA5:MTF1	0.927144
THRB_1987#NR/8:nuclearreceptor:37:1	sgCAD	0.146157	1213	sgCAD	sgCAD:THRB	0.00127975
HNF1A_718#HD/10:homeodomain:10:0	sgGATA1	0.146134	1214	sgGATA1	sgGATA1:HNF1A	0.320164
GMEB2_648#GMEB2/1:SAND:223:1	sgZZZ3	0.14602	1215	sgZZZ3	sgZZZ3:GMEB2	1
HXA1_821#HD/15:homeodomain:20:1	sgBRF2	0.145957	1216	sgBRF2	sgBRF2:HXA1	1.24686e-20
PIT1_1390#POU/3:POU:83:1	sgARID2	0.145924	1217	sgARID2	sgARID2:PIT1	1
ZN331_2114#ZNF331:C2H2:270:1	sgATF1	0.145847	1218	sgATF1	sgATF1:ZN331	1.27546e-20
FOSL2+JUN_474#CREB/ATF/1:bZIP:49:0	sgTBP	0.145784	1219	sgTBP	sgTBP:FOSL2+JUN	3.38942e-10
POU4F2_1447#POU/2:POU:82:0	sgCAD	0.145711	1220	sgCAD	sgCAD:POU4F2	0.607895
HEN1_668#HEN1:bHLH:64:1	sgARID3A	0.145656	1221	sgARID3A	sgARID3A:HEN1	0.0293991
NRF1_1306#NRF1:CNC-bZIP:192:0	sgCUX1	0.145629	1222	sgCUX1	sgCUX1:NRF1	1.40425e-07
PROX1_1486#PROX1:PROX:238:0	sgZNF407	0.145575	1223	sgZNF407	sgZNF407:PROX1	0.933951
CDX1_129#HD/13:homeodomain:18:1	sgCAD	0.145569	1224	sgCAD	sgCAD:CDX1	1
EGR2_295#KLF/SP/2:C2H2:109:0	sgRPL9	0.145528	1225	sgRPL9	sgRPL9:EGR2	1
ZN554_2132#ZNF554:C2H2:142:1	sgCUX1	0.145524	1226	sgCUX1	sgCUX1:ZN554	3.13107e-17
ZN331_2114#ZNF331:C2H2:270:1	sgGATA1	0.145431	1227	sgGATA1	sgGATA1:ZN331	9.94409e-24
PO3F1_1411#OCT4+SOX2:POU:84:0	sgCTCF	0.145381	1228	sgCTCF	sgCTCF:PO3F1	0.961015
CREB3_173#CREB/ATF/2:bZIP:50:0	sgCUX1	0.145346	1229	sgCUX1	sgCUX1:CREB3	0.090385
ZN490_2127#ZNF490:C2H2:220:1	sgHINFP	0.145334	1230	sgHINFP	sgHINFP:ZN490	4.66992e-06
Bcl6_100#BCL6/2:C2H2:170:0	sgKLF16	0.145289	1231	sgKLF16	sgKLF16:Bcl6	1.76657e-07
ZN140_2097#ZNF140:C2H2:143:1	sgPBX2	0.145258	1232	sgPBX2	sgPBX2:ZN140	0.0156272
ZNF384_2154#ZNF384/2:C2H2:194:1	sgMYC	0.145213	1233	sgMYC	sgMYC:ZNF384	5.07591e-65
ZN329_2113#ZNF329:C2H2:260:1	sgCAD	0.145191	1234	sgCAD	sgCAD:ZN329	1.75661e-16
ZN320_2110#ZNF320:C2H2:269:1	sgGTF2B	0.145105	1235	sgGTF2B	sgGTF2B:ZN320	1.79701e-23
ZN320_2110#ZNF320:C2H2:269:1	sgTBP	0.145026	1236	sgTBP	sgTBP:ZN320	6.57561e-28
Bcl6_100#BCL6/2:C2H2:170:0	sgNRF1	0.144892	1237	sgNRF1	sgNRF1:Bcl6	2.61724e-07
ZN549_2131#ZNF549:C2H2:134:1	sgBRF2	0.144842	1238	sgBRF2	sgBRF2:ZN549	8.8101e-10
TEAD3_1908#TEAD:TEA:166:0	sgNRF1	0.144828	1239	sgNRF1	sgNRF1:TEAD3	3.34613e-12
POU5F1_1451#POU/1:POU:85:0	sgCDC5L	0.14457	1240	sgCDC5L	sgCDC5L:POU5F1	1
IKZF1_841#ZNF143:C2H2:173:1	sgARID3A	0.14454	1241	sgARID3A	sgARID3A:IKZF1	1.72125e-50
ZBTB49_2058#ZBTB49:C2H2:226:1	sgARID2	0.144539	1242	sgARID2	sgARID2:ZBTB49	0.655731
RFX2_1554#RFX/2:RFX:245:1	sgGATA1	0.144457	1243	sgGATA1	sgGATA1:RFX2	0.524481
ZN449_2125#ZNF449:C2H2:271:1	sgARID2	0.144429	1244	sgARID2	sgARID2:ZN449	8.32003e-17
SMCA1_1656#SMARCA1:MYB/SANT:250:1	sgTFDP1	0.144414	1245	sgTFDP1	sgTFDP1:SMCA1	1
ZNF306_2152#ZNF306:C2H2:229:1	sgKLF1	0.144292	1246	sgKLF1	sgKLF1:ZNF306	0.00722072
CDX1_129#HD/13:homeodomain:18:1	sgGABPA	0.14426	1247	sgGABPA	sgGABPA:CDX1	1
SMAD2_1646#SMAD:SMAD:147:0	sgZNF407	0.144185	1248	sgZNF407	sgZNF407:SMAD2	4.72734e-56
MAFK_1003#MAF:bZIP:55:0	sgCTCF	0.144183	1249	sgCTCF	sgCTCF:MAFK	5.79241e-46
Tp53_1989#P53-like/3:P53L:234:1	sgARID2	0.144115	1250	sgARID2	sgARID2:Tp53	1.15854e-29
E2F2_255#E2F/1:E2F:186:0	sgARID3A	0.144056	1251	sgARID3A	sgARID3A:E2F2	1
HMBOX1_707#HD/25:homeodomain:210:0	sgGABPA	0.143998	1252	sgGABPA	sgGABPA:HMBOX1	1
HIC1_685#HIC/2:C2H2:243:1	sgRPL9	0.143978	1253	sgRPL9	sgRPL9:HIC1	3.98958e-16
ELF5_320#ETS/1:ETS:98:0	sgGABPA	0.143955	1254	sgGABPA	sgGABPA:ELF5	5.05151e-37
ZNF740_2163#ZIC/2:C2H2:110:0	sgZZZ3	0.143918	1255	sgZZZ3	sgZZZ3:ZNF740	1.4704e-20
SMCA1_1656#SMARCA1:MYB/SANT:250:1	sgCAD	0.143916	1256	sgCAD	sgCAD:SMCA1	1
GCR_627#NR/20:nuclearreceptor:248:0	sgCEBPB	0.143877	1257	sgCEBPB	sgCEBPB:GCR	1.00001e-14
ZN490_2127#ZNF490:C2H2:220:1	sgCDC5L	0.143841	1258	sgCDC5L	sgCDC5L:ZN490	2.8558e-06
ZNF713_2162#ZNF713:C2H2:230:1	sgGABPA	0.143784	1259	sgGABPA	sgGABPA:ZNF713	1
Hic1_688#HIC/1:C2H2:187:0	sgNFYB	0.14378	1260	sgNFYB	sgNFYB:Hic1	5.38396e-120
HOMEZ_739#HOMEZ:HOMEZ:195:1	sgNRF1	0.143734	1261	sgNRF1	sgNRF1:HOMEZ	1
EWSR1-FLI1_435#EWSR1/FLI1:ETS:117:1	sgZBTB11	0.143649	1262	sgZBTB11	sgZBTB11:EWSR1-FLI1	1
ZNF384_2154#ZNF384/2:C2H2:194:1	sgKLF16	0.143609	1263	sgKLF16	sgKLF16:ZNF384	2.59151e-66
GMEB2_648#GMEB2/1:SAND:223:1	sgCDC5L	0.143475	1264	sgCDC5L	sgCDC5L:GMEB2	1
CDX1_129#HD/13:homeodomain:18:1	sgNFYB	0.143449	1265	sgNFYB	sgNFYB:CDX1	1
LIN54_972#LIN54:CXC:224:1	sgKLF1	0.143435	1266	sgKLF1	sgKLF1:LIN54	0.835996
ZSC31_2172#ZSCAN3:C2H2:133:1	sgCAD	0.143376	1267	sgCAD	sgCAD:ZSC31	6.38331e-14
PROX1_1486#PROX1:PROX:238:0	sgCAD	0.143358	1268	sgCAD	sgCAD:PROX1	0.951153
ZN502_2128#SMARCA5:MYB/SANT:125:0	sgARID3A	0.143346	1269	sgARID3A	sgARID3A:ZN502	0.9127
ZN549_2131#ZNF549:C2H2:134:1	sgTHAP1	0.143316	1270	sgTHAP1	sgTHAP1:ZN549	1.01757e-11
HAND1_666#HAND1:bHLH:148:1	sgNRF1	0.143231	1271	sgNRF1	sgNRF1:HAND1	2.08325e-52
PRD16_1470#PRDM16:C2H2:176:1	sgHINFP	0.143225	1272	sgHINFP	sgHINFP:PRD16	9.0531e-144
LIN54_972#LIN54:CXC:224:1	sgARID2	0.143127	1273	sgARID2	sgARID2:LIN54	0.972393
PRDM1_1471#PRDM1:C2H2:105:1	sgNRF1	0.142953	1274	sgNRF1	sgNRF1:PRDM1	1
SRY_1804#SOX/1:HMG:89:0	sgKLF1	0.142934	1275	sgKLF1	sgKLF1:SRY	0.983345
SNAI2_1661#SNAI2:C2H2:67:1	sgREST	0.142827	1276	sgREST	sgREST:SNAI2	1.95083e-296
ZNF713_2162#ZNF713:C2H2:230:1	sgPOLR1D	0.142814	1277	sgPOLR1D	sgPOLR1D:ZNF713	1
LYL1_978#Ebox/CAGATGG:bHLH:63:0	sgGABPA	0.142625	1278	sgGABPA	sgGABPA:LYL1	2.96112e-75
THRB_1987#NR/8:nuclearreceptor:37:1	sgTHAP1	0.142598	1279	sgTHAP1	sgTHAP1:THRB	1.23243e-05
FOSL2+JUN_474#CREB/ATF/1:bZIP:49:0	sgGABPA	0.142518	1280	sgGABPA	sgGABPA:FOSL2+JUN	7.06556e-13
FOXO4_567#FOX/2:forkhead:77:0	sgNRF1	0.142516	1281	sgNRF1	sgNRF1:FOXO4	1
ITF2_888#Ebox/CACCTG:bHLH:68:0	sgNFYB	0.142492	1282	sgNFYB	sgNFYB:ITF2	4.38786e-201
ZN449_2125#ZNF449:C2H2:271:1	sgFOSL1	0.142275	1283	sgFOSL1	sgFOSL1:ZN449	1.71953e-15
OZF_1339#ZNF146:C2H2:208:1	sgPOLR1D	0.142242	1284	sgPOLR1D	sgPOLR1D:OZF	0.98355
ZNF384_2154#ZNF384/2:C2H2:194:1	sgNRF1	0.142239	1285	sgNRF1	sgNRF1:ZNF384	5.14178e-71
ZN680_2137#ZNF680:C2H2:251:1	sgMYC	0.142217	1286	sgMYC	sgMYC:ZN680	0.0932572
E2F4_271#E2F/2:E2F:156:0	sgNFYB	0.142217	1287	sgNFYB	sgNFYB:E2F4	1.22987e-10
P53_1340#P53-like/1:P53L:257:1	sgZBTB11	0.142196	1288	sgZBTB11	sgZBTB11:P53	1.815e-29
Irx3_878#HD/23:homeodomain:204:0	sgHINFP	0.142164	1289	sgHINFP	sgHINFP:Irx3	0.000266146
ZN331_2114#ZNF331:C2H2:270:1	sgCTCF	0.142158	1290	sgCTCF	sgCTCF:ZN331	9.44647e-26
OVOL1_1336#OVOL1:C2H2:240:1	sgKLF1	0.142154	1291	sgKLF1	sgKLF1:OVOL1	1
ZNF41_2155#ZNF41:C2H2:124:1	sgMYC	0.14202	1292	sgMYC	sgMYC:ZNF41	0.000457788
THAP1_1982#THAP1:not_classified:132:1	sgARID3A	0.142	1293	sgARID3A	sgARID3A:THAP1	2.86207e-41
EMX1_341#HD/7:homeodomain:7:1	sgPOLR1D	0.141999	1294	sgPOLR1D	sgPOLR1D:EMX1	0.594922
ZBTB6_2059#ZBTB6:C2H2:146:1	sgCAD	0.14186	1295	sgCAD	sgCAD:ZBTB6	1
BATF_92#BATF:bZIP:138:0	sgSETDB1	0.141833	1296	sgSETDB1	sgSETDB1:BATF	8.31165e-168
Smad4_1654#SMAD:MAD:207:0	sgCDC5L	0.141771	1297	sgCDC5L	sgCDC5L:Smad4	8.11126e-05
GRHL2_655#GRHL:CP2:258:0	sgPBX2	0.141762	1298	sgPBX2	sgPBX2:GRHL2	0.0419769
EGR2_295#KLF/SP/2:C2H2:109:0	sgNRF1	0.141664	1299	sgNRF1	sgNRF1:EGR2	1
PO3F1_1411#OCT4+SOX2:POU:84:0	sgCDC5L	0.141551	1300	sgCDC5L	sgCDC5L:PO3F1	0.842908
ZBT7A_2054#ZBTB7A:C2H2:267:1	sgMYC	0.141525	1301	sgMYC	sgMYC:ZBT7A	3.25783e-37
NFIA_1165#NFI/3:NFI:128:1	sgGABPA	0.141484	1302	sgGABPA	sgGABPA:NFIA	2.50961e-34
HOXA10_741#HD/17:homeodomain:22:1	sgRPL9	0.141482	1303	sgRPL9	sgRPL9:HOXA10	1
HXA1_821#HD/15:homeodomain:20:1	sgTBP	0.141428	1304	sgTBP	sgTBP:HXA1	3.0612e-22
SUH_1830#RBPJ:not_classified:165:0	sgBRF2	0.14142	1305	sgBRF2	sgBRF2:SUH	1
ZNF282_2151#ZNF282:C2H2:163:0	sgBCLAF1	0.141374	1306	sgBCLAF1	sgBCLAF1:ZNF282	0.373448
ZN257_2102#ZNF257:C2H2:75:1	sgKLF16	0.141352	1307	sgKLF16	sgKLF16:ZN257	0.487749
ARI5B_30#ARI5B:ARID:86:1	sgCEBPZ	0.141271	1308	sgCEBPZ	sgCEBPZ:ARI5B	1
NFIA_1165#NFI/3:NFI:128:1	sgELF1	0.141184	1309	sgELF1	sgELF1:NFIA	1.42695e-48
Twist2_1997#Ebox/CATATG:bHLH:62:0	sgBRF2	0.141124	1310	sgBRF2	sgBRF2:Twist2	3.01154e-12
HINFP1_698#HINFP1/1:C2H2:274:1	sgCDC5L	0.140933	1311	sgCDC5L	sgCDC5L:HINFP1	1
ZN431_2123#ZNF431:C2H2:228:1	sgPOLR1D	0.14093	1312	sgPOLR1D	sgPOLR1D:ZN431	4.09121e-06
OVOL1_1336#OVOL1:C2H2:240:1	sgGATA1	0.140926	1313	sgGATA1	sgGATA1:OVOL1	1
REST_1545#REST/NRSF:C2H2:151:0	sgMYC	0.14092	1314	sgMYC	sgMYC:REST	4.85033e-76
ASCL2_48#Ebox/CAGCTG:bHLH:65:0	sgGABPA	0.140867	1315	sgGABPA	sgGABPA:ASCL2	3.3314e-178
GLI1_634#GLI:C2H2:262:1	sgGABPA	0.140861	1316	sgGABPA	sgGABPA:GLI1	1.17133e-88
SMAD3_1649#SMAD:SMAD:129:1	sgZBTB11	0.140744	1317	sgZBTB11	sgZBTB11:SMAD3	4.07351e-110
GLIS1_639#GLIS:C2H2:261:1	sgMYC	0.140721	1318	sgMYC	sgMYC:GLIS1	0.396814
NR2E1_1266#NR/14:nuclearreceptor:43:0	sgNRF1	0.140697	1319	sgNRF1	sgNRF1:NR2E1	1
ZN549_2131#ZNF549:C2H2:134:1	sgKLF16	0.140644	1320	sgKLF16	sgKLF16:ZN549	4.64544e-09
ZN768_2139#ZNF768:C2H2:137:1	sgZNF407	0.140634	1321	sgZNF407	sgZNF407:ZN768	6.83162e-54
SOX9_1741#SOX/4:HMG:93:0	sgBRF2	0.140462	1322	sgBRF2	sgBRF2:SOX9	0.954655
VENTX_2024#HD/3:homeodomain:3:1	sgARID3A	0.140412	1323	sgARID3A	sgARID3A:VENTX	0.525426
TCF7_1892#LEF1:HMG:120:0	sgHSPA5	0.14022	1324	sgHSPA5	sgHSPA5:TCF7	1
NFATC1_1157#NFAT/4:NFAT:168:1	sgNRF1	0.140216	1325	sgNRF1	sgNRF1:NFATC1	0.723681
MSX1_1077#HD/5:homeodomain:5:0	sgARID2	0.140148	1326	sgARID2	sgARID2:MSX1	1
NFIB_1171#NFI/1:NFI:189:0	sgCAD	0.14014	1327	sgCAD	sgCAD:NFIB	3.18588e-34
Nr2e3_1270#NR2E3:nuclearreceptor:216:1	sgCAD	0.140079	1328	sgCAD	sgCAD:Nr2e3	0.395674
ZN320_2110#ZNF320:C2H2:269:1	sgZNF407	0.140016	1329	sgZNF407	sgZNF407:ZN320	9.35933e-29
PBX2_1373#HD/12:homeodomain:12:0	sgCAD	0.139974	1330	sgCAD	sgCAD:PBX2	0.000745274
HSFY2_818#HSFY2:HSF:209:0	sgRPL9	0.139945	1331	sgRPL9	sgRPL9:HSFY2	1
HAND1_666#HAND1:bHLH:148:1	sgZNF407	0.139907	1332	sgZNF407	sgZNF407:HAND1	8.12541e-46
E2F2_255#E2F/1:E2F:186:0	sgCTCF	0.139904	1333	sgCTCF	sgCTCF:E2F2	0.850473
NFKB2_1191#NFKB/2:NFAT:161:0	sgZBTB11	0.13987	1334	sgZBTB11	sgZBTB11:NFKB2	2.95297e-39
ZN140_2097#ZNF140:C2H2:143:1	sgZZZ3	0.139867	1335	sgZZZ3	sgZZZ3:ZN140	0.0456517
FOXO1_557#FOX/7:forkhead:164:1	sgNRF1	0.139854	1336	sgNRF1	sgNRF1:FOXO1	3.55999e-10
ZN418_2122#ZNF418:C2H2:126:1	sgGABPA	0.139846	1337	sgGABPA	sgGABPA:ZN418	0.915327
TFAP2C_1942#TFAP2/2:TFAP:263:0	sgATF3	0.139826	1338	sgATF3	sgATF3:TFAP2C	0.0954244
FOXO4_567#FOX/2:forkhead:77:0	sgKLF1	0.139824	1339	sgKLF1	sgKLF1:FOXO4	1
SPIB_1777#SPI:ETS:95:0	sgMAX	0.139759	1340	sgMAX	sgMAX:SPIB	3.15076e-17
ZN449_2125#ZNF449:C2H2:271:1	sgPOLR1D	0.139735	1341	sgPOLR1D	sgPOLR1D:ZN449	1.64684e-15
OTX2_1331#HD/19:homeodomain:25:0	sgRPL9	0.139707	1342	sgRPL9	sgRPL9:OTX2	0.682009
SRY_1804#SOX/1:HMG:89:0	sgATF3	0.139654	1343	sgATF3	sgATF3:SRY	0.917614
ZNF282_2151#ZNF282:C2H2:163:0	sgSETDB1	0.139643	1344	sgSETDB1	sgSETDB1:ZNF282	0.652482
PBX2_1372#HD/16:homeodomain:21:0	sgKLF16	0.139619	1345	sgKLF16	sgKLF16:PBX2	0.0057578
CUX1_202#CUX/2:CUT:16:1	sgYY1	0.139614	1346	sgYY1	sgYY1:CUX1	0.000568096
MYC_1108#Ebox/CACGTG/2:bHLH:59:0	sgGABPA	0.139565	1347	sgGABPA	sgGABPA:MYC	7.64867e-14
Arid3a_32#HD/18:homeodomain:24:1	sgMYC	0.139485	1348	sgMYC	sgMYC:Arid3a	1
SREBF2_1793#SREBF1:bHLH-ZIP:74:0	sgNFE2	0.139467	1349	sgNFE2	sgNFE2:SREBF2	1.48154e-16
DMRT3_238#DMRT3:DM:214:1	sgCEBPB	0.139426	1350	sgCEBPB	sgCEBPB:DMRT3	0.0321261
GLI1_634#GLI:C2H2:262:1	sgATF3	0.139305	1351	sgATF3	sgATF3:GLI1	1.86428e-71
RARA_1501#NR/11:nuclearreceptor:40:0	sgFOSL1	0.139259	1352	sgFOSL1	sgFOSL1:RARA	2.76628e-107
CEBPG_152#CCAAT/CEBP:bZIP:52:0	sgATF3	0.139194	1353	sgATF3	sgATF3:CEBPG	2.32679e-06
SOX9_1742#SOX/5:HMG:94:0	sgNFE2	0.139126	1354	sgNFE2	sgNFE2:SOX9	0.840945
ESR1_377#NR/17:nuclearreceptor:46:0	sgNFYB	0.139115	1355	sgNFYB	sgNFYB:ESR1	4.7498e-158
NR4A2_1295#NR/9:nuclearreceptor:38:1	sgMYC	0.139079	1356	sgMYC	sgMYC:NR4A2	1
NRF1_1306#NRF1:CNC-bZIP:192:0	sgSETDB1	0.139044	1357	sgSETDB1	sgSETDB1:NRF1	5.84328e-10
TF7L1_1922#TCF/LEF:HMG:29:0	sgGATA1	0.138972	1358	sgGATA1	sgGATA1:TF7L1	0.304699
Spz1_1784#SPZ1:bHLH-ZIP:150:1	sgCDC5L	0.138909	1359	sgCDC5L	sgCDC5L:Spz1	0.0152587
ZNF24_2148#ZNF24:C2H2:198:1	sgPBX2	0.138864	1360	sgPBX2	sgPBX2:ZNF24	0.387061
PBX2_1373#HD/12:homeodomain:12:0	sgARID3A	0.138858	1361	sgARID3A	sgARID3A:PBX2	0.0090933
SOX9_1741#SOX/4:HMG:93:0	sgRPL9	0.138853	1362	sgRPL9	sgRPL9:SOX9	1
FOXA2_482#FOX/4:forkhead:79:0	sgSETDB1	0.138785	1363	sgSETDB1	sgSETDB1:FOXA2	1.80368e-05
GLI1_634#GLI:C2H2:262:1	sgNRF1	0.13875	1364	sgNRF1	sgNRF1:GLI1	6.2187e-76
Nr2e3_1270#NR2E3:nuclearreceptor:216:1	sgTFDP1	0.138746	1365	sgTFDP1	sgTFDP1:Nr2e3	0.517408
BC11A_98#IRF/2:IRF:106:1	sgRPL9	0.138664	1366	sgRPL9	sgRPL9:BC11A	1
ELF5_320#ETS/1:ETS:98:0	sgKLF16	0.138662	1367	sgKLF16	sgKLF16:ELF5	8.18629e-29
ZSCAN4_2174#ZSCAN4:C2H2:286:0	sgCAD	0.138651	1368	sgCAD	sgCAD:ZSCAN4	4.23033e-07
E2F2_255#E2F/1:E2F:186:0	sgATF3	0.138591	1369	sgATF3	sgATF3:E2F2	0.833745
NR4A2+RXRA_1298#NR/18:nuclearreceptor:47:0	sgCDC5L	0.13846	1370	sgCDC5L	sgCDC5L:NR4A2+RXRA	2.93821e-06
ZBT7A_2054#ZBTB7A:C2H2:267:1	sgATF3	0.138379	1371	sgATF3	sgATF3:ZBT7A	2.7546e-41
ZN547_2130#ZNF547:C2H2:57:1	sgARID3A	0.13836	1372	sgARID3A	sgARID3A:ZN547	8.50909e-06
OZF_1339#ZNF146:C2H2:208:1	sgGABPA	0.138348	1373	sgGABPA	sgGABPA:OZF	1
ZN331_2114#ZNF331:C2H2:270:1	sgHSPA5	0.138316	1374	sgHSPA5	sgHSPA5:ZN331	2.8782e-24
SMAD3_1649#SMAD:SMAD:129:1	sgHSPA5	0.138305	1375	sgHSPA5	sgHSPA5:SMAD3	1.38005e-115
EBF1_283#EBF1:EBF:174:0	sgREST	0.138201	1376	sgREST	sgREST:EBF1	3.94277e-48
GCM1_621#GCM:GCM:201:0	sgKLF1	0.138181	1377	sgKLF1	sgKLF1:GCM1	2.30624e-25
RUNX1_1590#RUNX/1:RUNX:179:0	sgGTF2B	0.138181	1378	sgGTF2B	sgGTF2B:RUNX1	4.20444e-43
ZIM3_2091#ZIM3:C2H2:108:1	sgKLF1	0.138157	1379	sgKLF1	sgKLF1:ZIM3	1
ZSCAN4_2174#ZSCAN4:C2H2:286:0	sgGTF2B	0.138109	1380	sgGTF2B	sgGTF2B:ZSCAN4	0.000102096
THRB_1986#NR/10:nuclearreceptor:39:1	sgPBX2	0.138025	1381	sgPBX2	sgPBX2:THRB	0.000187822
PBX2_1372#HD/16:homeodomain:21:0	sgZNF407	0.13786	1382	sgZNF407	sgZNF407:PBX2	0.00916159
PROX1_1486#PROX1:PROX:238:0	sgGATA1	0.137666	1383	sgGATA1	sgGATA1:PROX1	0.82714
IRF5_860#IRF/3:IRF:103:1	sgCDC5L	0.137564	1384	sgCDC5L	sgCDC5L:IRF5	1
Rarb_1518#NR/12:nuclearreceptor:41:0	sgHINFP	0.137546	1385	sgHINFP	sgHINFP:Rarb	1.38092e-22
NFKB2_1191#NFKB/2:NFAT:161:0	sgARID3A	0.137537	1386	sgARID3A	sgARID3A:NFKB2	4.8208e-33
FOXA2_482#FOX/4:forkhead:79:0	sgPOLR1D	0.137531	1387	sgPOLR1D	sgPOLR1D:FOXA2	2.73257e-06
RFX3_1558#RFX/1:RFX:247:0	sgNFYB	0.137415	1388	sgNFYB	sgNFYB:RFX3	0.000233764
ZN490_2127#ZNF490:C2H2:220:1	sgSETDB1	0.137409	1389	sgSETDB1	sgSETDB1:ZN490	0.00262173
FOXA2_482#FOX/4:forkhead:79:0	sgNFE2	0.137345	1390	sgNFE2	sgNFE2:FOXA2	0.000300486
THAP1_1982#THAP1:not_classified:132:1	sgZNF280A	0.137334	1391	sgZNF280A	sgZNF280A:THAP1	2.30914e-31
ZFP82_2075#ZNF354:C2H2:121:0	sgHSPA5	0.137314	1392	sgHSPA5	sgHSPA5:ZFP82	1
BCL6B_103#BCL6/1:C2H2:169:0	sgYY1	0.137262	1393	sgYY1	sgYY1:BCL6B	1
AHR_1#AHR:bHLH:284:1	sgFOSL1	0.137239	1394	sgFOSL1	sgFOSL1:AHR	1
FOXO1_557#FOX/7:forkhead:164:1	sgGABPA	0.137173	1395	sgGABPA	sgGABPA:FOXO1	1.18188e-13
TF7L1_1922#TCF/LEF:HMG:29:0	sgKLF1	0.137161	1396	sgKLF1	sgKLF1:TF7L1	0.130794
SOX9_1739#SOX/7:HMG:191:1	sgTHAP1	0.137017	1397	sgTHAP1	sgTHAP1:SOX9	0.772827
HES5_672#Ebox/CACGTG/1:bHLH:58:0	sgNFE2	0.137009	1398	sgNFE2	sgNFE2:HES5	7.79992e-08
GRHL2_655#GRHL:CP2:258:0	sgSETDB1	0.136988	1399	sgSETDB1	sgSETDB1:GRHL2	0.0609614
ZN490_2127#ZNF490:C2H2:220:1	sgZBTB11	0.136957	1400	sgZBTB11	sgZBTB11:ZN490	0.000722243
FOXD2_506#FOX/5:forkhead:80:0	sgCDC5L	0.136943	1401	sgCDC5L	sgCDC5L:FOXD2	0.033494
ZN322_2112#ZNF332:C2H2:152:0	sgGATA1	0.1369	1402	sgGATA1	sgGATA1:ZN322	9.46433e-15
ZNF282_2151#ZNF282:C2H2:163:0	sgCDC5L	0.136886	1403	sgCDC5L	sgCDC5L:ZNF282	0.4151
ZSCAN4_2174#ZSCAN4:C2H2:286:0	sgARID2	0.136811	1404	sgARID2	sgARID2:ZSCAN4	3.20885e-05
CENPB_158#CENBP:CENPB:200:0	sgYY1	0.136696	1405	sgYY1	sgYY1:CENPB	1
MYBL1_1098#MYB/1:MYB:253:1	sgGTF2B	0.136451	1406	sgGTF2B	sgGTF2B:MYBL1	1
NFYB_1195#NFY:NFY:13:0	sgHINFP	0.136428	1407	sgHINFP	sgHINFP:NFYB	3.90911583e-315
ASCL2_48#Ebox/CAGCTG:bHLH:65:0	sgKLF1	0.136355	1408	sgKLF1	sgKLF1:ASCL2	5.75519e-167
ZN563_2133#ZNF563:C2H2:140:1	sgGABPA	0.136327	1409	sgGABPA	sgGABPA:ZN563	1.60112e-06
FOXB1_487#FOX/9:forkhead:279:1	sgPBX2	0.136305	1410	sgPBX2	sgPBX2:FOXB1	1
SMAD3_1649#SMAD:SMAD:129:1	sgNRF1	0.136209	1411	sgNRF1	sgNRF1:SMAD3	9.04822e-125
LYL1_978#Ebox/CAGATGG:bHLH:63:0	sgHINFP	0.136208	1412	sgHINFP	sgHINFP:LYL1	1.00985e-79
NR2C2_1262#NR/3:nuclearreceptor:32:0	sgRPL9	0.136089	1413	sgRPL9	sgRPL9:NR2C2	1.7972e-15
BATF_92#BATF:bZIP:138:0	sgTRIM28	0.136071	1414	sgTRIM28	sgTRIM28:BATF	1.54424e-171
TAL1_1835#GATA:C2H2:242:0	sgHINFP	0.136041	1415	sgHINFP	sgHINFP:TAL1	0
T_1831#TBX/1:TBX:70:0	sgATF3	0.136001	1416	sgATF3	sgATF3:T	3.41126e-07
ZN331_2114#ZNF331:C2H2:270:1	sgZBTB11	0.135943	1417	sgZBTB11	sgZBTB11:ZN331	8.16563e-24
SOX9_1741#SOX/4:HMG:93:0	sgZBTB11	0.13593	1418	sgZBTB11	sgZBTB11:SOX9	0.789717
ZNF24_2148#ZNF24:C2H2:198:1	sgKLF1	0.135919	1419	sgKLF1	sgKLF1:ZNF24	0.333565
BC11A_98#IRF/2:IRF:106:1	sgHSPA5	0.13589	1420	sgHSPA5	sgHSPA5:BC11A	1
NR4A2_1295#NR/9:nuclearreceptor:38:1	sgGTF2B	0.135817	1421	sgGTF2B	sgGTF2B:NR4A2	1
ZN431_2123#ZNF431:C2H2:228:1	sgCAD	0.135782	1422	sgCAD	sgCAD:ZN431	9.04695e-08
ZN549_2131#ZNF549:C2H2:134:1	sgATF1	0.135778	1423	sgATF1	sgATF1:ZN549	3.43281e-10
Spz1_1784#SPZ1:bHLH-ZIP:150:1	sgELF1	0.135762	1424	sgELF1	sgELF1:Spz1	0.00469188
ZN140_2097#ZNF140:C2H2:143:1	sgCAD	0.135733	1425	sgCAD	sgCAD:ZN140	0.0446182
ITF2_888#Ebox/CACCTG:bHLH:68:0	sgHINFP	0.13573	1426	sgHINFP	sgHINFP:ITF2	1.95881e-192
SPIB_1777#SPI:ETS:95:0	sgRPL9	0.135725	1427	sgRPL9	sgRPL9:SPIB	8.93593e-22
MYBA_1097#MYB/5:MYB:252:1	sgCEBPB	0.135686	1428	sgCEBPB	sgCEBPB:MYBA	0.621282
CUX1_202#CUX/2:CUT:16:1	sgHINFP	0.135632	1429	sgHINFP	sgHINFP:CUX1	2.17929e-05
THAP1_1982#THAP1:not_classified:132:1	sgATF1	0.13558	1430	sgATF1	sgATF1:THAP1	1.5806e-34
ZN490_2127#ZNF490:C2H2:220:1	sgRPL9	0.135555	1431	sgRPL9	sgRPL9:ZN490	0.000169391
ZN431_2123#ZNF431:C2H2:228:1	sgGABPA	0.135554	1432	sgGABPA	sgGABPA:ZN431	4.61348e-06
MTF1_1088#MTF1:C2H2:206:0	sgGATA1	0.135468	1433	sgGATA1	sgGATA1:MTF1	0.910432
TAL1_1835#GATA:C2H2:242:0	sgCEBPB	0.135386	1434	sgCEBPB	sgCEBPB:TAL1	0
PRDM9_1478#PRDM9:C2H2:131:1	sgZNF280A	0.135258	1435	sgZNF280A	sgZNF280A:PRDM9	1.16204e-12
TBX20_1864#TBX/4:TBX:73:0	sgFOSL1	0.135166	1436	sgFOSL1	sgFOSL1:TBX20	1.72989e-08
Bcl6_100#BCL6/2:C2H2:170:0	sgMAX	0.135131	1437	sgMAX	sgMAX:Bcl6	5.92252e-06
FOXD2_506#FOX/5:forkhead:80:0	sgTBP	0.135124	1438	sgTBP	sgTBP:FOXD2	0.186937
Spz1_1784#SPZ1:bHLH-ZIP:150:1	sgKLF16	0.13511	1439	sgKLF16	sgKLF16:Spz1	0.00131896
ZNF41_2155#ZNF41:C2H2:124:1	sgGABPA	0.134935	1440	sgGABPA	sgGABPA:ZNF41	0.000382931
HNF1A_718#HD/10:homeodomain:10:0	sgMYC	0.134934	1441	sgMYC	sgMYC:HNF1A	0.312297
NR1H2+RXRA_1247#NR/1:nuclearreceptor:30:0	sgGTF2B	0.134857	1442	sgGTF2B	sgGTF2B:NR1H2+RXRA	0.0920815
SNAI2_1661#SNAI2:C2H2:67:1	sgTFDP1	0.134843	1443	sgTFDP1	sgTFDP1:SNAI2	6.4757e-319
SOX10_1671#SOX/6:HMG:190:1	sgTHAP1	0.134811	1444	sgTHAP1	sgTHAP1:SOX10	0.685285
ZN322_2112#ZNF332:C2H2:152:0	sgCEBPB	0.13478	1445	sgCEBPB	sgCEBPB:ZN322	7.10482e-17
HAND1_666#HAND1:bHLH:148:1	sgFOSL1	0.134774	1446	sgFOSL1	sgFOSL1:HAND1	3.22225e-46
SOX9_1741#SOX/4:HMG:93:0	sgKLF1	0.134708	1447	sgKLF1	sgKLF1:SOX9	0.788148
BATF_92#BATF:bZIP:138:0	sgGATA1	0.134656	1448	sgGATA1	sgGATA1:BATF	1.24086e-185
FOXD2_506#FOX/5:forkhead:80:0	sgTHAP1	0.134584	1449	sgTHAP1	sgTHAP1:FOXD2	0.0328573
NR1D2_1246#NR/19:nuclearreceptor:48:0	sgGABPA	0.134542	1450	sgGABPA	sgGABPA:NR1D2	1.11234e-111
JUN_898#AP1/1:bZIP:54:0	sgTFDP1	0.134457	1451	sgTFDP1	sgTFDP1:JUN	0
CUX2_210#CUX/4:CUT:17:1	sgYY1	0.134387	1452	sgYY1	sgYY1:CUX2	0.494502
ZN667_2136#ZNF667:C2H2:141:1	sgNFE2	0.134373	1453	sgNFE2	sgNFE2:ZN667	1.13379e-07
PAX5_1356#PAX/2:PAX:282:1	sgYY1	0.13433	1454	sgYY1	sgYY1:PAX5	7.85253e-72
KLF8_938#KLF/SP/3:C2H2:285:1	sgGTF2B	0.134253	1455	sgGTF2B	sgGTF2B:KLF8	1.82947e-10
GCR_627#NR/20:nuclearreceptor:248:0	sgPOLR1D	0.134229	1456	sgPOLR1D	sgPOLR1D:GCR	1.64684e-15
TBX21_1868#TBX/2:TBX:71:0	sgHINFP	0.134188	1457	sgHINFP	sgHINFP:TBX21	0.0847881
ELF5_320#ETS/1:ETS:98:0	sgNFYB	0.134156	1458	sgNFYB	sgNFYB:ELF5	5.41206e-31
THRB_1986#NR/10:nuclearreceptor:39:1	sgKLF16	0.134104	1459	sgKLF16	sgKLF16:THRB	1.45053e-05
SRY_1804#SOX/1:HMG:89:0	sgARID3A	0.1341	1460	sgARID3A	sgARID3A:SRY	1
PBX2_1373#HD/12:homeodomain:12:0	sgARID2	0.134092	1461	sgARID2	sgARID2:PBX2	0.00170167
GRHL2_655#GRHL:CP2:258:0	sgCDC5L	0.134078	1462	sgCDC5L	sgCDC5L:GRHL2	0.0652157
CTCF_196#CTCF:C2H2:265:0	sgSETDB1	0.134057	1463	sgSETDB1	sgSETDB1:CTCF	0
PAX6_1363#PAX/1:PAX:281:0	sgGTF2B	0.133932	1464	sgGTF2B	sgGTF2B:PAX6	0.013305
HINFP1_699#HINFP1/2:C2H2:275:1	sgGATA1	0.13374	1465	sgGATA1	sgGATA1:HINFP1	1
ZBT7A_2054#ZBTB7A:C2H2:267:1	sgCUX1	0.133618	1466	sgCUX1	sgCUX1:ZBT7A	2.96932e-43
ZNF524_2161#ZNF524:C2H2:213:0	sgCTCF	0.133595	1467	sgCTCF	sgCTCF:ZNF524	5.79446e-44
OZF_1339#ZNF146:C2H2:208:1	sgTRIM28	0.133544	1468	sgTRIM28	sgTRIM28:OZF	0.988586
CPEB1_169#CPEB1:RRM:23:1	sgKLF16	0.133534	1469	sgKLF16	sgKLF16:CPEB1	1
HXA9_827#HD/14:homeodomain:19:0	sgZZZ3	0.133502	1470	sgZZZ3	sgZZZ3:HXA9	0.00507259
ZSC31_2172#ZSCAN3:C2H2:133:1	sgARID2	0.133477	1471	sgARID2	sgARID2:ZSC31	1.92039e-12
DUXA_246#HD/8:homeodomain:8:0	sgSETDB1	0.133356	1472	sgSETDB1	sgSETDB1:DUXA	0.0531809
ZN134_2095#ZNF134:C2H2:135:1	sgZNF407	0.133314	1473	sgZNF407	sgZNF407:ZN134	0.0267646
BATF_92#BATF:bZIP:138:0	sgPBX2	0.13331	1474	sgPBX2	sgPBX2:BATF	1.99046e-177
VDR_2018#NR/15:nuclearreceptor:44:0	sgNRF1	0.133278	1475	sgNRF1	sgNRF1:VDR	3.28618e-33
P53_1340#P53-like/1:P53L:257:1	sgMAX	0.133183	1476	sgMAX	sgMAX:P53	1.19991e-24
HINFP1_700#HINFP1/3:C2H2:276:1	sgNRF1	0.132985	1477	sgNRF1	sgNRF1:HINFP1	1
CUX1_201#CUX/3:CUT:15:1	sgGABPA	0.132965	1478	sgGABPA	sgGABPA:CUX1	4.95343e-06
KAISO_912#KAISO:C2H2:155:1	sgCDC5L	0.132956	1479	sgCDC5L	sgCDC5L:KAISO	1
SRF_1796#SRF:MADS:184:0	sgGATA1	0.132757	1480	sgGATA1	sgGATA1:SRF	0.136887
SUH_1830#RBPJ:not_classified:165:0	sgTFDP1	0.132747	1481	sgTFDP1	sgTFDP1:SUH	0.892495
SUH_1830#RBPJ:not_classified:165:0	sgPOLR1D	0.132704	1482	sgPOLR1D	sgPOLR1D:SUH	0.815674
ZKSC1_2092#ZKSCAN1:C2H2:272:1	sgTBP	0.13266	1483	sgTBP	sgTBP:ZKSC1	2.93265e-42
ZN431_2123#ZNF431:C2H2:228:1	sgRPL9	0.132651	1484	sgRPL9	sgRPL9:ZN431	1.40217e-06
FEZF1_440#FEZF1:C2H2:122:1	sgARID3A	0.132647	1485	sgARID3A	sgARID3A:FEZF1	1
FOXA2_482#FOX/4:forkhead:79:0	sgCAD	0.132642	1486	sgCAD	sgCAD:FOXA2	5.21688e-08
NR1H2+RXRA_1247#NR/1:nuclearreceptor:30:0	sgCUX1	0.132637	1487	sgCUX1	sgCUX1:NR1H2+RXRA	0.017055
AP2A_20#TFAP2/1:TFAP:264:1	sgATF1	0.132594	1488	sgATF1	sgATF1:AP2A	9.32308e-75
ZFP28_2069#ZNF28:C2H2:107:1	sgNRF1	0.132561	1489	sgNRF1	sgNRF1:ZFP28	0.0429306
EMX1_341#HD/7:homeodomain:7:1	sgKLF16	0.132552	1490	sgKLF16	sgKLF16:EMX1	0.63175
Tp53_1989#P53-like/3:P53L:234:1	sgKLF16	0.132531	1491	sgKLF16	sgKLF16:Tp53	9.10685e-30
ZN322_2112#ZNF332:C2H2:152:0	sgHINFP	0.132526	1492	sgHINFP	sgHINFP:ZN322	1.94556e-14
ZFP28_2069#ZNF28:C2H2:107:1	sgARID2	0.132525	1493	sgARID2	sgARID2:ZFP28	0.509942
PRDM5_1476#PRDM5:C2H2:116:1	sgARID3A	0.132491	1494	sgARID3A	sgARID3A:PRDM5	4.45447e-15
Spz1_1784#SPZ1:bHLH-ZIP:150:1	sgHINFP	0.132449	1495	sgHINFP	sgHINFP:Spz1	0.00191205
SMAD3_1649#SMAD:SMAD:129:1	sgTHAP1	0.132388	1496	sgTHAP1	sgTHAP1:SMAD3	2.1057e-115
FOXO4_567#FOX/2:forkhead:77:0	sgMYC	0.132375	1497	sgMYC	sgMYC:FOXO4	1
GMEB2_648#GMEB2/1:SAND:223:1	sgRPL9	0.132359	1498	sgRPL9	sgRPL9:GMEB2	1
FOXA2_482#FOX/4:forkhead:79:0	sgHINFP	0.13224	1499	sgHINFP	sgHINFP:FOXA2	4.5177e-05
LHX2_954#HD/2:homeodomain:2:0	sgKLF1	0.132121	1500	sgKLF1	sgKLF1:LHX2	1
MSX1_1077#HD/5:homeodomain:5:0	sgTHAP1	0.13191	1501	sgTHAP1	sgTHAP1:MSX1	0.981517
DMRTB_239#DMRT1:DM:90:0	sgNRF1	0.131758	1502	sgNRF1	sgNRF1:DMRTB	0.743555
ZN768_2139#ZNF768:C2H2:137:1	sgMAX	0.131706	1503	sgMAX	sgMAX:ZN768	2.63322e-52
SMCA1_1656#SMARCA1:MYB/SANT:250:1	sgCUX1	0.131695	1504	sgCUX1	sgCUX1:SMCA1	1
MSX1_1077#HD/5:homeodomain:5:0	sgPOLR1D	0.131685	1505	sgPOLR1D	sgPOLR1D:MSX1	0.98355
Klf1_915#KLF/SP/1:C2H2:112:0	sgCEBPB	0.131555	1506	sgCEBPB	sgCEBPB:Klf1	0.00111088
ZNF410_2156#ZNF410:C2H2:236:1	sgCAD	0.131533	1507	sgCAD	sgCAD:ZNF410	0.0747455
DMRTB_239#DMRT1:DM:90:0	sgSETDB1	0.131501	1508	sgSETDB1	sgSETDB1:DMRTB	0.121909
ZN257_2102#ZNF257:C2H2:75:1	sgATF3	0.131481	1509	sgATF3	sgATF3:ZN257	0.92311
DMRTB_239#DMRT1:DM:90:0	sgTHAP1	0.131464	1510	sgTHAP1	sgTHAP1:DMRTB	0.685285
ELF3_315#ETS/2:ETS:96:0	sgREST	0.131457	1511	sgREST	sgREST:ELF3	1.50766e-05
KLF8_938#KLF/SP/3:C2H2:285:1	sgMAX	0.131435	1512	sgMAX	sgMAX:KLF8	1.01908e-09
AIRE_4#AIRE:not_classified:139:1	sgBRF2	0.131427	1513	sgBRF2	sgBRF2:AIRE	1
PRDM6_1477#NFAC/2:NFAT:101:0	sgGABPA	0.131357	1514	sgGABPA	sgGABPA:PRDM6	0.758483
Z324A_2045#ZNF324:C2H2:115:1	sgCUX1	0.13135	1515	sgCUX1	sgCUX1:Z324A	4.34684e-12
HXA9_827#HD/14:homeodomain:19:0	sgCDC5L	0.131285	1516	sgCDC5L	sgCDC5L:HXA9	0.00107919
ZNF232_2145#ZNF232:C2H2:235:1	sgKLF1	0.131255	1517	sgKLF1	sgKLF1:ZNF232	1
SPDEF_1770#SPDEF/1:ETS:211:0	sgGTF2B	0.131246	1518	sgGTF2B	sgGTF2B:SPDEF	0.928754
BACH2_74#AP1/2:bZIP:53:0	sgZBTB11	0.131172	1519	sgZBTB11	sgZBTB11:BACH2	0
GRHL2_655#GRHL:CP2:258:0	sgGTF2B	0.131149	1520	sgGTF2B	sgGTF2B:GRHL2	0.117864
ZN329_2113#ZNF329:C2H2:260:1	sgCEBPZ	0.131131	1521	sgCEBPZ	sgCEBPZ:ZN329	5.8881e-26
TBX20_1864#TBX/4:TBX:73:0	sgNFYB	0.131051	1522	sgNFYB	sgNFYB:TBX20	1.96408e-09
HOMEZ_739#HOMEZ:HOMEZ:195:1	sgZNF407	0.131046	1523	sgZNF407	sgZNF407:HOMEZ	1
Hic1_688#HIC/1:C2H2:187:0	sgCTCF	0.131034	1524	sgCTCF	sgCTCF:Hic1	3.03099e-123
BC11A_98#IRF/2:IRF:106:1	sgMYC	0.130992	1525	sgMYC	sgMYC:BC11A	1
PRDM9_1478#PRDM9:C2H2:131:1	sgRPL9	0.130853	1526	sgRPL9	sgRPL9:PRDM9	5.21928e-14
NFIA_1166#NFI/2:NFI:188:1	sgATF3	0.130782	1527	sgATF3	sgATF3:NFIA	2.07121e-29
FOXB1_487#FOX/9:forkhead:279:1	sgGATA1	0.130761	1528	sgGATA1	sgGATA1:FOXB1	1
AP2A_20#TFAP2/1:TFAP:264:1	sgHSPA5	0.13073	1529	sgHSPA5	sgHSPA5:AP2A	2.1153e-73
ZN329_2113#ZNF329:C2H2:260:1	sgARID2	0.130651	1530	sgARID2	sgARID2:ZN329	2.29256e-18
SMCA1_1656#SMARCA1:MYB/SANT:250:1	sgBCLAF1	0.130619	1531	sgBCLAF1	sgBCLAF1:SMCA1	1
T_1831#TBX/1:TBX:70:0	sgFOSL1	0.130531	1532	sgFOSL1	sgFOSL1:T	6.85947e-07
PRD16_1470#PRDM16:C2H2:176:1	sgNFE2	0.130425	1533	sgNFE2	sgNFE2:PRD16	1.26856e-134
TEAD3_1908#TEAD:TEA:166:0	sgARID3A	0.130421	1534	sgARID3A	sgARID3A:TEAD3	2.8507e-09
MEF2B_1021#MEF2:MADS:183:0	sgCAD	0.130396	1535	sgCAD	sgCAD:MEF2B	2.08529e-19
ZN680_2137#ZNF680:C2H2:251:1	sgNFE2	0.130388	1536	sgNFE2	sgNFE2:ZN680	0.112152
PRDM5_1476#PRDM5:C2H2:116:1	sgBCLAF1	0.13037	1537	sgBCLAF1	sgBCLAF1:PRDM5	5.76466e-12
HNF1A_718#HD/10:homeodomain:10:0	sgKLF1	0.130367	1538	sgKLF1	sgKLF1:HNF1A	0.645994
SRF_1796#SRF:MADS:184:0	sgPOLR1D	0.130345	1539	sgPOLR1D	sgPOLR1D:SRF	0.375006
PRDM5_1476#PRDM5:C2H2:116:1	sgZNF280A	0.130243	1540	sgZNF280A	sgZNF280A:PRDM5	1.13205e-11
FOXA2_482#FOX/4:forkhead:79:0	sgZBTB11	0.130118	1541	sgZBTB11	sgZBTB11:FOXA2	4.07319e-06
T_1831#TBX/1:TBX:70:0	sgMAX	0.1301	1542	sgMAX	sgMAX:T	2.00992e-05
PBX2_1372#HD/16:homeodomain:21:0	sgCEBPZ	0.13006	1543	sgCEBPZ	sgCEBPZ:PBX2	0.0038304
ZN250_2101#ZNF250:C2H2:219:1	sgCAD	0.130057	1544	sgCAD	sgCAD:ZN250	0.00452497
MAFK_1003#MAF:bZIP:55:0	sgARID2	0.130053	1545	sgARID2	sgARID2:MAFK	8.05261e-50
FOXA2_482#FOX/4:forkhead:79:0	sgREST	0.130027	1546	sgREST	sgREST:FOXA2	1.95116e-08
ZN449_2125#ZNF449:C2H2:271:1	sgNRF1	0.130011	1547	sgNRF1	sgNRF1:ZN449	8.0759e-15
ZIM3_2091#ZIM3:C2H2:108:1	sgHSPA5	0.129992	1548	sgHSPA5	sgHSPA5:ZIM3	1
RUNX1_1590#RUNX/1:RUNX:179:0	sgTFDP1	0.129987	1549	sgTFDP1	sgTFDP1:RUNX1	8.606e-54
Twist2_1997#Ebox/CATATG:bHLH:62:0	sgCTCF	0.12993	1550	sgCTCF	sgCTCF:Twist2	3.7717e-11
MYBA_1097#MYB/5:MYB:252:1	sgTHAP1	0.129876	1551	sgTHAP1	sgTHAP1:MYBA	0.419437
ESR1_377#NR/17:nuclearreceptor:46:0	sgGABPA	0.129852	1552	sgGABPA	sgGABPA:ESR1	2.83331e-170
ZN250_2101#ZNF250:C2H2:219:1	sgPBX2	0.129824	1553	sgPBX2	sgPBX2:ZN250	0.00143594
HXA1_821#HD/15:homeodomain:20:1	sgZBTB11	0.129767	1554	sgZBTB11	sgZBTB11:HXA1	2.89933e-23
HLTF_706#HLTF:not_classified:185:1	sgCAD	0.12972	1555	sgCAD	sgCAD:HLTF	0.102164
NKX22_1214#HD/22:homeodomain:28:0	sgKLF1	0.12967	1556	sgKLF1	sgKLF1:NKX22	0.000211191
NR4A2_1296#NR/6:nuclearreceptor:35:1	sgREST	0.129596	1557	sgREST	sgREST:NR4A2	1
NFIA_1166#NFI/2:NFI:188:1	sgGTF2B	0.129572	1558	sgGTF2B	sgGTF2B:NFIA	4.4701e-31
FOXK1_542#FOX/8:forkhead:203:0	sgMAX	0.12949	1559	sgMAX	sgMAX:FOXK1	0.00473226
TF7L1_1922#TCF/LEF:HMG:29:0	sgMYC	0.129478	1560	sgMYC	sgMYC:TF7L1	0.103041
MYC_1108#Ebox/CACGTG/2:bHLH:59:0	sgCAD	0.129423	1561	sgCAD	sgCAD:MYC	8.4585e-15
PRDM9_1478#PRDM9:C2H2:131:1	sgARID3A	0.129345	1562	sgARID3A	sgARID3A:PRDM9	5.35466e-14
RFX6_1571#RFX/3:RFX:246:0	sgFOSL1	0.12931	1563	sgFOSL1	sgFOSL1:RFX6	0.257078
ZN320_2110#ZNF320:C2H2:269:1	sgCUX1	0.129307	1564	sgCUX1	sgCUX1:ZN320	8.5695e-24
Smad4_1654#SMAD:MAD:207:0	sgMAX	0.129274	1565	sgMAX	sgMAX:Smad4	1.82521e-06
NFIB_1171#NFI/1:NFI:189:0	sgZBTB11	0.129253	1566	sgZBTB11	sgZBTB11:NFIB	1.22839e-33
Smad4_1654#SMAD:MAD:207:0	sgNRF1	0.129208	1567	sgNRF1	sgNRF1:Smad4	2.46295e-06
FOXO4_567#FOX/2:forkhead:77:0	sgTBP	0.129182	1568	sgTBP	sgTBP:FOXO4	1
Tp53_1989#P53-like/3:P53L:234:1	sgGABPA	0.129178	1569	sgGABPA	sgGABPA:Tp53	4.34394e-27
BCL6B_103#BCL6/1:C2H2:169:0	sgHSPA5	0.129139	1570	sgHSPA5	sgHSPA5:BCL6B	1
E2F4_271#E2F/2:E2F:156:0	sgNRF1	0.129131	1571	sgNRF1	sgNRF1:E2F4	2.8386e-09
IRF9_875#IRF/1:IRF:104:0	sgNRF1	0.129055	1572	sgNRF1	sgNRF1:IRF9	0.488455
Sox1_1669#SOX/8:HMG:202:0	sgATF3	0.128943	1573	sgATF3	sgATF3:Sox1	0.258637
FOXB1_487#FOX/9:forkhead:279:1	sgNRF1	0.128931	1574	sgNRF1	sgNRF1:FOXB1	1
MEOX2_1050#HD/11:homeodomain:11:1	sgCAD	0.128928	1575	sgCAD	sgCAD:MEOX2	1
E2F2_258#E2F/4:E2F:158:1	sgNRF1	0.128897	1576	sgNRF1	sgNRF1:E2F2	0.610759
DMRT3_238#DMRT3:DM:214:1	sgKLF16	0.128887	1577	sgKLF16	sgKLF16:DMRT3	0.0162423
RFX6_1571#RFX/3:RFX:246:0	sgGTF2B	0.128855	1578	sgGTF2B	sgGTF2B:RFX6	0.0589043
CPEB1_169#CPEB1:RRM:23:1	sgARID2	0.1288	1579	sgARID2	sgARID2:CPEB1	1
ZNF435_2159#ZNF435:C2H2:81:1	sgCDC5L	0.128787	1580	sgCDC5L	sgCDC5L:ZNF435	0.363558
GFI1B_633#GFI:C2H2:181:0	sgGABPA	0.128764	1581	sgGABPA	sgGABPA:GFI1B	7.06376e-09
GMEB2_646#GMEB2/2:SAND:277:1	sgMAX	0.128705	1582	sgMAX	sgMAX:GMEB2	1
ZN586_2135#ZNF586:C2H2:197:1	sgTHAP1	0.128669	1583	sgTHAP1	sgTHAP1:ZN586	1
TF2L1_1918#TFCP2:CP2:259:1	sgELF1	0.128651	1584	sgELF1	sgELF1:TF2L1	2.27345e-07
SMAD3_1649#SMAD:SMAD:129:1	sgHINFP	0.128442	1585	sgHINFP	sgHINFP:SMAD3	4.50933e-123
OZF_1339#ZNF146:C2H2:208:1	sgRPL9	0.128422	1586	sgRPL9	sgRPL9:OZF	1
ZN418_2122#ZNF418:C2H2:126:1	sgCDC5L	0.128334	1587	sgCDC5L	sgCDC5L:ZN418	0.683911
ZIC2_2083#ZIC:C2H2:273:0	sgGTF2B	0.128325	1588	sgGTF2B	sgGTF2B:ZIC2	8.65054e-201
BC11A_98#IRF/2:IRF:106:1	sgCDC5L	0.128243	1589	sgCDC5L	sgCDC5L:BC11A	1
ZN667_2136#ZNF667:C2H2:141:1	sgHSPA5	0.128174	1590	sgHSPA5	sgHSPA5:ZN667	1.94647e-09
KAISO_912#KAISO:C2H2:155:1	sgGTF2B	0.128151	1591	sgGTF2B	sgGTF2B:KAISO	1
REST_1545#REST/NRSF:C2H2:151:0	sgARID2	0.128131	1592	sgARID2	sgARID2:REST	6.37761e-76
ZBT14_2049#ZBTB14:C2H2:217:1	sgGATA1	0.128111	1593	sgGATA1	sgGATA1:ZBT14	1
PRDM9_1478#PRDM9:C2H2:131:1	sgGABPA	0.128106	1594	sgGABPA	sgGABPA:PRDM9	4.73347e-13
JUN_898#AP1/1:bZIP:54:0	sgELF1	0.128046	1595	sgELF1	sgELF1:JUN	0
FOXJ2_526#FOX/3:forkhead:78:0	sgTBP	0.128044	1596	sgTBP	sgTBP:FOXJ2	0.0806389
MBD2_1012#MBD2:MBD:239:1	sgCAD	0.128037	1597	sgCAD	sgCAD:MBD2	1
ERR3_374#NR/7:nuclearreceptor:36:0	sgARID2	0.128032	1598	sgARID2	sgARID2:ERR3	4.47374e-27
TF65_1919#NFKB/1:NFAT:160:0	sgCTCF	0.128028	1599	sgCTCF	sgCTCF:TF65	2.73404e-09
SUH_1830#RBPJ:not_classified:165:0	sgZBTB11	0.128025	1600	sgZBTB11	sgZBTB11:SUH	1
E2F4_271#E2F/2:E2F:156:0	sgZNF407	0.127967	1601	sgZNF407	sgZNF407:E2F4	1.63619e-11
HIC1_685#HIC/2:C2H2:243:1	sgARID3A	0.127947	1602	sgARID3A	sgARID3A:HIC1	3.45021e-14
YY1_2040#YY1:C2H2:145:0	sgNFE2	0.12793	1603	sgNFE2	sgNFE2:YY1	1.06857e-55
TF2L1_1918#TFCP2:CP2:259:1	sgRPL9	0.127816	1604	sgRPL9	sgRPL9:TF2L1	1.80376e-05
LIN54_972#LIN54:CXC:224:1	sgCEBPZ	0.127813	1605	sgCEBPZ	sgCEBPZ:LIN54	0.613304
Tp53_1989#P53-like/3:P53L:234:1	sgMAX	0.127759	1606	sgMAX	sgMAX:Tp53	2.16898e-30
PRDM6_1477#NFAC/2:NFAT:101:0	sgTBP	0.127739	1607	sgTBP	sgTBP:PRDM6	0.566203
GCR_627#NR/20:nuclearreceptor:248:0	sgRPL9	0.127726	1608	sgRPL9	sgRPL9:GCR	1.37326e-13
ZNF306_2152#ZNF306:C2H2:229:1	sgGATA1	0.127703	1609	sgGATA1	sgGATA1:ZNF306	0.0122745
ZNF306_2152#ZNF306:C2H2:229:1	sgGTF2B	0.127684	1610	sgGTF2B	sgGTF2B:ZNF306	0.0260973
NR1D2_1246#NR/19:nuclearreceptor:48:0	sgGATA1	0.127625	1611	sgGATA1	sgGATA1:NR1D2	4.92497e-97
MEIS1_1032#MIES:MEIS:69:1	sgGABPA	0.12761	1612	sgGABPA	sgGABPA:MEIS1	1
ZN418_2122#ZNF418:C2H2:126:1	sgRPL9	0.127608	1613	sgRPL9	sgRPL9:ZN418	0.682009
ZSC31_2172#ZSCAN3:C2H2:133:1	sgZNF407	0.12758	1614	sgZNF407	sgZNF407:ZSC31	8.52991e-15
SMAD3_1649#SMAD:SMAD:129:1	sgCUX1	0.127575	1615	sgCUX1	sgCUX1:SMAD3	2.24352e-114
GMEB2_648#GMEB2/1:SAND:223:1	sgNRF1	0.127555	1616	sgNRF1	sgNRF1:GMEB2	1
ZSCAN4_2174#ZSCAN4:C2H2:286:0	sgZNF407	0.127548	1617	sgZNF407	sgZNF407:ZSCAN4	5.04667e-05
ZNF784_2168#ZNF784:C2H2:222:1	sgGABPA	0.12752	1618	sgGABPA	sgGABPA:ZNF784	0.00011585
GCM1_621#GCM:GCM:201:0	sgZBTB11	0.127447	1619	sgZBTB11	sgZBTB11:GCM1	1.00103e-24
ZN257_2102#ZNF257:C2H2:75:1	sgMYC	0.127393	1620	sgMYC	sgMYC:ZN257	0.358435
THRB_1985#NR/5:nuclearreceptor:34:0	sgCTCF	0.127363	1621	sgCTCF	sgCTCF:THRB	4.66023e-05
NFYB_1195#NFY:NFY:13:0	sgATF1	0.127339	1622	sgATF1	sgATF1:NFYB	2.70007e-296
SUH_1830#RBPJ:not_classified:165:0	sgBCLAF1	0.127275	1623	sgBCLAF1	sgBCLAF1:SUH	1
SMCA1_1656#SMARCA1:MYB/SANT:250:1	sgMYC	0.127196	1624	sgMYC	sgMYC:SMCA1	1
Irx3_878#HD/23:homeodomain:204:0	sgMAX	0.127116	1625	sgMAX	sgMAX:Irx3	0.000183623
TBX20_1864#TBX/4:TBX:73:0	sgCTCF	0.127069	1626	sgCTCF	sgCTCF:TBX20	7.197e-14
IRF7_865#IRF/4:IRF:196:1	sgMYC	0.127059	1627	sgMYC	sgMYC:IRF7	0.0424913
FOXO4_567#FOX/2:forkhead:77:0	sgTRIM28	0.127006	1628	sgTRIM28	sgTRIM28:FOXO4	1
NFIA_1165#NFI/3:NFI:128:1	sgBCLAF1	0.126987	1629	sgBCLAF1	sgBCLAF1:NFIA	3.36994e-31
ZBED1_2047#ZBED1:C2H2:237:1	sgKLF1	0.126975	1630	sgKLF1	sgKLF1:ZBED1	1
ZN320_2110#ZNF320:C2H2:269:1	sgCEBPZ	0.126932	1631	sgCEBPZ	sgCEBPZ:ZN320	1.56854e-23
ZN708_2138#ZNF708:C2H2:136:1	sgCUX1	0.126893	1632	sgCUX1	sgCUX1:ZN708	7.5058e-14
TBX20_1864#TBX/4:TBX:73:0	sgCAD	0.126853	1633	sgCAD	sgCAD:TBX20	4.12286e-11
FOXK1_542#FOX/8:forkhead:203:0	sgCDC5L	0.126835	1634	sgCDC5L	sgCDC5L:FOXK1	0.0005444
Z324A_2045#ZNF324:C2H2:115:1	sgPOLR1D	0.126775	1635	sgPOLR1D	sgPOLR1D:Z324A	6.68784e-13
ZN121_2094#ZFN121:C2H2:244:1	sgATF1	0.126759	1636	sgATF1	sgATF1:ZN121	8.09383e-197
THRB_1986#NR/10:nuclearreceptor:39:1	sgTBP	0.126748	1637	sgTBP	sgTBP:THRB	0.00219312
NRF1_1306#NRF1:CNC-bZIP:192:0	sgHINFP	0.126745	1638	sgHINFP	sgHINFP:NRF1	3.26516e-11
FOXO1_557#FOX/7:forkhead:164:1	sgCTCF	0.126725	1639	sgCTCF	sgCTCF:FOXO1	1.5736e-11
HINFP1_698#HINFP1/1:C2H2:274:1	sgCAD	0.126691	1640	sgCAD	sgCAD:HINFP1	1
Klf1_915#KLF/SP/1:C2H2:112:0	sgTHAP1	0.126656	1641	sgTHAP1	sgTHAP1:Klf1	0.0044794
MYBL1_1098#MYB/1:MYB:253:1	sgARID3A	0.126637	1642	sgARID3A	sgARID3A:MYBL1	1
HMBOX1_707#HD/25:homeodomain:210:0	sgGTF2B	0.12663	1643	sgGTF2B	sgGTF2B:HMBOX1	1
BC11A_98#IRF/2:IRF:106:1	sgNFE2	0.1266	1644	sgNFE2	sgNFE2:BC11A	1
Twist2_1997#Ebox/CATATG:bHLH:62:0	sgATF1	0.126573	1645	sgATF1	sgATF1:Twist2	1.50011e-09
ZN329_2113#ZNF329:C2H2:260:1	sgMAX	0.126567	1646	sgMAX	sgMAX:ZN329	9.44004e-20
SOX9_1741#SOX/4:HMG:93:0	sgTBP	0.126563	1647	sgTBP	sgTBP:SOX9	0.821445
TBP_1838#TATA:not_classified:182:1	sgHINFP	0.126537	1648	sgHINFP	sgHINFP:TBP	0.738799
Hic1_688#HIC/1:C2H2:187:0	sgCUX1	0.126522	1649	sgCUX1	sgCUX1:Hic1	3.16981e-114
ZFP28_2069#ZNF28:C2H2:107:1	sgYY1	0.126478	1650	sgYY1	sgYY1:ZFP28	0.217545
ZN134_2095#ZNF134:C2H2:135:1	sgCTCF	0.126462	1651	sgCTCF	sgCTCF:ZN134	0.0295106
MZF1_1125#REL-halfsite:NFAT:162:1	sgMAX	0.126456	1652	sgMAX	sgMAX:MZF1	1.06611e-29
ESR1_377#NR/17:nuclearreceptor:46:0	sgNFE2	0.126453	1653	sgNFE2	sgNFE2:ESR1	2.13246e-135
HMBOX1_707#HD/25:homeodomain:210:0	sgNRF1	0.126435	1654	sgNRF1	sgNRF1:HMBOX1	1
CTCF_196#CTCF:C2H2:265:0	sgGTF2B	0.12642	1655	sgGTF2B	sgGTF2B:CTCF	0
RUNX1_1590#RUNX/1:RUNX:179:0	sgBCLAF1	0.126408	1656	sgBCLAF1	sgBCLAF1:RUNX1	1.82603e-42
SCRT1_1631#SCRT1:C2H2:66:0	sgATF3	0.126346	1657	sgATF3	sgATF3:SCRT1	2.14562e-10
ZN547_2130#ZNF547:C2H2:57:1	sgARID2	0.126331	1658	sgARID2	sgARID2:ZN547	0.000442296
MYBL1_1102#MYB/2:MYB:254:1	sgCAD	0.126288	1659	sgCAD	sgCAD:MYBL1	1
ERR3_374#NR/7:nuclearreceptor:36:0	sgCEBPZ	0.126191	1660	sgCEBPZ	sgCEBPZ:ERR3	1.88904e-29
SOX9_1739#SOX/7:HMG:191:1	sgPBX2	0.126169	1661	sgPBX2	sgPBX2:SOX9	1
BATF_92#BATF:bZIP:138:0	sgCEBPB	0.126161	1662	sgCEBPB	sgCEBPB:BATF	6.71636e-177
Twist2_1997#Ebox/CATATG:bHLH:62:0	sgARID2	0.126158	1663	sgARID2	sgARID2:Twist2	2.50551e-11
ZN708_2138#ZNF708:C2H2:136:1	sgARID2	0.126045	1664	sgARID2	sgARID2:ZN708	1.83207e-20
EMX1_341#HD/7:homeodomain:7:1	sgPBX2	0.126019	1665	sgPBX2	sgPBX2:EMX1	0.805663
Hic1_688#HIC/1:C2H2:187:0	sgZNF407	0.125986	1666	sgZNF407	sgZNF407:Hic1	8.78511e-112
NKX22_1214#HD/22:homeodomain:28:0	sgATF1	0.12598	1667	sgATF1	sgATF1:NKX22	0.00129785
RXRG_1625#NR/4:nuclearreceptor:33:0	sgKLF16	0.125955	1668	sgKLF16	sgKLF16:RXRG	0.000702564
ZNF524_2161#ZNF524:C2H2:213:0	sgFOSL1	0.125928	1669	sgFOSL1	sgFOSL1:ZNF524	1.03322e-37
ZSC31_2172#ZSCAN3:C2H2:133:1	sgMAX	0.125883	1670	sgMAX	sgMAX:ZSC31	3.58351e-15
TBX20_1864#TBX/4:TBX:73:0	sgCDC5L	0.125871	1671	sgCDC5L	sgCDC5L:TBX20	9.53472e-10
Smad4_1654#SMAD:MAD:207:0	sgCTCF	0.125858	1672	sgCTCF	sgCTCF:Smad4	2.82732e-06
BARHL2_80#HD/6:homeodomain:6:0	sgARID2	0.125852	1673	sgARID2	sgARID2:BARHL2	1
ZN680_2137#ZNF680:C2H2:251:1	sgZZZ3	0.125837	1674	sgZZZ3	sgZZZ3:ZN680	0.057785
BATF_92#BATF:bZIP:138:0	sgATF1	0.125766	1675	sgATF1	sgATF1:BATF	1.45484e-158
ZSC31_2172#ZSCAN3:C2H2:133:1	sgREST	0.125686	1676	sgREST	sgREST:ZSC31	5.54118e-13
GFI1B_633#GFI:C2H2:181:0	sgMAX	0.125632	1677	sgMAX	sgMAX:GFI1B	3.35054e-09
SOX18_1697#SOX/3:HMG:92:0	sgTBP	0.125526	1678	sgTBP	sgTBP:SOX18	0.819508
ELF5_320#ETS/1:ETS:98:0	sgFOSL1	0.125525	1679	sgFOSL1	sgFOSL1:ELF5	2.73233e-35
PRDM5_1476#PRDM5:C2H2:116:1	sgMYC	0.125391	1680	sgMYC	sgMYC:PRDM5	1.90463e-09
ZNF784_2168#ZNF784:C2H2:222:1	sgNFE2	0.12539	1681	sgNFE2	sgNFE2:ZNF784	0.00195435
ZN121_2094#ZFN121:C2H2:244:1	sgGTF2B	0.125369	1682	sgGTF2B	sgGTF2B:ZN121	1.46893e-192
RFX3_1558#RFX/1:RFX:247:0	sgGTF2B	0.125276	1683	sgGTF2B	sgGTF2B:RFX3	0.000722415
Lhx3_956#HD/9:homeodomain:9:1	sgPBX2	0.125193	1684	sgPBX2	sgPBX2:Lhx3	1
REL_1537#NFKB/3:NFAT:159:1	sgGABPA	0.125146	1685	sgGABPA	sgGABPA:REL	0.000215088
ZN134_2095#ZNF134:C2H2:135:1	sgTHAP1	0.125052	1686	sgTHAP1	sgTHAP1:ZN134	0.163943
CPEB1_169#CPEB1:RRM:23:1	sgRPL9	0.124971	1687	sgRPL9	sgRPL9:CPEB1	1
ARI5B_30#ARI5B:ARID:86:1	sgTRIM28	0.124894	1688	sgTRIM28	sgTRIM28:ARI5B	1
NFATC1_1157#NFAT/4:NFAT:168:1	sgKLF1	0.124854	1689	sgKLF1	sgKLF1:NFATC1	0.67807
LIN54_972#LIN54:CXC:224:1	sgHSPA5	0.124822	1690	sgHSPA5	sgHSPA5:LIN54	1
JUN_898#AP1/1:bZIP:54:0	sgPBX2	0.124772	1691	sgPBX2	sgPBX2:JUN	0
Arid5a_34#ARI5A:ARID:88:1	sgREST	0.124603	1692	sgREST	sgREST:Arid5a	0.105269
BC11A_98#IRF/2:IRF:106:1	sgATF3	0.124492	1693	sgATF3	sgATF3:BC11A	1
HOMEZ_739#HOMEZ:HOMEZ:195:1	sgARID3A	0.124482	1694	sgARID3A	sgARID3A:HOMEZ	1
FEZF1_440#FEZF1:C2H2:122:1	sgPOLR1D	0.124424	1695	sgPOLR1D	sgPOLR1D:FEZF1	1
SUH_1830#RBPJ:not_classified:165:0	sgNFYB	0.124417	1696	sgNFYB	sgNFYB:SUH	1
E2F2_258#E2F/4:E2F:158:1	sgFOSL1	0.124387	1697	sgFOSL1	sgFOSL1:E2F2	1
FEZF1_440#FEZF1:C2H2:122:1	sgBCLAF1	0.124312	1698	sgBCLAF1	sgBCLAF1:FEZF1	1
HMBOX1_707#HD/25:homeodomain:210:0	sgHINFP	0.124251	1699	sgHINFP	sgHINFP:HMBOX1	1
THAP1_1982#THAP1:not_classified:132:1	sgNFYB	0.124246	1700	sgNFYB	sgNFYB:THAP1	6.49468e-36
THRB_1985#NR/5:nuclearreceptor:34:0	sgCDC5L	0.124246	1701	sgCDC5L	sgCDC5L:THRB	2.36842e-06
FOXO4_567#FOX/2:forkhead:77:0	sgARID3A	0.124238	1702	sgARID3A	sgARID3A:FOXO4	1
ZKSC1_2092#ZKSCAN1:C2H2:272:1	sgHINFP	0.124215	1703	sgHINFP	sgHINFP:ZKSC1	8.07954e-44
CTCF_196#CTCF:C2H2:265:0	sgTBP	0.124149	1704	sgTBP	sgTBP:CTCF	0
THRB_1987#NR/8:nuclearreceptor:37:1	sgYY1	0.124111	1705	sgYY1	sgYY1:THRB	0.000212229
ZN449_2125#ZNF449:C2H2:271:1	sgKLF1	0.124096	1706	sgKLF1	sgKLF1:ZN449	1.63521e-12
TBP_1838#TATA:not_classified:182:1	sgNFE2	0.12408	1707	sgNFE2	sgNFE2:TBP	0.842626
MBD2_1012#MBD2:MBD:239:1	sgKLF16	0.124078	1708	sgKLF16	sgKLF16:MBD2	1
BCL6B_103#BCL6/1:C2H2:169:0	sgPOLR1D	0.124023	1709	sgPOLR1D	sgPOLR1D:BCL6B	1
HIF1A_692#HIF:bHLH:60:0	sgARID3A	0.123694	1710	sgARID3A	sgARID3A:HIF1A	1
PBX2_1373#HD/12:homeodomain:12:0	sgKLF1	0.123694	1711	sgKLF1	sgKLF1:PBX2	0.00860152
NFATC3_1159#NFAT/2:NFAT:99:0	sgCTCF	0.123613	1712	sgCTCF	sgCTCF:NFATC3	0.570211
RXRG_1625#NR/4:nuclearreceptor:33:0	sgBRF2	0.1236	1713	sgBRF2	sgBRF2:RXRG	0.000915536
JUN_898#AP1/1:bZIP:54:0	sgSETDB1	0.1236	1714	sgSETDB1	sgSETDB1:JUN	0
MYBA_1097#MYB/5:MYB:252:1	sgTFDP1	0.123593	1715	sgTFDP1	sgTFDP1:MYBA	0.0802926
ATF4_61#CREB/ATF/3:bZIP:51:0	sgHINFP	0.123461	1716	sgHINFP	sgHINFP:ATF4	0
VDR_2018#NR/15:nuclearreceptor:44:0	sgCEBPZ	0.123433	1717	sgCEBPZ	sgCEBPZ:VDR	2.07043e-36
SMAD3_1649#SMAD:SMAD:129:1	sgMAX	0.123429	1718	sgMAX	sgMAX:SMAD3	1.80919e-117
Tp53_1990#P53-like/2:P53L:233:1	sgGATA1	0.123411	1719	sgGATA1	sgGATA1:Tp53	1.88063e-26
SCRT1_1631#SCRT1:C2H2:66:0	sgTFDP1	0.123363	1720	sgTFDP1	sgTFDP1:SCRT1	4.01997e-10
ZSCAN4_2174#ZSCAN4:C2H2:286:0	sgFOSL1	0.123355	1721	sgFOSL1	sgFOSL1:ZSCAN4	0.00195094
ZN331_2114#ZNF331:C2H2:270:1	sgBCLAF1	0.123341	1722	sgBCLAF1	sgBCLAF1:ZN331	5.10437e-26
JUN_898#AP1/1:bZIP:54:0	sgCEBPZ	0.123308	1723	sgCEBPZ	sgCEBPZ:JUN	0
IRF9_875#IRF/1:IRF:104:0	sgMAX	0.123298	1724	sgMAX	sgMAX:IRF9	0.301153
Lhx3_956#HD/9:homeodomain:9:1	sgARID2	0.123288	1725	sgARID2	sgARID2:Lhx3	1
ZNF713_2162#ZNF713:C2H2:230:1	sgPBX2	0.123277	1726	sgPBX2	sgPBX2:ZNF713	1
NFIB_1171#NFI/1:NFI:189:0	sgNFYB	0.123273	1727	sgNFYB	sgNFYB:NFIB	8.52055e-28
ZBT48_2053#ZBTB48:C2H2:175:1	sgPOLR1D	0.123241	1728	sgPOLR1D	sgPOLR1D:ZBT48	1.85191e-13
T_1831#TBX/1:TBX:70:0	sgCTCF	0.123218	1729	sgCTCF	sgCTCF:T	0.000151133
CTCF_196#CTCF:C2H2:265:0	sgREST	0.123062	1730	sgREST	sgREST:CTCF	0
NR4A2_1296#NR/6:nuclearreceptor:35:1	sgZZZ3	0.123016	1731	sgZZZ3	sgZZZ3:NR4A2	1
EBF1_283#EBF1:EBF:174:0	sgGATA1	0.123002	1732	sgGATA1	sgGATA1:EBF1	1.14732e-56
ZNF282_2151#ZNF282:C2H2:163:0	sgATF3	0.12298	1733	sgATF3	sgATF3:ZNF282	0.598051
CREB3_173#CREB/ATF/2:bZIP:50:0	sgKLF16	0.122979	1734	sgKLF16	sgKLF16:CREB3	0.00818348
ZNF143_2143#ZNF143:C2H2:172:0	sgKLF16	0.122951	1735	sgKLF16	sgKLF16:ZNF143	0.581782
NR2F1_1274#NR/13:nuclearreceptor:42:1	sgYY1	0.122934	1736	sgYY1	sgYY1:NR2F1	1.06336e-46
ZN528_2129#ZNF528:C2H2:119:1	sgNFYB	0.122915	1737	sgNFYB	sgNFYB:ZN528	0.108776
LYL1_978#Ebox/CAGATGG:bHLH:63:0	sgKLF16	0.122874	1738	sgKLF16	sgKLF16:LYL1	3.61977e-75
NFIB_1171#NFI/1:NFI:189:0	sgCTCF	0.122857	1739	sgCTCF	sgCTCF:NFIB	3.95937e-35
HMBOX1_707#HD/25:homeodomain:210:0	sgNFE2	0.122787	1740	sgNFE2	sgNFE2:HMBOX1	1
ZN449_2125#ZNF449:C2H2:271:1	sgNFE2	0.122735	1741	sgNFE2	sgNFE2:ZN449	3.72034e-12
ZNF524_2161#ZNF524:C2H2:213:0	sgYY1	0.122735	1742	sgYY1	sgYY1:ZNF524	3.27251e-51
SREBF2_1793#SREBF1:bHLH-ZIP:74:0	sgCAD	0.12273	1743	sgCAD	sgCAD:SREBF2	1.90747e-18
HSF1_806#HSF:HSF:249:0	sgKLF16	0.122728	1744	sgKLF16	sgKLF16:HSF1	0.998721
FOXA2_482#FOX/4:forkhead:79:0	sgATF1	0.122709	1745	sgATF1	sgATF1:FOXA2	1.04306e-05
PRDM1_1471#PRDM1:C2H2:105:1	sgATF1	0.122701	1746	sgATF1	sgATF1:PRDM1	1
PRDM5_1476#PRDM5:C2H2:116:1	sgCDC5L	0.122528	1747	sgCDC5L	sgCDC5L:PRDM5	1.6312e-10
NR4A2+RXRA_1298#NR/18:nuclearreceptor:47:0	sgTHAP1	0.122508	1748	sgTHAP1	sgTHAP1:NR4A2+RXRA	0.00784318
SMAD2_1646#SMAD:SMAD:147:0	sgATF1	0.12249	1749	sgATF1	sgATF1:SMAD2	1.1111e-59
ZBTB6_2059#ZBTB6:C2H2:146:1	sgGTF2B	0.122486	1750	sgGTF2B	sgGTF2B:ZBTB6	1
MEF2B_1021#MEF2:MADS:183:0	sgELF1	0.12247	1751	sgELF1	sgELF1:MEF2B	4.4687e-16
SMAD2_1646#SMAD:SMAD:147:0	sgPOLR1D	0.122469	1752	sgPOLR1D	sgPOLR1D:SMAD2	2.70586e-54
FOXO1_557#FOX/7:forkhead:164:1	sgPOLR1D	0.122347	1753	sgPOLR1D	sgPOLR1D:FOXO1	1.1988e-10
ZN431_2123#ZNF431:C2H2:228:1	sgTBP	0.122331	1754	sgTBP	sgTBP:ZN431	9.66268e-08
IRF7_865#IRF/4:IRF:196:1	sgHSPA5	0.122263	1755	sgHSPA5	sgHSPA5:IRF7	0.0595702
THRB_1987#NR/8:nuclearreceptor:37:1	sgRPL9	0.122175	1756	sgRPL9	sgRPL9:THRB	1.95525e-05
KAISO_912#KAISO:C2H2:155:1	sgZNF407	0.122161	1757	sgZNF407	sgZNF407:KAISO	1
NFAC4_1150#NFAT/1:NFAT:100:0	sgHINFP	0.122148	1758	sgHINFP	sgHINFP:NFAC4	0.852124
PBX2_1372#HD/16:homeodomain:21:0	sgGABPA	0.122132	1759	sgGABPA	sgGABPA:PBX2	0.00957786
MZF1_1125#REL-halfsite:NFAT:162:1	sgTBP	0.122057	1760	sgTBP	sgTBP:MZF1	1.13759e-32
ZN554_2132#ZNF554:C2H2:142:1	sgHINFP	0.121929	1761	sgHINFP	sgHINFP:ZN554	1.5652e-16
Z324A_2045#ZNF324:C2H2:115:1	sgARID2	0.12192	1762	sgARID2	sgARID2:Z324A	3.05695e-11
Six3_1644#SIX/2:SIX:280:1	sgBRF2	0.121877	1763	sgBRF2	sgBRF2:Six3	0.00113073
ZN382_2119#ZNF382:C2H2:154:1	sgREST	0.121857	1764	sgREST	sgREST:ZN382	0.0353793
FOXJ2_526#FOX/3:forkhead:78:0	sgGABPA	0.121843	1765	sgGABPA	sgGABPA:FOXJ2	0.0570224
Rarb_1518#NR/12:nuclearreceptor:41:0	sgCTCF	0.121812	1766	sgCTCF	sgCTCF:Rarb	3.96811e-22
ZN136_2096#ZNF136:C2H2:227:1	sgKLF1	0.12174	1767	sgKLF1	sgKLF1:ZN136	0.0328022
THRB_1986#NR/10:nuclearreceptor:39:1	sgCAD	0.121659	1768	sgCAD	sgCAD:THRB	0.00127975
EBF1_283#EBF1:EBF:174:0	sgKLF16	0.121647	1769	sgKLF16	sgKLF16:EBF1	1.15273e-51
ZNF41_2155#ZNF41:C2H2:124:1	sgTBP	0.121616	1770	sgTBP	sgTBP:ZNF41	0.000314316
MYBL1_1102#MYB/2:MYB:254:1	sgATF3	0.121597	1771	sgATF3	sgATF3:MYBL1	1
ZBT14_2049#ZBTB14:C2H2:217:1	sgHINFP	0.121579	1772	sgHINFP	sgHINFP:ZBT14	1
TBX21_1867#TBX/3:TBX:72:0	sgCEBPZ	0.121569	1773	sgCEBPZ	sgCEBPZ:TBX21	0.00478547
POU4F2_1447#POU/2:POU:82:0	sgNRF1	0.121504	1774	sgNRF1	sgNRF1:POU4F2	0.484291
Ddit3+Cebpa_218#DDIT3+CEBPA:bZIP:215:1	sgPOLR1D	0.121482	1775	sgPOLR1D	sgPOLR1D:Ddit3+Cebpa	1.28258e-20
SPDEF_1771#SPDEF/2:ETS:212:0	sgHSPA5	0.121472	1776	sgHSPA5	sgHSPA5:SPDEF	0.938402
CREB3_173#CREB/ATF/2:bZIP:50:0	sgCAD	0.121414	1777	sgCAD	sgCAD:CREB3	0.00293487
RFX2_1554#RFX/2:RFX:245:1	sgATF1	0.121371	1778	sgATF1	sgATF1:RFX2	0.657019
ZN768_2139#ZNF768:C2H2:137:1	sgNRF1	0.121343	1779	sgNRF1	sgNRF1:ZN768	2.47761e-54
FOXA2_482#FOX/4:forkhead:79:0	sgHSPA5	0.121271	1780	sgHSPA5	sgHSPA5:FOXA2	6.59686e-05
NFYB_1195#NFY:NFY:13:0	sgMYC	0.12127	1781	sgMYC	sgMYC:NFYB	2.164e-298
DMRTB_239#DMRT1:DM:90:0	sgHSPA5	0.121266	1782	sgHSPA5	sgHSPA5:DMRTB	0.509379
Pax2_1349#PAX-halfsite:PAX:283:1	sgNRF1	0.121244	1783	sgNRF1	sgNRF1:Pax2	1
PLAG1_1406#PLAG1:C2H2:268:1	sgTBP	0.121227	1784	sgTBP	sgTBP:PLAG1	5.00116e-11
HXA9_827#HD/14:homeodomain:19:0	sgARID3A	0.121207	1785	sgARID3A	sgARID3A:HXA9	0.0817993
CUX1_201#CUX/3:CUT:15:1	sgGATA1	0.121192	1786	sgGATA1	sgGATA1:CUX1	6.73481e-05
MZF1_1124#MZF1:C2H2:114:1	sgZBTB11	0.121158	1787	sgZBTB11	sgZBTB11:MZF1	1.95714e-31
FEZF1_440#FEZF1:C2H2:122:1	sgNFE2	0.121109	1788	sgNFE2	sgNFE2:FEZF1	1
CDX1_129#HD/13:homeodomain:18:1	sgMAX	0.121097	1789	sgMAX	sgMAX:CDX1	1
OTX2_1331#HD/19:homeodomain:25:0	sgARID3A	0.121075	1790	sgARID3A	sgARID3A:OTX2	0.938447
HOXA10_741#HD/17:homeodomain:22:1	sgPBX2	0.121073	1791	sgPBX2	sgPBX2:HOXA10	1
TFAP2C_1942#TFAP2/2:TFAP:263:0	sgGATA1	0.12106	1792	sgGATA1	sgGATA1:TFAP2C	0.236005
HMX2_711#HD/4:homeodomain:4:0	sgARID3A	0.120988	1793	sgARID3A	sgARID3A:HMX2	0.428455
ELF5_320#ETS/1:ETS:98:0	sgGTF2B	0.120936	1794	sgGTF2B	sgGTF2B:ELF5	1.46278e-29
Lhx3_956#HD/9:homeodomain:9:1	sgGABPA	0.120871	1795	sgGABPA	sgGABPA:Lhx3	1
ZNF384_2154#ZNF384/2:C2H2:194:1	sgCTCF	0.120856	1796	sgCTCF	sgCTCF:ZNF384	1.51689e-73
ZN554_2132#ZNF554:C2H2:142:1	sgGTF2B	0.120855	1797	sgGTF2B	sgGTF2B:ZN554	2.76374e-15
Six3_1644#SIX/2:SIX:280:1	sgGABPA	0.120794	1798	sgGABPA	sgGABPA:Six3	0.000683762
TEAD3_1908#TEAD:TEA:166:0	sgCTCF	0.120738	1799	sgCTCF	sgCTCF:TEAD3	1.3239e-10
ZN549_2131#ZNF549:C2H2:134:1	sgGABPA	0.120641	1800	sgGABPA	sgGABPA:ZN549	1.85952e-08
ITF2_888#Ebox/CACCTG:bHLH:68:0	sgGTF2B	0.120639	1801	sgGTF2B	sgGTF2B:ITF2	3.25902e-170
SIX2_1643#SIX/1:SIX:180:0	sgREST	0.120593	1802	sgREST	sgREST:SIX2	0.00111972
Tp53_1989#P53-like/3:P53L:234:1	sgHSPA5	0.120577	1803	sgHSPA5	sgHSPA5:Tp53	1.15581e-29
HES5_672#Ebox/CACGTG/1:bHLH:58:0	sgMAX	0.120517	1804	sgMAX	sgMAX:HES5	9.10114e-11
ATF4_61#CREB/ATF/3:bZIP:51:0	sgZBTB11	0.120468	1805	sgZBTB11	sgZBTB11:ATF4	0
TEAD3_1908#TEAD:TEA:166:0	sgGABPA	0.120402	1806	sgGABPA	sgGABPA:TEAD3	9.96487e-12
E2F2_255#E2F/1:E2F:186:0	sgCUX1	0.1204	1807	sgCUX1	sgCUX1:E2F2	0.991827
AHR_1#AHR:bHLH:284:1	sgGABPA	0.120268	1808	sgGABPA	sgGABPA:AHR	1
MEIS1_1032#MIES:MEIS:69:1	sgPOLR1D	0.120259	1809	sgPOLR1D	sgPOLR1D:MEIS1	0.919432
ZNF143_2143#ZNF143:C2H2:172:0	sgMYC	0.120246	1810	sgMYC	sgMYC:ZNF143	0.565195
ZNF41_2155#ZNF41:C2H2:124:1	sgCDC5L	0.120221	1811	sgCDC5L	sgCDC5L:ZNF41	0.00243929
FOXB1_488#FOX/6:forkhead:87:1	sgNRF1	0.12018	1812	sgNRF1	sgNRF1:FOXB1	1
Zfp652_2073#ZNF652:C2H2:232:1	sgRPL9	0.120179	1813	sgRPL9	sgRPL9:Zfp652	1
SMAD2_1647#ZNF335:C2H2:153:1	sgCEBPB	0.120168	1814	sgCEBPB	sgCEBPB:SMAD2	1.15921e-56
PLAG1_1406#PLAG1:C2H2:268:1	sgTFDP1	0.120167	1815	sgTFDP1	sgTFDP1:PLAG1	5.35775e-13
ZNF435_2159#ZNF435:C2H2:81:1	sgNRF1	0.120109	1816	sgNRF1	sgNRF1:ZNF435	0.150595
CPEB1_169#CPEB1:RRM:23:1	sgCAD	0.120075	1817	sgCAD	sgCAD:CPEB1	1
ZN140_2097#ZNF140:C2H2:143:1	sgTRIM28	0.120046	1818	sgTRIM28	sgTRIM28:ZN140	0.0173361
IKZF1_841#ZNF143:C2H2:173:1	sgZZZ3	0.119951	1819	sgZZZ3	sgZZZ3:IKZF1	1.05688e-48
POU5F1_1451#POU/1:POU:85:0	sgKLF16	0.119946	1820	sgKLF16	sgKLF16:POU5F1	1
MYC_1108#Ebox/CACGTG/2:bHLH:59:0	sgTBP	0.119792	1821	sgTBP	sgTBP:MYC	2.49013e-18
ZN257_2102#ZNF257:C2H2:75:1	sgGABPA	0.119768	1822	sgGABPA	sgGABPA:ZN257	0.5462
ZNF384_2154#ZNF384/2:C2H2:194:1	sgTHAP1	0.119743	1823	sgTHAP1	sgTHAP1:ZNF384	8.66044e-67
ZN136_2096#ZNF136:C2H2:227:1	sgTRIM28	0.119716	1824	sgTRIM28	sgTRIM28:ZN136	0.00917073
MEIS1_1032#MIES:MEIS:69:1	sgMYC	0.119688	1825	sgMYC	sgMYC:MEIS1	1
NRF1_1306#NRF1:CNC-bZIP:192:0	sgCDC5L	0.119676	1826	sgCDC5L	sgCDC5L:NRF1	1.83526e-09
GLIS1_639#GLIS:C2H2:261:1	sgBRF2	0.119599	1827	sgBRF2	sgBRF2:GLIS1	0.680671
ZNF713_2162#ZNF713:C2H2:230:1	sgNFE2	0.119545	1828	sgNFE2	sgNFE2:ZNF713	1
ZBTB49_2058#ZBTB49:C2H2:226:1	sgCEBPB	0.119517	1829	sgCEBPB	sgCEBPB:ZBTB49	0.59367
NR1D2_1246#NR/19:nuclearreceptor:48:0	sgKLF1	0.119457	1830	sgKLF1	sgKLF1:NR1D2	8.63917e-104
RUNX1_1590#RUNX/1:RUNX:179:0	sgZZZ3	0.119402	1831	sgZZZ3	sgZZZ3:RUNX1	1.76175e-46
ZN667_2136#ZNF667:C2H2:141:1	sgPBX2	0.119356	1832	sgPBX2	sgPBX2:ZN667	3.64673e-09
Smad4_1654#SMAD:MAD:207:0	sgKLF16	0.11933	1833	sgKLF16	sgKLF16:Smad4	3.81303e-06
NRF1_1306#NRF1:CNC-bZIP:192:0	sgZNF407	0.119305	1834	sgZNF407	sgZNF407:NRF1	5.00614e-09
RFX3_1558#RFX/1:RFX:247:0	sgKLF1	0.119279	1835	sgKLF1	sgKLF1:RFX3	0.000251376
Znf423_2158#ZNF423:C2H2:177:1	sgARID2	0.119264	1836	sgARID2	sgARID2:Znf423	1.38136e-35
ESR1_377#NR/17:nuclearreceptor:46:0	sgMAX	0.119219	1837	sgMAX	sgMAX:ESR1	2.45953e-153
HNF1A_718#HD/10:homeodomain:10:0	sgNRF1	0.11917	1838	sgNRF1	sgNRF1:HNF1A	0.31578
JUN_898#AP1/1:bZIP:54:0	sgCEBPB	0.119165	1839	sgCEBPB	sgCEBPB:JUN	0
TBX21_1868#TBX/2:TBX:71:0	sgPOLR1D	0.119149	1840	sgPOLR1D	sgPOLR1D:TBX21	0.345332
ZN431_2123#ZNF431:C2H2:228:1	sgCDC5L	0.119138	1841	sgCDC5L	sgCDC5L:ZN431	6.27283e-07
AIRE_4#AIRE:not_classified:139:1	sgATF3	0.119031	1842	sgATF3	sgATF3:AIRE	1
KLF8_938#KLF/SP/3:C2H2:285:1	sgCDC5L	0.119012	1843	sgCDC5L	sgCDC5L:KLF8	4.93634e-10
Sox1_1669#SOX/8:HMG:202:0	sgPOLR1D	0.119	1844	sgPOLR1D	sgPOLR1D:Sox1	0.27409
FOXA2_482#FOX/4:forkhead:79:0	sgKLF16	0.118973	1845	sgKLF16	sgKLF16:FOXA2	8.98095e-06
FOXA2_482#FOX/4:forkhead:79:0	sgZZZ3	0.118946	1846	sgZZZ3	sgZZZ3:FOXA2	8.0617e-05
GLIS1_639#GLIS:C2H2:261:1	sgCTCF	0.118934	1847	sgCTCF	sgCTCF:GLIS1	0.505388
TFAP2C_1942#TFAP2/2:TFAP:263:0	sgCAD	0.118933	1848	sgCAD	sgCAD:TFAP2C	0.341258
NFAC4_1150#NFAT/1:NFAT:100:0	sgKLF1	0.118911	1849	sgKLF1	sgKLF1:NFAC4	1
ZN136_2096#ZNF136:C2H2:227:1	sgTBP	0.118895	1850	sgTBP	sgTBP:ZN136	0.0130636
BACH2_74#AP1/2:bZIP:53:0	sgZZZ3	0.118882	1851	sgZZZ3	sgZZZ3:BACH2	0
SOX9_1742#SOX/5:HMG:94:0	sgCTCF	0.118827	1852	sgCTCF	sgCTCF:SOX9	1
MBD2_1012#MBD2:MBD:239:1	sgREST	0.118814	1853	sgREST	sgREST:MBD2	1
ZKSC1_2092#ZKSCAN1:C2H2:272:1	sgCUX1	0.118788	1854	sgCUX1	sgCUX1:ZKSC1	1.3694e-41
ZN436_2124#ZNF436:C2H2:118:1	sgGABPA	0.118788	1855	sgGABPA	sgGABPA:ZN436	1.16195e-15
PRDM9_1478#PRDM9:C2H2:131:1	sgTHAP1	0.11875	1856	sgTHAP1	sgTHAP1:PRDM9	5.88526e-11
BARHL2_80#HD/6:homeodomain:6:0	sgGATA1	0.118645	1857	sgGATA1	sgGATA1:BARHL2	1
NR2E1_1266#NR/14:nuclearreceptor:43:0	sgARID3A	0.118583	1858	sgARID3A	sgARID3A:NR2E1	1
GFI1B_633#GFI:C2H2:181:0	sgTFDP1	0.118582	1859	sgTFDP1	sgTFDP1:GFI1B	8.84129e-11
AHR_1#AHR:bHLH:284:1	sgPOLR1D	0.11858	1860	sgPOLR1D	sgPOLR1D:AHR	1
Rarb_1518#NR/12:nuclearreceptor:41:0	sgZNF407	0.118562	1861	sgZNF407	sgZNF407:Rarb	3.67086e-19
JUN_898#AP1/1:bZIP:54:0	sgTRIM28	0.118525	1862	sgTRIM28	sgTRIM28:JUN	0
Bcl6_100#BCL6/2:C2H2:170:0	sgZZZ3	0.118504	1863	sgZZZ3	sgZZZ3:Bcl6	1.68308e-07
KAISO_912#KAISO:C2H2:155:1	sgYY1	0.118417	1864	sgYY1	sgYY1:KAISO	1
ZN317_2109#ZNF317:C2H2:56:1	sgARID2	0.118404	1865	sgARID2	sgARID2:ZN317	1
TF7L1_1922#TCF/LEF:HMG:29:0	sgCDC5L	0.118392	1866	sgCDC5L	sgCDC5L:TF7L1	0.0892703
OSR2_1325#OSR2:C2H2:130:1	sgBRF2	0.11834	1867	sgBRF2	sgBRF2:OSR2	0.36079
Klf1_915#KLF/SP/1:C2H2:112:0	sgTBP	0.118225	1868	sgTBP	sgTBP:Klf1	0.00111439
Znf423_2158#ZNF423:C2H2:177:1	sgPOLR1D	0.118187	1869	sgPOLR1D	sgPOLR1D:Znf423	5.06345e-40
BCL6B_103#BCL6/1:C2H2:169:0	sgTFDP1	0.118141	1870	sgTFDP1	sgTFDP1:BCL6B	0.978063
SPDEF_1770#SPDEF/1:ETS:211:0	sgNFYB	0.118137	1871	sgNFYB	sgNFYB:SPDEF	1
PRDM9_1478#PRDM9:C2H2:131:1	sgYY1	0.11811	1872	sgYY1	sgYY1:PRDM9	1.67226e-14
GRHL2_655#GRHL:CP2:258:0	sgNRF1	0.118099	1873	sgNRF1	sgNRF1:GRHL2	0.214867
NFATC1_1156#NFAT/3:NFAT:102:1	sgMYC	0.118085	1874	sgMYC	sgMYC:NFATC1	1
SMAD3_1649#SMAD:SMAD:129:1	sgATF3	0.118083	1875	sgATF3	sgATF3:SMAD3	3.41548e-121
MEOX2_1050#HD/11:homeodomain:11:1	sgARID2	0.117994	1876	sgARID2	sgARID2:MEOX2	0.906866
Sox5_1722#SOX/2:HMG:91:0	sgCAD	0.117977	1877	sgCAD	sgCAD:Sox5	1
EBF1_283#EBF1:EBF:174:0	sgZBTB11	0.117967	1878	sgZBTB11	sgZBTB11:EBF1	1.25945e-56
TCF7_1892#LEF1:HMG:120:0	sgCAD	0.117942	1879	sgCAD	sgCAD:TCF7	1
E2F8_281#E2F/3:E2F:157:0	sgARID3A	0.117907	1880	sgARID3A	sgARID3A:E2F8	0.778908
PRDM4_1475#PRDM4:C2H2:225:1	sgNFE2	0.117902	1881	sgNFE2	sgNFE2:PRDM4	0.515913
ELF3_315#ETS/2:ETS:96:0	sgNRF1	0.117901	1882	sgNRF1	sgNRF1:ELF3	3.24318e-07
PBX2_1373#HD/12:homeodomain:12:0	sgCUX1	0.117889	1883	sgCUX1	sgCUX1:PBX2	0.00399577
GCM1_621#GCM:GCM:201:0	sgZNF280A	0.11788	1884	sgZNF280A	sgZNF280A:GCM1	4.1901e-25
IKZF1_841#ZNF143:C2H2:173:1	sgCAD	0.117845	1885	sgCAD	sgCAD:IKZF1	1.87688e-50
MYBL1_1102#MYB/2:MYB:254:1	sgMYC	0.117755	1886	sgMYC	sgMYC:MYBL1	1
EGR2_292#EGR:C2H2:111:0	sgCDC5L	0.11772	1887	sgCDC5L	sgCDC5L:EGR2	1
BACH2_74#AP1/2:bZIP:53:0	sgPOLR1D	0.1177	1888	sgPOLR1D	sgPOLR1D:BACH2	0
NRF1_1306#NRF1:CNC-bZIP:192:0	sgKLF16	0.117691	1889	sgKLF16	sgKLF16:NRF1	2.2467e-08
FOXD2_506#FOX/5:forkhead:80:0	sgREST	0.117652	1890	sgREST	sgREST:FOXD2	0.0148786
HEN1_668#HEN1:bHLH:64:1	sgZZZ3	0.117634	1891	sgZZZ3	sgZZZ3:HEN1	0.130272
SUH_1830#RBPJ:not_classified:165:0	sgARID3A	0.117569	1892	sgARID3A	sgARID3A:SUH	1
ZN708_2138#ZNF708:C2H2:136:1	sgMAX	0.117543	1893	sgMAX	sgMAX:ZN708	1.50345e-15
Bcl6_100#BCL6/2:C2H2:170:0	sgTHAP1	0.117478	1894	sgTHAP1	sgTHAP1:Bcl6	3.0723e-08
OSR2_1325#OSR2:C2H2:130:1	sgCUX1	0.117451	1895	sgCUX1	sgCUX1:OSR2	0.65653
TF65_1919#NFKB/1:NFAT:160:0	sgRPL9	0.117428	1896	sgRPL9	sgRPL9:TF65	6.7773e-08
EMX1_341#HD/7:homeodomain:7:1	sgFOSL1	0.117396	1897	sgFOSL1	sgFOSL1:EMX1	0.878032
ZN382_2119#ZNF382:C2H2:154:1	sgNFYB	0.11737	1898	sgNFYB	sgNFYB:ZN382	0.0480278
HES5_672#Ebox/CACGTG/1:bHLH:58:0	sgMYC	0.117304	1899	sgMYC	sgMYC:HES5	8.00596e-06
PRDM4_1475#PRDM4:C2H2:225:1	sgKLF1	0.117294	1900	sgKLF1	sgKLF1:PRDM4	0.620157
ZNF410_2156#ZNF410:C2H2:236:1	sgGTF2B	0.117256	1901	sgGTF2B	sgGTF2B:ZNF410	0.00487565
ZNF713_2162#ZNF713:C2H2:230:1	sgGTF2B	0.117213	1902	sgGTF2B	sgGTF2B:ZNF713	1
Twist2_1997#Ebox/CATATG:bHLH:62:0	sgNRF1	0.117192	1903	sgNRF1	sgNRF1:Twist2	2.11678e-11
AIRE_4#AIRE:not_classified:139:1	sgARID3A	0.117173	1904	sgARID3A	sgARID3A:AIRE	1
NR1D2_1246#NR/19:nuclearreceptor:48:0	sgCEBPZ	0.117163	1905	sgCEBPZ	sgCEBPZ:NR1D2	2.47815e-102
ZNF282_2151#ZNF282:C2H2:163:0	sgYY1	0.117137	1906	sgYY1	sgYY1:ZNF282	0.242593
MSX1_1077#HD/5:homeodomain:5:0	sgMAX	0.117123	1907	sgMAX	sgMAX:MSX1	1
ZN528_2129#ZNF528:C2H2:119:1	sgGTF2B	0.117121	1908	sgGTF2B	sgGTF2B:ZN528	0.24609
AHR_1#AHR:bHLH:284:1	sgNFE2	0.117105	1909	sgNFE2	sgNFE2:AHR	1
VDR_2018#NR/15:nuclearreceptor:44:0	sgHSPA5	0.117096	1910	sgHSPA5	sgHSPA5:VDR	5.20071e-32
SOX9_1739#SOX/7:HMG:191:1	sgPOLR1D	0.117077	1911	sgPOLR1D	sgPOLR1D:SOX9	1
RARA_1501#NR/11:nuclearreceptor:40:0	sgCUX1	0.117067	1912	sgCUX1	sgCUX1:RARA	1.69394e-97
ZN708_2138#ZNF708:C2H2:136:1	sgZNF407	0.117065	1913	sgZNF407	sgZNF407:ZN708	4.58245e-16
ZNF232_2145#ZNF232:C2H2:235:1	sgATF3	0.116993	1914	sgATF3	sgATF3:ZNF232	1
ZFP57_2072#ZNF57:C2H2:218:1	sgYY1	0.11698	1915	sgYY1	sgYY1:ZFP57	1
PRDM5_1476#PRDM5:C2H2:116:1	sgNFYB	0.116925	1916	sgNFYB	sgNFYB:PRDM5	1.32587e-11
SMAD3_1649#SMAD:SMAD:129:1	sgREST	0.116917	1917	sgREST	sgREST:SMAD3	1.19098e-122
CUX1_202#CUX/2:CUT:16:1	sgATF1	0.116864	1918	sgATF1	sgATF1:CUX1	5.45288e-05
FOXD2_506#FOX/5:forkhead:80:0	sgZZZ3	0.11686	1919	sgZZZ3	sgZZZ3:FOXD2	0.050579
E2F2_255#E2F/1:E2F:186:0	sgPOLR1D	0.116833	1920	sgPOLR1D	sgPOLR1D:E2F2	0.98355
Znf423_2158#ZNF423:C2H2:177:1	sgZNF280A	0.116687	1921	sgZNF280A	sgZNF280A:Znf423	2.30914e-31
Tp53_1989#P53-like/3:P53L:234:1	sgMYC	0.116628	1922	sgMYC	sgMYC:Tp53	1.41415e-26
REST_1545#REST/NRSF:C2H2:151:0	sgNFYB	0.116615	1923	sgNFYB	sgNFYB:REST	6.75546e-76
NFATC3_1159#NFAT/2:NFAT:99:0	sgRPL9	0.116587	1924	sgRPL9	sgRPL9:NFATC3	0.715509
TFAP2C_1942#TFAP2/2:TFAP:263:0	sgATF1	0.116545	1925	sgATF1	sgATF1:TFAP2C	0.410827
ZBT7A_2054#ZBTB7A:C2H2:267:1	sgARID3A	0.116523	1926	sgARID3A	sgARID3A:ZBT7A	3.76001e-40
SUH_1830#RBPJ:not_classified:165:0	sgTBP	0.116485	1927	sgTBP	sgTBP:SUH	0.810274
CENPB_158#CENBP:CENPB:200:0	sgCAD	0.116468	1928	sgCAD	sgCAD:CENPB	1
Tp53_1989#P53-like/3:P53L:234:1	sgSETDB1	0.116454	1929	sgSETDB1	sgSETDB1:Tp53	1.6132e-26
GMEB2_649#GMEB2/3:SAND:278:1	sgZNF407	0.116442	1930	sgZNF407	sgZNF407:GMEB2	1
E2F8_281#E2F/3:E2F:157:0	sgPOLR1D	0.116411	1931	sgPOLR1D	sgPOLR1D:E2F8	1
VENTX_2024#HD/3:homeodomain:3:1	sgHSPA5	0.116401	1932	sgHSPA5	sgHSPA5:VENTX	0.61074
Arid5a_34#ARI5A:ARID:88:1	sgARID3A	0.116356	1933	sgARID3A	sgARID3A:Arid5a	0.106945
LIN54_972#LIN54:CXC:224:1	sgCTCF	0.116345	1934	sgCTCF	sgCTCF:LIN54	0.611445
Mecom_1014#EVI1/MECOM:C2H2:241:0	sgCEBPB	0.116323	1935	sgCEBPB	sgCEBPB:Mecom	1.77418e-07
TBX21_1868#TBX/2:TBX:71:0	sgZZZ3	0.116305	1936	sgZZZ3	sgZZZ3:TBX21	0.106515
TFAP2C_1942#TFAP2/2:TFAP:263:0	sgCDC5L	0.116274	1937	sgCDC5L	sgCDC5L:TFAP2C	0.220835
TF7L1_1922#TCF/LEF:HMG:29:0	sgZZZ3	0.116232	1938	sgZZZ3	sgZZZ3:TF7L1	0.109734
ZBT48_2053#ZBTB48:C2H2:175:1	sgGABPA	0.116196	1939	sgGABPA	sgGABPA:ZBT48	2.43013e-12
EGR2_292#EGR:C2H2:111:0	sgNRF1	0.116191	1940	sgNRF1	sgNRF1:EGR2	1
ZN257_2102#ZNF257:C2H2:75:1	sgZNF407	0.116076	1941	sgZNF407	sgZNF407:ZN257	0.956788
E2F8_281#E2F/3:E2F:157:0	sgTFDP1	0.11606	1942	sgTFDP1	sgTFDP1:E2F8	1
ZNF784_2168#ZNF784:C2H2:222:1	sgGATA1	0.116057	1943	sgGATA1	sgGATA1:ZNF784	6.13007e-05
Rarb_1518#NR/12:nuclearreceptor:41:0	sgATF3	0.116027	1944	sgATF3	sgATF3:Rarb	4.19824e-19
Mecom_1014#EVI1/MECOM:C2H2:241:0	sgCEBPZ	0.116017	1945	sgCEBPZ	sgCEBPZ:Mecom	4.03526e-08
TCF7_1892#LEF1:HMG:120:0	sgARID3A	0.115983	1946	sgARID3A	sgARID3A:TCF7	1
Z324A_2045#ZNF324:C2H2:115:1	sgBRF2	0.115962	1947	sgBRF2	sgBRF2:Z324A	7.50992e-12
SRF_1796#SRF:MADS:184:0	sgTRIM28	0.115953	1948	sgTRIM28	sgTRIM28:SRF	0.481167
MTF1_1088#MTF1:C2H2:206:0	sgHINFP	0.115898	1949	sgHINFP	sgHINFP:MTF1	0.700413
PBX2_1372#HD/16:homeodomain:21:0	sgPBX2	0.11588	1950	sgPBX2	sgPBX2:PBX2	0.0133864
MYBL1_1102#MYB/2:MYB:254:1	sgCDC5L	0.11582	1951	sgCDC5L	sgCDC5L:MYBL1	1
Bcl6_100#BCL6/2:C2H2:170:0	sgHSPA5	0.115737	1952	sgHSPA5	sgHSPA5:Bcl6	1.42771e-06
ZNF232_2145#ZNF232:C2H2:235:1	sgBRF2	0.11571	1953	sgBRF2	sgBRF2:ZNF232	1
ZNF740_2163#ZIC/2:C2H2:110:0	sgMYC	0.11567	1954	sgMYC	sgMYC:ZNF740	1.49362e-19
ZN547_2130#ZNF547:C2H2:57:1	sgBCLAF1	0.115606	1955	sgBCLAF1	sgBCLAF1:ZN547	1.866e-05
ELF3_315#ETS/2:ETS:96:0	sgBCLAF1	0.115593	1956	sgBCLAF1	sgBCLAF1:ELF3	1.4663e-05
ZBT14_2049#ZBTB14:C2H2:217:1	sgNFE2	0.115567	1957	sgNFE2	sgNFE2:ZBT14	1
ERR3_374#NR/7:nuclearreceptor:36:0	sgGABPA	0.115558	1958	sgGABPA	sgGABPA:ERR3	2.70474e-29
E2F8_281#E2F/3:E2F:157:0	sgGABPA	0.115527	1959	sgGABPA	sgGABPA:E2F8	1
GCR_627#NR/20:nuclearreceptor:248:0	sgTRIM28	0.115521	1960	sgTRIM28	sgTRIM28:GCR	9.81955e-12
PRD14_1468#PRDM14:C2H2:149:1	sgSETDB1	0.115519	1961	sgSETDB1	sgSETDB1:PRD14	0.0484007
P53_1340#P53-like/1:P53L:257:1	sgCDC5L	0.115473	1962	sgCDC5L	sgCDC5L:P53	1.40214e-28
ZBT7A_2054#ZBTB7A:C2H2:267:1	sgREST	0.115427	1963	sgREST	sgREST:ZBT7A	3.4567e-42
THAP1_1982#THAP1:not_classified:132:1	sgMAX	0.115352	1964	sgMAX	sgMAX:THAP1	1.64752e-34
IKZF1_841#ZNF143:C2H2:173:1	sgCDC5L	0.115348	1965	sgCDC5L	sgCDC5L:IKZF1	2.72123e-59
ZN547_2130#ZNF547:C2H2:57:1	sgNFYB	0.115324	1966	sgNFYB	sgNFYB:ZN547	2.97446e-05
PRDM6_1477#NFAC/2:NFAT:101:0	sgPOLR1D	0.115282	1967	sgPOLR1D	sgPOLR1D:PRDM6	0.671027
THAP1_1982#THAP1:not_classified:132:1	sgSETDB1	0.115236	1968	sgSETDB1	sgSETDB1:THAP1	6.388e-39
BCL6B_103#BCL6/1:C2H2:169:0	sgARID2	0.115222	1969	sgARID2	sgARID2:BCL6B	0.981202
Klf1_915#KLF/SP/1:C2H2:112:0	sgZZZ3	0.115197	1970	sgZZZ3	sgZZZ3:Klf1	0.0137442
Irx3_878#HD/23:homeodomain:204:0	sgGTF2B	0.115149	1971	sgGTF2B	sgGTF2B:Irx3	0.000936147
PRD16_1470#PRDM16:C2H2:176:1	sgMAX	0.115089	1972	sgMAX	sgMAX:PRD16	2.62481e-147
PRD14_1468#PRDM14:C2H2:149:1	sgARID3A	0.115039	1973	sgARID3A	sgARID3A:PRD14	0.17406
INSM1_843#INSM1:C2H2:266:1	sgNFE2	0.115036	1974	sgNFE2	sgNFE2:INSM1	0.0847652
OZF_1339#ZNF146:C2H2:208:1	sgCUX1	0.114996	1975	sgCUX1	sgCUX1:OZF	1
ZIM3_2091#ZIM3:C2H2:108:1	sgATF3	0.114981	1976	sgATF3	sgATF3:ZIM3	1
NKX28_1217#HD/21:homeodomain:27:1	sgPBX2	0.114974	1977	sgPBX2	sgPBX2:NKX28	0.0173252
GLIS1_639#GLIS:C2H2:261:1	sgHINFP	0.114947	1978	sgHINFP	sgHINFP:GLIS1	0.480575
ZIC2_2083#ZIC:C2H2:273:0	sgTBP	0.114931	1979	sgTBP	sgTBP:ZIC2	1.61278e-198
REL_1537#NFKB/3:NFAT:159:1	sgGTF2B	0.114928	1980	sgGTF2B	sgGTF2B:REL	0.000216741
Twist2_1997#Ebox/CATATG:bHLH:62:0	sgARID3A	0.114925	1981	sgARID3A	sgARID3A:Twist2	2.06526e-11
NFKB2_1191#NFKB/2:NFAT:161:0	sgNRF1	0.114912	1982	sgNRF1	sgNRF1:NFKB2	1.98966e-34
MEOX2_1050#HD/11:homeodomain:11:1	sgNFYB	0.114901	1983	sgNFYB	sgNFYB:MEOX2	0.994007
ZN322_2112#ZNF332:C2H2:152:0	sgREST	0.114885	1984	sgREST	sgREST:ZN322	5.66391e-16
STA5A_1808#STAT/2:STAT:171:0	sgTBP	0.114864	1985	sgTBP	sgTBP:STA5A	3.26375e-76
Smad4_1654#SMAD:MAD:207:0	sgARID3A	0.11474	1986	sgARID3A	sgARID3A:Smad4	1.67662e-06
Ddit3+Cebpa_218#DDIT3+CEBPA:bZIP:215:1	sgCDC5L	0.114724	1987	sgCDC5L	sgCDC5L:Ddit3+Cebpa	2.89745e-24
Lhx3_956#HD/9:homeodomain:9:1	sgCTCF	0.114721	1988	sgCTCF	sgCTCF:Lhx3	1
RXRG_1625#NR/4:nuclearreceptor:33:0	sgTHAP1	0.114692	1989	sgTHAP1	sgTHAP1:RXRG	0.000420456
PBX2_1372#HD/16:homeodomain:21:0	sgFOSL1	0.114682	1990	sgFOSL1	sgFOSL1:PBX2	0.00529116
ZNF8_2169#ZNF85:C2H2:231:1	sgKLF1	0.114681	1991	sgKLF1	sgKLF1:ZNF8	0.00907156
[truncated: 9,449 more rows]

## Sheet: GM-LargeScreen-sgRNA.TF
Supplementary Data 4. Results from GM12878 Large Screen
Motif#Family:BindingSite:Cluster:Seed - The motif name summarized from Vierstra et al 2020 corresponding to the motif analysis. The naming convention is TF_MotifNumber#MotifFamily:BindingSiteFamily:TFMotifCluster:MotifSeed. The main thing we used is TFMotifCluster to de-duplicate redundant motif PWMs. MoitfSeed refers to being a motif most similar to all other motifs in the cluster which we dont …
sgRNA - The sgRNA target and experimental name to each group.
DiffDevScore - Absolute differential TF motif deviation score between sgT and sgNT.
DiffRank - Rank of the absolute differential TF motif deviation score between sgT and sgNT.
sgRNAClean - The sgRNA target associated with each group.
sgRNA:TF - The sgRNA target and TF motif measured. This is used to asses the top perturbed hits in the SpearATAC screen.
X2_Padj - Chi-Squared adjusted (one-sided) p-value determined from the variability of the sgT and sgNT cells for each group. This value was computed using the same routine as "compute_variability" in chromVAR (Schep et al 2017)
Motif#Family:BindingSite:Cluster:Seed	sgRNA	DiffDevScore	DiffRank	sgRNAClean	sgRNA:TF	X2_Padj
TF65_1919#NFKB/1:NFAT:160:0	sgMYC	0.81787	1	sgMYC	sgMYC:TF65	0
TF65_1919#NFKB/1:NFAT:160:0	sgATF3	0.675109	2	sgATF3	sgATF3:TF65	0
TF65_1919#NFKB/1:NFAT:160:0	sgCTCF	0.636379	3	sgCTCF	sgCTCF:TF65	0
HNF1A_718#HD/10:homeodomain:10:0	sgCAD	0.631526	4	sgCAD	sgCAD:HNF1A	3.27812e-137
CTCF_196#CTCF:C2H2:265:0	sgMYC	0.607149	5	sgMYC	sgMYC:CTCF	1.42735e-195
JUN_898#AP1/1:bZIP:54:0	sgCTCF	0.597555	6	sgCTCF	sgCTCF:JUN	0
JUN_898#AP1/1:bZIP:54:0	sgHINFP	0.592806	7	sgHINFP	sgHINFP:JUN	0
TF65_1919#NFKB/1:NFAT:160:0	sgNRF1	0.558726	8	sgNRF1	sgNRF1:TF65	0
TF65_1919#NFKB/1:NFAT:160:0	sgGTF2B	0.548295	9	sgGTF2B	sgGTF2B:TF65	0
NFKB2_1191#NFKB/2:NFAT:161:0	sgMYC	0.531358	10	sgMYC	sgMYC:NFKB2	0
REL_1537#NFKB/3:NFAT:159:1	sgCTCF	0.523163	11	sgCTCF	sgCTCF:REL	0
HES5_672#Ebox/CACGTG/1:bHLH:58:0	sgCAD	0.522852	12	sgCAD	sgCAD:HES5	0.000111495
NR2F1_1274#NR/13:nuclearreceptor:42:1	sgPOLR1D	0.494359	13	sgPOLR1D	sgPOLR1D:NR2F1	5.11597e-13
AP2A_20#TFAP2/1:TFAP:264:1	sgGTF2B	0.489922	14	sgGTF2B	sgGTF2B:AP2A	1.04262e-122
P53_1340#P53-like/1:P53L:257:1	sgRPL9	0.489276	15	sgRPL9	sgRPL9:P53	6.03492e-52
TF65_1919#NFKB/1:NFAT:160:0	sgCUX1	0.488172	16	sgCUX1	sgCUX1:TF65	0
POU5F1_1451#POU/1:POU:85:0	sgCAD	0.475797	17	sgCAD	sgCAD:POU5F1	3.04125e-39
SOX18_1697#SOX/3:HMG:92:0	sgHINFP	0.470854	18	sgHINFP	sgHINFP:SOX18	0.100279
BATF_92#BATF:bZIP:138:0	sgCTCF	0.46079	19	sgCTCF	sgCTCF:BATF	2.8e-322
NFKB2_1191#NFKB/2:NFAT:161:0	sgCTCF	0.45958	20	sgCTCF	sgCTCF:NFKB2	0
BATF_92#BATF:bZIP:138:0	sgHINFP	0.454051	21	sgHINFP	sgHINFP:BATF	0
PIT1_1390#POU/3:POU:83:1	sgCAD	0.453218	22	sgCAD	sgCAD:PIT1	1
BACH2_74#AP1/2:bZIP:53:0	sgHINFP	0.452799	23	sgHINFP	sgHINFP:BACH2	3.50353e-247
TF65_1919#NFKB/1:NFAT:160:0	sgSETDB1	0.442294	24	sgSETDB1	sgSETDB1:TF65	0
NFKB2_1191#NFKB/2:NFAT:161:0	sgATF3	0.438843	25	sgATF3	sgATF3:NFKB2	0
TF65_1919#NFKB/1:NFAT:160:0	sgRPL9	0.432085	26	sgRPL9	sgRPL9:TF65	0
REL_1537#NFKB/3:NFAT:159:1	sgMYC	0.425833	27	sgMYC	sgMYC:REL	0
SUH_1830#RBPJ:not_classified:165:0	sgRPL9	0.424596	28	sgRPL9	sgRPL9:SUH	9.15364e-06
SMAD2_1647#ZNF335:C2H2:153:1	sgGATA1	0.42333	29	sgGATA1	sgGATA1:SMAD2	7.06419e-10
REL_1537#NFKB/3:NFAT:159:1	sgNRF1	0.414567	30	sgNRF1	sgNRF1:REL	0
BATF_92#BATF:bZIP:138:0	sgTBP	0.411822	31	sgTBP	sgTBP:BATF	0
EBF1_283#EBF1:EBF:174:0	sgCTCF	0.410496	32	sgCTCF	sgCTCF:EBF1	2.36557e-177
TF65_1919#NFKB/1:NFAT:160:0	sgREST	0.41037	33	sgREST	sgREST:TF65	0
POU5F1_1451#POU/1:POU:85:0	sgTHAP1	0.408711	34	sgTHAP1	sgTHAP1:POU5F1	1.48388e-42
SPIB_1777#SPI:ETS:95:0	sgGTF2B	0.408682	35	sgGTF2B	sgGTF2B:SPIB	6.96082e-90
BARHL2_80#HD/6:homeodomain:6:0	sgMAX	0.406478	36	sgMAX	sgMAX:BARHL2	0.165828
FOXK1_542#FOX/8:forkhead:203:0	sgCAD	0.399014	37	sgCAD	sgCAD:FOXK1	0.0540576
HNF1A_718#HD/10:homeodomain:10:0	sgHINFP	0.397513	38	sgHINFP	sgHINFP:HNF1A	2.71608e-147
THRB_1985#NR/5:nuclearreceptor:34:0	sgGTF2B	0.396298	39	sgGTF2B	sgGTF2B:THRB	8.16702e-05
SRY_1804#SOX/1:HMG:89:0	sgHINFP	0.393855	40	sgHINFP	sgHINFP:SRY	2.26688e-06
SNAI2_1661#SNAI2:C2H2:67:1	sgATF3	0.391582	41	sgATF3	sgATF3:SNAI2	5.50998e-48
POU5F1_1451#POU/1:POU:85:0	sgGTF2B	0.389669	42	sgGTF2B	sgGTF2B:POU5F1	4.41777e-42
BACH2_74#AP1/2:bZIP:53:0	sgCTCF	0.389666	43	sgCTCF	sgCTCF:BACH2	1.71157e-239
ESR1_377#NR/17:nuclearreceptor:46:0	sgCAD	0.388408	44	sgCAD	sgCAD:ESR1	5.14725e-32
P53_1340#P53-like/1:P53L:257:1	sgHINFP	0.384447	45	sgHINFP	sgHINFP:P53	2.09734e-42
E2F8_281#E2F/3:E2F:157:0	sgARID3A	0.381603	46	sgARID3A	sgARID3A:E2F8	0.210594
POU5F1_1451#POU/1:POU:85:0	sgHINFP	0.380209	47	sgHINFP	sgHINFP:POU5F1	5.90568e-48
REL_1537#NFKB/3:NFAT:159:1	sgATF3	0.373577	48	sgATF3	sgATF3:REL	0
JUN_898#AP1/1:bZIP:54:0	sgTBP	0.371991	49	sgTBP	sgTBP:JUN	0
HNF1A_718#HD/10:homeodomain:10:0	sgRPL9	0.371785	50	sgRPL9	sgRPL9:HNF1A	1.15218e-151
ZN502_2128#SMARCA5:MYB/SANT:125:0	sgMYC	0.370047	51	sgMYC	sgMYC:ZN502	0.00894623
NFKB2_1191#NFKB/2:NFAT:161:0	sgNRF1	0.368888	52	sgNRF1	sgNRF1:NFKB2	0
SMAD3_1649#SMAD:SMAD:129:1	sgNFE2	0.366474	53	sgNFE2	sgNFE2:SMAD3	1.71316e-21
IRF9_875#IRF/1:IRF:104:0	sgRPL9	0.366099	54	sgRPL9	sgRPL9:IRF9	3.92896e-24
POU5F1_1451#POU/1:POU:85:0	sgMAX	0.365557	55	sgMAX	sgMAX:POU5F1	8.01921e-51
BC11A_98#IRF/2:IRF:106:1	sgGTF2B	0.363413	56	sgGTF2B	sgGTF2B:BC11A	2.71514e-12
P53_1340#P53-like/1:P53L:257:1	sgATF3	0.36183	57	sgATF3	sgATF3:P53	1.71161e-41
MYBL1_1098#MYB/1:MYB:253:1	sgCAD	0.359577	58	sgCAD	sgCAD:MYBL1	1
TF65_1919#NFKB/1:NFAT:160:0	sgATF1	0.359121	59	sgATF1	sgATF1:TF65	0
ZNF384_2154#ZNF384/2:C2H2:194:1	sgCDC5L	0.354912	60	sgCDC5L	sgCDC5L:ZNF384	1.68548e-42
IRF7_865#IRF/4:IRF:196:1	sgCDC5L	0.351656	61	sgCDC5L	sgCDC5L:IRF7	0.11519
JUN_898#AP1/1:bZIP:54:0	sgNFYB	0.34704	62	sgNFYB	sgNFYB:JUN	0
SMAD2_1646#SMAD:SMAD:147:0	sgHINFP	0.344934	63	sgHINFP	sgHINFP:SMAD2	1.93085e-08
NFKB2_1191#NFKB/2:NFAT:161:0	sgCUX1	0.342049	64	sgCUX1	sgCUX1:NFKB2	0
JUN_898#AP1/1:bZIP:54:0	sgARID2	0.34027	65	sgARID2	sgARID2:JUN	0
RXRB_1616#NR/16:nuclearreceptor:45:0	sgMAX	0.338237	66	sgMAX	sgMAX:RXRB	4.40892e-18
NKX22_1214#HD/22:homeodomain:28:0	sgGTF2B	0.338012	67	sgGTF2B	sgGTF2B:NKX22	0.128972
TF7L1_1922#TCF/LEF:HMG:29:0	sgCAD	0.337298	68	sgCAD	sgCAD:TF7L1	4.59626e-07
TF65_1919#NFKB/1:NFAT:160:0	sgMAX	0.336229	69	sgMAX	sgMAX:TF65	0
LHX2_954#HD/2:homeodomain:2:0	sgELF1	0.334729	70	sgELF1	sgELF1:LHX2	4.81513e-08
SOX10_1671#SOX/6:HMG:190:1	sgARID3A	0.33396	71	sgARID3A	sgARID3A:SOX10	1
HXA1_821#HD/15:homeodomain:20:1	sgRPL9	0.333629	72	sgRPL9	sgRPL9:HXA1	9.83097e-07
BATF_92#BATF:bZIP:138:0	sgCAD	0.332579	73	sgCAD	sgCAD:BATF	2.36004e-292
CTCF_196#CTCF:C2H2:265:0	sgRPL9	0.331724	74	sgRPL9	sgRPL9:CTCF	5.28626e-201
EBF1_283#EBF1:EBF:174:0	sgRPL9	0.331531	75	sgRPL9	sgRPL9:EBF1	1.61406e-171
Znf423_2158#ZNF423:C2H2:177:1	sgCAD	0.329576	76	sgCAD	sgCAD:Znf423	4.28847e-07
ERR3_374#NR/7:nuclearreceptor:36:0	sgGABPA	0.328969	77	sgGABPA	sgGABPA:ERR3	1.24869e-22
SOX9_1739#SOX/7:HMG:191:1	sgMAX	0.325972	78	sgMAX	sgMAX:SOX9	1
TBP_1838#TATA:not_classified:182:1	sgCAD	0.325783	79	sgCAD	sgCAD:TBP	0.0109633
KLF8_938#KLF/SP/3:C2H2:285:1	sgCAD	0.325643	80	sgCAD	sgCAD:KLF8	0.465464
RXRG_1625#NR/4:nuclearreceptor:33:0	sgCTCF	0.324244	81	sgCTCF	sgCTCF:RXRG	0.0103119
Zfp652_2073#ZNF652:C2H2:232:1	sgCAD	0.323155	82	sgCAD	sgCAD:Zfp652	0.637327
CTCF_196#CTCF:C2H2:265:0	sgGABPA	0.321115	83	sgGABPA	sgGABPA:CTCF	2.70531e-208
NFKB2_1191#NFKB/2:NFAT:161:0	sgRPL9	0.320791	84	sgRPL9	sgRPL9:NFKB2	0
HNF1A_718#HD/10:homeodomain:10:0	sgCDC5L	0.320133	85	sgCDC5L	sgCDC5L:HNF1A	1.67665e-155
ZBT48_2053#ZBTB48:C2H2:175:1	sgMYC	0.319188	86	sgMYC	sgMYC:ZBT48	0.00821586
SPIB_1777#SPI:ETS:95:0	sgCAD	0.319176	87	sgCAD	sgCAD:SPIB	2.05463e-92
RFX6_1571#RFX/3:RFX:246:0	sgMYC	0.319087	88	sgMYC	sgMYC:RFX6	0.0685433
Znf423_2158#ZNF423:C2H2:177:1	sgNRF1	0.318316	89	sgNRF1	sgNRF1:Znf423	2.89853e-06
MZF1_1125#REL-halfsite:NFAT:162:1	sgNRF1	0.316823	90	sgNRF1	sgNRF1:MZF1	1.90984e-59
ZFP82_2075#ZNF354:C2H2:121:0	sgNFE2	0.316772	91	sgNFE2	sgNFE2:ZFP82	0.226207
ZNF384_2154#ZNF384/2:C2H2:194:1	sgNFE2	0.316447	92	sgNFE2	sgNFE2:ZNF384	1.14314e-40
NRF1_1306#NRF1:CNC-bZIP:192:0	sgNFE2	0.316353	93	sgNFE2	sgNFE2:NRF1	4.27297e-19
ZN384_2120#ZNF384/1:C2H2:193:1	sgCAD	0.3147	94	sgCAD	sgCAD:ZN384	0.244881
ZN708_2138#ZNF708:C2H2:136:1	sgMAX	0.314531	95	sgMAX	sgMAX:ZN708	1.21477e-10
RUNX1_1590#RUNX/1:RUNX:179:0	sgCDC5L	0.313871	96	sgCDC5L	sgCDC5L:RUNX1	5.32326e-31
TF2L1_1918#TFCP2:CP2:259:1	sgNFE2	0.313771	97	sgNFE2	sgNFE2:TF2L1	0.822275
NR1H2+RXRA_1247#NR/1:nuclearreceptor:30:0	sgCAD	0.313056	98	sgCAD	sgCAD:NR1H2+RXRA	0.262682
JUN_898#AP1/1:bZIP:54:0	sgKLF16	0.312458	99	sgKLF16	sgKLF16:JUN	0
CTCF_196#CTCF:C2H2:265:0	sgYY1	0.312154	100	sgYY1	sgYY1:CTCF	1.38387e-209
NFKB2_1191#NFKB/2:NFAT:161:0	sgSETDB1	0.310748	101	sgSETDB1	sgSETDB1:NFKB2	0
ZN680_2137#ZNF680:C2H2:251:1	sgATF3	0.310622	102	sgATF3	sgATF3:ZN680	0.000937475
TF65_1919#NFKB/1:NFAT:160:0	sgBCLAF1	0.304279	103	sgBCLAF1	sgBCLAF1:TF65	0
SCRT1_1631#SCRT1:C2H2:66:0	sgPOLR1D	0.303657	104	sgPOLR1D	sgPOLR1D:SCRT1	0.028523
NFKB2_1191#NFKB/2:NFAT:161:0	sgCAD	0.303358	105	sgCAD	sgCAD:NFKB2	0
PLAG1_1406#PLAG1:C2H2:268:1	sgCAD	0.303143	106	sgCAD	sgCAD:PLAG1	0.173898
ZSC31_2172#ZSCAN3:C2H2:133:1	sgNFE2	0.301738	107	sgNFE2	sgNFE2:ZSC31	2.37007e-05
ZN768_2139#ZNF768:C2H2:137:1	sgCAD	0.301274	108	sgCAD	sgCAD:ZN768	3.40029e-07
Lhx3_956#HD/9:homeodomain:9:1	sgARID3A	0.300785	109	sgARID3A	sgARID3A:Lhx3	0.00529964
MEF2B_1021#MEF2:MADS:183:0	sgHINFP	0.300668	110	sgHINFP	sgHINFP:MEF2B	3.72916e-17
TF65_1919#NFKB/1:NFAT:160:0	sgCEBPZ	0.300619	111	sgCEBPZ	sgCEBPZ:TF65	0
TBX21_1868#TBX/2:TBX:71:0	sgATF3	0.300471	112	sgATF3	sgATF3:TBX21	0.273696
BATF_92#BATF:bZIP:138:0	sgELF1	0.30017	113	sgELF1	sgELF1:BATF	0
ZN768_2139#ZNF768:C2H2:137:1	sgNRF1	0.297132	114	sgNRF1	sgNRF1:ZN768	7.64096e-07
JUN_898#AP1/1:bZIP:54:0	sgELF1	0.297063	115	sgELF1	sgELF1:JUN	0
ZN680_2137#ZNF680:C2H2:251:1	sgELF1	0.296194	116	sgELF1	sgELF1:ZN680	9.67671e-05
SNAI2_1661#SNAI2:C2H2:67:1	sgMYC	0.29529	117	sgMYC	sgMYC:SNAI2	4.35902e-41
SCRT1_1631#SCRT1:C2H2:66:0	sgARID2	0.295017	118	sgARID2	sgARID2:SCRT1	0.0165295
PRD16_1470#PRDM16:C2H2:176:1	sgRPL9	0.294682	119	sgRPL9	sgRPL9:PRD16	1.09096e-128
ZN547_2130#ZNF547:C2H2:57:1	sgHINFP	0.294624	120	sgHINFP	sgHINFP:ZN547	0.0928039
MAFK_1003#MAF:bZIP:55:0	sgHINFP	0.293875	121	sgHINFP	sgHINFP:MAFK	1.26134e-24
TBP_1838#TATA:not_classified:182:1	sgRPL9	0.293805	122	sgRPL9	sgRPL9:TBP	0.0545662
FOXO1_557#FOX/7:forkhead:164:1	sgRPL9	0.292969	123	sgRPL9	sgRPL9:FOXO1	1.20956e-19
THRB_1987#NR/8:nuclearreceptor:37:1	sgTHAP1	0.291837	124	sgTHAP1	sgTHAP1:THRB	0.000277045
ZNF435_2159#ZNF435:C2H2:81:1	sgRPL9	0.291401	125	sgRPL9	sgRPL9:ZNF435	0.275713
ERR3_374#NR/7:nuclearreceptor:36:0	sgZNF280A	0.291221	126	sgZNF280A	sgZNF280A:ERR3	5.96794e-22
REL_1537#NFKB/3:NFAT:159:1	sgMAX	0.290844	127	sgMAX	sgMAX:REL	0
Ddit3+Cebpa_218#DDIT3+CEBPA:bZIP:215:1	sgCAD	0.290775	128	sgCAD	sgCAD:Ddit3+Cebpa	0.00180695
RUNX1_1590#RUNX/1:RUNX:179:0	sgTHAP1	0.290389	129	sgTHAP1	sgTHAP1:RUNX1	5.3075e-29
DMRTB_239#DMRT1:DM:90:0	sgHINFP	0.289969	130	sgHINFP	sgHINFP:DMRTB	0.697756
SMAD3_1649#SMAD:SMAD:129:1	sgPOLR1D	0.289061	131	sgPOLR1D	sgPOLR1D:SMAD3	1.93186e-18
THRB_1987#NR/8:nuclearreceptor:37:1	sgPOLR1D	0.288874	132	sgPOLR1D	sgPOLR1D:THRB	0.000270202
AP2A_20#TFAP2/1:TFAP:264:1	sgCTCF	0.28818	133	sgCTCF	sgCTCF:AP2A	2.10157e-138
TF65_1919#NFKB/1:NFAT:160:0	sgARID2	0.287893	134	sgARID2	sgARID2:TF65	0
JUN_898#AP1/1:bZIP:54:0	sgRPL9	0.287721	135	sgRPL9	sgRPL9:JUN	0
HES5_672#Ebox/CACGTG/1:bHLH:58:0	sgNFE2	0.287696	136	sgNFE2	sgNFE2:HES5	2.0429e-05
GLI1_634#GLI:C2H2:262:1	sgPOLR1D	0.286983	137	sgPOLR1D	sgPOLR1D:GLI1	9.84914e-11
TF65_1919#NFKB/1:NFAT:160:0	sgZBTB11	0.286668	138	sgZBTB11	sgZBTB11:TF65	0
BC11A_98#IRF/2:IRF:106:1	sgATF3	0.286312	139	sgATF3	sgATF3:BC11A	7.27288e-14
GLI1_634#GLI:C2H2:262:1	sgRPL9	0.286092	140	sgRPL9	sgRPL9:GLI1	8.62897e-09
NR2F1_1274#NR/13:nuclearreceptor:42:1	sgGATA1	0.284684	141	sgGATA1	sgGATA1:NR2F1	5.6993e-12
EMX1_341#HD/7:homeodomain:7:1	sgGTF2B	0.284466	142	sgGTF2B	sgGTF2B:EMX1	1
LHX2_954#HD/2:homeodomain:2:0	sgARID3A	0.283312	143	sgARID3A	sgARID3A:LHX2	6.58821e-05
FOXB1_487#FOX/9:forkhead:279:1	sgHINFP	0.282524	144	sgHINFP	sgHINFP:FOXB1	0.372606
NFYB_1195#NFY:NFY:13:0	sgNFYB	0.282521	145	sgNFYB	sgNFYB:NFYB	3.8808e-30
SRY_1804#SOX/1:HMG:89:0	sgCAD	0.282377	146	sgCAD	sgCAD:SRY	8.27228e-06
ELF3_315#ETS/2:ETS:96:0	sgSETDB1	0.282225	147	sgSETDB1	sgSETDB1:ELF3	2.034e-17
IRF9_875#IRF/1:IRF:104:0	sgCUX1	0.281542	148	sgCUX1	sgCUX1:IRF9	4.20156e-21
CREB3L1_179#CREB3/XBP1:bZIP:61:0	sgMYC	0.281282	149	sgMYC	sgMYC:CREB3L1	1
RHOXF1_1574#HD/20:homeodomain:26:0	sgARID2	0.281167	150	sgARID2	sgARID2:RHOXF1	0.00120578
NFIB_1171#NFI/1:NFI:189:0	sgATF3	0.280386	151	sgATF3	sgATF3:NFIB	4.78555e-05
FOXJ2_526#FOX/3:forkhead:78:0	sgCTCF	0.279519	152	sgCTCF	sgCTCF:FOXJ2	0.00998649
TF65_1919#NFKB/1:NFAT:160:0	sgNFYB	0.279283	153	sgNFYB	sgNFYB:TF65	0
THRB_1986#NR/10:nuclearreceptor:39:1	sgMYC	0.27881	154	sgMYC	sgMYC:THRB	0.000191168
MYBA_1097#MYB/5:MYB:252:1	sgATF3	0.277521	155	sgATF3	sgATF3:MYBA	0.640617
PAX6_1363#PAX/1:PAX:281:0	sgGTF2B	0.276445	156	sgGTF2B	sgGTF2B:PAX6	0.748256
IRF9_875#IRF/1:IRF:104:0	sgGTF2B	0.276047	157	sgGTF2B	sgGTF2B:IRF9	4.26139e-20
ZN554_2132#ZNF554:C2H2:142:1	sgCAD	0.276014	158	sgCAD	sgCAD:ZN554	0.0503968
SPIB_1777#SPI:ETS:95:0	sgCEBPB	0.276	159	sgCEBPB	sgCEBPB:SPIB	1.47298e-90
TBP_1838#TATA:not_classified:182:1	sgZNF280A	0.275888	160	sgZNF280A	sgZNF280A:TBP	0.0444508
ATF4_61#CREB/ATF/3:bZIP:51:0	sgHINFP	0.275689	161	sgHINFP	sgHINFP:ATF4	4.85443e-05
RARA_1501#NR/11:nuclearreceptor:40:0	sgTHAP1	0.275621	162	sgTHAP1	sgTHAP1:RARA	1.36773e-10
ZN121_2094#ZFN121:C2H2:244:1	sgHINFP	0.275605	163	sgHINFP	sgHINFP:ZN121	1.86522e-18
THRB_1987#NR/8:nuclearreceptor:37:1	sgMAX	0.275101	164	sgMAX	sgMAX:THRB	0.000127371
NFIA_1165#NFI/3:NFI:128:1	sgTFDP1	0.274931	165	sgTFDP1	sgTFDP1:NFIA	9.84989e-05
PRD16_1470#PRDM16:C2H2:176:1	sgCTCF	0.274781	166	sgCTCF	sgCTCF:PRD16	2.89889e-131
GCM1_621#GCM:GCM:201:0	sgGTF2B	0.274715	167	sgGTF2B	sgGTF2B:GCM1	2.14759e-09
BACH2_74#AP1/2:bZIP:53:0	sgZBTB11	0.274664	168	sgZBTB11	sgZBTB11:BACH2	1.43162e-254
ATF4_61#CREB/ATF/3:bZIP:51:0	sgRPL9	0.274479	169	sgRPL9	sgRPL9:ATF4	4.06558e-05
Nr2e3_1270#NR2E3:nuclearreceptor:216:1	sgRPL9	0.27439	170	sgRPL9	sgRPL9:Nr2e3	0.232025
NFATC1_1156#NFAT/3:NFAT:102:1	sgHSPA5	0.274205	171	sgHSPA5	sgHSPA5:NFATC1	0.360398
SPDEF_1771#SPDEF/2:ETS:212:0	sgCAD	0.273373	172	sgCAD	sgCAD:SPDEF	0.666305
BATF_92#BATF:bZIP:138:0	sgNRF1	0.272778	173	sgNRF1	sgNRF1:BATF	0
ZNF306_2152#ZNF306:C2H2:229:1	sgKLF1	0.272734	174	sgKLF1	sgKLF1:ZNF306	0.053185
NR4A2_1296#NR/6:nuclearreceptor:35:1	sgRPL9	0.272442	175	sgRPL9	sgRPL9:NR4A2	1
HNF1A_718#HD/10:homeodomain:10:0	sgGTF2B	0.272083	176	sgGTF2B	sgGTF2B:HNF1A	1.46891e-140
FOSL2+JUN_474#CREB/ATF/1:bZIP:49:0	sgKLF1	0.271631	177	sgKLF1	sgKLF1:FOSL2+JUN	1.53351e-05
PRDM9_1478#PRDM9:C2H2:131:1	sgHINFP	0.271289	178	sgHINFP	sgHINFP:PRDM9	0.000605869
Arid3a_32#HD/18:homeodomain:24:1	sgRPL9	0.270982	179	sgRPL9	sgRPL9:Arid3a	1
E2F4_271#E2F/2:E2F:156:0	sgNFE2	0.270969	180	sgNFE2	sgNFE2:E2F4	1
NRF1_1306#NRF1:CNC-bZIP:192:0	sgZNF407	0.270808	181	sgZNF407	sgZNF407:NRF1	6.37051e-21
MZF1_1124#MZF1:C2H2:114:1	sgRPL9	0.270788	182	sgRPL9	sgRPL9:MZF1	4.49167e-66
ATF4_61#CREB/ATF/3:bZIP:51:0	sgNRF1	0.270338	183	sgNRF1	sgNRF1:ATF4	1.95323e-07
ONECUT1_1318#CUX/1:CUT:14:0	sgZZZ3	0.270152	184	sgZZZ3	sgZZZ3:ONECUT1	0.245758
HLTF_706#HLTF:not_classified:185:1	sgGTF2B	0.269937	185	sgGTF2B	sgGTF2B:HLTF	0.102597
YY1_2040#YY1:C2H2:145:0	sgGATA1	0.269919	186	sgGATA1	sgGATA1:YY1	1.96957e-28
ELF5_320#ETS/1:ETS:98:0	sgCDC5L	0.269306	187	sgCDC5L	sgCDC5L:ELF5	1.92937e-20
Ddit3+Cebpa_218#DDIT3+CEBPA:bZIP:215:1	sgMAX	0.268774	188	sgMAX	sgMAX:Ddit3+Cebpa	0.00129149
SPIB_1777#SPI:ETS:95:0	sgATF3	0.268682	189	sgATF3	sgATF3:SPIB	1.33387e-91
FEZF1_440#FEZF1:C2H2:122:1	sgCTCF	0.268615	190	sgCTCF	sgCTCF:FEZF1	0.919922
CPEB1_169#CPEB1:RRM:23:1	sgCAD	0.268323	191	sgCAD	sgCAD:CPEB1	0.00739004
SMAD3_1649#SMAD:SMAD:129:1	sgFOSL1	0.267939	192	sgFOSL1	sgFOSL1:SMAD3	1.91136e-18
EMX1_341#HD/7:homeodomain:7:1	sgHSPA5	0.267854	193	sgHSPA5	sgHSPA5:EMX1	0.82863
NFYB_1195#NFY:NFY:13:0	sgRPL9	0.267594	194	sgRPL9	sgRPL9:NFYB	1.47915e-22
PRDM5_1476#PRDM5:C2H2:116:1	sgZZZ3	0.267489	195	sgZZZ3	sgZZZ3:PRDM5	0.228642
JUN_898#AP1/1:bZIP:54:0	sgTRIM28	0.26734	196	sgTRIM28	sgTRIM28:JUN	0
RXRB_1616#NR/16:nuclearreceptor:45:0	sgNRF1	0.267001	197	sgNRF1	sgNRF1:RXRB	4.83187e-22
SCRT1_1631#SCRT1:C2H2:66:0	sgCTCF	0.266689	198	sgCTCF	sgCTCF:SCRT1	0.00419378
REL_1537#NFKB/3:NFAT:159:1	sgREST	0.266574	199	sgREST	sgREST:REL	0
REL_1537#NFKB/3:NFAT:159:1	sgATF1	0.266473	200	sgATF1	sgATF1:REL	0
RXRB_1616#NR/16:nuclearreceptor:45:0	sgPOLR1D	0.266298	201	sgPOLR1D	sgPOLR1D:RXRB	3.67448e-23
ELF3_315#ETS/2:ETS:96:0	sgRPL9	0.266081	202	sgRPL9	sgRPL9:ELF3	1.17477e-15
MZF1_1125#REL-halfsite:NFAT:162:1	sgRPL9	0.265477	203	sgRPL9	sgRPL9:MZF1	4.49167e-66
MTF1_1088#MTF1:C2H2:206:0	sgPOLR1D	0.265472	204	sgPOLR1D	sgPOLR1D:MTF1	0.575038
ZBT48_2053#ZBTB48:C2H2:175:1	sgGTF2B	0.265448	205	sgGTF2B	sgGTF2B:ZBT48	0.0113314
NKX22_1214#HD/22:homeodomain:28:0	sgKLF1	0.265316	206	sgKLF1	sgKLF1:NKX22	0.175065
IRF7_865#IRF/4:IRF:196:1	sgSETDB1	0.265174	207	sgSETDB1	sgSETDB1:IRF7	0.064762
BATF_92#BATF:bZIP:138:0	sgATF1	0.264943	208	sgATF1	sgATF1:BATF	0
LYL1_978#Ebox/CAGATGG:bHLH:63:0	sgHSPA5	0.26483	209	sgHSPA5	sgHSPA5:LYL1	2.96709e-05
ZFP28_2069#ZNF28:C2H2:107:1	sgNFE2	0.264644	210	sgNFE2	sgNFE2:ZFP28	1
Twist2_1997#Ebox/CATATG:bHLH:62:0	sgGTF2B	0.26417	211	sgGTF2B	sgGTF2B:Twist2	0.00706993
RUNX1_1590#RUNX/1:RUNX:179:0	sgCAD	0.263972	212	sgCAD	sgCAD:RUNX1	1.61752e-27
SREBF2_1793#SREBF1:bHLH-ZIP:74:0	sgARID3A	0.26364	213	sgARID3A	sgARID3A:SREBF2	3.87426e-06
BACH2_74#AP1/2:bZIP:53:0	sgNFYB	0.26326	214	sgNFYB	sgNFYB:BACH2	4.77523e-262
NR1D2_1246#NR/19:nuclearreceptor:48:0	sgRPL9	0.263177	215	sgRPL9	sgRPL9:NR1D2	3.09761e-23
RXRG_1625#NR/4:nuclearreceptor:33:0	sgGTF2B	0.262819	216	sgGTF2B	sgGTF2B:RXRG	0.0286081
CPEB1_169#CPEB1:RRM:23:1	sgHINFP	0.262443	217	sgHINFP	sgHINFP:CPEB1	0.00248973
GMEB2_648#GMEB2/1:SAND:223:1	sgCAD	0.262349	218	sgCAD	sgCAD:GMEB2	1
FOSL2+JUN_474#CREB/ATF/1:bZIP:49:0	sgRPL9	0.262124	219	sgRPL9	sgRPL9:FOSL2+JUN	3.02108e-06
SMAD2_1646#SMAD:SMAD:147:0	sgGABPA	0.261711	220	sgGABPA	sgGABPA:SMAD2	7.46743e-09
E2F2_258#E2F/4:E2F:158:1	sgATF3	0.261348	221	sgATF3	sgATF3:E2F2	0.189706
ZNF24_2148#ZNF24:C2H2:198:1	sgCAD	0.261222	222	sgCAD	sgCAD:ZNF24	0.0693522
ZN250_2101#ZNF250:C2H2:219:1	sgKLF16	0.26062	223	sgKLF16	sgKLF16:ZN250	0.927089
Lhx8_968#HD/1:homeodomain:1:0	sgNFE2	0.26061	224	sgNFE2	sgNFE2:Lhx8	1
ZNF8_2169#ZNF85:C2H2:231:1	sgZZZ3	0.260424	225	sgZZZ3	sgZZZ3:ZNF8	0.105843
ATF4_61#CREB/ATF/3:bZIP:51:0	sgMYC	0.260384	226	sgMYC	sgMYC:ATF4	9.60863e-06
JUN_898#AP1/1:bZIP:54:0	sgARID3A	0.260254	227	sgARID3A	sgARID3A:JUN	0
ELF3_315#ETS/2:ETS:96:0	sgATF3	0.260223	228	sgATF3	sgATF3:ELF3	1.31289e-14
ZFP28_2069#ZNF28:C2H2:107:1	sgPOLR1D	0.259939	229	sgPOLR1D	sgPOLR1D:ZFP28	1
BC11A_98#IRF/2:IRF:106:1	sgCAD	0.259889	230	sgCAD	sgCAD:BC11A	9.02586e-14
SNAI2_1661#SNAI2:C2H2:67:1	sgRPL9	0.259781	231	sgRPL9	sgRPL9:SNAI2	8.02057e-46
PAX6_1363#PAX/1:PAX:281:0	sgTHAP1	0.259336	232	sgTHAP1	sgTHAP1:PAX6	0.738935
HIF1A_692#HIF:bHLH:60:0	sgCAD	0.259284	233	sgCAD	sgCAD:HIF1A	0.465464
ZN136_2096#ZNF136:C2H2:227:1	sgNFE2	0.258868	234	sgNFE2	sgNFE2:ZN136	0.332933
CEBPG_152#CCAAT/CEBP:bZIP:52:0	sgMYC	0.258601	235	sgMYC	sgMYC:CEBPG	0.928301
PRD16_1470#PRDM16:C2H2:176:1	sgPOLR1D	0.258212	236	sgPOLR1D	sgPOLR1D:PRD16	4.08276e-126
SPIB_1777#SPI:ETS:95:0	sgMAX	0.257879	237	sgMAX	sgMAX:SPIB	7.67834e-95
SMAD2_1647#ZNF335:C2H2:153:1	sgNFE2	0.257772	238	sgNFE2	sgNFE2:SMAD2	1.89929e-08
SPDEF_1771#SPDEF/2:ETS:212:0	sgMYC	0.2576	239	sgMYC	sgMYC:SPDEF	0.82049
SIX2_1643#SIX/1:SIX:180:0	sgMYC	0.257559	240	sgMYC	sgMYC:SIX2	0.593075
MYBL1_1102#MYB/2:MYB:254:1	sgCAD	0.25725	241	sgCAD	sgCAD:MYBL1	1
CEBPG_152#CCAAT/CEBP:bZIP:52:0	sgRPL9	0.257248	242	sgRPL9	sgRPL9:CEBPG	0.987712
SCRT1_1631#SCRT1:C2H2:66:0	sgMAX	0.256738	243	sgMAX	sgMAX:SCRT1	0.00334611
EBF1_283#EBF1:EBF:174:0	sgARID3A	0.256725	244	sgARID3A	sgARID3A:EBF1	8.33513e-162
Irx3_878#HD/23:homeodomain:204:0	sgGTF2B	0.256482	245	sgGTF2B	sgGTF2B:Irx3	0.536065
FOXB1_488#FOX/6:forkhead:87:1	sgHSPA5	0.256425	246	sgHSPA5	sgHSPA5:FOXB1	0.416521
FOSL2+JUN_474#CREB/ATF/1:bZIP:49:0	sgGATA1	0.255779	247	sgGATA1	sgGATA1:FOSL2+JUN	2.32154e-06
NFYB_1195#NFY:NFY:13:0	sgGATA1	0.255278	248	sgGATA1	sgGATA1:NFYB	5.21522e-26
SPIB_1777#SPI:ETS:95:0	sgPOLR1D	0.254923	249	sgPOLR1D	sgPOLR1D:SPIB	3.2316e-94
SPDEF_1770#SPDEF/1:ETS:211:0	sgKLF16	0.254698	250	sgKLF16	sgKLF16:SPDEF	0.693675
ZNF384_2154#ZNF384/2:C2H2:194:1	sgHINFP	0.254606	251	sgHINFP	sgHINFP:ZNF384	1.76702e-34
YY1_2040#YY1:C2H2:145:0	sgNFE2	0.254101	252	sgNFE2	sgNFE2:YY1	2.41259e-27
SMAD2_1646#SMAD:SMAD:147:0	sgCDC5L	0.253624	253	sgCDC5L	sgCDC5L:SMAD2	1.5489e-08
SREBF2_1793#SREBF1:bHLH-ZIP:74:0	sgCDC5L	0.253338	254	sgCDC5L	sgCDC5L:SREBF2	4.65067e-06
MZF1_1125#REL-halfsite:NFAT:162:1	sgMAX	0.253283	255	sgMAX	sgMAX:MZF1	9.11757e-62
STA5A_1808#STAT/2:STAT:171:0	sgPOLR1D	0.253246	256	sgPOLR1D	sgPOLR1D:STA5A	0.707094
RFX3_1558#RFX/1:RFX:247:0	sgCAD	0.253166	257	sgCAD	sgCAD:RFX3	0.90906
ZN528_2129#ZNF528:C2H2:119:1	sgNFE2	0.253025	258	sgNFE2	sgNFE2:ZN528	0.535993
NFAC4_1150#NFAT/1:NFAT:100:0	sgHINFP	0.252974	259	sgHINFP	sgHINFP:NFAC4	5.94414e-11
SPDEF_1770#SPDEF/1:ETS:211:0	sgARID3A	0.252873	260	sgARID3A	sgARID3A:SPDEF	0.739845
ZN121_2094#ZFN121:C2H2:244:1	sgGABPA	0.252681	261	sgGABPA	sgGABPA:ZN121	8.83338e-17
CEBPG_152#CCAAT/CEBP:bZIP:52:0	sgKLF1	0.251995	262	sgKLF1	sgKLF1:CEBPG	1
ELF3_315#ETS/2:ETS:96:0	sgCAD	0.251967	263	sgCAD	sgCAD:ELF3	5.73792e-15
E2F4_271#E2F/2:E2F:156:0	sgGATA1	0.251833	264	sgGATA1	sgGATA1:E2F4	1
VDR_2018#NR/15:nuclearreceptor:44:0	sgARID3A	0.251629	265	sgARID3A	sgARID3A:VDR	9.35215e-10
ZN322_2112#ZNF332:C2H2:152:0	sgHSPA5	0.251022	266	sgHSPA5	sgHSPA5:ZN322	0.000441666
BC11A_98#IRF/2:IRF:106:1	sgCDC5L	0.250695	267	sgCDC5L	sgCDC5L:BC11A	1.58468e-19
ZN436_2124#ZNF436:C2H2:118:1	sgMAX	0.250404	268	sgMAX	sgMAX:ZN436	0.0800168
Z324A_2045#ZNF324:C2H2:115:1	sgARID3A	0.249968	269	sgARID3A	sgARID3A:Z324A	0.254919
ZN768_2139#ZNF768:C2H2:137:1	sgGABPA	0.249585	270	sgGABPA	sgGABPA:ZN768	5.58698e-10
EGR2_292#EGR:C2H2:111:0	sgNFE2	0.249218	271	sgNFE2	sgNFE2:EGR2	1
HIF1A_692#HIF:bHLH:60:0	sgZZZ3	0.249196	272	sgZZZ3	sgZZZ3:HIF1A	0.636984
P53_1340#P53-like/1:P53L:257:1	sgCAD	0.249178	273	sgCAD	sgCAD:P53	3.53751e-39
JUN_898#AP1/1:bZIP:54:0	sgKLF1	0.249082	274	sgKLF1	sgKLF1:JUN	0
RHOXF1_1574#HD/20:homeodomain:26:0	sgCUX1	0.248901	275	sgCUX1	sgCUX1:RHOXF1	0.00301463
LHX2_954#HD/2:homeodomain:2:0	sgNFE2	0.248869	276	sgNFE2	sgNFE2:LHX2	1.67514e-07
T_1831#TBX/1:TBX:70:0	sgTHAP1	0.248361	277	sgTHAP1	sgTHAP1:T	0.0299228
SMAD2_1646#SMAD:SMAD:147:0	sgMAX	0.248304	278	sgMAX	sgMAX:SMAD2	1.44489e-09
ZBT7A_2054#ZBTB7A:C2H2:267:1	sgCTCF	0.248214	279	sgCTCF	sgCTCF:ZBT7A	3.93908e-08
NFATC1_1157#NFAT/4:NFAT:168:1	sgRPL9	0.248178	280	sgRPL9	sgRPL9:NFATC1	0.479485
PRD16_1470#PRDM16:C2H2:176:1	sgARID3A	0.248166	281	sgARID3A	sgARID3A:PRD16	1.01774e-119
PRDM1_1471#PRDM1:C2H2:105:1	sgCAD	0.248062	282	sgCAD	sgCAD:PRDM1	0.217419
PRDM6_1477#NFAC/2:NFAT:101:0	sgARID3A	0.248061	283	sgARID3A	sgARID3A:PRDM6	1.04694e-05
HNF1A_718#HD/10:homeodomain:10:0	sgMYC	0.247177	284	sgMYC	sgMYC:HNF1A	2.26625e-140
NFKB2_1191#NFKB/2:NFAT:161:0	sgREST	0.247086	285	sgREST	sgREST:NFKB2	0
ZNF740_2163#ZIC/2:C2H2:110:0	sgTBP	0.247063	286	sgTBP	sgTBP:ZNF740	0.000497275
NR1D2_1246#NR/19:nuclearreceptor:48:0	sgZBTB11	0.246925	287	sgZBTB11	sgZBTB11:NR1D2	2.50133e-20
NFATC1_1156#NFAT/3:NFAT:102:1	sgGTF2B	0.246901	288	sgGTF2B	sgGTF2B:NFATC1	0.550879
HAND1_666#HAND1:bHLH:148:1	sgNFE2	0.24675	289	sgNFE2	sgNFE2:HAND1	9.32631e-10
ZN322_2112#ZNF332:C2H2:152:0	sgNFE2	0.246568	290	sgNFE2	sgNFE2:ZN322	2.11726e-05
ZN554_2132#ZNF554:C2H2:142:1	sgCTCF	0.246428	291	sgCTCF	sgCTCF:ZN554	0.066396
GCR_627#NR/20:nuclearreceptor:248:0	sgNFE2	0.24629	292	sgNFE2	sgNFE2:GCR	0.00190257
REL_1537#NFKB/3:NFAT:159:1	sgBCLAF1	0.246119	293	sgBCLAF1	sgBCLAF1:REL	0
IRF5_860#IRF/3:IRF:103:1	sgNRF1	0.245305	294	sgNRF1	sgNRF1:IRF5	0.00295474
ELF5_320#ETS/1:ETS:98:0	sgSETDB1	0.24523	295	sgSETDB1	sgSETDB1:ELF5	4.97295e-16
NR2F1_1274#NR/13:nuclearreceptor:42:1	sgZZZ3	0.245021	296	sgZZZ3	sgZZZ3:NR2F1	2.78732e-11
TF65_1919#NFKB/1:NFAT:160:0	sgPOLR1D	0.244844	297	sgPOLR1D	sgPOLR1D:TF65	0
RUNX1_1590#RUNX/1:RUNX:179:0	sgARID3A	0.244483	298	sgARID3A	sgARID3A:RUNX1	1.92154e-26
ZN274_2106#ZNF274:C2H2:123:1	sgGTF2B	0.244402	299	sgGTF2B	sgGTF2B:ZN274	0.861646
RARA_1501#NR/11:nuclearreceptor:40:0	sgPOLR1D	0.244241	300	sgPOLR1D	sgPOLR1D:RARA	1.11923e-09
HINFP1_699#HINFP1/2:C2H2:275:1	sgHINFP	0.244204	301	sgHINFP	sgHINFP:HINFP1	1
NFKB2_1191#NFKB/2:NFAT:161:0	sgPOLR1D	0.244057	302	sgPOLR1D	sgPOLR1D:NFKB2	0
OTX2_1331#HD/19:homeodomain:25:0	sgHINFP	0.243993	303	sgHINFP	sgHINFP:OTX2	0.893279
ZNF384_2154#ZNF384/2:C2H2:194:1	sgTRIM28	0.243938	304	sgTRIM28	sgTRIM28:ZNF384	1.25835e-39
Spz1_1784#SPZ1:bHLH-ZIP:150:1	sgARID3A	0.243517	305	sgARID3A	sgARID3A:Spz1	0.423802
THRB_1985#NR/5:nuclearreceptor:34:0	sgATF3	0.243451	306	sgATF3	sgATF3:THRB	0.000194206
ZBT48_2053#ZBTB48:C2H2:175:1	sgRPL9	0.243377	307	sgRPL9	sgRPL9:ZBT48	0.00195169
SMCA1_1656#SMARCA1:MYB/SANT:250:1	sgTRIM28	0.243254	308	sgTRIM28	sgTRIM28:SMCA1	1
ZN680_2137#ZNF680:C2H2:251:1	sgHSPA5	0.243246	309	sgHSPA5	sgHSPA5:ZN680	0.00810829
BC11A_98#IRF/2:IRF:106:1	sgCEBPB	0.243162	310	sgCEBPB	sgCEBPB:BC11A	4.51721e-12
TF7L1_1922#TCF/LEF:HMG:29:0	sgMYC	0.243149	311	sgMYC	sgMYC:TF7L1	1.62969e-08
RFX3_1558#RFX/1:RFX:247:0	sgGTF2B	0.243055	312	sgGTF2B	sgGTF2B:RFX3	0.861646
Twist2_1997#Ebox/CATATG:bHLH:62:0	sgREST	0.242984	313	sgREST	sgREST:Twist2	0.0225151
JUN_898#AP1/1:bZIP:54:0	sgZBTB11	0.242948	314	sgZBTB11	sgZBTB11:JUN	0
IRF9_875#IRF/1:IRF:104:0	sgATF1	0.242928	315	sgATF1	sgATF1:IRF9	1.53212e-20
Rarb_1518#NR/12:nuclearreceptor:41:0	sgMAX	0.242859	316	sgMAX	sgMAX:Rarb	7.58774e-16
Klf1_915#KLF/SP/1:C2H2:112:0	sgATF3	0.242624	317	sgATF3	sgATF3:Klf1	0.502204
REL_1537#NFKB/3:NFAT:159:1	sgZBTB11	0.242273	318	sgZBTB11	sgZBTB11:REL	0
Six3_1644#SIX/2:SIX:280:1	sgATF3	0.242194	319	sgATF3	sgATF3:Six3	0.205237
MZF1_1125#REL-halfsite:NFAT:162:1	sgMYC	0.242174	320	sgMYC	sgMYC:MZF1	1.14735e-59
THRB_1987#NR/8:nuclearreceptor:37:1	sgCDC5L	0.242154	321	sgCDC5L	sgCDC5L:THRB	1.34061e-05
PAX6_1363#PAX/1:PAX:281:0	sgARID2	0.242126	322	sgARID2	sgARID2:PAX6	0.83228
PRD14_1468#PRDM14:C2H2:149:1	sgHSPA5	0.241898	323	sgHSPA5	sgHSPA5:PRD14	0.613709
NR2F1_1274#NR/13:nuclearreceptor:42:1	sgATF1	0.241689	324	sgATF1	sgATF1:NR2F1	4.87745e-12
STA5A_1808#STAT/2:STAT:171:0	sgNRF1	0.241477	325	sgNRF1	sgNRF1:STA5A	0.719708
MEIS1_1032#MIES:MEIS:69:1	sgHSPA5	0.241345	326	sgHSPA5	sgHSPA5:MEIS1	0.990883
E2F4_271#E2F/2:E2F:156:0	sgNRF1	0.240999	327	sgNRF1	sgNRF1:E2F4	1
NR2F1_1274#NR/13:nuclearreceptor:42:1	sgNRF1	0.240962	328	sgNRF1	sgNRF1:NR2F1	4.64026e-14
SPIB_1777#SPI:ETS:95:0	sgSETDB1	0.240821	329	sgSETDB1	sgSETDB1:SPIB	2.91964e-99
TBX21_1867#TBX/3:TBX:72:0	sgCAD	0.240806	330	sgCAD	sgCAD:TBX21	0.175016
BATF_92#BATF:bZIP:138:0	sgFOSL1	0.240528	331	sgFOSL1	sgFOSL1:BATF	0
LIN54_972#LIN54:CXC:224:1	sgHINFP	0.240444	332	sgHINFP	sgHINFP:LIN54	0.107396
SOX18_1697#SOX/3:HMG:92:0	sgMAX	0.240309	333	sgMAX	sgMAX:SOX18	0.403651
HMBOX1_707#HD/25:homeodomain:210:0	sgFOSL1	0.24028	334	sgFOSL1	sgFOSL1:HMBOX1	1
AHR_1#AHR:bHLH:284:1	sgHINFP	0.240254	335	sgHINFP	sgHINFP:AHR	0.423811
NRF1_1306#NRF1:CNC-bZIP:192:0	sgPOLR1D	0.23991	336	sgPOLR1D	sgPOLR1D:NRF1	1.03329e-20
ERR3_374#NR/7:nuclearreceptor:36:0	sgYY1	0.239683	337	sgYY1	sgYY1:ERR3	4.57938e-20
SMAD2_1647#ZNF335:C2H2:153:1	sgNRF1	0.239461	338	sgNRF1	sgNRF1:SMAD2	4.98911e-09
RXRB_1616#NR/16:nuclearreceptor:45:0	sgGABPA	0.239385	339	sgGABPA	sgGABPA:RXRB	3.4732e-18
EBF1_283#EBF1:EBF:174:0	sgMYC	0.238858	340	sgMYC	sgMYC:EBF1	1.85354e-149
ZBT48_2053#ZBTB48:C2H2:175:1	sgCTCF	0.238812	341	sgCTCF	sgCTCF:ZBT48	0.00230076
EGR2_292#EGR:C2H2:111:0	sgCEBPZ	0.238708	342	sgCEBPZ	sgCEBPZ:EGR2	1
NFKB2_1191#NFKB/2:NFAT:161:0	sgCEBPZ	0.238676	343	sgCEBPZ	sgCEBPZ:NFKB2	0
NFKB2_1191#NFKB/2:NFAT:161:0	sgBCLAF1	0.238671	344	sgBCLAF1	sgBCLAF1:NFKB2	0
IRF5_860#IRF/3:IRF:103:1	sgCTCF	0.238583	345	sgCTCF	sgCTCF:IRF5	0.00121936
MZF1_1125#REL-halfsite:NFAT:162:1	sgCTCF	0.238572	346	sgCTCF	sgCTCF:MZF1	3.38281e-66
ELF5_320#ETS/1:ETS:98:0	sgCEBPZ	0.238234	347	sgCEBPZ	sgCEBPZ:ELF5	3.83759e-15
ZKSC1_2092#ZKSCAN1:C2H2:272:1	sgPOLR1D	0.237758	348	sgPOLR1D	sgPOLR1D:ZKSC1	1.21981e-14
CREB3_173#CREB/ATF/2:bZIP:50:0	sgGATA1	0.237584	349	sgGATA1	sgGATA1:CREB3	0.620821
Sox5_1722#SOX/2:HMG:91:0	sgHINFP	0.237495	350	sgHINFP	sgHINFP:Sox5	0.0103632
Tp53_1989#P53-like/3:P53L:234:1	sgGATA1	0.23749	351	sgGATA1	sgGATA1:Tp53	1.41481e-05
LHX2_954#HD/2:homeodomain:2:0	sgYY1	0.237441	352	sgYY1	sgYY1:LHX2	3.30263e-06
IRF7_865#IRF/4:IRF:196:1	sgPOLR1D	0.237407	353	sgPOLR1D	sgPOLR1D:IRF7	0.248134
ZNF354C_2153#ZNF53:C2H2:221:1	sgNFE2	0.237363	354	sgNFE2	sgNFE2:ZNF354C	0.422326
PRDM4_1475#PRDM4:C2H2:225:1	sgREST	0.23724	355	sgREST	sgREST:PRDM4	0.99789
ZN680_2137#ZNF680:C2H2:251:1	sgZBTB11	0.236593	356	sgZBTB11	sgZBTB11:ZN680	0.00130081
ZFP82_2075#ZNF354:C2H2:121:0	sgGABPA	0.236397	357	sgGABPA	sgGABPA:ZFP82	0.376285
ZN502_2128#SMARCA5:MYB/SANT:125:0	sgCTCF	0.236339	358	sgCTCF	sgCTCF:ZN502	0.0346412
STA5A_1808#STAT/2:STAT:171:0	sgCUX1	0.236286	359	sgCUX1	sgCUX1:STA5A	0.419898
ZNF524_2161#ZNF524:C2H2:213:0	sgKLF1	0.23625	360	sgKLF1	sgKLF1:ZNF524	1.08032e-13
ELF5_320#ETS/1:ETS:98:0	sgPOLR1D	0.236224	361	sgPOLR1D	sgPOLR1D:ELF5	1.59695e-16
ZBT7A_2054#ZBTB7A:C2H2:267:1	sgCEBPB	0.236181	362	sgCEBPB	sgCEBPB:ZBT7A	2.27728e-07
SMCA1_1656#SMARCA1:MYB/SANT:250:1	sgHINFP	0.23572	363	sgHINFP	sgHINFP:SMCA1	1
ZNF384_2154#ZNF384/2:C2H2:194:1	sgMYC	0.235457	364	sgMYC	sgMYC:ZNF384	5.53985e-33
BATF_92#BATF:bZIP:138:0	sgARID3A	0.235353	365	sgARID3A	sgARID3A:BATF	1.09303e-292
SPIB_1777#SPI:ETS:95:0	sgGATA1	0.235325	366	sgGATA1	sgGATA1:SPIB	2.11484e-106
NR2F1_1274#NR/13:nuclearreceptor:42:1	sgNFE2	0.235221	367	sgNFE2	sgNFE2:NR2F1	1.56357e-13
Arid3a_32#HD/18:homeodomain:24:1	sgCAD	0.234885	368	sgCAD	sgCAD:Arid3a	1
ZKSC1_2092#ZKSCAN1:C2H2:272:1	sgGTF2B	0.23476	369	sgGTF2B	sgGTF2B:ZKSC1	3.9523e-12
SMAD2_1646#SMAD:SMAD:147:0	sgPOLR1D	0.234522	370	sgPOLR1D	sgPOLR1D:SMAD2	4.12375e-09
PRD16_1470#PRDM16:C2H2:176:1	sgMYC	0.234436	371	sgMYC	sgMYC:PRD16	7.8214e-112
BACH2_74#AP1/2:bZIP:53:0	sgARID2	0.23404	372	sgARID2	sgARID2:BACH2	2.56343e-268
Nr2e3_1270#NR2E3:nuclearreceptor:216:1	sgHSPA5	0.233905	373	sgHSPA5	sgHSPA5:Nr2e3	0.301589
REST_1545#REST/NRSF:C2H2:151:0	sgCDC5L	0.233771	374	sgCDC5L	sgCDC5L:REST	3.60887e-10
FOXO1_557#FOX/7:forkhead:164:1	sgTHAP1	0.233691	375	sgTHAP1	sgTHAP1:FOXO1	1.73721e-15
HNF1A_718#HD/10:homeodomain:10:0	sgARID2	0.233653	376	sgARID2	sgARID2:HNF1A	1.66001e-168
RFX2_1554#RFX/2:RFX:245:1	sgHINFP	0.233627	377	sgHINFP	sgHINFP:RFX2	0.899799
ZN257_2102#ZNF257:C2H2:75:1	sgGABPA	0.233583	378	sgGABPA	sgGABPA:ZN257	0.504897
ASCL2_48#Ebox/CAGCTG:bHLH:65:0	sgNFE2	0.233484	379	sgNFE2	sgNFE2:ASCL2	1.13868e-48
OVOL1_1336#OVOL1:C2H2:240:1	sgARID3A	0.233417	380	sgARID3A	sgARID3A:OVOL1	1
RFX6_1571#RFX/3:RFX:246:0	sgCDC5L	0.2334	381	sgCDC5L	sgCDC5L:RFX6	0.0580909
BATF_92#BATF:bZIP:138:0	sgARID2	0.23291	382	sgARID2	sgARID2:BATF	0
RARA_1501#NR/11:nuclearreceptor:40:0	sgKLF1	0.232572	383	sgKLF1	sgKLF1:RARA	4.37151e-09
AP2A_20#TFAP2/1:TFAP:264:1	sgMYC	0.232514	384	sgMYC	sgMYC:AP2A	2.70916e-127
HOMEZ_739#HOMEZ:HOMEZ:195:1	sgSETDB1	0.232473	385	sgSETDB1	sgSETDB1:HOMEZ	0.283795
ZBED1_2047#ZBED1:C2H2:237:1	sgSETDB1	0.2324	386	sgSETDB1	sgSETDB1:ZBED1	1
IRF5_860#IRF/3:IRF:103:1	sgRPL9	0.232117	387	sgRPL9	sgRPL9:IRF5	0.000959022
ZFX_2076#ZFX:C2H2:144:1	sgHSPA5	0.232116	388	sgHSPA5	sgHSPA5:ZFX	1
IRF9_875#IRF/1:IRF:104:0	sgPOLR1D	0.232015	389	sgPOLR1D	sgPOLR1D:IRF9	2.83505e-19
SMAD3_1649#SMAD:SMAD:129:1	sgGATA1	0.231998	390	sgGATA1	sgGATA1:SMAD3	2.11511e-24
Smad4_1654#SMAD:MAD:207:0	sgZNF280A	0.231907	391	sgZNF280A	sgZNF280A:Smad4	0.126905
ZFP57_2072#ZNF57:C2H2:218:1	sgCAD	0.231888	392	sgCAD	sgCAD:ZFP57	1
ZNF410_2156#ZNF410:C2H2:236:1	sgRPL9	0.231821	393	sgRPL9	sgRPL9:ZNF410	0.0281145
FEZF1_440#FEZF1:C2H2:122:1	sgCAD	0.231531	394	sgCAD	sgCAD:FEZF1	0.736092
SIX2_1643#SIX/1:SIX:180:0	sgHINFP	0.231488	395	sgHINFP	sgHINFP:SIX2	0.467405
GCM1_621#GCM:GCM:201:0	sgATF1	0.231429	396	sgATF1	sgATF1:GCM1	3.64829e-07
GLI1_634#GLI:C2H2:262:1	sgKLF16	0.23109	397	sgKLF16	sgKLF16:GLI1	1.41227e-09
THRB_1986#NR/10:nuclearreceptor:39:1	sgYY1	0.231079	398	sgYY1	sgYY1:THRB	0.000110861
ZN320_2110#ZNF320:C2H2:269:1	sgATF3	0.230848	399	sgATF3	sgATF3:ZN320	0.0294749
ZN708_2138#ZNF708:C2H2:136:1	sgPOLR1D	0.230767	400	sgPOLR1D	sgPOLR1D:ZN708	5.89196e-09
HMX2_711#HD/4:homeodomain:4:0	sgATF3	0.230298	401	sgATF3	sgATF3:HMX2	0.644135
BACH2_74#AP1/2:bZIP:53:0	sgELF1	0.230294	402	sgELF1	sgELF1:BACH2	2.11265e-245
ASCL2_48#Ebox/CAGCTG:bHLH:65:0	sgATF3	0.23028	403	sgATF3	sgATF3:ASCL2	1.65045e-46
ZBTB49_2058#ZBTB49:C2H2:226:1	sgNRF1	0.230077	404	sgNRF1	sgNRF1:ZBTB49	1
TBX21_1868#TBX/2:TBX:71:0	sgARID3A	0.230045	405	sgARID3A	sgARID3A:TBX21	0.475064
Smad4_1654#SMAD:MAD:207:0	sgATF3	0.22998	406	sgATF3	sgATF3:Smad4	0.0397477
ZN549_2131#ZNF549:C2H2:134:1	sgTHAP1	0.229964	407	sgTHAP1	sgTHAP1:ZN549	0.0147756
YY1_2040#YY1:C2H2:145:0	sgMAX	0.229913	408	sgMAX	sgMAX:YY1	3.55387e-26
SPIB_1777#SPI:ETS:95:0	sgTBP	0.229732	409	sgTBP	sgTBP:SPIB	9.65266e-104
ATF4_61#CREB/ATF/3:bZIP:51:0	sgKLF1	0.229513	410	sgKLF1	sgKLF1:ATF4	9.4583e-07
SUH_1830#RBPJ:not_classified:165:0	sgCTCF	0.229258	411	sgCTCF	sgCTCF:SUH	0.000291467
ZN382_2119#ZNF382:C2H2:154:1	sgNFE2	0.229113	412	sgNFE2	sgNFE2:ZN382	0.0675871
NFATC1_1157#NFAT/4:NFAT:168:1	sgKLF1	0.229084	413	sgKLF1	sgKLF1:NFATC1	0.468031
NFKB2_1191#NFKB/2:NFAT:161:0	sgATF1	0.228719	414	sgATF1	sgATF1:NFKB2	0
TAL1_1835#GATA:C2H2:242:0	sgYY1	0.228697	415	sgYY1	sgYY1:TAL1	0.00365833
MYBL1_1101#MYB/4:MYB:256:1	sgELF1	0.228084	416	sgELF1	sgELF1:MYBL1	0.796353
ZN257_2102#ZNF257:C2H2:75:1	sgPOLR1D	0.227809	417	sgPOLR1D	sgPOLR1D:ZN257	0.453468
NR2F1_1274#NR/13:nuclearreceptor:42:1	sgZNF280A	0.227688	418	sgZNF280A	sgZNF280A:NR2F1	2.07258e-12
NFATC3_1159#NFAT/2:NFAT:99:0	sgTHAP1	0.227658	419	sgTHAP1	sgTHAP1:NFATC3	7.39559e-08
NFATC1_1157#NFAT/4:NFAT:168:1	sgCEBPZ	0.22718	420	sgCEBPZ	sgCEBPZ:NFATC1	0.33074
E2F8_281#E2F/3:E2F:157:0	sgATF3	0.227158	421	sgATF3	sgATF3:E2F8	0.0880035
NFATC3_1159#NFAT/2:NFAT:99:0	sgHINFP	0.227155	422	sgHINFP	sgHINFP:NFATC3	1.77776e-08
CREB3_173#CREB/ATF/2:bZIP:50:0	sgBRF2	0.226714	423	sgBRF2	sgBRF2:CREB3	0.874682
E2F2_255#E2F/1:E2F:186:0	sgHSPA5	0.22641	424	sgHSPA5	sgHSPA5:E2F2	0.3
RXRG_1625#NR/4:nuclearreceptor:33:0	sgHSPA5	0.225685	425	sgHSPA5	sgHSPA5:RXRG	0.0404395
FOXO1_557#FOX/7:forkhead:164:1	sgMYC	0.22551	426	sgMYC	sgMYC:FOXO1	7.89559e-16
DMRT3_238#DMRT3:DM:214:1	sgZZZ3	0.225383	427	sgZZZ3	sgZZZ3:DMRT3	0.267945
YY1_2040#YY1:C2H2:145:0	sgTRIM28	0.225249	428	sgTRIM28	sgTRIM28:YY1	5.0738e-22
SMAD2_1646#SMAD:SMAD:147:0	sgYY1	0.225235	429	sgYY1	sgYY1:SMAD2	3.94749e-12
Tp53_1990#P53-like/2:P53L:233:1	sgCEBPB	0.225121	430	sgCEBPB	sgCEBPB:Tp53	2.11823e-05
P53_1340#P53-like/1:P53L:257:1	sgNFE2	0.225072	431	sgNFE2	sgNFE2:P53	1.60109e-42
ITF2_888#Ebox/CACCTG:bHLH:68:0	sgNFE2	0.224991	432	sgNFE2	sgNFE2:ITF2	7.68557e-44
Mecom_1014#EVI1/MECOM:C2H2:241:0	sgTHAP1	0.224906	433	sgTHAP1	sgTHAP1:Mecom	0.242499
MYC_1108#Ebox/CACGTG/2:bHLH:59:0	sgCTCF	0.224886	434	sgCTCF	sgCTCF:MYC	0.00201536
P53_1340#P53-like/1:P53L:257:1	sgARID2	0.224851	435	sgARID2	sgARID2:P53	8.58576e-46
ASCL2_48#Ebox/CAGCTG:bHLH:65:0	sgRPL9	0.224609	436	sgRPL9	sgRPL9:ASCL2	6.29216e-43
CUX1_202#CUX/2:CUT:16:1	sgCAD	0.224512	437	sgCAD	sgCAD:CUX1	0.0106066
Bcl6_100#BCL6/2:C2H2:170:0	sgCAD	0.224448	438	sgCAD	sgCAD:Bcl6	0.54187
CUX1_201#CUX/3:CUT:15:1	sgMYC	0.224201	439	sgMYC	sgMYC:CUX1	0.00750946
ZN431_2123#ZNF431:C2H2:228:1	sgCEBPB	0.224179	440	sgCEBPB	sgCEBPB:ZN431	0.0191599
GCM1_621#GCM:GCM:201:0	sgCEBPB	0.223961	441	sgCEBPB	sgCEBPB:GCM1	1.47974e-08
GLIS1_639#GLIS:C2H2:261:1	sgGTF2B	0.223931	442	sgGTF2B	sgGTF2B:GLIS1	0.0187085
ZN449_2125#ZNF449:C2H2:271:1	sgGABPA	0.223923	443	sgGABPA	sgGABPA:ZN449	0.00127476
POU4F2_1447#POU/2:POU:82:0	sgPBX2	0.223806	444	sgPBX2	sgPBX2:POU4F2	0.483246
ZNF24_2148#ZNF24:C2H2:198:1	sgPOLR1D	0.223571	445	sgPOLR1D	sgPOLR1D:ZNF24	0.0343656
NFIA_1165#NFI/3:NFI:128:1	sgCUX1	0.223507	446	sgCUX1	sgCUX1:NFIA	4.32284e-05
TAF1_1833#GC-tract:C2H2:113:0	sgATF3	0.222506	447	sgATF3	sgATF3:TAF1	1
NFKB2_1191#NFKB/2:NFAT:161:0	sgZBTB11	0.222029	448	sgZBTB11	sgZBTB11:NFKB2	0
ZN431_2123#ZNF431:C2H2:228:1	sgCAD	0.221774	449	sgCAD	sgCAD:ZN431	0.184515
BATF_92#BATF:bZIP:138:0	sgZNF407	0.221629	450	sgZNF407	sgZNF407:BATF	3.957e-321
E2F2_258#E2F/4:E2F:158:1	sgBCLAF1	0.221584	451	sgBCLAF1	sgBCLAF1:E2F2	0.105976
HMX2_711#HD/4:homeodomain:4:0	sgHSPA5	0.221565	452	sgHSPA5	sgHSPA5:HMX2	0.824807
GLIS1_639#GLIS:C2H2:261:1	sgCTCF	0.221517	453	sgCTCF	sgCTCF:GLIS1	0.0350986
ZN140_2097#ZNF140:C2H2:143:1	sgARID3A	0.221412	454	sgARID3A	sgARID3A:ZN140	0.489512
STA5A_1808#STAT/2:STAT:171:0	sgNFYB	0.22141	455	sgNFYB	sgNFYB:STA5A	0.384573
ZN436_2124#ZNF436:C2H2:118:1	sgGABPA	0.221348	456	sgGABPA	sgGABPA:ZN436	0.286883
ZNF524_2161#ZNF524:C2H2:213:0	sgZNF407	0.221297	457	sgZNF407	sgZNF407:ZNF524	6.53759e-18
PRDM1_1471#PRDM1:C2H2:105:1	sgCUX1	0.221293	458	sgCUX1	sgCUX1:PRDM1	0.244161
NR2C2_1262#NR/3:nuclearreceptor:32:0	sgARID3A	0.221145	459	sgARID3A	sgARID3A:NR2C2	8.07168e-05
RARA_1501#NR/11:nuclearreceptor:40:0	sgCEBPZ	0.221072	460	sgCEBPZ	sgCEBPZ:RARA	9.98739e-11
PRD16_1470#PRDM16:C2H2:176:1	sgBRF2	0.221001	461	sgBRF2	sgBRF2:PRD16	1.54086e-132
ELF3_315#ETS/2:ETS:96:0	sgCDC5L	0.220632	462	sgCDC5L	sgCDC5L:ELF3	2.72258e-17
THRB_1987#NR/8:nuclearreceptor:37:1	sgFOSL1	0.220474	463	sgFOSL1	sgFOSL1:THRB	0.000283614
SPIB_1777#SPI:ETS:95:0	sgCDC5L	0.220321	464	sgCDC5L	sgCDC5L:SPIB	4.62738e-111
RFX6_1571#RFX/3:RFX:246:0	sgHINFP	0.220312	465	sgHINFP	sgHINFP:RFX6	0.0337921
THRB_1985#NR/5:nuclearreceptor:34:0	sgNRF1	0.220227	466	sgNRF1	sgNRF1:THRB	8.10367e-06
SMAD2_1647#ZNF335:C2H2:153:1	sgCEBPZ	0.220214	467	sgCEBPZ	sgCEBPZ:SMAD2	2.60867e-08
ZN528_2129#ZNF528:C2H2:119:1	sgKLF1	0.220131	468	sgKLF1	sgKLF1:ZN528	0.709408
NR2F1_1274#NR/13:nuclearreceptor:42:1	sgHINFP	0.220111	469	sgHINFP	sgHINFP:NR2F1	3.07258e-11
AP2A_20#TFAP2/1:TFAP:264:1	sgNFE2	0.220096	470	sgNFE2	sgNFE2:AP2A	3.80338e-134
NRF1_1306#NRF1:CNC-bZIP:192:0	sgELF1	0.22003	471	sgELF1	sgELF1:NRF1	3.24519e-20
ZIC2_2083#ZIC:C2H2:273:0	sgGTF2B	0.219944	472	sgGTF2B	sgGTF2B:ZIC2	6.6028e-11
TCF7_1892#LEF1:HMG:120:0	sgNFE2	0.21986	473	sgNFE2	sgNFE2:TCF7	0.603499
NFIA_1165#NFI/3:NFI:128:1	sgHSPA5	0.21981	474	sgHSPA5	sgHSPA5:NFIA	5.54993e-05
THRB_1986#NR/10:nuclearreceptor:39:1	sgGTF2B	0.219686	475	sgGTF2B	sgGTF2B:THRB	8.16702e-05
ERR3_374#NR/7:nuclearreceptor:36:0	sgHSPA5	0.219673	476	sgHSPA5	sgHSPA5:ERR3	2.65721e-20
NFKB2_1191#NFKB/2:NFAT:161:0	sgMAX	0.219669	477	sgMAX	sgMAX:NFKB2	0
SOX9_1741#SOX/4:HMG:93:0	sgYY1	0.219626	478	sgYY1	sgYY1:SOX9	1
ZN329_2113#ZNF329:C2H2:260:1	sgMYC	0.219495	479	sgMYC	sgMYC:ZN329	1.69173e-07
REL_1537#NFKB/3:NFAT:159:1	sgSETDB1	0.219129	480	sgSETDB1	sgSETDB1:REL	0
FOXH1_520#FOX/1:forkhead:76:0	sgHINFP	0.21903	481	sgHINFP	sgHINFP:FOXH1	0.0892966
E2F2_255#E2F/1:E2F:186:0	sgCEBPZ	0.219016	482	sgCEBPZ	sgCEBPZ:E2F2	0.287334
BACH2_74#AP1/2:bZIP:53:0	sgRPL9	0.218984	483	sgRPL9	sgRPL9:BACH2	1.70684e-280
MZF1_1124#MZF1:C2H2:114:1	sgREST	0.218881	484	sgREST	sgREST:MZF1	6.22421e-61
Sox5_1722#SOX/2:HMG:91:0	sgGTF2B	0.218847	485	sgGTF2B	sgGTF2B:Sox5	0.00473752
ZN680_2137#ZNF680:C2H2:251:1	sgGABPA	0.218784	486	sgGABPA	sgGABPA:ZN680	0.0150181
NFATC1_1156#NFAT/3:NFAT:102:1	sgCDC5L	0.218772	487	sgCDC5L	sgCDC5L:NFATC1	0.309361
ZN554_2132#ZNF554:C2H2:142:1	sgRPL9	0.218561	488	sgRPL9	sgRPL9:ZN554	0.0804576
IRF7_865#IRF/4:IRF:196:1	sgGABPA	0.218525	489	sgGABPA	sgGABPA:IRF7	0.278967
CPEB1_169#CPEB1:RRM:23:1	sgNFE2	0.218345	490	sgNFE2	sgNFE2:CPEB1	2.65281e-05
SCRT1_1631#SCRT1:C2H2:66:0	sgMYC	0.218284	491	sgMYC	sgMYC:SCRT1	0.0138147
ARI5B_30#ARI5B:ARID:86:1	sgTBP	0.218277	492	sgTBP	sgTBP:ARI5B	0.509349
SOX9_1741#SOX/4:HMG:93:0	sgTHAP1	0.218258	493	sgTHAP1	sgTHAP1:SOX9	1
IRF7_865#IRF/4:IRF:196:1	sgCEBPB	0.217837	494	sgCEBPB	sgCEBPB:IRF7	0.157445
PBX2_1372#HD/16:homeodomain:21:0	sgCUX1	0.217581	495	sgCUX1	sgCUX1:PBX2	0.594269
BACH2_74#AP1/2:bZIP:53:0	sgSETDB1	0.217504	496	sgSETDB1	sgSETDB1:BACH2	3.24738e-277
RXRG_1625#NR/4:nuclearreceptor:33:0	sgCAD	0.217469	497	sgCAD	sgCAD:RXRG	0.0528611
ZNF524_2161#ZNF524:C2H2:213:0	sgTFDP1	0.217286	498	sgTFDP1	sgTFDP1:ZNF524	2.64155e-14
IRF5_860#IRF/3:IRF:103:1	sgCUX1	0.217263	499	sgCUX1	sgCUX1:IRF5	0.0157498
EWSR1-FLI1_435#EWSR1/FLI1:ETS:117:1	sgATF3	0.216816	500	sgATF3	sgATF3:EWSR1-FLI1	0.967225
NFIA_1166#NFI/2:NFI:188:1	sgCTCF	0.216761	501	sgCTCF	sgCTCF:NFIA	0.000209957
NR1H2+RXRA_1247#NR/1:nuclearreceptor:30:0	sgARID3A	0.216682	502	sgARID3A	sgARID3A:NR1H2+RXRA	0.175813
MEOX2_1050#HD/11:homeodomain:11:1	sgCAD	0.216602	503	sgCAD	sgCAD:MEOX2	0.137481
ZN331_2114#ZNF331:C2H2:270:1	sgGATA1	0.21657	504	sgGATA1	sgGATA1:ZN331	3.02588e-06
Irx3_878#HD/23:homeodomain:204:0	sgHSPA5	0.216444	505	sgHSPA5	sgHSPA5:Irx3	0.897509
BC11A_98#IRF/2:IRF:106:1	sgSETDB1	0.216392	506	sgSETDB1	sgSETDB1:BC11A	1.25114e-14
ZN431_2123#ZNF431:C2H2:228:1	sgNFE2	0.216303	507	sgNFE2	sgNFE2:ZN431	0.213203
OSR2_1325#OSR2:C2H2:130:1	sgTFDP1	0.216061	508	sgTFDP1	sgTFDP1:OSR2	0.633027
Lhx3_956#HD/9:homeodomain:9:1	sgMAX	0.215999	509	sgMAX	sgMAX:Lhx3	0.00468429
Arid5a_34#ARI5A:ARID:88:1	sgTHAP1	0.215931	510	sgTHAP1	sgTHAP1:Arid5a	0.168565
Nr2e3_1270#NR2E3:nuclearreceptor:216:1	sgPBX2	0.215917	511	sgPBX2	sgPBX2:Nr2e3	0.314474
FOXB1_487#FOX/9:forkhead:279:1	sgGTF2B	0.215913	512	sgGTF2B	sgGTF2B:FOXB1	0.612353
ZNF8_2169#ZNF85:C2H2:231:1	sgCDC5L	0.215754	513	sgCDC5L	sgCDC5L:ZNF8	0.206836
Six3_1644#SIX/2:SIX:280:1	sgTRIM28	0.215681	514	sgTRIM28	sgTRIM28:Six3	0.168686
STA5A_1808#STAT/2:STAT:171:0	sgFOSL1	0.215622	515	sgFOSL1	sgFOSL1:STA5A	0.629357
REST_1545#REST/NRSF:C2H2:151:0	sgGATA1	0.215562	516	sgGATA1	sgGATA1:REST	2.00821e-12
SOX18_1697#SOX/3:HMG:92:0	sgSETDB1	0.215547	517	sgSETDB1	sgSETDB1:SOX18	0.0464686
MEF2B_1021#MEF2:MADS:183:0	sgTBP	0.215506	518	sgTBP	sgTBP:MEF2B	3.24233e-12
Z324A_2045#ZNF324:C2H2:115:1	sgRPL9	0.215443	519	sgRPL9	sgRPL9:Z324A	0.2381
SNAI2_1661#SNAI2:C2H2:67:1	sgPOLR1D	0.215353	520	sgPOLR1D	sgPOLR1D:SNAI2	2.22841e-45
EBF1_283#EBF1:EBF:174:0	sgELF1	0.215305	521	sgELF1	sgELF1:EBF1	4.32462e-173
ZN329_2113#ZNF329:C2H2:260:1	sgATF3	0.215233	522	sgATF3	sgATF3:ZN329	2.99739e-07
NFATC1_1156#NFAT/3:NFAT:102:1	sgMYC	0.215126	523	sgMYC	sgMYC:NFATC1	0.653805
FOXO1_557#FOX/7:forkhead:164:1	sgNRF1	0.214919	524	sgNRF1	sgNRF1:FOXO1	2.64781e-15
SMAD2_1647#ZNF335:C2H2:153:1	sgPOLR1D	0.214696	525	sgPOLR1D	sgPOLR1D:SMAD2	4.12375e-09
EGR2_292#EGR:C2H2:111:0	sgMAX	0.214695	526	sgMAX	sgMAX:EGR2	1
ZIC2_2083#ZIC:C2H2:273:0	sgMAX	0.214668	527	sgMAX	sgMAX:ZIC2	2.01997e-15
E2F2_255#E2F/1:E2F:186:0	sgATF3	0.214581	528	sgATF3	sgATF3:E2F2	0.189706
NFIA_1165#NFI/3:NFI:128:1	sgATF3	0.214533	529	sgATF3	sgATF3:NFIA	2.92228e-05
ZN140_2097#ZNF140:C2H2:143:1	sgCTCF	0.214448	530	sgCTCF	sgCTCF:ZN140	0.248878
GFI1B_633#GFI:C2H2:181:0	sgARID3A	0.214393	531	sgARID3A	sgARID3A:GFI1B	0.571995
HLTF_706#HLTF:not_classified:185:1	sgZNF407	0.214199	532	sgZNF407	sgZNF407:HLTF	0.10118
ZN322_2112#ZNF332:C2H2:152:0	sgCDC5L	0.21417	533	sgCDC5L	sgCDC5L:ZN322	8.35284e-06
SRF_1796#SRF:MADS:184:0	sgCDC5L	0.214153	534	sgCDC5L	sgCDC5L:SRF	0.0319236
ZN320_2110#ZNF320:C2H2:269:1	sgRPL9	0.214063	535	sgRPL9	sgRPL9:ZN320	0.0740696
ZN549_2131#ZNF549:C2H2:134:1	sgATF3	0.21406	536	sgATF3	sgATF3:ZN549	0.076164
STAT6_1826#STAT/1:STAT:167:0	sgATF3	0.214006	537	sgATF3	sgATF3:STAT6	1
ZN431_2123#ZNF431:C2H2:228:1	sgTFDP1	0.213949	538	sgTFDP1	sgTFDP1:ZN431	0.219221
CREB3L1_179#CREB3/XBP1:bZIP:61:0	sgATF3	0.213792	539	sgATF3	sgATF3:CREB3L1	1
T_1831#TBX/1:TBX:70:0	sgMAX	0.213727	540	sgMAX	sgMAX:T	0.0800168
ZN431_2123#ZNF431:C2H2:228:1	sgGATA1	0.213621	541	sgGATA1	sgGATA1:ZN431	0.024168
CTCF_196#CTCF:C2H2:265:0	sgATF3	0.213313	542	sgATF3	sgATF3:CTCF	1.38095e-191
ZNF740_2163#ZIC/2:C2H2:110:0	sgCDC5L	0.213185	543	sgCDC5L	sgCDC5L:ZNF740	1.56973e-05
GMEB2_646#GMEB2/2:SAND:277:1	sgPOLR1D	0.213134	544	sgPOLR1D	sgPOLR1D:GMEB2	1
SOX9_1739#SOX/7:HMG:191:1	sgSETDB1	0.213104	545	sgSETDB1	sgSETDB1:SOX9	1
NKX28_1217#HD/21:homeodomain:27:1	sgATF3	0.213046	546	sgATF3	sgATF3:NKX28	0.351119
ZN768_2139#ZNF768:C2H2:137:1	sgELF1	0.213022	547	sgELF1	sgELF1:ZN768	3.18113e-08
TBX21_1867#TBX/3:TBX:72:0	sgHSPA5	0.212955	548	sgHSPA5	sgHSPA5:TBX21	0.376993
ZFP82_2075#ZNF354:C2H2:121:0	sgATF3	0.212895	549	sgATF3	sgATF3:ZFP82	0.22787
IRF9_875#IRF/1:IRF:104:0	sgHINFP	0.21256	550	sgHINFP	sgHINFP:IRF9	7.63832e-27
FOXB1_487#FOX/9:forkhead:279:1	sgCDC5L	0.212499	551	sgCDC5L	sgCDC5L:FOXB1	0.410111
Rhox11_1573#HD/24:homeodomain:205:1	sgSETDB1	0.212355	552	sgSETDB1	sgSETDB1:Rhox11	0.128685
STAT6_1826#STAT/1:STAT:167:0	sgGTF2B	0.212281	553	sgGTF2B	sgGTF2B:STAT6	1
SOX9_1739#SOX/7:HMG:191:1	sgPOLR1D	0.212252	554	sgPOLR1D	sgPOLR1D:SOX9	1
E2F2_255#E2F/1:E2F:186:0	sgMYC	0.212195	555	sgMYC	sgMYC:E2F2	0.249789
ZBT48_2053#ZBTB48:C2H2:175:1	sgCDC5L	0.212045	556	sgCDC5L	sgCDC5L:ZBT48	0.000596188
CEBPG_152#CCAAT/CEBP:bZIP:52:0	sgZNF407	0.211949	557	sgZNF407	sgZNF407:CEBPG	0.98787
NR2E1_1266#NR/14:nuclearreceptor:43:0	sgCTCF	0.211719	558	sgCTCF	sgCTCF:NR2E1	0.758894
OSR2_1325#OSR2:C2H2:130:1	sgHINFP	0.211674	559	sgHINFP	sgHINFP:OSR2	0.722388
ZN708_2138#ZNF708:C2H2:136:1	sgBRF2	0.211252	560	sgBRF2	sgBRF2:ZN708	1.25244e-09
MBD2_1012#MBD2:MBD:239:1	sgTHAP1	0.211138	561	sgTHAP1	sgTHAP1:MBD2	1
NFKB2_1191#NFKB/2:NFAT:161:0	sgKLF16	0.211053	562	sgKLF16	sgKLF16:NFKB2	0
EMX1_341#HD/7:homeodomain:7:1	sgELF1	0.211024	563	sgELF1	sgELF1:EMX1	1
POU5F1_1451#POU/1:POU:85:0	sgKLF16	0.210929	564	sgKLF16	sgKLF16:POU5F1	3.28141e-44
OTX2_1331#HD/19:homeodomain:25:0	sgTHAP1	0.210926	565	sgTHAP1	sgTHAP1:OTX2	0.58725
MZF1_1126#MFZ1:C2H2:199:1	sgRPL9	0.210877	566	sgRPL9	sgRPL9:MZF1	4.49167e-66
AP2A_20#TFAP2/1:TFAP:264:1	sgCEBPB	0.210857	567	sgCEBPB	sgCEBPB:AP2A	4.85174e-134
CREB3_173#CREB/ATF/2:bZIP:50:0	sgKLF16	0.210779	568	sgKLF16	sgKLF16:CREB3	0.5416
NKX22_1214#HD/22:homeodomain:28:0	sgHSPA5	0.210704	569	sgHSPA5	sgHSPA5:NKX22	0.228972
ZBED1_2047#ZBED1:C2H2:237:1	sgNRF1	0.21057	570	sgNRF1	sgNRF1:ZBED1	1
TBX21_1867#TBX/3:TBX:72:0	sgREST	0.210503	571	sgREST	sgREST:TBX21	0.246443
YY1_2040#YY1:C2H2:145:0	sgYY1	0.210501	572	sgYY1	sgYY1:YY1	4.9255e-24
GLI1_634#GLI:C2H2:262:1	sgGATA1	0.210438	573	sgGATA1	sgGATA1:GLI1	3.01775e-09
EBF1_283#EBF1:EBF:174:0	sgBRF2	0.210272	574	sgBRF2	sgBRF2:EBF1	1.85876e-168
REL_1537#NFKB/3:NFAT:159:1	sgTHAP1	0.209699	575	sgTHAP1	sgTHAP1:REL	0
IKZF1_841#ZNF143:C2H2:173:1	sgTHAP1	0.209657	576	sgTHAP1	sgTHAP1:IKZF1	0.000313085
P53_1340#P53-like/1:P53L:257:1	sgNRF1	0.209641	577	sgNRF1	sgNRF1:P53	2.21554e-49
HMX2_711#HD/4:homeodomain:4:0	sgGTF2B	0.209615	578	sgGTF2B	sgGTF2B:HMX2	0.599379
MEF2B_1021#MEF2:MADS:183:0	sgBCLAF1	0.209512	579	sgBCLAF1	sgBCLAF1:MEF2B	4.98313e-11
THRB_1985#NR/5:nuclearreceptor:34:0	sgCAD	0.209353	580	sgCAD	sgCAD:THRB	2.50715e-05
PAX6_1363#PAX/1:PAX:281:0	sgSETDB1	0.209325	581	sgSETDB1	sgSETDB1:PAX6	0.840455
ZN554_2132#ZNF554:C2H2:142:1	sgTRIM28	0.209296	582	sgTRIM28	sgTRIM28:ZN554	0.0600067
PRD16_1470#PRDM16:C2H2:176:1	sgMAX	0.209266	583	sgMAX	sgMAX:PRD16	1.02237e-114
ZIC2_2083#ZIC:C2H2:273:0	sgBCLAF1	0.20917	584	sgBCLAF1	sgBCLAF1:ZIC2	4.28796e-12
TAL1_1835#GATA:C2H2:242:0	sgHINFP	0.209162	585	sgHINFP	sgHINFP:TAL1	0.00194181
P53_1340#P53-like/1:P53L:257:1	sgYY1	0.209131	586	sgYY1	sgYY1:P53	2.03849e-44
RARA_1501#NR/11:nuclearreceptor:40:0	sgGTF2B	0.209114	587	sgGTF2B	sgGTF2B:RARA	5.51282e-09
MZF1_1125#REL-halfsite:NFAT:162:1	sgGATA1	0.208884	588	sgGATA1	sgGATA1:MZF1	2.52478e-54
GLI1_634#GLI:C2H2:262:1	sgHINFP	0.2084	589	sgHINFP	sgHINFP:GLI1	2.64812e-08
ZN329_2113#ZNF329:C2H2:260:1	sgTHAP1	0.208303	590	sgTHAP1	sgTHAP1:ZN329	4.45863e-06
NKX22_1214#HD/22:homeodomain:28:0	sgREST	0.208204	591	sgREST	sgREST:NKX22	0.0511965
HNF1A_718#HD/10:homeodomain:10:0	sgZNF280A	0.208118	592	sgZNF280A	sgZNF280A:HNF1A	5.38091e-166
ERR3_374#NR/7:nuclearreceptor:36:0	sgCEBPB	0.207796	593	sgCEBPB	sgCEBPB:ERR3	4.41869e-23
MZF1_1125#REL-halfsite:NFAT:162:1	sgNFE2	0.207786	594	sgNFE2	sgNFE2:MZF1	6.29097e-62
ZNF282_2151#ZNF282:C2H2:163:0	sgCUX1	0.207759	595	sgCUX1	sgCUX1:ZNF282	0.0534489
FOXO4_567#FOX/2:forkhead:77:0	sgCAD	0.207724	596	sgCAD	sgCAD:FOXO4	0.00414758
VDR_2018#NR/15:nuclearreceptor:44:0	sgCAD	0.207602	597	sgCAD	sgCAD:VDR	1.23646e-12
ZBTB49_2058#ZBTB49:C2H2:226:1	sgGTF2B	0.207419	598	sgGTF2B	sgGTF2B:ZBTB49	1
NR4A2_1296#NR/6:nuclearreceptor:35:1	sgHSPA5	0.207117	599	sgHSPA5	sgHSPA5:NR4A2	1
PRDM1_1471#PRDM1:C2H2:105:1	sgATF3	0.207069	600	sgATF3	sgATF3:PRDM1	0.371504
ZBT7A_2054#ZBTB7A:C2H2:267:1	sgZBTB11	0.207041	601	sgZBTB11	sgZBTB11:ZBT7A	3.38506e-08
REL_1537#NFKB/3:NFAT:159:1	sgRPL9	0.20702	602	sgRPL9	sgRPL9:REL	0
ZN549_2131#ZNF549:C2H2:134:1	sgPOLR1D	0.206981	603	sgPOLR1D	sgPOLR1D:ZN549	0.0199223
NFYB_1195#NFY:NFY:13:0	sgZNF407	0.206978	604	sgZNF407	sgZNF407:NFYB	4.67986e-24
HLTF_706#HLTF:not_classified:185:1	sgZZZ3	0.206819	605	sgZZZ3	sgZZZ3:HLTF	0.0753806
NKX22_1214#HD/22:homeodomain:28:0	sgGATA1	0.2066	606	sgGATA1	sgGATA1:NKX22	0.0281683
YY1_2040#YY1:C2H2:145:0	sgCEBPZ	0.206557	607	sgCEBPZ	sgCEBPZ:YY1	3.9399e-24
IRF9_875#IRF/1:IRF:104:0	sgCDC5L	0.206408	608	sgCDC5L	sgCDC5L:IRF9	2.17648e-21
REST_1545#REST/NRSF:C2H2:151:0	sgCUX1	0.206386	609	sgCUX1	sgCUX1:REST	1.82995e-12
ZN331_2114#ZNF331:C2H2:270:1	sgRPL9	0.206308	610	sgRPL9	sgRPL9:ZN331	2.56172e-06
ZNF740_2163#ZIC/2:C2H2:110:0	sgPOLR1D	0.206231	611	sgPOLR1D	sgPOLR1D:ZNF740	1.13314e-05
VDR_2018#NR/15:nuclearreceptor:44:0	sgCDC5L	0.206222	612	sgCDC5L	sgCDC5L:VDR	7.328e-10
NR1D2_1246#NR/19:nuclearreceptor:48:0	sgPOLR1D	0.206008	613	sgPOLR1D	sgPOLR1D:NR1D2	5.00377e-25
ELF5_320#ETS/1:ETS:98:0	sgRPL9	0.205971	614	sgRPL9	sgRPL9:ELF5	6.33259e-19
KAISO_912#KAISO:C2H2:155:1	sgNFE2	0.205922	615	sgNFE2	sgNFE2:KAISO	1
ZN502_2128#SMARCA5:MYB/SANT:125:0	sgARID3A	0.205758	616	sgARID3A	sgARID3A:ZN502	0.0203527
THAP1_1982#THAP1:not_classified:132:1	sgNRF1	0.205599	617	sgNRF1	sgNRF1:THAP1	4.96175e-14
ZBT48_2053#ZBTB48:C2H2:175:1	sgMAX	0.205582	618	sgMAX	sgMAX:ZBT48	0.0136626
Klf1_915#KLF/SP/1:C2H2:112:0	sgCAD	0.205534	619	sgCAD	sgCAD:Klf1	0.63228
ZN329_2113#ZNF329:C2H2:260:1	sgMAX	0.205528	620	sgMAX	sgMAX:ZN329	1.89525e-07
PAX5_1356#PAX/2:PAX:282:1	sgCDC5L	0.20552	621	sgCDC5L	sgCDC5L:PAX5	8.75e-06
Smad4_1654#SMAD:MAD:207:0	sgELF1	0.205509	622	sgELF1	sgELF1:Smad4	0.00846228
NR4A2_1295#NR/9:nuclearreceptor:38:1	sgPOLR1D	0.205271	623	sgPOLR1D	sgPOLR1D:NR4A2	0.837786
ONECUT1_1318#CUX/1:CUT:14:0	sgHSPA5	0.205266	624	sgHSPA5	sgHSPA5:ONECUT1	0.153736
TFAP2C_1942#TFAP2/2:TFAP:263:0	sgCDC5L	0.205265	625	sgCDC5L	sgCDC5L:TFAP2C	0.327877
RUNX2_1597#RUNX/2:RUNX:178:1	sgCAD	0.205109	626	sgCAD	sgCAD:RUNX2	0.782713
NFIA_1165#NFI/3:NFI:128:1	sgNFE2	0.205069	627	sgNFE2	sgNFE2:NFIA	1.00947e-06
REST_1545#REST/NRSF:C2H2:151:0	sgCEBPZ	0.205013	628	sgCEBPZ	sgCEBPZ:REST	2.71615e-13
Pax2_1349#PAX-halfsite:PAX:283:1	sgNFE2	0.204988	629	sgNFE2	sgNFE2:Pax2	1
ZBT48_2053#ZBTB48:C2H2:175:1	sgCUX1	0.204713	630	sgCUX1	sgCUX1:ZBT48	0.0145913
ZN768_2139#ZNF768:C2H2:137:1	sgCEBPB	0.20458	631	sgCEBPB	sgCEBPB:ZN768	1.494e-06
Ddit3+Cebpa_218#DDIT3+CEBPA:bZIP:215:1	sgRPL9	0.204517	632	sgRPL9	sgRPL9:Ddit3+Cebpa	0.0257126
P53_1340#P53-like/1:P53L:257:1	sgGATA1	0.204301	633	sgGATA1	sgGATA1:P53	1.37458e-41
Tp53_1990#P53-like/2:P53L:233:1	sgZZZ3	0.204193	634	sgZZZ3	sgZZZ3:Tp53	0.00012859
MYBL2_1107#MYB/3:MYB:255:0	sgYY1	0.204082	635	sgYY1	sgYY1:MYBL2	1
ARI5B_30#ARI5B:ARID:86:1	sgBCLAF1	0.204053	636	sgBCLAF1	sgBCLAF1:ARI5B	0.588614
P53_1340#P53-like/1:P53L:257:1	sgZZZ3	0.204029	637	sgZZZ3	sgZZZ3:P53	1.50769e-40
SCRT1_1631#SCRT1:C2H2:66:0	sgARID3A	0.203791	638	sgARID3A	sgARID3A:SCRT1	0.00438245
NR2C2_1262#NR/3:nuclearreceptor:32:0	sgTHAP1	0.203687	639	sgTHAP1	sgTHAP1:NR2C2	0.00017192
ZN449_2125#ZNF449:C2H2:271:1	sgCTCF	0.203487	640	sgCTCF	sgCTCF:ZN449	0.000904307
GLIS1_639#GLIS:C2H2:261:1	sgKLF1	0.203448	641	sgKLF1	sgKLF1:GLIS1	0.053185
NR4A2+RXRA_1298#NR/18:nuclearreceptor:47:0	sgGTF2B	0.203286	642	sgGTF2B	sgGTF2B:NR4A2+RXRA	0.00427388
ZN382_2119#ZNF382:C2H2:154:1	sgARID3A	0.203195	643	sgARID3A	sgARID3A:ZN382	0.270927
FEZF1_440#FEZF1:C2H2:122:1	sgNFE2	0.203154	644	sgNFE2	sgNFE2:FEZF1	0.810438
MZF1_1125#REL-halfsite:NFAT:162:1	sgCUX1	0.203128	645	sgCUX1	sgCUX1:MZF1	1.69704e-55
Znf423_2158#ZNF423:C2H2:177:1	sgTHAP1	0.202973	646	sgTHAP1	sgTHAP1:Znf423	9.27668e-06
ZBT7A_2054#ZBTB7A:C2H2:267:1	sgTBP	0.202875	647	sgTBP	sgTBP:ZBT7A	8.64907e-09
RARA_1501#NR/11:nuclearreceptor:40:0	sgZBTB11	0.202855	648	sgZBTB11	sgZBTB11:RARA	1.16149e-08
ZN436_2124#ZNF436:C2H2:118:1	sgBRF2	0.202699	649	sgBRF2	sgBRF2:ZN436	0.264932
NR2F1_1274#NR/13:nuclearreceptor:42:1	sgCTCF	0.202673	650	sgCTCF	sgCTCF:NR2F1	5.06306e-12
ITF2_888#Ebox/CACCTG:bHLH:68:0	sgMAX	0.202299	651	sgMAX	sgMAX:ITF2	3.04462e-46
EGR2_292#EGR:C2H2:111:0	sgCAD	0.202279	652	sgCAD	sgCAD:EGR2	1
HEN1_668#HEN1:bHLH:64:1	sgNFE2	0.202269	653	sgNFE2	sgNFE2:HEN1	0.0462247
ZN274_2106#ZNF274:C2H2:123:1	sgPOLR1D	0.202187	654	sgPOLR1D	sgPOLR1D:ZN274	0.66806
ZNF8_2169#ZNF85:C2H2:231:1	sgZNF407	0.202119	655	sgZNF407	sgZNF407:ZNF8	0.188635
PRDM4_1475#PRDM4:C2H2:225:1	sgSETDB1	0.201978	656	sgSETDB1	sgSETDB1:PRDM4	1
ELF5_320#ETS/1:ETS:98:0	sgGTF2B	0.201909	657	sgGTF2B	sgGTF2B:ELF5	3.77992e-17
JUN_898#AP1/1:bZIP:54:0	sgCEBPB	0.201828	658	sgCEBPB	sgCEBPB:JUN	0
ELF5_320#ETS/1:ETS:98:0	sgGABPA	0.201795	659	sgGABPA	sgGABPA:ELF5	8.06757e-17
ZN449_2125#ZNF449:C2H2:271:1	sgCAD	0.201705	660	sgCAD	sgCAD:ZN449	0.000955797
CTCF_196#CTCF:C2H2:265:0	sgPOLR1D	0.201679	661	sgPOLR1D	sgPOLR1D:CTCF	2.45366e-217
ZSC31_2172#ZSCAN3:C2H2:133:1	sgCEBPB	0.201613	662	sgCEBPB	sgCEBPB:ZSC31	0.000393876
SOX9_1739#SOX/7:HMG:191:1	sgTHAP1	0.201481	663	sgTHAP1	sgTHAP1:SOX9	1
STA5A_1808#STAT/2:STAT:171:0	sgBRF2	0.201233	664	sgBRF2	sgBRF2:STA5A	0.772542
Twist2_1997#Ebox/CATATG:bHLH:62:0	sgTHAP1	0.201219	665	sgTHAP1	sgTHAP1:Twist2	0.007919
GMEB2_646#GMEB2/2:SAND:277:1	sgRPL9	0.20104	666	sgRPL9	sgRPL9:GMEB2	1
HMBOX1_707#HD/25:homeodomain:210:0	sgMYC	0.200934	667	sgMYC	sgMYC:HMBOX1	1
SRF_1796#SRF:MADS:184:0	sgTHAP1	0.20091	668	sgTHAP1	sgTHAP1:SRF	0.00268145
SRY_1804#SOX/1:HMG:89:0	sgARID3A	0.200814	669	sgARID3A	sgARID3A:SRY	3.18079e-05
FOXH1_520#FOX/1:forkhead:76:0	sgZNF280A	0.20056	670	sgZNF280A	sgZNF280A:FOXH1	0.130555
ATF4_61#CREB/ATF/3:bZIP:51:0	sgCTCF	0.200546	671	sgCTCF	sgCTCF:ATF4	4.80538e-05
RARA_1501#NR/11:nuclearreceptor:40:0	sgMYC	0.200213	672	sgMYC	sgMYC:RARA	1.44958e-09
ASCL2_48#Ebox/CAGCTG:bHLH:65:0	sgMYC	0.200167	673	sgMYC	sgMYC:ASCL2	1.98669e-41
ZN322_2112#ZNF332:C2H2:152:0	sgGABPA	0.200014	674	sgGABPA	sgGABPA:ZN322	0.000457645
SMAD2_1646#SMAD:SMAD:147:0	sgNFE2	0.199987	675	sgNFE2	sgNFE2:SMAD2	1.89929e-08
ZN317_2109#ZNF317:C2H2:56:1	sgBCLAF1	0.199923	676	sgBCLAF1	sgBCLAF1:ZN317	0.383985
STAT6_1826#STAT/1:STAT:167:0	sgTHAP1	0.199918	677	sgTHAP1	sgTHAP1:STAT6	1
E2F2_258#E2F/4:E2F:158:1	sgNFE2	0.199704	678	sgNFE2	sgNFE2:E2F2	0.027358
NR1D2_1246#NR/19:nuclearreceptor:48:0	sgATF3	0.199643	679	sgATF3	sgATF3:NR1D2	1.23659e-21
NR2C2_1262#NR/3:nuclearreceptor:32:0	sgMAX	0.199608	680	sgMAX	sgMAX:NR2C2	1.64078e-05
SNAI2_1661#SNAI2:C2H2:67:1	sgTFDP1	0.199461	681	sgTFDP1	sgTFDP1:SNAI2	8.47118e-49
NR1D2_1246#NR/19:nuclearreceptor:48:0	sgNRF1	0.199387	682	sgNRF1	sgNRF1:NR1D2	2.50715e-25
Hic1_688#HIC/1:C2H2:187:0	sgCAD	0.199361	683	sgCAD	sgCAD:Hic1	6.8756e-15
ZSC31_2172#ZSCAN3:C2H2:133:1	sgGATA1	0.199316	684	sgGATA1	sgGATA1:ZSC31	0.000422125
TBX20_1864#TBX/4:TBX:73:0	sgARID3A	0.199288	685	sgARID3A	sgARID3A:TBX20	0.00113841
HOMEZ_739#HOMEZ:HOMEZ:195:1	sgMYC	0.199287	686	sgMYC	sgMYC:HOMEZ	0.65235
TBP_1838#TATA:not_classified:182:1	sgFOSL1	0.199153	687	sgFOSL1	sgFOSL1:TBP	0.00423587
NR2C2_1262#NR/3:nuclearreceptor:32:0	sgGABPA	0.199143	688	sgGABPA	sgGABPA:NR2C2	4.67296e-07
ZFP82_2075#ZNF354:C2H2:121:0	sgGATA1	0.199107	689	sgGATA1	sgGATA1:ZFP82	0.142065
MYBA_1097#MYB/5:MYB:252:1	sgMYC	0.199097	690	sgMYC	sgMYC:MYBA	0.786093
NFIA_1165#NFI/3:NFI:128:1	sgMAX	0.198817	691	sgMAX	sgMAX:NFIA	9.99044e-06
Z324A_2045#ZNF324:C2H2:115:1	sgNFE2	0.198741	692	sgNFE2	sgNFE2:Z324A	0.150546
INSM1_843#INSM1:C2H2:266:1	sgTRIM28	0.198737	693	sgTRIM28	sgTRIM28:INSM1	0.886023
ZNF354C_2153#ZNF53:C2H2:221:1	sgCAD	0.19873	694	sgCAD	sgCAD:ZNF354C	0.572206
FOXJ2_526#FOX/3:forkhead:78:0	sgZNF280A	0.198662	695	sgZNF280A	sgZNF280A:FOXJ2	0.00562664
MAFK_1003#MAF:bZIP:55:0	sgNFE2	0.198534	696	sgNFE2	sgNFE2:MAFK	4.89685e-23
TF65_1919#NFKB/1:NFAT:160:0	sgCDC5L	0.198445	697	sgCDC5L	sgCDC5L:TF65	0
Arid5a_34#ARI5A:ARID:88:1	sgMYC	0.19844	698	sgMYC	sgMYC:Arid5a	0.0629592
BACH2_74#AP1/2:bZIP:53:0	sgTBP	0.19838	699	sgTBP	sgTBP:BACH2	8.56492e-289
Lhx3_956#HD/9:homeodomain:9:1	sgKLF1	0.198313	700	sgKLF1	sgKLF1:Lhx3	0.00435028
GCR_627#NR/20:nuclearreceptor:248:0	sgGTF2B	0.198283	701	sgGTF2B	sgGTF2B:GCR	0.00724074
ZN708_2138#ZNF708:C2H2:136:1	sgTHAP1	0.198262	702	sgTHAP1	sgTHAP1:ZN708	1.14761e-08
PLAG1_1406#PLAG1:C2H2:268:1	sgYY1	0.198236	703	sgYY1	sgYY1:PLAG1	0.0695385
STA5A_1808#STAT/2:STAT:171:0	sgZBTB11	0.198076	704	sgZBTB11	sgZBTB11:STA5A	0.645322
THAP1_1982#THAP1:not_classified:132:1	sgCEBPZ	0.197827	705	sgCEBPZ	sgCEBPZ:THAP1	2.39039e-13
ZN436_2124#ZNF436:C2H2:118:1	sgTFDP1	0.197802	706	sgTFDP1	sgTFDP1:ZN436	0.198961
YY1_2040#YY1:C2H2:145:0	sgPOLR1D	0.197736	707	sgPOLR1D	sgPOLR1D:YY1	6.33238e-24
ZN250_2101#ZNF250:C2H2:219:1	sgMYC	0.197712	708	sgMYC	sgMYC:ZN250	1
BACH2_74#AP1/2:bZIP:53:0	sgATF1	0.197692	709	sgATF1	sgATF1:BACH2	2.57746e-263
ZN134_2095#ZNF134:C2H2:135:1	sgPOLR1D	0.197577	710	sgPOLR1D	sgPOLR1D:ZN134	2.53328e-05
INSM1_843#INSM1:C2H2:266:1	sgHSPA5	0.197348	711	sgHSPA5	sgHSPA5:INSM1	0.96501
GMEB2_648#GMEB2/1:SAND:223:1	sgATF3	0.197308	712	sgATF3	sgATF3:GMEB2	1
SMAD2_1646#SMAD:SMAD:147:0	sgTFDP1	0.1971	713	sgTFDP1	sgTFDP1:SMAD2	1.05261e-09
NFYB_1195#NFY:NFY:13:0	sgTHAP1	0.197049	714	sgTHAP1	sgTHAP1:NFYB	2.04089e-20
ZN431_2123#ZNF431:C2H2:228:1	sgCDC5L	0.197	715	sgCDC5L	sgCDC5L:ZN431	0.0422432
FOXD2_506#FOX/5:forkhead:80:0	sgTFDP1	0.196882	716	sgTFDP1	sgTFDP1:FOXD2	8.45061e-08
REL_1537#NFKB/3:NFAT:159:1	sgNFYB	0.196851	717	sgNFYB	sgNFYB:REL	0
ELF3_315#ETS/2:ETS:96:0	sgARID3A	0.196848	718	sgARID3A	sgARID3A:ELF3	8.13311e-17
SUH_1830#RBPJ:not_classified:165:0	sgNFYB	0.196842	719	sgNFYB	sgNFYB:SUH	5.95706e-06
TAF1_1833#GC-tract:C2H2:113:0	sgCAD	0.196766	720	sgCAD	sgCAD:TAF1	1
KLF8_938#KLF/SP/3:C2H2:285:1	sgHINFP	0.196664	721	sgHINFP	sgHINFP:KLF8	0.601656
PAX6_1363#PAX/1:PAX:281:0	sgCUX1	0.196652	722	sgCUX1	sgCUX1:PAX6	0.739111
CPEB1_169#CPEB1:RRM:23:1	sgTHAP1	0.196331	723	sgTHAP1	sgTHAP1:CPEB1	0.0019672
SPIB_1777#SPI:ETS:95:0	sgZBTB11	0.196306	724	sgZBTB11	sgZBTB11:SPIB	1.1682e-99
Twist2_1997#Ebox/CATATG:bHLH:62:0	sgNFYB	0.196248	725	sgNFYB	sgNFYB:Twist2	0.00513583
PRDM5_1476#PRDM5:C2H2:116:1	sgKLF16	0.196181	726	sgKLF16	sgKLF16:PRDM5	0.0888329
Lhx8_968#HD/1:homeodomain:1:0	sgMYC	0.196086	727	sgMYC	sgMYC:Lhx8	1
SMAD3_1649#SMAD:SMAD:129:1	sgMAX	0.195987	728	sgMAX	sgMAX:SMAD3	4.27355e-22
MYBL1_1098#MYB/1:MYB:253:1	sgNRF1	0.195967	729	sgNRF1	sgNRF1:MYBL1	1
FOXB1_488#FOX/6:forkhead:87:1	sgATF3	0.195914	730	sgATF3	sgATF3:FOXB1	0.485888
IRF7_865#IRF/4:IRF:196:1	sgMAX	0.195827	731	sgMAX	sgMAX:IRF7	0.220014
ZBTB6_2059#ZBTB6:C2H2:146:1	sgKLF1	0.195761	732	sgKLF1	sgKLF1:ZBTB6	0.767692
ZNF306_2152#ZNF306:C2H2:229:1	sgHSPA5	0.195735	733	sgHSPA5	sgHSPA5:ZNF306	0.0491404
SCRT1_1631#SCRT1:C2H2:66:0	sgCDC5L	0.195724	734	sgCDC5L	sgCDC5L:SCRT1	0.03219
ELF3_315#ETS/2:ETS:96:0	sgTHAP1	0.195591	735	sgTHAP1	sgTHAP1:ELF3	2.32346e-13
Spz1_1784#SPZ1:bHLH-ZIP:150:1	sgKLF1	0.195543	736	sgKLF1	sgKLF1:Spz1	0.292727
TFAP2C_1942#TFAP2/2:TFAP:263:0	sgARID3A	0.195432	737	sgARID3A	sgARID3A:TFAP2C	0.19885
E2F4_271#E2F/2:E2F:156:0	sgCAD	0.195377	738	sgCAD	sgCAD:E2F4	1
POU5F1_1451#POU/1:POU:85:0	sgREST	0.195372	739	sgREST	sgREST:POU5F1	2.28826e-44
ZN257_2102#ZNF257:C2H2:75:1	sgBRF2	0.195284	740	sgBRF2	sgBRF2:ZN257	0.392779
SMAD2_1647#ZNF335:C2H2:153:1	sgRPL9	0.195184	741	sgRPL9	sgRPL9:SMAD2	8.64066e-09
THRB_1986#NR/10:nuclearreceptor:39:1	sgPBX2	0.195143	742	sgPBX2	sgPBX2:THRB	8.21473e-05
DMRT3_238#DMRT3:DM:214:1	sgCAD	0.194918	743	sgCAD	sgCAD:DMRT3	0.252896
Sox5_1722#SOX/2:HMG:91:0	sgZNF280A	0.19491	744	sgZNF280A	sgZNF280A:Sox5	0.00122834
Lhx8_968#HD/1:homeodomain:1:0	sgBCLAF1	0.194908	745	sgBCLAF1	sgBCLAF1:Lhx8	1
Mecom_1014#EVI1/MECOM:C2H2:241:0	sgNFYB	0.194831	746	sgNFYB	sgNFYB:Mecom	0.287417
NKX22_1214#HD/22:homeodomain:28:0	sgBRF2	0.19472	747	sgBRF2	sgBRF2:NKX22	0.0834387
MEIS1_1032#MIES:MEIS:69:1	sgGTF2B	0.194559	748	sgGTF2B	sgGTF2B:MEIS1	1
NR2E3_1269#NR/2:nuclearreceptor:31:1	sgARID2	0.194526	749	sgARID2	sgARID2:NR2E3	1
ASCL2_48#Ebox/CAGCTG:bHLH:65:0	sgPOLR1D	0.194521	750	sgPOLR1D	sgPOLR1D:ASCL2	4.14134e-45
ZNF384_2154#ZNF384/2:C2H2:194:1	sgRPL9	0.194506	751	sgRPL9	sgRPL9:ZNF384	1.0238e-29
Spz1_1784#SPZ1:bHLH-ZIP:150:1	sgCTCF	0.194462	752	sgCTCF	sgCTCF:Spz1	0.203012
RUNX2_1597#RUNX/2:RUNX:178:1	sgHINFP	0.194339	753	sgHINFP	sgHINFP:RUNX2	0.85039
MTF1_1088#MTF1:C2H2:206:0	sgZNF407	0.194336	754	sgZNF407	sgZNF407:MTF1	0.458771
THRB_1985#NR/5:nuclearreceptor:34:0	sgCUX1	0.194328	755	sgCUX1	sgCUX1:THRB	2.43564e-05
SREBF2_1793#SREBF1:bHLH-ZIP:74:0	sgSETDB1	0.194302	756	sgSETDB1	sgSETDB1:SREBF2	2.2945e-06
NR2F1_1274#NR/13:nuclearreceptor:42:1	sgTHAP1	0.194238	757	sgTHAP1	sgTHAP1:NR2F1	8.03846e-11
PRDM1_1471#PRDM1:C2H2:105:1	sgGTF2B	0.194222	758	sgGTF2B	sgGTF2B:PRDM1	0.410167
ZN322_2112#ZNF332:C2H2:152:0	sgCTCF	0.194165	759	sgCTCF	sgCTCF:ZN322	4.80538e-05
GMEB2_649#GMEB2/3:SAND:278:1	sgNFE2	0.194026	760	sgNFE2	sgNFE2:GMEB2	1
CENPB_158#CENBP:CENPB:200:0	sgTRIM28	0.194022	761	sgTRIM28	sgTRIM28:CENPB	1
NFIA_1165#NFI/3:NFI:128:1	sgBCLAF1	0.193887	762	sgBCLAF1	sgBCLAF1:NFIA	7.61015e-07
REST_1545#REST/NRSF:C2H2:151:0	sgPOLR1D	0.193705	763	sgPOLR1D	sgPOLR1D:REST	2.46409e-11
SCRT1_1631#SCRT1:C2H2:66:0	sgNFYB	0.193606	764	sgNFYB	sgNFYB:SCRT1	0.00405053
BATF_92#BATF:bZIP:138:0	sgCEBPB	0.193429	765	sgCEBPB	sgCEBPB:BATF	2.1727564e-317
Tp53_1989#P53-like/3:P53L:234:1	sgNFYB	0.193352	766	sgNFYB	sgNFYB:Tp53	4.0577e-06
RARA_1501#NR/11:nuclearreceptor:40:0	sgARID3A	0.19334	767	sgARID3A	sgARID3A:RARA	1.58664e-08
ZNF435_2159#ZNF435:C2H2:81:1	sgMYC	0.193276	768	sgMYC	sgMYC:ZNF435	0.268252
STA5A_1808#STAT/2:STAT:171:0	sgCTCF	0.19304	769	sgCTCF	sgCTCF:STA5A	0.822588
OZF_1339#ZNF146:C2H2:208:1	sgYY1	0.192998	770	sgYY1	sgYY1:OZF	0.0420766
ZN431_2123#ZNF431:C2H2:228:1	sgARID2	0.192942	771	sgARID2	sgARID2:ZN431	0.305984
CTCF_196#CTCF:C2H2:265:0	sgGTF2B	0.192803	772	sgGTF2B	sgGTF2B:CTCF	1.03341e-192
Bcl6_100#BCL6/2:C2H2:170:0	sgHSPA5	0.192802	773	sgHSPA5	sgHSPA5:Bcl6	0.303079
ELF3_315#ETS/2:ETS:96:0	sgGATA1	0.192779	774	sgGATA1	sgGATA1:ELF3	7.72151e-16
ZNF232_2145#ZNF232:C2H2:235:1	sgZNF280A	0.192705	775	sgZNF280A	sgZNF280A:ZNF232	0.326337
GMEB2_648#GMEB2/1:SAND:223:1	sgNRF1	0.192631	776	sgNRF1	sgNRF1:GMEB2	1
Arid3a_32#HD/18:homeodomain:24:1	sgGTF2B	0.192602	777	sgGTF2B	sgGTF2B:Arid3a	1
TF65_1919#NFKB/1:NFAT:160:0	sgCAD	0.192422	778	sgCAD	sgCAD:TF65	0
CTCF_196#CTCF:C2H2:265:0	sgCDC5L	0.192338	779	sgCDC5L	sgCDC5L:CTCF	3.28527e-227
HXA9_827#HD/14:homeodomain:19:0	sgATF3	0.192328	780	sgATF3	sgATF3:HXA9	0.188903
HNF1A_718#HD/10:homeodomain:10:0	sgKLF16	0.192309	781	sgKLF16	sgKLF16:HNF1A	2.53091e-144
ZNF306_2152#ZNF306:C2H2:229:1	sgTFDP1	0.192291	782	sgTFDP1	sgTFDP1:ZNF306	0.131856
Spz1_1784#SPZ1:bHLH-ZIP:150:1	sgMYC	0.192269	783	sgMYC	sgMYC:Spz1	0.26251
ZN502_2128#SMARCA5:MYB/SANT:125:0	sgATF3	0.192233	784	sgATF3	sgATF3:ZN502	0.0809639
PBX2_1372#HD/16:homeodomain:21:0	sgYY1	0.192127	785	sgYY1	sgYY1:PBX2	0.792489
ZBT48_2053#ZBTB48:C2H2:175:1	sgBRF2	0.191961	786	sgBRF2	sgBRF2:ZBT48	0.0125836
JUN_898#AP1/1:bZIP:54:0	sgHSPA5	0.191798	787	sgHSPA5	sgHSPA5:JUN	0
NR1D2_1246#NR/19:nuclearreceptor:48:0	sgARID3A	0.191697	788	sgARID3A	sgARID3A:NR1D2	5.59715e-21
MYBL1_1098#MYB/1:MYB:253:1	sgKLF1	0.19165	789	sgKLF1	sgKLF1:MYBL1	1
RFX2_1554#RFX/2:RFX:245:1	sgRPL9	0.191601	790	sgRPL9	sgRPL9:RFX2	0.815107
ZN431_2123#ZNF431:C2H2:228:1	sgCEBPZ	0.19155	791	sgCEBPZ	sgCEBPZ:ZN431	0.121314
ZN134_2095#ZNF134:C2H2:135:1	sgCEBPB	0.191525	792	sgCEBPB	sgCEBPB:ZN134	0.00199672
AIRE_4#AIRE:not_classified:139:1	sgMAX	0.191523	793	sgMAX	sgMAX:AIRE	0.0098283
FOXB1_488#FOX/6:forkhead:87:1	sgARID3A	0.19146	794	sgARID3A	sgARID3A:FOXB1	0.279231
NR1D2_1246#NR/19:nuclearreceptor:48:0	sgCAD	0.191367	795	sgCAD	sgCAD:NR1D2	4.1477e-21
ZN449_2125#ZNF449:C2H2:271:1	sgPBX2	0.191217	796	sgPBX2	sgPBX2:ZN449	0.00124399
MAFK_1003#MAF:bZIP:55:0	sgCTCF	0.191027	797	sgCTCF	sgCTCF:MAFK	2.27339e-26
AP2A_20#TFAP2/1:TFAP:264:1	sgKLF16	0.190999	798	sgKLF16	sgKLF16:AP2A	5.8574e-127
SOX9_1739#SOX/7:HMG:191:1	sgHSPA5	0.190987	799	sgHSPA5	sgHSPA5:SOX9	1
CREB3_173#CREB/ATF/2:bZIP:50:0	sgNFE2	0.19098	800	sgNFE2	sgNFE2:CREB3	0.702656
NR2C2_1262#NR/3:nuclearreceptor:32:0	sgBRF2	0.190962	801	sgBRF2	sgBRF2:NR2C2	2.36532e-05
FOXH1_520#FOX/1:forkhead:76:0	sgTBP	0.190812	802	sgTBP	sgTBP:FOXH1	0.096151
ZFX_2076#ZFX:C2H2:144:1	sgHINFP	0.190795	803	sgHINFP	sgHINFP:ZFX	1
Rhox11_1573#HD/24:homeodomain:205:1	sgTHAP1	0.190726	804	sgTHAP1	sgTHAP1:Rhox11	0.359801
HLTF_706#HLTF:not_classified:185:1	sgCEBPZ	0.19067	805	sgCEBPZ	sgCEBPZ:HLTF	0.332662
IRF5_860#IRF/3:IRF:103:1	sgHINFP	0.19061	806	sgHINFP	sgHINFP:IRF5	0.00329281
ZN382_2119#ZNF382:C2H2:154:1	sgMYC	0.190522	807	sgMYC	sgMYC:ZN382	0.131025
STAT6_1826#STAT/1:STAT:167:0	sgREST	0.190437	808	sgREST	sgREST:STAT6	1
NR4A2+RXRA_1298#NR/18:nuclearreceptor:47:0	sgZZZ3	0.190379	809	sgZZZ3	sgZZZ3:NR4A2+RXRA	0.0108243
Irx3_878#HD/23:homeodomain:204:0	sgMYC	0.190238	810	sgMYC	sgMYC:Irx3	0.827355
ZN502_2128#SMARCA5:MYB/SANT:125:0	sgZNF407	0.190165	811	sgZNF407	sgZNF407:ZN502	0.0803128
Nr2e3_1270#NR2E3:nuclearreceptor:216:1	sgCAD	0.190164	812	sgCAD	sgCAD:Nr2e3	0.394459
ZN384_2120#ZNF384/1:C2H2:193:1	sgBCLAF1	0.190153	813	sgBCLAF1	sgBCLAF1:ZN384	0.0889646
ZNF384_2154#ZNF384/2:C2H2:194:1	sgZNF280A	0.190146	814	sgZNF280A	sgZNF280A:ZNF384	2.52625e-33
FOXB1_488#FOX/6:forkhead:87:1	sgZBTB11	0.190141	815	sgZBTB11	sgZBTB11:FOXB1	0.531742
Sox5_1722#SOX/2:HMG:91:0	sgTHAP1	0.190027	816	sgTHAP1	sgTHAP1:Sox5	0.0011985
PAX5_1356#PAX/2:PAX:282:1	sgBCLAF1	0.189871	817	sgBCLAF1	sgBCLAF1:PAX5	1.12063e-05
STA5A_1808#STAT/2:STAT:171:0	sgTHAP1	0.189863	818	sgTHAP1	sgTHAP1:STA5A	0.801005
PRDM9_1478#PRDM9:C2H2:131:1	sgCEBPB	0.18985	819	sgCEBPB	sgCEBPB:PRDM9	0.000360741
ZNF384_2154#ZNF384/2:C2H2:194:1	sgGATA1	0.189785	820	sgGATA1	sgGATA1:ZNF384	3.0459e-36
ZBTB49_2058#ZBTB49:C2H2:226:1	sgPOLR1D	0.1897	821	sgPOLR1D	sgPOLR1D:ZBTB49	1
GLI1_634#GLI:C2H2:262:1	sgCAD	0.189639	822	sgCAD	sgCAD:GLI1	1.52653e-08
ZN502_2128#SMARCA5:MYB/SANT:125:0	sgZZZ3	0.189526	823	sgZZZ3	sgZZZ3:ZN502	0.0058926
EGR2_292#EGR:C2H2:111:0	sgTFDP1	0.189516	824	sgTFDP1	sgTFDP1:EGR2	1
ZN549_2131#ZNF549:C2H2:134:1	sgMAX	0.189488	825	sgMAX	sgMAX:ZN549	0.0166607
HOMEZ_739#HOMEZ:HOMEZ:195:1	sgTHAP1	0.189461	826	sgTHAP1	sgTHAP1:HOMEZ	0.403564
ZN274_2106#ZNF274:C2H2:123:1	sgTHAP1	0.189397	827	sgTHAP1	sgTHAP1:ZN274	0.774316
ZN140_2097#ZNF140:C2H2:143:1	sgTHAP1	0.18921	828	sgTHAP1	sgTHAP1:ZN140	0.337459
HAND1_666#HAND1:bHLH:148:1	sgTHAP1	0.189114	829	sgTHAP1	sgTHAP1:HAND1	4.13453e-09
FOXJ2_526#FOX/3:forkhead:78:0	sgRPL9	0.189089	830	sgRPL9	sgRPL9:FOXJ2	0.00311389
SMAD2_1647#ZNF335:C2H2:153:1	sgBRF2	0.189023	831	sgBRF2	sgBRF2:SMAD2	3.22987e-10
PBX2_1373#HD/12:homeodomain:12:0	sgMAX	0.188962	832	sgMAX	sgMAX:PBX2	0.563935
THAP1_1982#THAP1:not_classified:132:1	sgCAD	0.188957	833	sgCAD	sgCAD:THAP1	3.05923e-12
BACH2_74#AP1/2:bZIP:53:0	sgTRIM28	0.188881	834	sgTRIM28	sgTRIM28:BACH2	1.15292e-264
JUN_898#AP1/1:bZIP:54:0	sgZNF407	0.188843	835	sgZNF407	sgZNF407:JUN	0
LHX2_954#HD/2:homeodomain:2:0	sgGTF2B	0.188741	836	sgGTF2B	sgGTF2B:LHX2	9.19867e-06
SPIB_1777#SPI:ETS:95:0	sgZNF407	0.188722	837	sgZNF407	sgZNF407:SPIB	7.86141e-102
NFAC4_1150#NFAT/1:NFAT:100:0	sgKLF16	0.1887	838	sgKLF16	sgKLF16:NFAC4	3.99143e-11
FOSL2+JUN_474#CREB/ATF/1:bZIP:49:0	sgCAD	0.188665	839	sgCAD	sgCAD:FOSL2+JUN	1.30905e-05
ZN322_2112#ZNF332:C2H2:152:0	sgTFDP1	0.188658	840	sgTFDP1	sgTFDP1:ZN322	0.000218593
NR4A2_1295#NR/9:nuclearreceptor:38:1	sgATF3	0.188427	841	sgATF3	sgATF3:NR4A2	0.982899
ZN528_2129#ZNF528:C2H2:119:1	sgRPL9	0.188308	842	sgRPL9	sgRPL9:ZN528	0.238204
OVOL1_1336#OVOL1:C2H2:240:1	sgBCLAF1	0.188297	843	sgBCLAF1	sgBCLAF1:OVOL1	1
FOXK1_542#FOX/8:forkhead:203:0	sgGTF2B	0.188246	844	sgGTF2B	sgGTF2B:FOXK1	0.0152945
IRF5_860#IRF/3:IRF:103:1	sgATF1	0.188233	845	sgATF1	sgATF1:IRF5	0.0188952
FOSL2+JUN_474#CREB/ATF/1:bZIP:49:0	sgCDC5L	0.188171	846	sgCDC5L	sgCDC5L:FOSL2+JUN	2.15263e-08
TAL1_1835#GATA:C2H2:242:0	sgKLF1	0.188151	847	sgKLF1	sgKLF1:TAL1	0.00907342
RXRB_1616#NR/16:nuclearreceptor:45:0	sgNFE2	0.1881	848	sgNFE2	sgNFE2:RXRB	4.71134e-22
EBF1_283#EBF1:EBF:174:0	sgGABPA	0.188026	849	sgGABPA	sgGABPA:EBF1	9.21548e-173
NFATC1_1157#NFAT/4:NFAT:168:1	sgNRF1	0.187693	850	sgNRF1	sgNRF1:NFATC1	0.754854
ZN322_2112#ZNF332:C2H2:152:0	sgCUX1	0.18762	851	sgCUX1	sgCUX1:ZN322	0.000211471
SUH_1830#RBPJ:not_classified:165:0	sgMYC	0.18747	852	sgMYC	sgMYC:SUH	0.000364986
Rarb_1518#NR/12:nuclearreceptor:41:0	sgKLF16	0.187384	853	sgKLF16	sgKLF16:Rarb	1.16205e-19
ZNF282_2151#ZNF282:C2H2:163:0	sgNRF1	0.187301	854	sgNRF1	sgNRF1:ZNF282	0.0590387
NFIA_1165#NFI/3:NFI:128:1	sgYY1	0.187291	855	sgYY1	sgYY1:NFIA	2.03011e-05
FOXO4_567#FOX/2:forkhead:77:0	sgKLF16	0.187276	856	sgKLF16	sgKLF16:FOXO4	0.000586903
ZNF740_2163#ZIC/2:C2H2:110:0	sgARID3A	0.187267	857	sgARID3A	sgARID3A:ZNF740	0.00248934
Hic1_688#HIC/1:C2H2:187:0	sgNRF1	0.187204	858	sgNRF1	sgNRF1:Hic1	2.67655e-12
SMAD2_1646#SMAD:SMAD:147:0	sgELF1	0.187199	859	sgELF1	sgELF1:SMAD2	1.95737e-08
ZN257_2102#ZNF257:C2H2:75:1	sgCAD	0.187093	860	sgCAD	sgCAD:ZN257	0.394459
SREBF2_1793#SREBF1:bHLH-ZIP:74:0	sgNFE2	0.187093	861	sgNFE2	sgNFE2:SREBF2	1.00843e-05
ZN274_2106#ZNF274:C2H2:123:1	sgKLF16	0.187021	862	sgKLF16	sgKLF16:ZN274	0.894438
Arid5a_34#ARI5A:ARID:88:1	sgATF3	0.186906	863	sgATF3	sgATF3:Arid5a	0.113419
ZFP28_2069#ZNF28:C2H2:107:1	sgNFYB	0.186871	864	sgNFYB	sgNFYB:ZFP28	1
JUN_898#AP1/1:bZIP:54:0	sgZNF280A	0.186804	865	sgZNF280A	sgZNF280A:JUN	0
PROX1_1486#PROX1:PROX:238:0	sgMAX	0.186794	866	sgMAX	sgMAX:PROX1	0.208353
NR2E1_1266#NR/14:nuclearreceptor:43:0	sgPOLR1D	0.186705	867	sgPOLR1D	sgPOLR1D:NR2E1	0.679935
Zfp652_2073#ZNF652:C2H2:232:1	sgTFDP1	0.186492	868	sgTFDP1	sgTFDP1:Zfp652	0.462591
STA5A_1808#STAT/2:STAT:171:0	sgHINFP	0.186443	869	sgHINFP	sgHINFP:STA5A	0.834516
ZNF306_2152#ZNF306:C2H2:229:1	sgCEBPB	0.186425	870	sgCEBPB	sgCEBPB:ZNF306	0.0351535
PIT1_1390#POU/3:POU:83:1	sgKLF16	0.186353	871	sgKLF16	sgKLF16:PIT1	1
ELF5_320#ETS/1:ETS:98:0	sgTHAP1	0.186329	872	sgTHAP1	sgTHAP1:ELF5	1.55418e-14
ZNF24_2148#ZNF24:C2H2:198:1	sgHINFP	0.186161	873	sgHINFP	sgHINFP:ZNF24	0.0183741
ZN680_2137#ZNF680:C2H2:251:1	sgREST	0.186093	874	sgREST	sgREST:ZN680	0.00268817
ZN768_2139#ZNF768:C2H2:137:1	sgHINFP	0.186009	875	sgHINFP	sgHINFP:ZN768	4.10465e-08
ZN502_2128#SMARCA5:MYB/SANT:125:0	sgKLF1	0.185964	876	sgKLF1	sgKLF1:ZN502	0.0106011
SNAI2_1661#SNAI2:C2H2:67:1	sgNFE2	0.185958	877	sgNFE2	sgNFE2:SNAI2	7.60965e-52
EGR2_295#KLF/SP/2:C2H2:109:0	sgNFE2	0.185914	878	sgNFE2	sgNFE2:EGR2	1
NFYB_1195#NFY:NFY:13:0	sgMAX	0.185825	879	sgMAX	sgMAX:NFYB	1.72429e-20
CREB3_173#CREB/ATF/2:bZIP:50:0	sgCUX1	0.18577	880	sgCUX1	sgCUX1:CREB3	0.677119
EMX1_341#HD/7:homeodomain:7:1	sgGABPA	0.185736	881	sgGABPA	sgGABPA:EMX1	0.760859
CPEB1_169#CPEB1:RRM:23:1	sgBCLAF1	0.185721	882	sgBCLAF1	sgBCLAF1:CPEB1	0.00123854
LYL1_978#Ebox/CAGATGG:bHLH:63:0	sgGATA1	0.185653	883	sgGATA1	sgGATA1:LYL1	1.12764e-06
THRB_1985#NR/5:nuclearreceptor:34:0	sgZNF280A	0.185351	884	sgZNF280A	sgZNF280A:THRB	9.02829e-06
REL_1537#NFKB/3:NFAT:159:1	sgCUX1	0.185325	885	sgCUX1	sgCUX1:REL	0
SMAD2_1647#ZNF335:C2H2:153:1	sgGABPA	0.184918	886	sgGABPA	sgGABPA:SMAD2	7.46743e-09
ZNF85_2170#ZNF85:C2H2:127:1	sgCAD	0.184901	887	sgCAD	sgCAD:ZNF85	0.956623
HNF1A_718#HD/10:homeodomain:10:0	sgCTCF	0.18488	888	sgCTCF	sgCTCF:HNF1A	8.96935e-147
Klf1_915#KLF/SP/1:C2H2:112:0	sgARID2	0.184842	889	sgARID2	sgARID2:Klf1	0.66212
NR2C2_1262#NR/3:nuclearreceptor:32:0	sgATF3	0.184832	890	sgATF3	sgATF3:NR2C2	0.000368864
HIC1_685#HIC/2:C2H2:243:1	sgTRIM28	0.184724	891	sgTRIM28	sgTRIM28:HIC1	9.84292e-05
TF7L1_1922#TCF/LEF:HMG:29:0	sgRPL9	0.184695	892	sgRPL9	sgRPL9:TF7L1	1.25524e-07
ELF5_320#ETS/1:ETS:98:0	sgGATA1	0.184661	893	sgGATA1	sgGATA1:ELF5	5.99101e-19
ZN586_2135#ZNF586:C2H2:197:1	sgZBTB11	0.184659	894	sgZBTB11	sgZBTB11:ZN586	0.330738
REST_1545#REST/NRSF:C2H2:151:0	sgELF1	0.184582	895	sgELF1	sgELF1:REST	7.12885e-12
NFIA_1165#NFI/3:NFI:128:1	sgNFYB	0.184577	896	sgNFYB	sgNFYB:NFIA	4.26964e-06
MEOX2_1050#HD/11:homeodomain:11:1	sgCUX1	0.184577	897	sgCUX1	sgCUX1:MEOX2	0.0716017
NFAC4_1150#NFAT/1:NFAT:100:0	sgRPL9	0.184535	898	sgRPL9	sgRPL9:NFAC4	1.79786e-10
ZNF232_2145#ZNF232:C2H2:235:1	sgMYC	0.184449	899	sgMYC	sgMYC:ZNF232	0.376645
Irx3_878#HD/23:homeodomain:204:0	sgHINFP	0.184392	900	sgHINFP	sgHINFP:Irx3	0.690509
ZN331_2114#ZNF331:C2H2:270:1	sgNRF1	0.184276	901	sgNRF1	sgNRF1:ZN331	5.18159e-07
FOXD2_506#FOX/5:forkhead:80:0	sgTHAP1	0.184211	902	sgTHAP1	sgTHAP1:FOXD2	1.03058e-07
VENTX_2024#HD/3:homeodomain:3:1	sgYY1	0.184173	903	sgYY1	sgYY1:VENTX	0.426532
NFIB_1171#NFI/1:NFI:189:0	sgMYC	0.184105	904	sgMYC	sgMYC:NFIB	5.21048e-06
GCM1_621#GCM:GCM:201:0	sgKLF16	0.183991	905	sgKLF16	sgKLF16:GCM1	1.97278e-08
THRB_1987#NR/8:nuclearreceptor:37:1	sgCAD	0.183955	906	sgCAD	sgCAD:THRB	2.50715e-05
MEF2B_1021#MEF2:MADS:183:0	sgKLF16	0.183907	907	sgKLF16	sgKLF16:MEF2B	9.92563e-12
VDR_2018#NR/15:nuclearreceptor:44:0	sgTHAP1	0.18386	908	sgTHAP1	sgTHAP1:VDR	2.87873e-11
E2F2_258#E2F/4:E2F:158:1	sgGATA1	0.183802	909	sgGATA1	sgGATA1:E2F2	0.183974
NFIA_1166#NFI/2:NFI:188:1	sgPBX2	0.18379	910	sgPBX2	sgPBX2:NFIA	1.70387e-05
PIT1_1390#POU/3:POU:83:1	sgCEBPB	0.183782	911	sgCEBPB	sgCEBPB:PIT1	1
HAND1_666#HAND1:bHLH:148:1	sgZNF407	0.183738	912	sgZNF407	sgZNF407:HAND1	4.46277e-10
ZIC2_2083#ZIC:C2H2:273:0	sgPOLR1D	0.183722	913	sgPOLR1D	sgPOLR1D:ZIC2	1.47328e-11
RFX2_1554#RFX/2:RFX:245:1	sgREST	0.183667	914	sgREST	sgREST:RFX2	0.800569
ZNF435_2159#ZNF435:C2H2:81:1	sgBRF2	0.183586	915	sgBRF2	sgBRF2:ZNF435	0.195865
OTX2_1331#HD/19:homeodomain:25:0	sgZBTB11	0.183573	916	sgZBTB11	sgZBTB11:OTX2	0.710297
HNF1A_718#HD/10:homeodomain:10:0	sgBRF2	0.183492	917	sgBRF2	sgBRF2:HNF1A	6.38165e-151
NR1D2_1246#NR/19:nuclearreceptor:48:0	sgCEBPB	0.183482	918	sgCEBPB	sgCEBPB:NR1D2	4.62846e-24
ZNF306_2152#ZNF306:C2H2:229:1	sgZNF407	0.183481	919	sgZNF407	sgZNF407:ZNF306	0.0266604
FOXB1_488#FOX/6:forkhead:87:1	sgTHAP1	0.183403	920	sgTHAP1	sgTHAP1:FOXB1	0.535238
ZNF524_2161#ZNF524:C2H2:213:0	sgTBP	0.183271	921	sgTBP	sgTBP:ZNF524	6.77815e-15
CREB3_173#CREB/ATF/2:bZIP:50:0	sgPOLR1D	0.183206	922	sgPOLR1D	sgPOLR1D:CREB3	0.575038
ZN708_2138#ZNF708:C2H2:136:1	sgGABPA	0.183152	923	sgGABPA	sgGABPA:ZN708	6.17569e-08
PRD16_1470#PRDM16:C2H2:176:1	sgNRF1	0.183101	924	sgNRF1	sgNRF1:PRD16	2.45778e-112
HXA1_821#HD/15:homeodomain:20:1	sgCEBPB	0.183041	925	sgCEBPB	sgCEBPB:HXA1	1.2125e-06
ZBTB6_2059#ZBTB6:C2H2:146:1	sgNFE2	0.182747	926	sgNFE2	sgNFE2:ZBTB6	1
ELF5_320#ETS/1:ETS:98:0	sgNRF1	0.182639	927	sgNRF1	sgNRF1:ELF5	6.04284e-22
SOX18_1697#SOX/3:HMG:92:0	sgGABPA	0.18259	928	sgGABPA	sgGABPA:SOX18	0.460562
FOSL2+JUN_474#CREB/ATF/1:bZIP:49:0	sgMYC	0.182533	929	sgMYC	sgMYC:FOSL2+JUN	7.76101e-06
NR4A2_1296#NR/6:nuclearreceptor:35:1	sgTFDP1	0.182451	930	sgTFDP1	sgTFDP1:NR4A2	0.99657
HOMEZ_739#HOMEZ:HOMEZ:195:1	sgATF1	0.182356	931	sgATF1	sgATF1:HOMEZ	0.438449
SRF_1796#SRF:MADS:184:0	sgKLF1	0.182319	932	sgKLF1	sgKLF1:SRF	0.00345668
FOXB1_487#FOX/9:forkhead:279:1	sgTHAP1	0.18221	933	sgTHAP1	sgTHAP1:FOXB1	0.535238
POU5F1_1451#POU/1:POU:85:0	sgPOLR1D	0.182182	934	sgPOLR1D	sgPOLR1D:POU5F1	7.026e-41
THRB_1985#NR/5:nuclearreceptor:34:0	sgTHAP1	0.182175	935	sgTHAP1	sgTHAP1:THRB	0.000277045
ZNF410_2156#ZNF410:C2H2:236:1	sgBCLAF1	0.182149	936	sgBCLAF1	sgBCLAF1:ZNF410	0.193326
BARHL2_80#HD/6:homeodomain:6:0	sgNFE2	0.18209	937	sgNFE2	sgNFE2:BARHL2	0.29661
CREB3_173#CREB/ATF/2:bZIP:50:0	sgCAD	0.182088	938	sgCAD	sgCAD:CREB3	0.782922
NR2F1_1274#NR/13:nuclearreceptor:42:1	sgPBX2	0.18204	939	sgPBX2	sgPBX2:NR2F1	1.66978e-14
SCRT1_1631#SCRT1:C2H2:66:0	sgHINFP	0.181925	940	sgHINFP	sgHINFP:SCRT1	0.00329281
IRF9_875#IRF/1:IRF:104:0	sgYY1	0.181904	941	sgYY1	sgYY1:IRF9	5.84531e-23
ARI5B_30#ARI5B:ARID:86:1	sgARID3A	0.181837	942	sgARID3A	sgARID3A:ARI5B	0.368305
RFX6_1571#RFX/3:RFX:246:0	sgMAX	0.181832	943	sgMAX	sgMAX:RFX6	0.117872
IRF5_860#IRF/3:IRF:103:1	sgPOLR1D	0.181831	944	sgPOLR1D	sgPOLR1D:IRF5	0.0328698
MTF1_1088#MTF1:C2H2:206:0	sgGATA1	0.181818	945	sgGATA1	sgGATA1:MTF1	0.630612
BARHL2_80#HD/6:homeodomain:6:0	sgHINFP	0.181785	946	sgHINFP	sgHINFP:BARHL2	0.296146
ZN317_2109#ZNF317:C2H2:56:1	sgZBTB11	0.181762	947	sgZBTB11	sgZBTB11:ZN317	0.719061
ZN708_2138#ZNF708:C2H2:136:1	sgYY1	0.181714	948	sgYY1	sgYY1:ZN708	3.39124e-11
NR4A2_1295#NR/9:nuclearreceptor:38:1	sgZZZ3	0.18169	949	sgZZZ3	sgZZZ3:NR4A2	0.976656
BC11A_98#IRF/2:IRF:106:1	sgPOLR1D	0.181654	950	sgPOLR1D	sgPOLR1D:BC11A	2.07325e-13
RHOXF1_1574#HD/20:homeodomain:26:0	sgATF1	0.181643	951	sgATF1	sgATF1:RHOXF1	0.00502624
Klf1_915#KLF/SP/1:C2H2:112:0	sgCTCF	0.181434	952	sgCTCF	sgCTCF:Klf1	0.281488
HSFY2_818#HSFY2:HSF:209:0	sgTFDP1	0.181431	953	sgTFDP1	sgTFDP1:HSFY2	0.359932
FOXB1_487#FOX/9:forkhead:279:1	sgREST	0.181406	954	sgREST	sgREST:FOXB1	0.355926
NR2E3_1269#NR/2:nuclearreceptor:31:1	sgKLF1	0.181367	955	sgKLF1	sgKLF1:NR2E3	1
ZN680_2137#ZNF680:C2H2:251:1	sgCEBPB	0.181312	956	sgCEBPB	sgCEBPB:ZN680	0.00198895
Six3_1644#SIX/2:SIX:280:1	sgPOLR1D	0.181265	957	sgPOLR1D	sgPOLR1D:Six3	0.15601
ZN322_2112#ZNF332:C2H2:152:0	sgCEBPZ	0.181169	958	sgCEBPZ	sgCEBPZ:ZN322	5.14884e-07
EWSR1-FLI1_435#EWSR1/FLI1:ETS:117:1	sgPOLR1D	0.181129	959	sgPOLR1D	sgPOLR1D:EWSR1-FLI1	0.909927
POU5F1_1451#POU/1:POU:85:0	sgARID2	0.181039	960	sgARID2	sgARID2:POU5F1	3.66022e-42
ZN418_2122#ZNF418:C2H2:126:1	sgTHAP1	0.180993	961	sgTHAP1	sgTHAP1:ZN418	1
MSX1_1077#HD/5:homeodomain:5:0	sgBCLAF1	0.180982	962	sgBCLAF1	sgBCLAF1:MSX1	1
PRDM6_1477#NFAC/2:NFAT:101:0	sgTRIM28	0.18096	963	sgTRIM28	sgTRIM28:PRDM6	0.000137732
MYBL1_1101#MYB/4:MYB:256:1	sgMYC	0.180777	964	sgMYC	sgMYC:MYBL1	1
HNF1A_718#HD/10:homeodomain:10:0	sgFOSL1	0.180699	965	sgFOSL1	sgFOSL1:HNF1A	2.25168e-149
Twist2_1997#Ebox/CATATG:bHLH:62:0	sgMYC	0.180696	966	sgMYC	sgMYC:Twist2	0.00657578
SRY_1804#SOX/1:HMG:89:0	sgCEBPB	0.180626	967	sgCEBPB	sgCEBPB:SRY	4.71574e-05
THRB_1985#NR/5:nuclearreceptor:34:0	sgTFDP1	0.180526	968	sgTFDP1	sgTFDP1:THRB	0.00056336
NR2F1_1274#NR/13:nuclearreceptor:42:1	sgMYC	0.180475	969	sgMYC	sgMYC:NR2F1	4.99621e-11
Twist2_1997#Ebox/CATATG:bHLH:62:0	sgRPL9	0.18043	970	sgRPL9	sgRPL9:Twist2	0.00159586
ZNF384_2154#ZNF384/2:C2H2:194:1	sgKLF1	0.180379	971	sgKLF1	sgKLF1:ZNF384	6.78693e-31
POU5F1_1451#POU/1:POU:85:0	sgRPL9	0.180317	972	sgRPL9	sgRPL9:POU5F1	1.21212e-43
MTF1_1088#MTF1:C2H2:206:0	sgCEBPZ	0.180285	973	sgCEBPZ	sgCEBPZ:MTF1	0.320442
SPIB_1777#SPI:ETS:95:0	sgTFDP1	0.180243	974	sgTFDP1	sgTFDP1:SPIB	4.20882e-92
ZN554_2132#ZNF554:C2H2:142:1	sgATF1	0.180149	975	sgATF1	sgATF1:ZN554	0.0491534
E2F2_255#E2F/1:E2F:186:0	sgNFE2	0.180125	976	sgNFE2	sgNFE2:E2F2	0.027358
DUXA_246#HD/8:homeodomain:8:0	sgARID3A	0.180046	977	sgARID3A	sgARID3A:DUXA	0.140831
TBX20_1864#TBX/4:TBX:73:0	sgBRF2	0.180027	978	sgBRF2	sgBRF2:TBX20	0.00294356
FOXB1_488#FOX/6:forkhead:87:1	sgTFDP1	0.17978	979	sgTFDP1	sgTFDP1:FOXB1	0.512443
ZFP82_2075#ZNF354:C2H2:121:0	sgCDC5L	0.179705	980	sgCDC5L	sgCDC5L:ZFP82	0.189238
SREBF2_1793#SREBF1:bHLH-ZIP:74:0	sgGTF2B	0.179595	981	sgGTF2B	sgGTF2B:SREBF2	2.14659e-05
CEBPG_152#CCAAT/CEBP:bZIP:52:0	sgTFDP1	0.179575	982	sgTFDP1	sgTFDP1:CEBPG	0.966939
STA5A_1808#STAT/2:STAT:171:0	sgREST	0.179516	983	sgREST	sgREST:STA5A	0.958561
MYC_1108#Ebox/CACGTG/2:bHLH:59:0	sgARID3A	0.179457	984	sgARID3A	sgARID3A:MYC	0.0030886
NFIA_1166#NFI/2:NFI:188:1	sgHINFP	0.179357	985	sgHINFP	sgHINFP:NFIA	6.38933e-06
GCM1_621#GCM:GCM:201:0	sgCDC5L	0.17935	986	sgCDC5L	sgCDC5L:GCM1	5.59377e-09
E2F2_255#E2F/1:E2F:186:0	sgATF1	0.179341	987	sgATF1	sgATF1:E2F2	0.28305
FOXB1_487#FOX/9:forkhead:279:1	sgARID3A	0.179221	988	sgARID3A	sgARID3A:FOXB1	0.279231
ZNF740_2163#ZIC/2:C2H2:110:0	sgKLF16	0.179189	989	sgKLF16	sgKLF16:ZNF740	0.000220872
EBF1_283#EBF1:EBF:174:0	sgTRIM28	0.179135	990	sgTRIM28	sgTRIM28:EBF1	1.11645e-168
CDX1_129#HD/13:homeodomain:18:1	sgPOLR1D	0.179129	991	sgPOLR1D	sgPOLR1D:CDX1	0.757622
CREB3L1_179#CREB3/XBP1:bZIP:61:0	sgTBP	0.179043	992	sgTBP	sgTBP:CREB3L1	0.957514
YY1_2040#YY1:C2H2:145:0	sgCDC5L	0.179042	993	sgCDC5L	sgCDC5L:YY1	1.3627e-33
KAISO_912#KAISO:C2H2:155:1	sgTBP	0.179035	994	sgTBP	sgTBP:KAISO	1
PRDM9_1478#PRDM9:C2H2:131:1	sgRPL9	0.179012	995	sgRPL9	sgRPL9:PRDM9	0.000440122
MYBL1_1101#MYB/4:MYB:256:1	sgNFE2	0.17896	996	sgNFE2	sgNFE2:MYBL1	1
RARA_1501#NR/11:nuclearreceptor:40:0	sgCEBPB	0.178771	997	sgCEBPB	sgCEBPB:RARA	1.08195e-10
RHOXF1_1574#HD/20:homeodomain:26:0	sgMYC	0.17873	998	sgMYC	sgMYC:RHOXF1	0.00826788
NKX22_1214#HD/22:homeodomain:28:0	sgZBTB11	0.178636	999	sgZBTB11	sgZBTB11:NKX22	0.222297
LHX2_954#HD/2:homeodomain:2:0	sgZBTB11	0.178538	1000	sgZBTB11	sgZBTB11:LHX2	4.19326e-06
KLF8_938#KLF/SP/3:C2H2:285:1	sgCEBPB	0.178469	1001	sgCEBPB	sgCEBPB:KLF8	0.908152
FOXB1_488#FOX/6:forkhead:87:1	sgZNF407	0.178404	1002	sgZNF407	sgZNF407:FOXB1	0.46388
ZN384_2120#ZNF384/1:C2H2:193:1	sgHINFP	0.17832	1003	sgHINFP	sgHINFP:ZN384	0.0946769
CREB3_173#CREB/ATF/2:bZIP:50:0	sgGABPA	0.178315	1004	sgGABPA	sgGABPA:CREB3	0.937537
FOXJ2_526#FOX/3:forkhead:78:0	sgMYC	0.17821	1005	sgMYC	sgMYC:FOXJ2	0.00807511
FOXB1_487#FOX/9:forkhead:279:1	sgSETDB1	0.17811	1006	sgSETDB1	sgSETDB1:FOXB1	0.744125
GCM1_621#GCM:GCM:201:0	sgMYC	0.178109	1007	sgMYC	sgMYC:GCM1	2.87293e-10
Rarb_1518#NR/12:nuclearreceptor:41:0	sgKLF1	0.177779	1008	sgKLF1	sgKLF1:Rarb	4.50749e-14
NR2C2_1262#NR/3:nuclearreceptor:32:0	sgPOLR1D	0.177703	1009	sgPOLR1D	sgPOLR1D:NR2C2	1.72697e-05
ZNF784_2168#ZNF784:C2H2:222:1	sgTHAP1	0.177636	1010	sgTHAP1	sgTHAP1:ZNF784	0.0336985
NR2E1_1266#NR/14:nuclearreceptor:43:0	sgTRIM28	0.17752	1011	sgTRIM28	sgTRIM28:NR2E1	0.962892
ZNF384_2154#ZNF384/2:C2H2:194:1	sgGABPA	0.177517	1012	sgGABPA	sgGABPA:ZNF384	2.98166e-45
ASCL2_48#Ebox/CAGCTG:bHLH:65:0	sgGATA1	0.177474	1013	sgGATA1	sgGATA1:ASCL2	1.61358e-49
POU4F2_1447#POU/2:POU:82:0	sgARID3A	0.177419	1014	sgARID3A	sgARID3A:POU4F2	0.574271
HLTF_706#HLTF:not_classified:185:1	sgGATA1	0.177398	1015	sgGATA1	sgGATA1:HLTF	0.0655773
ZN317_2109#ZNF317:C2H2:56:1	sgGABPA	0.177356	1016	sgGABPA	sgGABPA:ZN317	0.765228
LHX2_954#HD/2:homeodomain:2:0	sgZZZ3	0.177343	1017	sgZZZ3	sgZZZ3:LHX2	1.13088e-07
SCRT1_1631#SCRT1:C2H2:66:0	sgATF1	0.177319	1018	sgATF1	sgATF1:SCRT1	0.0438495
Lhx3_956#HD/9:homeodomain:9:1	sgGTF2B	0.177199	1019	sgGTF2B	sgGTF2B:Lhx3	0.0101255
ZNF524_2161#ZNF524:C2H2:213:0	sgCEBPB	0.177124	1020	sgCEBPB	sgCEBPB:ZNF524	4.23946e-13
ZBT48_2053#ZBTB48:C2H2:175:1	sgARID3A	0.17692	1021	sgARID3A	sgARID3A:ZBT48	0.0132131
FOXK1_542#FOX/8:forkhead:203:0	sgNFE2	0.176902	1022	sgNFE2	sgNFE2:FOXK1	0.0105205
Znf423_2158#ZNF423:C2H2:177:1	sgHINFP	0.17667	1023	sgHINFP	sgHINFP:Znf423	6.40953e-07
ZN768_2139#ZNF768:C2H2:137:1	sgMYC	0.176652	1024	sgMYC	sgMYC:ZN768	2.14854e-06
IRF9_875#IRF/1:IRF:104:0	sgNRF1	0.176625	1025	sgNRF1	sgNRF1:IRF9	1.10301e-19
IRF9_875#IRF/1:IRF:104:0	sgZZZ3	0.176403	1026	sgZZZ3	sgZZZ3:IRF9	6.75581e-17
ZN667_2136#ZNF667:C2H2:141:1	sgTHAP1	0.176292	1027	sgTHAP1	sgTHAP1:ZN667	0.0094176
P53_1340#P53-like/1:P53L:257:1	sgCDC5L	0.176274	1028	sgCDC5L	sgCDC5L:P53	2.45801e-44
ZN257_2102#ZNF257:C2H2:75:1	sgCEBPZ	0.176252	1029	sgCEBPZ	sgCEBPZ:ZN257	0.440928
MYBL1_1101#MYB/4:MYB:256:1	sgCEBPZ	0.176147	1030	sgCEBPZ	sgCEBPZ:MYBL1	1
RXRG_1625#NR/4:nuclearreceptor:33:0	sgTRIM28	0.176077	1031	sgTRIM28	sgTRIM28:RXRG	0.00313775
SMAD2_1647#ZNF335:C2H2:153:1	sgCAD	0.176072	1032	sgCAD	sgCAD:SMAD2	5.47442e-08
BACH2_74#AP1/2:bZIP:53:0	sgCUX1	0.175992	1033	sgCUX1	sgCUX1:BACH2	9.87163e-249
SRY_1804#SOX/1:HMG:89:0	sgMAX	0.175917	1034	sgMAX	sgMAX:SRY	2.41049e-06
IRF7_865#IRF/4:IRF:196:1	sgGATA1	0.175803	1035	sgGATA1	sgGATA1:IRF7	0.0465675
THAP1_1982#THAP1:not_classified:132:1	sgTHAP1	0.175788	1036	sgTHAP1	sgTHAP1:THAP1	4.11099e-12
HINFP1_699#HINFP1/2:C2H2:275:1	sgCTCF	0.175673	1037	sgCTCF	sgCTCF:HINFP1	1
DMRT3_238#DMRT3:DM:214:1	sgMYC	0.175643	1038	sgMYC	sgMYC:DMRT3	0.199963
EWSR1-FLI1_435#EWSR1/FLI1:ETS:117:1	sgRPL9	0.175594	1039	sgRPL9	sgRPL9:EWSR1-FLI1	0.821036
ONECUT1_1318#CUX/1:CUT:14:0	sgCEBPB	0.175551	1040	sgCEBPB	sgCEBPB:ONECUT1	0.122083
RFX2_1554#RFX/2:RFX:245:1	sgYY1	0.175393	1041	sgYY1	sgYY1:RFX2	0.877651
Twist2_1997#Ebox/CATATG:bHLH:62:0	sgPOLR1D	0.17535	1042	sgPOLR1D	sgPOLR1D:Twist2	5.82171e-05
IRF5_860#IRF/3:IRF:103:1	sgGABPA	0.175322	1043	sgGABPA	sgGABPA:IRF5	0.0175607
TBP_1838#TATA:not_classified:182:1	sgKLF16	0.175313	1044	sgKLF16	sgKLF16:TBP	0.0512458
ZN431_2123#ZNF431:C2H2:228:1	sgCUX1	0.175309	1045	sgCUX1	sgCUX1:ZN431	0.0876172
PAX5_1356#PAX/2:PAX:282:1	sgHINFP	0.175298	1046	sgHINFP	sgHINFP:PAX5	1.60141e-07
ZKSC1_2092#ZKSCAN1:C2H2:272:1	sgMYC	0.175256	1047	sgMYC	sgMYC:ZKSC1	7.25223e-13
ARI5B_30#ARI5B:ARID:86:1	sgPBX2	0.175194	1048	sgPBX2	sgPBX2:ARI5B	0.411302
ZN549_2131#ZNF549:C2H2:134:1	sgKLF1	0.175129	1049	sgKLF1	sgKLF1:ZN549	0.0360738
MAFK_1003#MAF:bZIP:55:0	sgSETDB1	0.175097	1050	sgSETDB1	sgSETDB1:MAFK	1.73532e-33
TEAD3_1908#TEAD:TEA:166:0	sgCUX1	0.175088	1051	sgCUX1	sgCUX1:TEAD3	2.29152e-10
ZN121_2094#ZFN121:C2H2:244:1	sgNFE2	0.175088	1052	sgNFE2	sgNFE2:ZN121	1.53283e-17
ZN382_2119#ZNF382:C2H2:154:1	sgMAX	0.175025	1053	sgMAX	sgMAX:ZN382	0.111128
SRF_1796#SRF:MADS:184:0	sgMYC	0.17501	1054	sgMYC	sgMYC:SRF	0.00546428
ZN329_2113#ZNF329:C2H2:260:1	sgNFE2	0.174969	1055	sgNFE2	sgNFE2:ZN329	6.30225e-08
ITF2_888#Ebox/CACCTG:bHLH:68:0	sgKLF1	0.174962	1056	sgKLF1	sgKLF1:ITF2	1.19928e-41
Rhox11_1573#HD/24:homeodomain:205:1	sgYY1	0.174852	1057	sgYY1	sgYY1:Rhox11	0.467517
ZBTB6_2059#ZBTB6:C2H2:146:1	sgYY1	0.174802	1058	sgYY1	sgYY1:ZBTB6	0.660225
HOXA10_741#HD/17:homeodomain:22:1	sgNFE2	0.174801	1059	sgNFE2	sgNFE2:HOXA10	0.198418
MYBL1_1101#MYB/4:MYB:256:1	sgCDC5L	0.174725	1060	sgCDC5L	sgCDC5L:MYBL1	1
TBX20_1864#TBX/4:TBX:73:0	sgKLF16	0.174598	1061	sgKLF16	sgKLF16:TBX20	0.000804002
TAF1_1833#GC-tract:C2H2:113:0	sgGATA1	0.174486	1062	sgGATA1	sgGATA1:TAF1	1
MAFK_1003#MAF:bZIP:55:0	sgZBTB11	0.174442	1063	sgZBTB11	sgZBTB11:MAFK	2.30981e-25
ZN490_2127#ZNF490:C2H2:220:1	sgPOLR1D	0.17444	1064	sgPOLR1D	sgPOLR1D:ZN490	0.386715
ZN768_2139#ZNF768:C2H2:137:1	sgYY1	0.174438	1065	sgYY1	sgYY1:ZN768	3.0353e-08
NR4A2+RXRA_1298#NR/18:nuclearreceptor:47:0	sgNFE2	0.174413	1066	sgNFE2	sgNFE2:NR4A2+RXRA	0.00130149
NKX22_1214#HD/22:homeodomain:28:0	sgZNF280A	0.174374	1067	sgZNF280A	sgZNF280A:NKX22	0.0876601
CTCF_196#CTCF:C2H2:265:0	sgTFDP1	0.174357	1068	sgTFDP1	sgTFDP1:CTCF	7.95255e-197
PRD16_1470#PRDM16:C2H2:176:1	sgKLF16	0.174267	1069	sgKLF16	sgKLF16:PRD16	4.5737e-117
SREBF2_1793#SREBF1:bHLH-ZIP:74:0	sgNRF1	0.174242	1070	sgNRF1	sgNRF1:SREBF2	5.55351e-07
SCRT1_1631#SCRT1:C2H2:66:0	sgGTF2B	0.174226	1071	sgGTF2B	sgGTF2B:SCRT1	0.00169371
ZN563_2133#ZNF563:C2H2:140:1	sgMAX	0.17422	1072	sgMAX	sgMAX:ZN563	0.00768761
Nr2e3_1270#NR2E3:nuclearreceptor:216:1	sgMYC	0.174172	1073	sgMYC	sgMYC:Nr2e3	0.326984
Smad4_1654#SMAD:MAD:207:0	sgZNF407	0.17414	1074	sgZNF407	sgZNF407:Smad4	0.0681812
ZSC31_2172#ZSCAN3:C2H2:133:1	sgMYC	0.174132	1075	sgMYC	sgMYC:ZSC31	0.000130439
ZN708_2138#ZNF708:C2H2:136:1	sgCDC5L	0.174044	1076	sgCDC5L	sgCDC5L:ZN708	3.6124e-08
CREB3_173#CREB/ATF/2:bZIP:50:0	sgCEBPZ	0.173994	1077	sgCEBPZ	sgCEBPZ:CREB3	0.545053
GRHL2_655#GRHL:CP2:258:0	sgFOSL1	0.173976	1078	sgFOSL1	sgFOSL1:GRHL2	0.196223
BATF_92#BATF:bZIP:138:0	sgZBTB11	0.173915	1079	sgZBTB11	sgZBTB11:BATF	0
ZN547_2130#ZNF547:C2H2:57:1	sgKLF16	0.173798	1080	sgKLF16	sgKLF16:ZN547	0.079506
ZN431_2123#ZNF431:C2H2:228:1	sgHINFP	0.173683	1081	sgHINFP	sgHINFP:ZN431	0.0888824
IRF7_865#IRF/4:IRF:196:1	sgATF3	0.173638	1082	sgATF3	sgATF3:IRF7	0.234259
PRDM9_1478#PRDM9:C2H2:131:1	sgTBP	0.173617	1083	sgTBP	sgTBP:PRDM9	0.00275681
Bcl6_100#BCL6/2:C2H2:170:0	sgKLF1	0.173513	1084	sgKLF1	sgKLF1:Bcl6	0.493553
THRB_1987#NR/8:nuclearreceptor:37:1	sgRPL9	0.173505	1085	sgRPL9	sgRPL9:THRB	2.02175e-07
PLAG1_1406#PLAG1:C2H2:268:1	sgGATA1	0.173468	1086	sgGATA1	sgGATA1:PLAG1	0.134124
ZBT48_2053#ZBTB48:C2H2:175:1	sgZZZ3	0.17346	1087	sgZZZ3	sgZZZ3:ZBT48	0.00305962
NFATC1_1156#NFAT/3:NFAT:102:1	sgCUX1	0.173284	1088	sgCUX1	sgCUX1:NFATC1	0.365059
GMEB2_648#GMEB2/1:SAND:223:1	sgTHAP1	0.173281	1089	sgTHAP1	sgTHAP1:GMEB2	1
PLAG1_1406#PLAG1:C2H2:268:1	sgRPL9	0.173136	1090	sgRPL9	sgRPL9:PLAG1	0.113844
YY1_2040#YY1:C2H2:145:0	sgKLF1	0.173112	1091	sgKLF1	sgKLF1:YY1	4.9356e-22
OSR2_1325#OSR2:C2H2:130:1	sgELF1	0.17307	1092	sgELF1	sgELF1:OSR2	0.668263
ZNF306_2152#ZNF306:C2H2:229:1	sgPOLR1D	0.173059	1093	sgPOLR1D	sgPOLR1D:ZNF306	0.0964873
Hic1_688#HIC/1:C2H2:187:0	sgTHAP1	0.172964	1094	sgTHAP1	sgTHAP1:Hic1	1.12365e-13
ZN121_2094#ZFN121:C2H2:244:1	sgMAX	0.172954	1095	sgMAX	sgMAX:ZN121	5.87129e-16
SRF_1796#SRF:MADS:184:0	sgCTCF	0.17289	1096	sgCTCF	sgCTCF:SRF	0.0134553
MYBL2_1107#MYB/3:MYB:255:0	sgTHAP1	0.172824	1097	sgTHAP1	sgTHAP1:MYBL2	1
SMCA1_1656#SMARCA1:MYB/SANT:250:1	sgZZZ3	0.172721	1098	sgZZZ3	sgZZZ3:SMCA1	1
GRHL2_655#GRHL:CP2:258:0	sgBCLAF1	0.172677	1099	sgBCLAF1	sgBCLAF1:GRHL2	0.370224
SREBF2_1793#SREBF1:bHLH-ZIP:74:0	sgMAX	0.172657	1100	sgMAX	sgMAX:SREBF2	4.04978e-06
E2F4_271#E2F/2:E2F:156:0	sgKLF1	0.17265	1101	sgKLF1	sgKLF1:E2F4	1
MYBL1_1102#MYB/2:MYB:254:1	sgATF3	0.1726	1102	sgATF3	sgATF3:MYBL1	1
Six3_1644#SIX/2:SIX:280:1	sgATF1	0.172558	1103	sgATF1	sgATF1:Six3	0.0977327
FOSL2+JUN_474#CREB/ATF/1:bZIP:49:0	sgPOLR1D	0.172557	1104	sgPOLR1D	sgPOLR1D:FOSL2+JUN	3.20294e-06
MYC_1108#Ebox/CACGTG/2:bHLH:59:0	sgCEBPZ	0.172503	1105	sgCEBPZ	sgCEBPZ:MYC	0.00671495
REST_1545#REST/NRSF:C2H2:151:0	sgHINFP	0.172452	1106	sgHINFP	sgHINFP:REST	6.99382e-10
RHOXF1_1574#HD/20:homeodomain:26:0	sgNFYB	0.172163	1107	sgNFYB	sgNFYB:RHOXF1	0.00311584
PO3F1_1411#OCT4+SOX2:POU:84:0	sgCEBPB	0.17207	1108	sgCEBPB	sgCEBPB:PO3F1	0.386146
GMEB2_649#GMEB2/3:SAND:278:1	sgCDC5L	0.17205	1109	sgCDC5L	sgCDC5L:GMEB2	1
HLTF_706#HLTF:not_classified:185:1	sgTFDP1	0.172016	1110	sgTFDP1	sgTFDP1:HLTF	0.0801294
THAP1_1982#THAP1:not_classified:132:1	sgZNF280A	0.171938	1111	sgZNF280A	sgZNF280A:THAP1	1.40317e-11
GCR_627#NR/20:nuclearreceptor:248:0	sgKLF16	0.171911	1112	sgKLF16	sgKLF16:GCR	0.00239964
BATF_92#BATF:bZIP:138:0	sgMYC	0.171843	1113	sgMYC	sgMYC:BATF	1.07831e-302
ZN257_2102#ZNF257:C2H2:75:1	sgTRIM28	0.171763	1114	sgTRIM28	sgTRIM28:ZN257	0.514797
ZN563_2133#ZNF563:C2H2:140:1	sgNFE2	0.171756	1115	sgNFE2	sgNFE2:ZN563	0.00917655
ZKSC1_2092#ZKSCAN1:C2H2:272:1	sgATF1	0.171731	1116	sgATF1	sgATF1:ZKSC1	2.22254e-14
HNF1A_718#HD/10:homeodomain:10:0	sgZBTB11	0.171701	1117	sgZBTB11	sgZBTB11:HNF1A	2.82839e-144
ELF5_320#ETS/1:ETS:98:0	sgATF3	0.171672	1118	sgATF3	sgATF3:ELF5	1.29825e-17
PAX6_1363#PAX/1:PAX:281:0	sgFOSL1	0.17165	1119	sgFOSL1	sgFOSL1:PAX6	0.812648
STA5A_1808#STAT/2:STAT:171:0	sgGABPA	0.171644	1120	sgGABPA	sgGABPA:STA5A	0.740332
ZN121_2094#ZFN121:C2H2:244:1	sgTBP	0.171502	1121	sgTBP	sgTBP:ZN121	3.29375e-15
LIN54_972#LIN54:CXC:224:1	sgCAD	0.171469	1122	sgCAD	sgCAD:LIN54	0.151923
PLAG1_1406#PLAG1:C2H2:268:1	sgARID3A	0.171465	1123	sgARID3A	sgARID3A:PLAG1	0.225502
ZN329_2113#ZNF329:C2H2:260:1	sgBRF2	0.17143	1124	sgBRF2	sgBRF2:ZN329	5.93149e-06
SPDEF_1771#SPDEF/2:ETS:212:0	sgSETDB1	0.171426	1125	sgSETDB1	sgSETDB1:SPDEF	0.422158
ZN680_2137#ZNF680:C2H2:251:1	sgATF1	0.1714	1126	sgATF1	sgATF1:ZN680	0.00266009
FOXA2_482#FOX/4:forkhead:79:0	sgCTCF	0.171351	1127	sgCTCF	sgCTCF:FOXA2	0.0119528
DMRT3_238#DMRT3:DM:214:1	sgTFDP1	0.171261	1128	sgTFDP1	sgTFDP1:DMRT3	0.323865
MSX1_1077#HD/5:homeodomain:5:0	sgGTF2B	0.171134	1129	sgGTF2B	sgGTF2B:MSX1	1
ZN136_2096#ZNF136:C2H2:227:1	sgARID2	0.171116	1130	sgARID2	sgARID2:ZN136	0.365822
ZFX_2076#ZFX:C2H2:144:1	sgZBTB11	0.171107	1131	sgZBTB11	sgZBTB11:ZFX	1
Klf1_915#KLF/SP/1:C2H2:112:0	sgHINFP	0.171038	1132	sgHINFP	sgHINFP:Klf1	0.463044
PRDM4_1475#PRDM4:C2H2:225:1	sgGTF2B	0.171002	1133	sgGTF2B	sgGTF2B:PRDM4	1
MYBA_1097#MYB/5:MYB:252:1	sgGTF2B	0.17092	1134	sgGTF2B	sgGTF2B:MYBA	0.853938
BCL6B_103#BCL6/1:C2H2:169:0	sgPOLR1D	0.170918	1135	sgPOLR1D	sgPOLR1D:BCL6B	0.575038
ZBTB6_2059#ZBTB6:C2H2:146:1	sgHINFP	0.17082	1136	sgHINFP	sgHINFP:ZBTB6	0.796694
PAX6_1363#PAX/1:PAX:281:0	sgCDC5L	0.170788	1137	sgCDC5L	sgCDC5L:PAX6	0.582765
LIN54_972#LIN54:CXC:224:1	sgMYC	0.170746	1138	sgMYC	sgMYC:LIN54	0.155578
AP2A_20#TFAP2/1:TFAP:264:1	sgMAX	0.170664	1139	sgMAX	sgMAX:AP2A	1.73557e-136
ZSCAN4_2174#ZSCAN4:C2H2:286:0	sgTRIM28	0.170586	1140	sgTRIM28	sgTRIM28:ZSCAN4	0.10208
GCM1_621#GCM:GCM:201:0	sgNRF1	0.170585	1141	sgNRF1	sgNRF1:GCM1	3.06603e-10
PO3F1_1411#OCT4+SOX2:POU:84:0	sgBRF2	0.170533	1142	sgBRF2	sgBRF2:PO3F1	0.318196
SRY_1804#SOX/1:HMG:89:0	sgGATA1	0.170485	1143	sgGATA1	sgGATA1:SRY	8.70059e-05
SOX10_1671#SOX/6:HMG:190:1	sgGTF2B	0.170478	1144	sgGTF2B	sgGTF2B:SOX10	1
GFI1B_633#GFI:C2H2:181:0	sgCUX1	0.170362	1145	sgCUX1	sgCUX1:GFI1B	0.233949
HNF1A_718#HD/10:homeodomain:10:0	sgZNF407	0.170274	1146	sgZNF407	sgZNF407:HNF1A	2.09566e-147
NFATC1_1157#NFAT/4:NFAT:168:1	sgNFE2	0.170216	1147	sgNFE2	sgNFE2:NFATC1	0.381102
OZF_1339#ZNF146:C2H2:208:1	sgGTF2B	0.17014	1148	sgGTF2B	sgGTF2B:OZF	0.0886357
ZKSC1_2092#ZKSCAN1:C2H2:272:1	sgCTCF	0.170127	1149	sgCTCF	sgCTCF:ZKSC1	1.02419e-14
ZNF384_2154#ZNF384/2:C2H2:194:1	sgTBP	0.170103	1150	sgTBP	sgTBP:ZNF384	2.62633e-30
ZKSC1_2092#ZKSCAN1:C2H2:272:1	sgNFE2	0.170098	1151	sgNFE2	sgNFE2:ZKSC1	5.87627e-16
HXA9_827#HD/14:homeodomain:19:0	sgCUX1	0.170066	1152	sgCUX1	sgCUX1:HXA9	0.236391
PRDM9_1478#PRDM9:C2H2:131:1	sgBRF2	0.170054	1153	sgBRF2	sgBRF2:PRDM9	9.04068e-06
RXRG_1625#NR/4:nuclearreceptor:33:0	sgCDC5L	0.169916	1154	sgCDC5L	sgCDC5L:RXRG	0.0299807
Tp53_1989#P53-like/3:P53L:234:1	sgATF3	0.169832	1155	sgATF3	sgATF3:Tp53	0.000165046
SOX18_1697#SOX/3:HMG:92:0	sgCTCF	0.169797	1156	sgCTCF	sgCTCF:SOX18	0.263701
PRD16_1470#PRDM16:C2H2:176:1	sgNFE2	0.169783	1157	sgNFE2	sgNFE2:PRD16	1.6188e-125
MYBL1_1101#MYB/4:MYB:256:1	sgMAX	0.169774	1158	sgMAX	sgMAX:MYBL1	0.990657
NFATC1_1157#NFAT/4:NFAT:168:1	sgPOLR1D	0.169742	1159	sgPOLR1D	sgPOLR1D:NFATC1	0.356035
EGR2_292#EGR:C2H2:111:0	sgCEBPB	0.169684	1160	sgCEBPB	sgCEBPB:EGR2	1
NR2F1_1274#NR/13:nuclearreceptor:42:1	sgBRF2	0.169682	1161	sgBRF2	sgBRF2:NR2F1	2.30556e-14
NR2F1_1274#NR/13:nuclearreceptor:42:1	sgFOSL1	0.169673	1162	sgFOSL1	sgFOSL1:NR2F1	8.9267e-13
EBF1_283#EBF1:EBF:174:0	sgATF3	0.16966	1163	sgATF3	sgATF3:EBF1	1.35038e-160
EWSR1-FLI1_435#EWSR1/FLI1:ETS:117:1	sgCEBPZ	0.169656	1164	sgCEBPZ	sgCEBPZ:EWSR1-FLI1	0.941629
ZNF282_2151#ZNF282:C2H2:163:0	sgCTCF	0.169643	1165	sgCTCF	sgCTCF:ZNF282	0.030997
VDR_2018#NR/15:nuclearreceptor:44:0	sgPOLR1D	0.169628	1166	sgPOLR1D	sgPOLR1D:VDR	7.05796e-11
ZN768_2139#ZNF768:C2H2:137:1	sgATF1	0.169581	1167	sgATF1	sgATF1:ZN768	1.68185e-07
MZF1_1124#MZF1:C2H2:114:1	sgCEBPB	0.169555	1168	sgCEBPB	sgCEBPB:MZF1	3.43699e-63
BATF_92#BATF:bZIP:138:0	sgNFYB	0.169546	1169	sgNFYB	sgNFYB:BATF	4.18256e-319
HSFY2_818#HSFY2:HSF:209:0	sgZNF407	0.169539	1170	sgZNF407	sgZNF407:HSFY2	0.788648
Bcl6_100#BCL6/2:C2H2:170:0	sgNFE2	0.169471	1171	sgNFE2	sgNFE2:Bcl6	0.363412
ZFP57_2072#ZNF57:C2H2:218:1	sgMYC	0.169466	1172	sgMYC	sgMYC:ZFP57	1
PRDM6_1477#NFAC/2:NFAT:101:0	sgTFDP1	0.169457	1173	sgTFDP1	sgTFDP1:PRDM6	1.28809e-06
Tp53_1989#P53-like/3:P53L:234:1	sgRPL9	0.169394	1174	sgRPL9	sgRPL9:Tp53	2.39394e-07
IKZF1_841#ZNF143:C2H2:173:1	sgRPL9	0.169332	1175	sgRPL9	sgRPL9:IKZF1	4.85044e-05
E2F4_271#E2F/2:E2F:156:0	sgGABPA	0.169309	1176	sgGABPA	sgGABPA:E2F4	1
EMX1_341#HD/7:homeodomain:7:1	sgATF1	0.16929	1177	sgATF1	sgATF1:EMX1	0.72815
Lhx3_956#HD/9:homeodomain:9:1	sgCAD	0.169187	1178	sgCAD	sgCAD:Lhx3	0.00419954
ZN680_2137#ZNF680:C2H2:251:1	sgCTCF	0.16918	1179	sgCTCF	sgCTCF:ZN680	0.00592311
STA5A_1808#STAT/2:STAT:171:0	sgTFDP1	0.169118	1180	sgTFDP1	sgTFDP1:STA5A	0.77758
RUNX1_1590#RUNX/1:RUNX:179:0	sgARID2	0.169083	1181	sgARID2	sgARID2:RUNX1	2.51624e-26
ELF3_315#ETS/2:ETS:96:0	sgCEBPZ	0.169015	1182	sgCEBPZ	sgCEBPZ:ELF3	1.11694e-15
PAX6_1363#PAX/1:PAX:281:0	sgHSPA5	0.168923	1183	sgHSPA5	sgHSPA5:PAX6	0.9179
CUX1_201#CUX/3:CUT:15:1	sgBCLAF1	0.168919	1184	sgBCLAF1	sgBCLAF1:CUX1	0.0193501
MZF1_1126#MFZ1:C2H2:199:1	sgNFE2	0.168878	1185	sgNFE2	sgNFE2:MZF1	6.29097e-62
RFX2_1554#RFX/2:RFX:245:1	sgTHAP1	0.168844	1186	sgTHAP1	sgTHAP1:RFX2	0.681166
ZNF8_2169#ZNF85:C2H2:231:1	sgKLF1	0.168837	1187	sgKLF1	sgKLF1:ZNF8	0.0325866
MZF1_1126#MFZ1:C2H2:199:1	sgMYC	0.168761	1188	sgMYC	sgMYC:MZF1	1.14735e-59
E2F2_258#E2F/4:E2F:158:1	sgZNF407	0.168405	1189	sgZNF407	sgZNF407:E2F2	0.158075
HIF1A_692#HIF:bHLH:60:0	sgREST	0.168393	1190	sgREST	sgREST:HIF1A	0.800569
ZSC31_2172#ZSCAN3:C2H2:133:1	sgARID3A	0.16834	1191	sgARID3A	sgARID3A:ZSC31	0.000704697
SUH_1830#RBPJ:not_classified:165:0	sgKLF16	0.168307	1192	sgKLF16	sgKLF16:SUH	0.00106547
MECP2_1015#MECP2:MBD:97:1	sgZNF407	0.168274	1193	sgZNF407	sgZNF407:MECP2	1
SNAI2_1661#SNAI2:C2H2:67:1	sgBCLAF1	0.16822	1194	sgBCLAF1	sgBCLAF1:SNAI2	2.45359e-48
SOX9_1739#SOX/7:HMG:191:1	sgCAD	0.168159	1195	sgCAD	sgCAD:SOX9	1
HINFP1_698#HINFP1/1:C2H2:274:1	sgZBTB11	0.168126	1196	sgZBTB11	sgZBTB11:HINFP1	1
Z324A_2045#ZNF324:C2H2:115:1	sgKLF16	0.168104	1197	sgKLF16	sgKLF16:Z324A	0.240762
ZN329_2113#ZNF329:C2H2:260:1	sgTFDP1	0.168063	1198	sgTFDP1	sgTFDP1:ZN329	1.67914e-08
IRF5_860#IRF/3:IRF:103:1	sgARID2	0.168057	1199	sgARID2	sgARID2:IRF5	0.0241994
FOXH1_520#FOX/1:forkhead:76:0	sgBCLAF1	0.167911	1200	sgBCLAF1	sgBCLAF1:FOXH1	0.134463
PRD14_1468#PRDM14:C2H2:149:1	sgATF1	0.167891	1201	sgATF1	sgATF1:PRD14	0.514292
FOXB1_488#FOX/6:forkhead:87:1	sgCAD	0.167889	1202	sgCAD	sgCAD:FOXB1	0.336344
EMX1_341#HD/7:homeodomain:7:1	sgCAD	0.167862	1203	sgCAD	sgCAD:EMX1	1
REST_1545#REST/NRSF:C2H2:151:0	sgBRF2	0.167716	1204	sgBRF2	sgBRF2:REST	1.56905e-10
FOXK1_542#FOX/8:forkhead:203:0	sgCTCF	0.167707	1205	sgCTCF	sgCTCF:FOXK1	0.114803
ZNF8_2169#ZNF85:C2H2:231:1	sgREST	0.167704	1206	sgREST	sgREST:ZNF8	0.140178
REL_1537#NFKB/3:NFAT:159:1	sgPOLR1D	0.167698	1207	sgPOLR1D	sgPOLR1D:REL	0
TF65_1919#NFKB/1:NFAT:160:0	sgZNF407	0.167654	1208	sgZNF407	sgZNF407:TF65	0
GMEB2_646#GMEB2/2:SAND:277:1	sgMAX	0.167598	1209	sgMAX	sgMAX:GMEB2	1
HNF1A_718#HD/10:homeodomain:10:0	sgCEBPZ	0.167554	1210	sgCEBPZ	sgCEBPZ:HNF1A	2.09142e-144
ZN554_2132#ZNF554:C2H2:142:1	sgKLF1	0.167537	1211	sgKLF1	sgKLF1:ZN554	0.0312192
RUNX1_1590#RUNX/1:RUNX:179:0	sgNFE2	0.16752	1212	sgNFE2	sgNFE2:RUNX1	1.17889e-30
Pax2_1349#PAX-halfsite:PAX:283:1	sgMYC	0.167501	1213	sgMYC	sgMYC:Pax2	1
LYL1_978#Ebox/CAGATGG:bHLH:63:0	sgATF3	0.167346	1214	sgATF3	sgATF3:LYL1	3.6283e-05
CREB3_173#CREB/ATF/2:bZIP:50:0	sgCEBPB	0.167328	1215	sgCEBPB	sgCEBPB:CREB3	0.837294
ZNF713_2162#ZNF713:C2H2:230:1	sgZBTB11	0.167321	1216	sgZBTB11	sgZBTB11:ZNF713	1
PRD16_1470#PRDM16:C2H2:176:1	sgCUX1	0.167319	1217	sgCUX1	sgCUX1:PRD16	1.219e-115
OVOL1_1336#OVOL1:C2H2:240:1	sgNRF1	0.167306	1218	sgNRF1	sgNRF1:OVOL1	0.97594
ZNF8_2169#ZNF85:C2H2:231:1	sgCAD	0.167299	1219	sgCAD	sgCAD:ZNF8	0.11411
FOXB1_487#FOX/9:forkhead:279:1	sgMAX	0.167272	1220	sgMAX	sgMAX:FOXB1	0.412356
ELF3_315#ETS/2:ETS:96:0	sgZNF280A	0.167235	1221	sgZNF280A	sgZNF280A:ELF3	2.30195e-16
THRB_1987#NR/8:nuclearreceptor:37:1	sgARID2	0.16717	1222	sgARID2	sgARID2:THRB	0.000152784
ZN680_2137#ZNF680:C2H2:251:1	sgNFYB	0.167116	1223	sgNFYB	sgNFYB:ZN680	0.00489338
ZN134_2095#ZNF134:C2H2:135:1	sgCUX1	0.167098	1224	sgCUX1	sgCUX1:ZN134	0.00180392
ZNF41_2155#ZNF41:C2H2:124:1	sgATF3	0.167039	1225	sgATF3	sgATF3:ZNF41	0.627702
ZN317_2109#ZNF317:C2H2:56:1	sgFOSL1	0.166941	1226	sgFOSL1	sgFOSL1:ZN317	0.587374
ERR3_374#NR/7:nuclearreceptor:36:0	sgFOSL1	0.16692	1227	sgFOSL1	sgFOSL1:ERR3	1.03359e-20
OTX2_1331#HD/19:homeodomain:25:0	sgMYC	0.166886	1228	sgMYC	sgMYC:OTX2	0.862091
ZBTB49_2058#ZBTB49:C2H2:226:1	sgCAD	0.16684	1229	sgCAD	sgCAD:ZBTB49	1
ZNF282_2151#ZNF282:C2H2:163:0	sgTHAP1	0.166777	1230	sgTHAP1	sgTHAP1:ZNF282	0.0980365
ELF5_320#ETS/1:ETS:98:0	sgZNF407	0.166711	1231	sgZNF407	sgZNF407:ELF5	2.42747e-20
NR2E3_1269#NR/2:nuclearreceptor:31:1	sgBCLAF1	0.166664	1232	sgBCLAF1	sgBCLAF1:NR2E3	0.948143
GLI1_634#GLI:C2H2:262:1	sgTFDP1	0.166608	1233	sgTFDP1	sgTFDP1:GLI1	1.68702e-11
SOX9_1739#SOX/7:HMG:191:1	sgCTCF	0.166536	1234	sgCTCF	sgCTCF:SOX9	1
ZN563_2133#ZNF563:C2H2:140:1	sgGABPA	0.16653	1235	sgGABPA	sgGABPA:ZN563	0.00698152
SRY_1804#SOX/1:HMG:89:0	sgPOLR1D	0.166513	1236	sgPOLR1D	sgPOLR1D:SRY	8.25672e-07
MAFK_1003#MAF:bZIP:55:0	sgPBX2	0.166461	1237	sgPBX2	sgPBX2:MAFK	2.03251e-21
NR4A2_1296#NR/6:nuclearreceptor:35:1	sgKLF16	0.166432	1238	sgKLF16	sgKLF16:NR4A2	1
BCL6B_103#BCL6/1:C2H2:169:0	sgGABPA	0.166327	1239	sgGABPA	sgGABPA:BCL6B	0.543332
ZN418_2122#ZNF418:C2H2:126:1	sgTBP	0.166299	1240	sgTBP	sgTBP:ZN418	1
ARI5B_30#ARI5B:ARID:86:1	sgTHAP1	0.166213	1241	sgTHAP1	sgTHAP1:ARI5B	0.163653
NR1D2_1246#NR/19:nuclearreceptor:48:0	sgMAX	0.16611	1242	sgMAX	sgMAX:NR1D2	7.21911e-27
PRDM9_1478#PRDM9:C2H2:131:1	sgHSPA5	0.165901	1243	sgHSPA5	sgHSPA5:PRDM9	0.00118106
ZFP28_2069#ZNF28:C2H2:107:1	sgCDC5L	0.165811	1244	sgCDC5L	sgCDC5L:ZFP28	1
CPEB1_169#CPEB1:RRM:23:1	sgMYC	0.165729	1245	sgMYC	sgMYC:CPEB1	0.0143784
HES5_672#Ebox/CACGTG/1:bHLH:58:0	sgBCLAF1	0.165703	1246	sgBCLAF1	sgBCLAF1:HES5	7.61569e-05
ZNF384_2154#ZNF384/2:C2H2:194:1	sgMAX	0.165698	1247	sgMAX	sgMAX:ZNF384	1.31654e-34
POU4F2_1447#POU/2:POU:82:0	sgGATA1	0.165676	1248	sgGATA1	sgGATA1:POU4F2	0.529612
E2F4_271#E2F/2:E2F:156:0	sgCEBPZ	0.16566	1249	sgCEBPZ	sgCEBPZ:E2F4	1
JUN_898#AP1/1:bZIP:54:0	sgMYC	0.165659	1250	sgMYC	sgMYC:JUN	0
MYBA_1097#MYB/5:MYB:252:1	sgCTCF	0.165631	1251	sgCTCF	sgCTCF:MYBA	0.810296
Irx3_878#HD/23:homeodomain:204:0	sgTFDP1	0.165572	1252	sgTFDP1	sgTFDP1:Irx3	0.650572
CEBPG_152#CCAAT/CEBP:bZIP:52:0	sgBRF2	0.165502	1253	sgBRF2	sgBRF2:CEBPG	0.943212
NR4A2_1296#NR/6:nuclearreceptor:35:1	sgTBP	0.165489	1254	sgTBP	sgTBP:NR4A2	1
ZN680_2137#ZNF680:C2H2:251:1	sgYY1	0.165432	1255	sgYY1	sgYY1:ZN680	0.00509889
P53_1340#P53-like/1:P53L:257:1	sgTHAP1	0.165299	1256	sgTHAP1	sgTHAP1:P53	9.24478e-40
FOXA2_482#FOX/4:forkhead:79:0	sgMAX	0.165287	1257	sgMAX	sgMAX:FOXA2	0.03203
LYL1_978#Ebox/CAGATGG:bHLH:63:0	sgGTF2B	0.165231	1258	sgGTF2B	sgGTF2B:LYL1	8.14537e-07
CREB3_173#CREB/ATF/2:bZIP:50:0	sgFOSL1	0.165202	1259	sgFOSL1	sgFOSL1:CREB3	0.799991
HINFP1_700#HINFP1/3:C2H2:276:1	sgREST	0.1652	1260	sgREST	sgREST:HINFP1	1
ZN331_2114#ZNF331:C2H2:270:1	sgNFE2	0.165193	1261	sgNFE2	sgNFE2:ZN331	5.74696e-06
MYBL1_1098#MYB/1:MYB:253:1	sgMAX	0.165192	1262	sgMAX	sgMAX:MYBL1	0.990657
HIF1A_692#HIF:bHLH:60:0	sgCEBPZ	0.165112	1263	sgCEBPZ	sgCEBPZ:HIF1A	0.515417
ZFX_2076#ZFX:C2H2:144:1	sgYY1	0.165068	1264	sgYY1	sgYY1:ZFX	1
ZN768_2139#ZNF768:C2H2:137:1	sgNFE2	0.165018	1265	sgNFE2	sgNFE2:ZN768	1.00499e-08
GRHL2_655#GRHL:CP2:258:0	sgTFDP1	0.164974	1266	sgTFDP1	sgTFDP1:GRHL2	0.265717
HMX2_711#HD/4:homeodomain:4:0	sgARID3A	0.164973	1267	sgARID3A	sgARID3A:HMX2	0.39805
SNAI2_1661#SNAI2:C2H2:67:1	sgZZZ3	0.164954	1268	sgZZZ3	sgZZZ3:SNAI2	5.0647e-51
ZNF435_2159#ZNF435:C2H2:81:1	sgGABPA	0.164952	1269	sgGABPA	sgGABPA:ZNF435	0.349152
MTF1_1088#MTF1:C2H2:206:0	sgCEBPB	0.164924	1270	sgCEBPB	sgCEBPB:MTF1	0.575465
EWSR1-FLI1_435#EWSR1/FLI1:ETS:117:1	sgCAD	0.164888	1271	sgCAD	sgCAD:EWSR1-FLI1	0.979453
IRF5_860#IRF/3:IRF:103:1	sgBCLAF1	0.164876	1272	sgBCLAF1	sgBCLAF1:IRF5	0.00069882
ZN490_2127#ZNF490:C2H2:220:1	sgYY1	0.164862	1273	sgYY1	sgYY1:ZN490	0.110648
DUXA_246#HD/8:homeodomain:8:0	sgCDC5L	0.164801	1274	sgCDC5L	sgCDC5L:DUXA	0.119459
ZNF24_2148#ZNF24:C2H2:198:1	sgNFE2	0.16477	1275	sgNFE2	sgNFE2:ZNF24	0.00838839
FOXD2_506#FOX/5:forkhead:80:0	sgCEBPZ	0.164668	1276	sgCEBPZ	sgCEBPZ:FOXD2	2.98126e-09
Tp53_1990#P53-like/2:P53L:233:1	sgHSPA5	0.164666	1277	sgHSPA5	sgHSPA5:Tp53	2.7446e-05
THRB_1987#NR/8:nuclearreceptor:37:1	sgHINFP	0.164619	1278	sgHINFP	sgHINFP:THRB	2.03701e-06
NR4A2_1295#NR/9:nuclearreceptor:38:1	sgKLF16	0.164612	1279	sgKLF16	sgKLF16:NR4A2	1
MYBL2_1107#MYB/3:MYB:255:0	sgPOLR1D	0.16461	1280	sgPOLR1D	sgPOLR1D:MYBL2	1
NRF1_1306#NRF1:CNC-bZIP:192:0	sgRPL9	0.164609	1281	sgRPL9	sgRPL9:NRF1	1.41117e-15
DMRT3_238#DMRT3:DM:214:1	sgTBP	0.164482	1282	sgTBP	sgTBP:DMRT3	0.204213
P53_1340#P53-like/1:P53L:257:1	sgCTCF	0.164463	1283	sgCTCF	sgCTCF:P53	4.53984e-43
HXA9_827#HD/14:homeodomain:19:0	sgZNF280A	0.164444	1284	sgZNF280A	sgZNF280A:HXA9	0.0876601
E2F4_271#E2F/2:E2F:156:0	sgCUX1	0.164417	1285	sgCUX1	sgCUX1:E2F4	1
PROX1_1486#PROX1:PROX:238:0	sgMYC	0.16441	1286	sgMYC	sgMYC:PROX1	0.214958
HXA9_827#HD/14:homeodomain:19:0	sgMYC	0.164397	1287	sgMYC	sgMYC:HXA9	0.169664
ONECUT1_1318#CUX/1:CUT:14:0	sgCDC5L	0.164315	1288	sgCDC5L	sgCDC5L:ONECUT1	0.302528
VENTX_2024#HD/3:homeodomain:3:1	sgREST	0.16431	1289	sgREST	sgREST:VENTX	0.631778
MYC_1108#Ebox/CACGTG/2:bHLH:59:0	sgGABPA	0.16428	1290	sgGABPA	sgGABPA:MYC	0.00149891
FOXJ2_526#FOX/3:forkhead:78:0	sgREST	0.164236	1291	sgREST	sgREST:FOXJ2	0.00305801
ZN528_2129#ZNF528:C2H2:119:1	sgCTCF	0.164152	1292	sgCTCF	sgCTCF:ZN528	0.52381
GCR_627#NR/20:nuclearreceptor:248:0	sgTRIM28	0.164014	1293	sgTRIM28	sgTRIM28:GCR	0.000338324
ZN680_2137#ZNF680:C2H2:251:1	sgPOLR1D	0.163926	1294	sgPOLR1D	sgPOLR1D:ZN680	0.00136791
ELF3_315#ETS/2:ETS:96:0	sgPOLR1D	0.16391	1295	sgPOLR1D	sgPOLR1D:ELF3	1.46434e-15
MZF1_1125#REL-halfsite:NFAT:162:1	sgKLF1	0.163908	1296	sgKLF1	sgKLF1:MZF1	6.37292e-55
SMAD3_1649#SMAD:SMAD:129:1	sgBCLAF1	0.163818	1297	sgBCLAF1	sgBCLAF1:SMAD3	2.93808e-16
BATF_92#BATF:bZIP:138:0	sgNFE2	0.163773	1298	sgNFE2	sgNFE2:BATF	0
LYL1_978#Ebox/CAGATGG:bHLH:63:0	sgTHAP1	0.163695	1299	sgTHAP1	sgTHAP1:LYL1	1.09646e-05
ZN384_2120#ZNF384/1:C2H2:193:1	sgKLF1	0.163558	1300	sgKLF1	sgKLF1:ZN384	0.279853
FOXK1_542#FOX/8:forkhead:203:0	sgHINFP	0.163533	1301	sgHINFP	sgHINFP:FOXK1	0.0543251
ELF5_320#ETS/1:ETS:98:0	sgBRF2	0.163498	1302	sgBRF2	sgBRF2:ELF5	3.16555e-15
PRDM1_1471#PRDM1:C2H2:105:1	sgNFYB	0.163482	1303	sgNFYB	sgNFYB:PRDM1	0.279553
REST_1545#REST/NRSF:C2H2:151:0	sgARID3A	0.163454	1304	sgARID3A	sgARID3A:REST	1.58165e-11
NR4A2_1295#NR/9:nuclearreceptor:38:1	sgGTF2B	0.163445	1305	sgGTF2B	sgGTF2B:NR4A2	1
CPEB1_169#CPEB1:RRM:23:1	sgZNF280A	0.163391	1306	sgZNF280A	sgZNF280A:CPEB1	0.00575487
ITF2_888#Ebox/CACCTG:bHLH:68:0	sgZNF407	0.16333	1307	sgZNF407	sgZNF407:ITF2	2.01265e-41
HNF1A_718#HD/10:homeodomain:10:0	sgTFDP1	0.163244	1308	sgTFDP1	sgTFDP1:HNF1A	4.3873e-142
NRF1_1306#NRF1:CNC-bZIP:192:0	sgMAX	0.163244	1309	sgMAX	sgMAX:NRF1	2.76059e-18
REST_1545#REST/NRSF:C2H2:151:0	sgNRF1	0.16309	1310	sgNRF1	sgNRF1:REST	8.96486e-12
TF7L1_1922#TCF/LEF:HMG:29:0	sgATF1	0.163081	1311	sgATF1	sgATF1:TF7L1	1.42356e-08
Irx3_878#HD/23:homeodomain:204:0	sgFOSL1	0.163051	1312	sgFOSL1	sgFOSL1:Irx3	0.577446
ZN257_2102#ZNF257:C2H2:75:1	sgNFE2	0.163038	1313	sgNFE2	sgNFE2:ZN257	0.486391
RARA_1501#NR/11:nuclearreceptor:40:0	sgTRIM28	0.162984	1314	sgTRIM28	sgTRIM28:RARA	8.48964e-10
ZKSC1_2092#ZKSCAN1:C2H2:272:1	sgCUX1	0.162978	1315	sgCUX1	sgCUX1:ZKSC1	7.86294e-14
Smad4_1654#SMAD:MAD:207:0	sgTRIM28	0.162947	1316	sgTRIM28	sgTRIM28:Smad4	0.0481733
NR2E1_1266#NR/14:nuclearreceptor:43:0	sgNFYB	0.162918	1317	sgNFYB	sgNFYB:NR2E1	0.674328
HMBOX1_707#HD/25:homeodomain:210:0	sgNFE2	0.162867	1318	sgNFE2	sgNFE2:HMBOX1	1
ZN768_2139#ZNF768:C2H2:137:1	sgBRF2	0.162789	1319	sgBRF2	sgBRF2:ZN768	1.66851e-10
NR2E3_1269#NR/2:nuclearreceptor:31:1	sgMAX	0.162766	1320	sgMAX	sgMAX:NR2E3	1
ZNF232_2145#ZNF232:C2H2:235:1	sgMAX	0.162712	1321	sgMAX	sgMAX:ZNF232	0.427632
SIX2_1643#SIX/1:SIX:180:0	sgREST	0.162712	1322	sgREST	sgREST:SIX2	0.382484
LHX2_954#HD/2:homeodomain:2:0	sgZNF280A	0.162683	1323	sgZNF280A	sgZNF280A:LHX2	2.66701e-07
ZN547_2130#ZNF547:C2H2:57:1	sgMYC	0.162308	1324	sgMYC	sgMYC:ZN547	0.0887822
TAL1_1835#GATA:C2H2:242:0	sgPOLR1D	0.162273	1325	sgPOLR1D	sgPOLR1D:TAL1	0.000233618
SMAD3_1649#SMAD:SMAD:129:1	sgZNF280A	0.16222	1326	sgZNF280A	sgZNF280A:SMAD3	1.99222e-19
JUN_898#AP1/1:bZIP:54:0	sgPOLR1D	0.16215	1327	sgPOLR1D	sgPOLR1D:JUN	0
PRD16_1470#PRDM16:C2H2:176:1	sgKLF1	0.162048	1328	sgKLF1	sgKLF1:PRD16	1.28215e-108
FOXB1_487#FOX/9:forkhead:279:1	sgCEBPZ	0.162046	1329	sgCEBPZ	sgCEBPZ:FOXB1	0.391821
ZN528_2129#ZNF528:C2H2:119:1	sgMYC	0.162001	1330	sgMYC	sgMYC:ZN528	0.399737
Hic1_688#HIC/1:C2H2:187:0	sgHSPA5	0.161953	1331	sgHSPA5	sgHSPA5:Hic1	7.30696e-12
Arid5a_34#ARI5A:ARID:88:1	sgCDC5L	0.161926	1332	sgCDC5L	sgCDC5L:Arid5a	0.0928599
BARHL2_80#HD/6:homeodomain:6:0	sgBCLAF1	0.161873	1333	sgBCLAF1	sgBCLAF1:BARHL2	0.188567
NKX22_1214#HD/22:homeodomain:28:0	sgFOSL1	0.161846	1334	sgFOSL1	sgFOSL1:NKX22	0.380617
MTF1_1088#MTF1:C2H2:206:0	sgRPL9	0.161766	1335	sgRPL9	sgRPL9:MTF1	0.486682
AIRE_4#AIRE:not_classified:139:1	sgCUX1	0.161634	1336	sgCUX1	sgCUX1:AIRE	0.00388408
PRDM4_1475#PRDM4:C2H2:225:1	sgZBTB11	0.161561	1337	sgZBTB11	sgZBTB11:PRDM4	0.897276
TBX21_1867#TBX/3:TBX:72:0	sgNFE2	0.161549	1338	sgNFE2	sgNFE2:TBX21	0.424883
REL_1537#NFKB/3:NFAT:159:1	sgCDC5L	0.161523	1339	sgCDC5L	sgCDC5L:REL	0
ZN322_2112#ZNF332:C2H2:152:0	sgATF1	0.161522	1340	sgATF1	sgATF1:ZN322	7.75968e-05
LIN54_972#LIN54:CXC:224:1	sgMAX	0.161481	1341	sgMAX	sgMAX:LIN54	0.0836429
BC11A_98#IRF/2:IRF:106:1	sgZBTB11	0.161451	1342	sgZBTB11	sgZBTB11:BC11A	1.14608e-12
MZF1_1126#MFZ1:C2H2:199:1	sgYY1	0.161442	1343	sgYY1	sgYY1:MZF1	2.5283e-67
SPDEF_1771#SPDEF/2:ETS:212:0	sgCEBPZ	0.16132	1344	sgCEBPZ	sgCEBPZ:SPDEF	0.545053
INSM1_843#INSM1:C2H2:266:1	sgCAD	0.161263	1345	sgCAD	sgCAD:INSM1	1
Nr2e3_1270#NR2E3:nuclearreceptor:216:1	sgNFYB	0.161196	1346	sgNFYB	sgNFYB:Nr2e3	0.424474
CTCF_196#CTCF:C2H2:265:0	sgHINFP	0.161173	1347	sgHINFP	sgHINFP:CTCF	1.19459e-201
REL_1537#NFKB/3:NFAT:159:1	sgGABPA	0.161166	1348	sgGABPA	sgGABPA:REL	0
ZBT48_2053#ZBTB48:C2H2:175:1	sgYY1	0.161137	1349	sgYY1	sgYY1:ZBT48	0.00210131
REST_1545#REST/NRSF:C2H2:151:0	sgMAX	0.161117	1350	sgMAX	sgMAX:REST	3.48979e-09
Arid3a_32#HD/18:homeodomain:24:1	sgMYC	0.161096	1351	sgMYC	sgMYC:Arid3a	1
NR2E1_1266#NR/14:nuclearreceptor:43:0	sgATF1	0.161086	1352	sgATF1	sgATF1:NR2E1	0.783645
ZN140_2097#ZNF140:C2H2:143:1	sgTRIM28	0.16106	1353	sgTRIM28	sgTRIM28:ZN140	0.576237
PRDM6_1477#NFAC/2:NFAT:101:0	sgNFE2	0.160983	1354	sgNFE2	sgNFE2:PRDM6	9.37598e-08
NR4A2_1295#NR/9:nuclearreceptor:38:1	sgZNF280A	0.160972	1355	sgZNF280A	sgZNF280A:NR4A2	0.914219
CTCF_196#CTCF:C2H2:265:0	sgELF1	0.160945	1356	sgELF1	sgELF1:CTCF	1.15307e-228
FOXK1_542#FOX/8:forkhead:203:0	sgTHAP1	0.16092	1357	sgTHAP1	sgTHAP1:FOXK1	0.0318529
ZNF524_2161#ZNF524:C2H2:213:0	sgCUX1	0.160903	1358	sgCUX1	sgCUX1:ZNF524	9.79099e-12
ZKSC1_2092#ZKSCAN1:C2H2:272:1	sgCDC5L	0.160727	1359	sgCDC5L	sgCDC5L:ZKSC1	2.5888e-16
PRDM6_1477#NFAC/2:NFAT:101:0	sgGTF2B	0.160648	1360	sgGTF2B	sgGTF2B:PRDM6	1.77078e-05
NR2E1_1266#NR/14:nuclearreceptor:43:0	sgNFE2	0.160561	1361	sgNFE2	sgNFE2:NR2E1	0.581438
RXRG_1625#NR/4:nuclearreceptor:33:0	sgZNF407	0.160531	1362	sgZNF407	sgZNF407:RXRG	0.0064231
VENTX_2024#HD/3:homeodomain:3:1	sgELF1	0.160513	1363	sgELF1	sgELF1:VENTX	0.676587
THRB_1986#NR/10:nuclearreceptor:39:1	sgCUX1	0.160489	1364	sgCUX1	sgCUX1:THRB	2.43564e-05
THRB_1986#NR/10:nuclearreceptor:39:1	sgATF1	0.160413	1365	sgATF1	sgATF1:THRB	0.000166122
CDX1_129#HD/13:homeodomain:18:1	sgCAD	0.160351	1366	sgCAD	sgCAD:CDX1	0.514043
CUX1_201#CUX/3:CUT:15:1	sgZZZ3	0.16035	1367	sgZZZ3	sgZZZ3:CUX1	0.0324457
E2F2_255#E2F/1:E2F:186:0	sgGATA1	0.160218	1368	sgGATA1	sgGATA1:E2F2	0.183974
ZNF740_2163#ZIC/2:C2H2:110:0	sgTRIM28	0.160199	1369	sgTRIM28	sgTRIM28:ZNF740	0.000326027
GMEB2_648#GMEB2/1:SAND:223:1	sgHINFP	0.160169	1370	sgHINFP	sgHINFP:GMEB2	1
ESR1_377#NR/17:nuclearreceptor:46:0	sgMAX	0.160158	1371	sgMAX	sgMAX:ESR1	5.32183e-30
GCR_627#NR/20:nuclearreceptor:248:0	sgZNF407	0.160057	1372	sgZNF407	sgZNF407:GCR	3.44777e-05
SOX9_1739#SOX/7:HMG:191:1	sgGATA1	0.159955	1373	sgGATA1	sgGATA1:SOX9	1
ZN680_2137#ZNF680:C2H2:251:1	sgCUX1	0.159934	1374	sgCUX1	sgCUX1:ZN680	0.00188571
ZN431_2123#ZNF431:C2H2:228:1	sgPBX2	0.159869	1375	sgPBX2	sgPBX2:ZN431	0.347399
HNF1A_718#HD/10:homeodomain:10:0	sgELF1	0.159807	1376	sgELF1	sgELF1:HNF1A	2.7979e-172
ZN547_2130#ZNF547:C2H2:57:1	sgCUX1	0.159803	1377	sgCUX1	sgCUX1:ZN547	0.122775
BATF_92#BATF:bZIP:138:0	sgKLF16	0.159791	1378	sgKLF16	sgKLF16:BATF	0
CDX1_129#HD/13:homeodomain:18:1	sgRPL9	0.159748	1379	sgRPL9	sgRPL9:CDX1	0.313815
EWSR1-FLI1_435#EWSR1/FLI1:ETS:117:1	sgTBP	0.159732	1380	sgTBP	sgTBP:EWSR1-FLI1	1
PO3F1_1411#OCT4+SOX2:POU:84:0	sgATF1	0.159704	1381	sgATF1	sgATF1:PO3F1	0.375233
ZFP82_2075#ZNF354:C2H2:121:0	sgHINFP	0.159638	1382	sgHINFP	sgHINFP:ZFP82	0.237261
NR4A2_1296#NR/6:nuclearreceptor:35:1	sgBRF2	0.159509	1383	sgBRF2	sgBRF2:NR4A2	0.943212
SNAI2_1661#SNAI2:C2H2:67:1	sgGATA1	0.159466	1384	sgGATA1	sgGATA1:SNAI2	7.9037e-48
FOXO1_557#FOX/7:forkhead:164:1	sgELF1	0.159422	1385	sgELF1	sgELF1:FOXO1	8.24677e-17
SOX18_1697#SOX/3:HMG:92:0	sgNFYB	0.159375	1386	sgNFYB	sgNFYB:SOX18	0.300616
VENTX_2024#HD/3:homeodomain:3:1	sgPOLR1D	0.159354	1387	sgPOLR1D	sgPOLR1D:VENTX	0.762895
Twist2_1997#Ebox/CATATG:bHLH:62:0	sgFOSL1	0.159328	1388	sgFOSL1	sgFOSL1:Twist2	0.0181268
ZKSC1_2092#ZKSCAN1:C2H2:272:1	sgBRF2	0.159268	1389	sgBRF2	sgBRF2:ZKSC1	2.51723e-14
FOXD2_506#FOX/5:forkhead:80:0	sgARID3A	0.159239	1390	sgARID3A	sgARID3A:FOXD2	2.32496e-06
ZFP28_2069#ZNF28:C2H2:107:1	sgCAD	0.159174	1391	sgCAD	sgCAD:ZFP28	1
SIX2_1643#SIX/1:SIX:180:0	sgKLF1	0.159136	1392	sgKLF1	sgKLF1:SIX2	0.644555
IRF9_875#IRF/1:IRF:104:0	sgGATA1	0.159127	1393	sgGATA1	sgGATA1:IRF9	5.83579e-21
MAFK_1003#MAF:bZIP:55:0	sgCUX1	0.159122	1394	sgCUX1	sgCUX1:MAFK	7.66151e-28
OVOL1_1336#OVOL1:C2H2:240:1	sgTHAP1	0.159076	1395	sgTHAP1	sgTHAP1:OVOL1	1
ZBT7A_2054#ZBTB7A:C2H2:267:1	sgATF1	0.159027	1396	sgATF1	sgATF1:ZBT7A	5.91263e-07
ZNF143_2143#ZNF143:C2H2:172:0	sgNRF1	0.158931	1397	sgNRF1	sgNRF1:ZNF143	0.0333186
HMX2_711#HD/4:homeodomain:4:0	sgZZZ3	0.158843	1398	sgZZZ3	sgZZZ3:HMX2	0.798051
MYC_1108#Ebox/CACGTG/2:bHLH:59:0	sgBCLAF1	0.158822	1399	sgBCLAF1	sgBCLAF1:MYC	0.00851087
OSR2_1325#OSR2:C2H2:130:1	sgCTCF	0.15881	1400	sgCTCF	sgCTCF:OSR2	0.611321
BATF_92#BATF:bZIP:138:0	sgTRIM28	0.158794	1401	sgTRIM28	sgTRIM28:BATF	0
ZN680_2137#ZNF680:C2H2:251:1	sgCEBPZ	0.158782	1402	sgCEBPZ	sgCEBPZ:ZN680	0.00885443
RFX2_1554#RFX/2:RFX:245:1	sgCEBPB	0.158779	1403	sgCEBPB	sgCEBPB:RFX2	0.575465
GMEB2_649#GMEB2/3:SAND:278:1	sgGABPA	0.158752	1404	sgGABPA	sgGABPA:GMEB2	1
HAND1_666#HAND1:bHLH:148:1	sgKLF1	0.158726	1405	sgKLF1	sgKLF1:HAND1	5.62973e-10
HINFP1_699#HINFP1/2:C2H2:275:1	sgYY1	0.158722	1406	sgYY1	sgYY1:HINFP1	1
NKX22_1214#HD/22:homeodomain:28:0	sgELF1	0.158689	1407	sgELF1	sgELF1:NKX22	0.0147974
OVOL1_1336#OVOL1:C2H2:240:1	sgFOSL1	0.158678	1408	sgFOSL1	sgFOSL1:OVOL1	0.890224
GFI1B_633#GFI:C2H2:181:0	sgZBTB11	0.158664	1409	sgZBTB11	sgZBTB11:GFI1B	0.23653
FOXA2_482#FOX/4:forkhead:79:0	sgZNF407	0.158642	1410	sgZNF407	sgZNF407:FOXA2	0.0969586
ZNF282_2151#ZNF282:C2H2:163:0	sgNFE2	0.15857	1411	sgNFE2	sgNFE2:ZNF282	0.013139
HEN1_668#HEN1:bHLH:64:1	sgCDC5L	0.158527	1412	sgCDC5L	sgCDC5L:HEN1	0.0286232
ZN274_2106#ZNF274:C2H2:123:1	sgCDC5L	0.158487	1413	sgCDC5L	sgCDC5L:ZN274	0.95177
GLI1_634#GLI:C2H2:262:1	sgTRIM28	0.158474	1414	sgTRIM28	sgTRIM28:GLI1	8.3022e-09
GFI1B_633#GFI:C2H2:181:0	sgPOLR1D	0.158431	1415	sgPOLR1D	sgPOLR1D:GFI1B	0.523432
ZN680_2137#ZNF680:C2H2:251:1	sgARID3A	0.158421	1416	sgARID3A	sgARID3A:ZN680	0.00522669
TBX21_1868#TBX/2:TBX:71:0	sgKLF16	0.158411	1417	sgKLF16	sgKLF16:TBX21	0.372521
DMRTB_239#DMRT1:DM:90:0	sgCEBPB	0.158406	1418	sgCEBPB	sgCEBPB:DMRTB	0.677447
DUXA_246#HD/8:homeodomain:8:0	sgKLF16	0.158401	1419	sgKLF16	sgKLF16:DUXA	0.0587519
PRD14_1468#PRDM14:C2H2:149:1	sgRPL9	0.158336	1420	sgRPL9	sgRPL9:PRD14	0.316683
CREB3L1_179#CREB3/XBP1:bZIP:61:0	sgBCLAF1	0.158303	1421	sgBCLAF1	sgBCLAF1:CREB3L1	1
GMEB2_646#GMEB2/2:SAND:277:1	sgBRF2	0.158271	1422	sgBRF2	sgBRF2:GMEB2	1
Tp53_1990#P53-like/2:P53L:233:1	sgCTCF	0.158258	1423	sgCTCF	sgCTCF:Tp53	5.68129e-06
ZNF410_2156#ZNF410:C2H2:236:1	sgCDC5L	0.158254	1424	sgCDC5L	sgCDC5L:ZNF410	0.0494081
FOXA2_482#FOX/4:forkhead:79:0	sgTRIM28	0.158211	1425	sgTRIM28	sgTRIM28:FOXA2	0.07194
MSX1_1077#HD/5:homeodomain:5:0	sgHINFP	0.158179	1426	sgHINFP	sgHINFP:MSX1	0.997119
TEAD3_1908#TEAD:TEA:166:0	sgKLF16	0.158164	1427	sgKLF16	sgKLF16:TEAD3	3.2889e-07
ZBT7A_2054#ZBTB7A:C2H2:267:1	sgBRF2	0.158159	1428	sgBRF2	sgBRF2:ZBT7A	5.4325e-10
P53_1340#P53-like/1:P53L:257:1	sgELF1	0.158127	1429	sgELF1	sgELF1:P53	3.86037e-42
ZBTB6_2059#ZBTB6:C2H2:146:1	sgPOLR1D	0.15799	1430	sgPOLR1D	sgPOLR1D:ZBTB6	0.864888
FOXO4_567#FOX/2:forkhead:77:0	sgGTF2B	0.157895	1431	sgGTF2B	sgGTF2B:FOXO4	0.00731771
CENPB_158#CENBP:CENPB:200:0	sgGABPA	0.157888	1432	sgGABPA	sgGABPA:CENPB	1
PRD16_1470#PRDM16:C2H2:176:1	sgBCLAF1	0.157881	1433	sgBCLAF1	sgBCLAF1:PRD16	2.79874e-119
ZN431_2123#ZNF431:C2H2:228:1	sgKLF16	0.157764	1434	sgKLF16	sgKLF16:ZN431	0.219542
ZFP57_2072#ZNF57:C2H2:218:1	sgYY1	0.157757	1435	sgYY1	sgYY1:ZFP57	1
MSX1_1077#HD/5:homeodomain:5:0	sgKLF16	0.157756	1436	sgKLF16	sgKLF16:MSX1	1
CUX1_202#CUX/2:CUT:16:1	sgGTF2B	0.157732	1437	sgGTF2B	sgGTF2B:CUX1	0.00784202
ZSC31_2172#ZSCAN3:C2H2:133:1	sgYY1	0.157602	1438	sgYY1	sgYY1:ZSC31	9.40154e-06
NR2E1_1266#NR/14:nuclearreceptor:43:0	sgARID2	0.157572	1439	sgARID2	sgARID2:NR2E1	0.516709
OZF_1339#ZNF146:C2H2:208:1	sgFOSL1	0.157568	1440	sgFOSL1	sgFOSL1:OZF	0.342813
INSM1_843#INSM1:C2H2:266:1	sgREST	0.157519	1441	sgREST	sgREST:INSM1	0.954708
FOXA2_482#FOX/4:forkhead:79:0	sgTHAP1	0.15739	1442	sgTHAP1	sgTHAP1:FOXA2	0.0405449
Lhx8_968#HD/1:homeodomain:1:0	sgHINFP	0.157372	1443	sgHINFP	sgHINFP:Lhx8	1
CEBPG_152#CCAAT/CEBP:bZIP:52:0	sgREST	0.157332	1444	sgREST	sgREST:CEBPG	0.979597
HES5_672#Ebox/CACGTG/1:bHLH:58:0	sgHINFP	0.157226	1445	sgHINFP	sgHINFP:HES5	5.65633e-05
MBD2_1012#MBD2:MBD:239:1	sgNFE2	0.157212	1446	sgNFE2	sgNFE2:MBD2	1
ZN250_2101#ZNF250:C2H2:219:1	sgGABPA	0.157195	1447	sgGABPA	sgGABPA:ZN250	0.812399
STA5A_1808#STAT/2:STAT:171:0	sgCEBPB	0.157067	1448	sgCEBPB	sgCEBPB:STA5A	0.919418
SPIB_1777#SPI:ETS:95:0	sgCUX1	0.157045	1449	sgCUX1	sgCUX1:SPIB	4.58451e-94
ZN121_2094#ZFN121:C2H2:244:1	sgATF1	0.157014	1450	sgATF1	sgATF1:ZN121	6.17237e-18
MYBL2_1107#MYB/3:MYB:255:0	sgZNF280A	0.157	1451	sgZNF280A	sgZNF280A:MYBL2	1
THRB_1986#NR/10:nuclearreceptor:39:1	sgPOLR1D	0.156998	1452	sgPOLR1D	sgPOLR1D:THRB	0.000270202
NKX22_1214#HD/22:homeodomain:28:0	sgKLF16	0.156937	1453	sgKLF16	sgKLF16:NKX22	0.280004
Tp53_1989#P53-like/3:P53L:234:1	sgGABPA	0.156869	1454	sgGABPA	sgGABPA:Tp53	1.06107e-05
ZBT48_2053#ZBTB48:C2H2:175:1	sgPBX2	0.156841	1455	sgPBX2	sgPBX2:ZBT48	0.0045599
MYC_1108#Ebox/CACGTG/2:bHLH:59:0	sgZBTB11	0.156838	1456	sgZBTB11	sgZBTB11:MYC	0.00891471
THRB_1987#NR/8:nuclearreceptor:37:1	sgKLF1	0.156807	1457	sgKLF1	sgKLF1:THRB	0.000804038
MYBA_1097#MYB/5:MYB:252:1	sgCAD	0.156776	1458	sgCAD	sgCAD:MYBA	0.961202
NFIA_1166#NFI/2:NFI:188:1	sgCAD	0.156766	1459	sgCAD	sgCAD:NFIA	4.13572e-05
RARA_1501#NR/11:nuclearreceptor:40:0	sgSETDB1	0.156732	1460	sgSETDB1	sgSETDB1:RARA	9.01119e-11
ZN667_2136#ZNF667:C2H2:141:1	sgNFYB	0.156722	1461	sgNFYB	sgNFYB:ZN667	0.00526478
TFAP2C_1942#TFAP2/2:TFAP:263:0	sgNFYB	0.156592	1462	sgNFYB	sgNFYB:TFAP2C	0.111414
FOXO1_557#FOX/7:forkhead:164:1	sgATF3	0.15657	1463	sgATF3	sgATF3:FOXO1	8.6125e-16
MTF1_1088#MTF1:C2H2:206:0	sgZNF280A	0.156555	1464	sgZNF280A	sgZNF280A:MTF1	0.404282
MTF1_1088#MTF1:C2H2:206:0	sgATF1	0.15652	1465	sgATF1	sgATF1:MTF1	0.359032
FOXH1_520#FOX/1:forkhead:76:0	sgNFE2	0.156507	1466	sgNFE2	sgNFE2:FOXH1	0.150546
ITF2_888#Ebox/CACCTG:bHLH:68:0	sgPOLR1D	0.156501	1467	sgPOLR1D	sgPOLR1D:ITF2	2.87465e-41
ZNF740_2163#ZIC/2:C2H2:110:0	sgTFDP1	0.156414	1468	sgTFDP1	sgTFDP1:ZNF740	0.000169895
TFAP2C_1942#TFAP2/2:TFAP:263:0	sgBCLAF1	0.15639	1469	sgBCLAF1	sgBCLAF1:TFAP2C	0.0766641
MTF1_1088#MTF1:C2H2:206:0	sgCAD	0.156338	1470	sgCAD	sgCAD:MTF1	0.479621
Arid3a_32#HD/18:homeodomain:24:1	sgHINFP	0.156279	1471	sgHINFP	sgHINFP:Arid3a	1
IKZF1_841#ZNF143:C2H2:173:1	sgNRF1	0.156255	1472	sgNRF1	sgNRF1:IKZF1	8.32534e-05
ZN436_2124#ZNF436:C2H2:118:1	sgKLF16	0.156121	1473	sgKLF16	sgKLF16:ZN436	0.296808
HIC1_685#HIC/2:C2H2:243:1	sgATF3	0.156118	1474	sgATF3	sgATF3:HIC1	0.000152869
ZN554_2132#ZNF554:C2H2:142:1	sgARID2	0.156016	1475	sgARID2	sgARID2:ZN554	0.104009
SRY_1804#SOX/1:HMG:89:0	sgGTF2B	0.155975	1476	sgGTF2B	sgGTF2B:SRY	5.28387e-07
ZN134_2095#ZNF134:C2H2:135:1	sgGTF2B	0.155964	1477	sgGTF2B	sgGTF2B:ZN134	9.15209e-05
TCF7_1892#LEF1:HMG:120:0	sgREST	0.155908	1478	sgREST	sgREST:TCF7	0.859574
NFIA_1165#NFI/3:NFI:128:1	sgTHAP1	0.155889	1479	sgTHAP1	sgTHAP1:NFIA	3.84384e-06
FOXO1_557#FOX/7:forkhead:164:1	sgNFYB	0.155878	1480	sgNFYB	sgNFYB:FOXO1	2.66653e-20
ZN331_2114#ZNF331:C2H2:270:1	sgCAD	0.155755	1481	sgCAD	sgCAD:ZN331	4.06731e-06
SMAD2_1647#ZNF335:C2H2:153:1	sgCEBPB	0.15573	1482	sgCEBPB	sgCEBPB:SMAD2	3.265e-07
SOX9_1742#SOX/5:HMG:94:0	sgATF3	0.155718	1483	sgATF3	sgATF3:SOX9	1
Tp53_1989#P53-like/3:P53L:234:1	sgHINFP	0.155708	1484	sgHINFP	sgHINFP:Tp53	1.56221e-05
FOXO1_557#FOX/7:forkhead:164:1	sgHINFP	0.15557	1485	sgHINFP	sgHINFP:FOXO1	5.26835e-15
SOX9_1742#SOX/5:HMG:94:0	sgCTCF	0.155527	1486	sgCTCF	sgCTCF:SOX9	1
TBX20_1864#TBX/4:TBX:73:0	sgCTCF	0.155493	1487	sgCTCF	sgCTCF:TBX20	0.00108149
MZF1_1125#REL-halfsite:NFAT:162:1	sgREST	0.155424	1488	sgREST	sgREST:MZF1	6.22421e-61
ZN436_2124#ZNF436:C2H2:118:1	sgARID3A	0.155369	1489	sgARID3A	sgARID3A:ZN436	0.15476
PRDM6_1477#NFAC/2:NFAT:101:0	sgHINFP	0.155346	1490	sgHINFP	sgHINFP:PRDM6	4.22888e-06
CREB3L1_179#CREB3/XBP1:bZIP:61:0	sgTFDP1	0.155257	1491	sgTFDP1	sgTFDP1:CREB3L1	1
ZN121_2094#ZFN121:C2H2:244:1	sgMYC	0.155207	1492	sgMYC	sgMYC:ZN121	4.24263e-17
ZNF435_2159#ZNF435:C2H2:81:1	sgCDC5L	0.155195	1493	sgCDC5L	sgCDC5L:ZNF435	0.12703
ZNF143_2143#ZNF143:C2H2:172:0	sgCTCF	0.155194	1494	sgCTCF	sgCTCF:ZNF143	0.0198916
ERR3_374#NR/7:nuclearreceptor:36:0	sgGATA1	0.155179	1495	sgGATA1	sgGATA1:ERR3	4.41179e-24
ZN449_2125#ZNF449:C2H2:271:1	sgRPL9	0.155107	1496	sgRPL9	sgRPL9:ZN449	0.00050792
CEBPG_152#CCAAT/CEBP:bZIP:52:0	sgHINFP	0.155052	1497	sgHINFP	sgHINFP:CEBPG	0.997119
OVOL1_1336#OVOL1:C2H2:240:1	sgRPL9	0.15502	1498	sgRPL9	sgRPL9:OVOL1	1
AHR_1#AHR:bHLH:284:1	sgTHAP1	0.154941	1499	sgTHAP1	sgTHAP1:AHR	0.399679
ZNF306_2152#ZNF306:C2H2:229:1	sgMAX	0.154895	1500	sgMAX	sgMAX:ZNF306	0.124007
LIN54_972#LIN54:CXC:224:1	sgCUX1	0.154879	1501	sgCUX1	sgCUX1:LIN54	0.210941
GMEB2_646#GMEB2/2:SAND:277:1	sgATF3	0.154858	1502	sgATF3	sgATF3:GMEB2	1
ZN329_2113#ZNF329:C2H2:260:1	sgFOSL1	0.154802	1503	sgFOSL1	sgFOSL1:ZN329	6.78354e-06
OZF_1339#ZNF146:C2H2:208:1	sgKLF16	0.154726	1504	sgKLF16	sgKLF16:OZF	0.0691265
MZF1_1124#MZF1:C2H2:114:1	sgNFE2	0.154715	1505	sgNFE2	sgNFE2:MZF1	6.29097e-62
FOXO1_557#FOX/7:forkhead:164:1	sgFOSL1	0.154709	1506	sgFOSL1	sgFOSL1:FOXO1	9.53129e-16
SPIB_1777#SPI:ETS:95:0	sgZNF280A	0.154674	1507	sgZNF280A	sgZNF280A:SPIB	2.61842e-99
HSFY2_818#HSFY2:HSF:209:0	sgNFE2	0.154665	1508	sgNFE2	sgNFE2:HSFY2	0.75471
JUN_898#AP1/1:bZIP:54:0	sgNFE2	0.154656	1509	sgNFE2	sgNFE2:JUN	0
NFYB_1195#NFY:NFY:13:0	sgFOSL1	0.154575	1510	sgFOSL1	sgFOSL1:NFYB	4.48048e-23
HOMEZ_739#HOMEZ:HOMEZ:195:1	sgGTF2B	0.154507	1511	sgGTF2B	sgGTF2B:HOMEZ	0.56518
MSX1_1077#HD/5:homeodomain:5:0	sgZBTB11	0.154499	1512	sgZBTB11	sgZBTB11:MSX1	1
RFX3_1558#RFX/1:RFX:247:0	sgATF1	0.15449	1513	sgATF1	sgATF1:RFX3	0.899632
ZN329_2113#ZNF329:C2H2:260:1	sgHINFP	0.154463	1514	sgHINFP	sgHINFP:ZN329	8.91391e-08
VENTX_2024#HD/3:homeodomain:3:1	sgGTF2B	0.154457	1515	sgGTF2B	sgGTF2B:VENTX	0.59114
VENTX_2024#HD/3:homeodomain:3:1	sgGABPA	0.154447	1516	sgGABPA	sgGABPA:VENTX	0.67967
ZSCAN4_2174#ZSCAN4:C2H2:286:0	sgNFYB	0.154416	1517	sgNFYB	sgNFYB:ZSCAN4	0.00638226
ITF2_888#Ebox/CACCTG:bHLH:68:0	sgATF3	0.154407	1518	sgATF3	sgATF3:ITF2	8.6381e-43
NR4A2+RXRA_1298#NR/18:nuclearreceptor:47:0	sgGATA1	0.154377	1519	sgGATA1	sgGATA1:NR4A2+RXRA	0.000586794
ZN490_2127#ZNF490:C2H2:220:1	sgCAD	0.154248	1520	sgCAD	sgCAD:ZN490	0.509099
YY1_2040#YY1:C2H2:145:0	sgCTCF	0.154183	1521	sgCTCF	sgCTCF:YY1	1.65116e-24
TBX21_1868#TBX/2:TBX:71:0	sgCUX1	0.154179	1522	sgCUX1	sgCUX1:TBX21	0.290508
BARHL2_80#HD/6:homeodomain:6:0	sgZZZ3	0.154138	1523	sgZZZ3	sgZZZ3:BARHL2	0.0674915
PRDM1_1471#PRDM1:C2H2:105:1	sgHINFP	0.154085	1524	sgHINFP	sgHINFP:PRDM1	0.0352001
OZF_1339#ZNF146:C2H2:208:1	sgHINFP	0.154065	1525	sgHINFP	sgHINFP:OZF	0.0559817
OSR2_1325#OSR2:C2H2:130:1	sgGATA1	0.154042	1526	sgGATA1	sgGATA1:OSR2	0.654077
NFYB_1195#NFY:NFY:13:0	sgTBP	0.154017	1527	sgTBP	sgTBP:NFYB	1.18441e-23
FOXB1_488#FOX/6:forkhead:87:1	sgCEBPZ	0.154002	1528	sgCEBPZ	sgCEBPZ:FOXB1	0.391821
CUX2_210#CUX/4:CUT:17:1	sgTHAP1	0.153971	1529	sgTHAP1	sgTHAP1:CUX2	0.127536
OVOL1_1336#OVOL1:C2H2:240:1	sgCTCF	0.153967	1530	sgCTCF	sgCTCF:OVOL1	1
SPIB_1777#SPI:ETS:95:0	sgHINFP	0.153938	1531	sgHINFP	sgHINFP:SPIB	3.7659e-107
ZNF384_2154#ZNF384/2:C2H2:194:1	sgBCLAF1	0.15386	1532	sgBCLAF1	sgBCLAF1:ZNF384	5.51816e-31
HMBOX1_707#HD/25:homeodomain:210:0	sgGABPA	0.153839	1533	sgGABPA	sgGABPA:HMBOX1	1
GRHL2_655#GRHL:CP2:258:0	sgCEBPB	0.15382	1534	sgCEBPB	sgCEBPB:GRHL2	0.263255
PROX1_1486#PROX1:PROX:238:0	sgYY1	0.153776	1535	sgYY1	sgYY1:PROX1	0.254565
AP2A_20#TFAP2/1:TFAP:264:1	sgNFYB	0.153745	1536	sgNFYB	sgNFYB:AP2A	8.49884e-138
ZNF232_2145#ZNF232:C2H2:235:1	sgGABPA	0.153697	1537	sgGABPA	sgGABPA:ZNF232	0.625915
POU4F2_1447#POU/2:POU:82:0	sgELF1	0.153678	1538	sgELF1	sgELF1:POU4F2	0.532771
THAP1_1982#THAP1:not_classified:132:1	sgNFYB	0.153608	1539	sgNFYB	sgNFYB:THAP1	1.13965e-13
FOXO4_567#FOX/2:forkhead:77:0	sgSETDB1	0.153605	1540	sgSETDB1	sgSETDB1:FOXO4	0.00418145
IRF9_875#IRF/1:IRF:104:0	sgBCLAF1	0.153503	1541	sgBCLAF1	sgBCLAF1:IRF9	7.20203e-21
NR2E1_1266#NR/14:nuclearreceptor:43:0	sgPBX2	0.153457	1542	sgPBX2	sgPBX2:NR2E1	0.845062
NR4A2+RXRA_1298#NR/18:nuclearreceptor:47:0	sgHINFP	0.153443	1543	sgHINFP	sgHINFP:NR4A2+RXRA	0.000516074
GLI1_634#GLI:C2H2:262:1	sgGTF2B	0.153354	1544	sgGTF2B	sgGTF2B:GLI1	1.32687e-08
BATF_92#BATF:bZIP:138:0	sgTHAP1	0.153343	1545	sgTHAP1	sgTHAP1:BATF	8.9906153e-317
RARA_1501#NR/11:nuclearreceptor:40:0	sgCDC5L	0.153283	1546	sgCDC5L	sgCDC5L:RARA	8.12616e-11
IRF5_860#IRF/3:IRF:103:1	sgHSPA5	0.153272	1547	sgHSPA5	sgHSPA5:IRF5	0.0394068
HSFY2_818#HSFY2:HSF:209:0	sgCEBPB	0.153264	1548	sgCEBPB	sgCEBPB:HSFY2	0.860083
NR2F1_1274#NR/13:nuclearreceptor:42:1	sgCUX1	0.153196	1549	sgCUX1	sgCUX1:NR2F1	2.30578e-12
REST_1545#REST/NRSF:C2H2:151:0	sgNFE2	0.153189	1550	sgNFE2	sgNFE2:REST	4.37498e-12
HXA9_827#HD/14:homeodomain:19:0	sgTHAP1	0.153076	1551	sgTHAP1	sgTHAP1:HXA9	0.11717
LHX2_954#HD/2:homeodomain:2:0	sgFOSL1	0.15306	1552	sgFOSL1	sgFOSL1:LHX2	4.45378e-06
ZNF713_2162#ZNF713:C2H2:230:1	sgCDC5L	0.153014	1553	sgCDC5L	sgCDC5L:ZNF713	1
Lhx3_956#HD/9:homeodomain:9:1	sgGATA1	0.152951	1554	sgGATA1	sgGATA1:Lhx3	0.0018378
Tp53_1989#P53-like/3:P53L:234:1	sgTHAP1	0.152854	1555	sgTHAP1	sgTHAP1:Tp53	8.11386e-05
Z324A_2045#ZNF324:C2H2:115:1	sgHSPA5	0.152789	1556	sgHSPA5	sgHSPA5:Z324A	0.284961
OVOL1_1336#OVOL1:C2H2:240:1	sgCEBPZ	0.152769	1557	sgCEBPZ	sgCEBPZ:OVOL1	1
MYC_1108#Ebox/CACGTG/2:bHLH:59:0	sgCAD	0.152755	1558	sgCAD	sgCAD:MYC	0.00739004
CUX1_201#CUX/3:CUT:15:1	sgRPL9	0.152746	1559	sgRPL9	sgRPL9:CUX1	0.00727605
NFATC3_1159#NFAT/2:NFAT:99:0	sgCTCF	0.152745	1560	sgCTCF	sgCTCF:NFATC3	7.85773e-09
SREBF2_1793#SREBF1:bHLH-ZIP:74:0	sgTHAP1	0.152717	1561	sgTHAP1	sgTHAP1:SREBF2	8.121e-07
FOXO4_567#FOX/2:forkhead:77:0	sgATF3	0.152661	1562	sgATF3	sgATF3:FOXO4	0.00329411
MYC_1108#Ebox/CACGTG/2:bHLH:59:0	sgRPL9	0.152608	1563	sgRPL9	sgRPL9:MYC	0.0104127
FOXO1_557#FOX/7:forkhead:164:1	sgCUX1	0.152557	1564	sgCUX1	sgCUX1:FOXO1	8.04825e-18
YY1_2040#YY1:C2H2:145:0	sgBRF2	0.152552	1565	sgBRF2	sgBRF2:YY1	3.07462e-28
E2F2_258#E2F/4:E2F:158:1	sgNRF1	0.152523	1566	sgNRF1	sgNRF1:E2F2	0.0979613
Arid3a_32#HD/18:homeodomain:24:1	sgATF3	0.152523	1567	sgATF3	sgATF3:Arid3a	1
HMX2_711#HD/4:homeodomain:4:0	sgYY1	0.152483	1568	sgYY1	sgYY1:HMX2	0.291815
SRF_1796#SRF:MADS:184:0	sgCUX1	0.15245	1569	sgCUX1	sgCUX1:SRF	0.0125158
HMBOX1_707#HD/25:homeodomain:210:0	sgRPL9	0.152426	1570	sgRPL9	sgRPL9:HMBOX1	1
MSX1_1077#HD/5:homeodomain:5:0	sgCDC5L	0.152338	1571	sgCDC5L	sgCDC5L:MSX1	1
PRDM9_1478#PRDM9:C2H2:131:1	sgGATA1	0.152288	1572	sgGATA1	sgGATA1:PRDM9	1.8456e-05
ZN382_2119#ZNF382:C2H2:154:1	sgTBP	0.152265	1573	sgTBP	sgTBP:ZN382	0.0900198
MZF1_1126#MFZ1:C2H2:199:1	sgBCLAF1	0.152261	1574	sgBCLAF1	sgBCLAF1:MZF1	8.9647e-63
HINFP1_700#HINFP1/3:C2H2:276:1	sgHINFP	0.152227	1575	sgHINFP	sgHINFP:HINFP1	1
AP2A_20#TFAP2/1:TFAP:264:1	sgTRIM28	0.152205	1576	sgTRIM28	sgTRIM28:AP2A	2.0651e-130
VDR_2018#NR/15:nuclearreceptor:44:0	sgBRF2	0.152183	1577	sgBRF2	sgBRF2:VDR	6.36326e-13
GFI1B_633#GFI:C2H2:181:0	sgCAD	0.152181	1578	sgCAD	sgCAD:GFI1B	0.41738
PRDM1_1471#PRDM1:C2H2:105:1	sgTHAP1	0.152164	1579	sgTHAP1	sgTHAP1:PRDM1	0.483088
ZN490_2127#ZNF490:C2H2:220:1	sgTBP	0.152105	1580	sgTBP	sgTBP:ZN490	0.370975
ZNF410_2156#ZNF410:C2H2:236:1	sgZBTB11	0.152075	1581	sgZBTB11	sgZBTB11:ZNF410	0.0844081
AHR_1#AHR:bHLH:284:1	sgARID3A	0.152068	1582	sgARID3A	sgARID3A:AHR	0.449331
RFX3_1558#RFX/1:RFX:247:0	sgNRF1	0.152004	1583	sgNRF1	sgNRF1:RFX3	0.754854
ESR1_377#NR/17:nuclearreceptor:46:0	sgCDC5L	0.151997	1584	sgCDC5L	sgCDC5L:ESR1	2.3126e-32
HMBOX1_707#HD/25:homeodomain:210:0	sgCEBPZ	0.151975	1585	sgCEBPZ	sgCEBPZ:HMBOX1	1
CTCF_196#CTCF:C2H2:265:0	sgCAD	0.151965	1586	sgCAD	sgCAD:CTCF	9.7377e-188
CREB3_173#CREB/ATF/2:bZIP:50:0	sgZNF407	0.151933	1587	sgZNF407	sgZNF407:CREB3	0.378484
TCF7_1892#LEF1:HMG:120:0	sgGTF2B	0.151924	1588	sgGTF2B	sgGTF2B:TCF7	0.739054
MZF1_1124#MZF1:C2H2:114:1	sgGTF2B	0.151902	1589	sgGTF2B	sgGTF2B:MZF1	4.68089e-59
ZN708_2138#ZNF708:C2H2:136:1	sgATF1	0.151864	1590	sgATF1	sgATF1:ZN708	2.10215e-10
ZNF41_2155#ZNF41:C2H2:124:1	sgMYC	0.151857	1591	sgMYC	sgMYC:ZNF41	0.512108
ZNF24_2148#ZNF24:C2H2:198:1	sgNFYB	0.151829	1592	sgNFYB	sgNFYB:ZNF24	0.078947
RFX6_1571#RFX/3:RFX:246:0	sgZBTB11	0.151816	1593	sgZBTB11	sgZBTB11:RFX6	0.108677
ZN136_2096#ZNF136:C2H2:227:1	sgTFDP1	0.151799	1594	sgTFDP1	sgTFDP1:ZN136	0.36229
ZFP28_2069#ZNF28:C2H2:107:1	sgCEBPB	0.151674	1595	sgCEBPB	sgCEBPB:ZFP28	1
SIX2_1643#SIX/1:SIX:180:0	sgCTCF	0.151672	1596	sgCTCF	sgCTCF:SIX2	0.663837
GFI1B_633#GFI:C2H2:181:0	sgATF1	0.15153	1597	sgATF1	sgATF1:GFI1B	0.445027
ZIC2_2083#ZIC:C2H2:273:0	sgCDC5L	0.151507	1598	sgCDC5L	sgCDC5L:ZIC2	7.38741e-13
CPEB1_169#CPEB1:RRM:23:1	sgATF3	0.151435	1599	sgATF3	sgATF3:CPEB1	0.00218388
FOXK1_542#FOX/8:forkhead:203:0	sgTRIM28	0.151426	1600	sgTRIM28	sgTRIM28:FOXK1	0.0176841
SMAD2_1646#SMAD:SMAD:147:0	sgATF3	0.151364	1601	sgATF3	sgATF3:SMAD2	3.02801e-08
Znf423_2158#ZNF423:C2H2:177:1	sgKLF1	0.151327	1602	sgKLF1	sgKLF1:Znf423	6.96247e-05
HOMEZ_739#HOMEZ:HOMEZ:195:1	sgARID3A	0.151278	1603	sgARID3A	sgARID3A:HOMEZ	0.339699
ZN680_2137#ZNF680:C2H2:251:1	sgGTF2B	0.151208	1604	sgGTF2B	sgGTF2B:ZN680	0.00116117
THRB_1987#NR/8:nuclearreceptor:37:1	sgKLF16	0.151156	1605	sgKLF16	sgKLF16:THRB	0.000750218
MYBL1_1102#MYB/2:MYB:254:1	sgKLF16	0.151149	1606	sgKLF16	sgKLF16:MYBL1	1
ZSCAN4_2174#ZSCAN4:C2H2:286:0	sgSETDB1	0.151136	1607	sgSETDB1	sgSETDB1:ZSCAN4	0.0235836
SMAD3_1649#SMAD:SMAD:129:1	sgYY1	0.15113	1608	sgYY1	sgYY1:SMAD3	5.81667e-21
GMEB2_646#GMEB2/2:SAND:277:1	sgHSPA5	0.151001	1609	sgHSPA5	sgHSPA5:GMEB2	1
SOX9_1742#SOX/5:HMG:94:0	sgGABPA	0.150972	1610	sgGABPA	sgGABPA:SOX9	1
MYBL1_1101#MYB/4:MYB:256:1	sgKLF1	0.150883	1611	sgKLF1	sgKLF1:MYBL1	1
SNAI2_1661#SNAI2:C2H2:67:1	sgFOSL1	0.15083	1612	sgFOSL1	sgFOSL1:SNAI2	9.43893e-53
EGR2_295#KLF/SP/2:C2H2:109:0	sgCUX1	0.15083	1613	sgCUX1	sgCUX1:EGR2	1
MEIS1_1032#MIES:MEIS:69:1	sgFOSL1	0.150775	1614	sgFOSL1	sgFOSL1:MEIS1	1
SOX9_1739#SOX/7:HMG:191:1	sgTBP	0.150732	1615	sgTBP	sgTBP:SOX9	1
ZN431_2123#ZNF431:C2H2:228:1	sgSETDB1	0.150727	1616	sgSETDB1	sgSETDB1:ZN431	0.244162
Arid5a_34#ARI5A:ARID:88:1	sgCEBPB	0.150663	1617	sgCEBPB	sgCEBPB:Arid5a	0.0391314
NFIB_1171#NFI/1:NFI:189:0	sgCTCF	0.150638	1618	sgCTCF	sgCTCF:NFIB	1.00043e-06
NR2E3_1269#NR/2:nuclearreceptor:31:1	sgCAD	0.150634	1619	sgCAD	sgCAD:NR2E3	1
ZN320_2110#ZNF320:C2H2:269:1	sgZNF407	0.150597	1620	sgZNF407	sgZNF407:ZN320	0.120821
E2F8_281#E2F/3:E2F:157:0	sgCDC5L	0.150535	1621	sgCDC5L	sgCDC5L:E2F8	0.0913205
NFATC1_1157#NFAT/4:NFAT:168:1	sgTFDP1	0.150533	1622	sgTFDP1	sgTFDP1:NFATC1	0.409011
GLI1_634#GLI:C2H2:262:1	sgCTCF	0.150463	1623	sgCTCF	sgCTCF:GLI1	1.3423e-09
MTF1_1088#MTF1:C2H2:206:0	sgSETDB1	0.150458	1624	sgSETDB1	sgSETDB1:MTF1	0.487436
PIT1_1390#POU/3:POU:83:1	sgFOSL1	0.150429	1625	sgFOSL1	sgFOSL1:PIT1	1
SRF_1796#SRF:MADS:184:0	sgHINFP	0.15042	1626	sgHINFP	sgHINFP:SRF	0.00160136
PRD14_1468#PRDM14:C2H2:149:1	sgCUX1	0.150379	1627	sgCUX1	sgCUX1:PRD14	0.613964
HLTF_706#HLTF:not_classified:185:1	sgCEBPB	0.150297	1628	sgCEBPB	sgCEBPB:HLTF	0.132157
ZN382_2119#ZNF382:C2H2:154:1	sgHSPA5	0.150276	1629	sgHSPA5	sgHSPA5:ZN382	0.194816
SMAD2_1647#ZNF335:C2H2:153:1	sgMAX	0.15025	1630	sgMAX	sgMAX:SMAD2	1.44489e-09
Tp53_1990#P53-like/2:P53L:233:1	sgGTF2B	0.150164	1631	sgGTF2B	sgGTF2B:Tp53	2.92253e-05
OTX2_1331#HD/19:homeodomain:25:0	sgKLF1	0.150125	1632	sgKLF1	sgKLF1:OTX2	0.922297
ZNF8_2169#ZNF85:C2H2:231:1	sgPBX2	0.150121	1633	sgPBX2	sgPBX2:ZNF8	0.156049
OSR2_1325#OSR2:C2H2:130:1	sgNFE2	0.150117	1634	sgNFE2	sgNFE2:OSR2	0.483421
VDR_2018#NR/15:nuclearreceptor:44:0	sgGABPA	0.150057	1635	sgGABPA	sgGABPA:VDR	3.91326e-10
PRD14_1468#PRDM14:C2H2:149:1	sgCTCF	0.150003	1636	sgCTCF	sgCTCF:PRD14	0.408972
ZN549_2131#ZNF549:C2H2:134:1	sgMYC	0.149987	1637	sgMYC	sgMYC:ZN549	0.0370576
MYBL1_1102#MYB/2:MYB:254:1	sgRPL9	0.149982	1638	sgRPL9	sgRPL9:MYBL1	0.96355
ZN322_2112#ZNF332:C2H2:152:0	sgCAD	0.149916	1639	sgCAD	sgCAD:ZN322	7.94922e-05
CTCF_196#CTCF:C2H2:265:0	sgTHAP1	0.149874	1640	sgTHAP1	sgTHAP1:CTCF	3.48316e-187
MYC_1108#Ebox/CACGTG/2:bHLH:59:0	sgHINFP	0.149869	1641	sgHINFP	sgHINFP:MYC	0.0103841
ZN250_2101#ZNF250:C2H2:219:1	sgGTF2B	0.149813	1642	sgGTF2B	sgGTF2B:ZN250	1
ZIC2_2083#ZIC:C2H2:273:0	sgKLF16	0.149794	1643	sgKLF16	sgKLF16:ZIC2	4.85014e-13
ZN586_2135#ZNF586:C2H2:197:1	sgARID3A	0.149763	1644	sgARID3A	sgARID3A:ZN586	0.14527
ZBT7A_2054#ZBTB7A:C2H2:267:1	sgZNF407	0.149756	1645	sgZNF407	sgZNF407:ZBT7A	2.01385e-07
POU5F1_1451#POU/1:POU:85:0	sgATF3	0.149721	1646	sgATF3	sgATF3:POU5F1	1.13201e-38
SMAD2_1647#ZNF335:C2H2:153:1	sgHINFP	0.149622	1647	sgHINFP	sgHINFP:SMAD2	1.93085e-08
ZN384_2120#ZNF384/1:C2H2:193:1	sgCEBPZ	0.14962	1648	sgCEBPZ	sgCEBPZ:ZN384	0.104766
MZF1_1126#MFZ1:C2H2:199:1	sgTBP	0.149506	1649	sgTBP	sgTBP:MZF1	1.79619e-58
EGR2_292#EGR:C2H2:111:0	sgMYC	0.149486	1650	sgMYC	sgMYC:EGR2	1
Klf1_915#KLF/SP/1:C2H2:112:0	sgYY1	0.149481	1651	sgYY1	sgYY1:Klf1	0.734705
HEN1_668#HEN1:bHLH:64:1	sgNFYB	0.149462	1652	sgNFYB	sgNFYB:HEN1	0.081956
Twist2_1997#Ebox/CATATG:bHLH:62:0	sgNRF1	0.149437	1653	sgNRF1	sgNRF1:Twist2	0.00253089
Rhox11_1573#HD/24:homeodomain:205:1	sgNRF1	0.149403	1654	sgNRF1	sgNRF1:Rhox11	0.263079
HOXA10_741#HD/17:homeodomain:22:1	sgCEBPB	0.149399	1655	sgCEBPB	sgCEBPB:HOXA10	0.267539
HIF1A_692#HIF:bHLH:60:0	sgKLF16	0.149369	1656	sgKLF16	sgKLF16:HIF1A	0.461602
ZNF524_2161#ZNF524:C2H2:213:0	sgBCLAF1	0.149305	1657	sgBCLAF1	sgBCLAF1:ZNF524	1.97298e-15
ZN680_2137#ZNF680:C2H2:251:1	sgTHAP1	0.149301	1658	sgTHAP1	sgTHAP1:ZN680	0.00736534
ZBT48_2053#ZBTB48:C2H2:175:1	sgTBP	0.149157	1659	sgTBP	sgTBP:ZBT48	0.00471788
FOXB1_488#FOX/6:forkhead:87:1	sgELF1	0.149042	1660	sgELF1	sgELF1:FOXB1	0.316684
Pax2_1349#PAX-halfsite:PAX:283:1	sgGATA1	0.149023	1661	sgGATA1	sgGATA1:Pax2	1
NFIA_1166#NFI/2:NFI:188:1	sgKLF1	0.149001	1662	sgKLF1	sgKLF1:NFIA	3.4395e-05
TF7L1_1922#TCF/LEF:HMG:29:0	sgKLF1	0.149	1663	sgKLF1	sgKLF1:TF7L1	7.18741e-07
GFI1B_633#GFI:C2H2:181:0	sgTHAP1	0.148952	1664	sgTHAP1	sgTHAP1:GFI1B	0.261506
ATF4_61#CREB/ATF/3:bZIP:51:0	sgFOSL1	0.148937	1665	sgFOSL1	sgFOSL1:ATF4	2.736e-06
THAP1_1982#THAP1:not_classified:132:1	sgELF1	0.14893	1666	sgELF1	sgELF1:THAP1	9.38403e-15
Spz1_1784#SPZ1:bHLH-ZIP:150:1	sgGTF2B	0.148904	1667	sgGTF2B	sgGTF2B:Spz1	0.18412
NR2E3_1269#NR/2:nuclearreceptor:31:1	sgTRIM28	0.148889	1668	sgTRIM28	sgTRIM28:NR2E3	1
ZN382_2119#ZNF382:C2H2:154:1	sgZBTB11	0.14887	1669	sgZBTB11	sgZBTB11:ZN382	0.147594
RXRB_1616#NR/16:nuclearreceptor:45:0	sgATF3	0.148818	1670	sgATF3	sgATF3:RXRB	2.07757e-18
EBF1_283#EBF1:EBF:174:0	sgNRF1	0.148808	1671	sgNRF1	sgNRF1:EBF1	1.61153e-155
NKX22_1214#HD/22:homeodomain:28:0	sgPBX2	0.148805	1672	sgPBX2	sgPBX2:NKX22	0.218817
MYBL1_1101#MYB/4:MYB:256:1	sgTHAP1	0.14877	1673	sgTHAP1	sgTHAP1:MYBL1	1
EWSR1-FLI1_435#EWSR1/FLI1:ETS:117:1	sgTHAP1	0.148769	1674	sgTHAP1	sgTHAP1:EWSR1-FLI1	1
NRF1_1306#NRF1:CNC-bZIP:192:0	sgBRF2	0.148747	1675	sgBRF2	sgBRF2:NRF1	5.40621e-19
Klf1_915#KLF/SP/1:C2H2:112:0	sgGTF2B	0.148726	1676	sgGTF2B	sgGTF2B:Klf1	0.558439
Ddit3+Cebpa_218#DDIT3+CEBPA:bZIP:215:1	sgCUX1	0.148715	1677	sgCUX1	sgCUX1:Ddit3+Cebpa	0.0018616
ZNF282_2151#ZNF282:C2H2:163:0	sgCAD	0.148713	1678	sgCAD	sgCAD:ZNF282	0.0820242
NR2F1_1274#NR/13:nuclearreceptor:42:1	sgHSPA5	0.148619	1679	sgHSPA5	sgHSPA5:NR2F1	6.39648e-13
TBP_1838#TATA:not_classified:182:1	sgGATA1	0.148558	1680	sgGATA1	sgGATA1:TBP	0.0620373
ZN140_2097#ZNF140:C2H2:143:1	sgZZZ3	0.148536	1681	sgZZZ3	sgZZZ3:ZN140	0.388622
RFX6_1571#RFX/3:RFX:246:0	sgCAD	0.148493	1682	sgCAD	sgCAD:RFX6	0.0618591
ZIC2_2083#ZIC:C2H2:273:0	sgNFE2	0.148491	1683	sgNFE2	sgNFE2:ZIC2	1.91014e-13
NKX22_1214#HD/22:homeodomain:28:0	sgMAX	0.148471	1684	sgMAX	sgMAX:NKX22	0.0729173
CTCF_196#CTCF:C2H2:265:0	sgSETDB1	0.148447	1685	sgSETDB1	sgSETDB1:CTCF	1.91085e-202
ZNF232_2145#ZNF232:C2H2:235:1	sgPOLR1D	0.148373	1686	sgPOLR1D	sgPOLR1D:ZNF232	0.423269
KAISO_912#KAISO:C2H2:155:1	sgTFDP1	0.148368	1687	sgTFDP1	sgTFDP1:KAISO	1
FOXB1_488#FOX/6:forkhead:87:1	sgCDC5L	0.148302	1688	sgCDC5L	sgCDC5L:FOXB1	0.410111
ZN329_2113#ZNF329:C2H2:260:1	sgPOLR1D	0.148302	1689	sgPOLR1D	sgPOLR1D:ZN329	6.53934e-08
Irx3_878#HD/23:homeodomain:204:0	sgATF3	0.148268	1690	sgATF3	sgATF3:Irx3	0.950048
SRY_1804#SOX/1:HMG:89:0	sgTFDP1	0.148239	1691	sgTFDP1	sgTFDP1:SRY	4.48191e-06
ZBT7A_2054#ZBTB7A:C2H2:267:1	sgHSPA5	0.148161	1692	sgHSPA5	sgHSPA5:ZBT7A	2.72188e-07
ZNF784_2168#ZNF784:C2H2:222:1	sgCAD	0.147904	1693	sgCAD	sgCAD:ZNF784	0.283298
Twist2_1997#Ebox/CATATG:bHLH:62:0	sgNFE2	0.147874	1694	sgNFE2	sgNFE2:Twist2	0.00459783
PRDM9_1478#PRDM9:C2H2:131:1	sgCDC5L	0.147787	1695	sgCDC5L	sgCDC5L:PRDM9	4.76239e-05
ZN436_2124#ZNF436:C2H2:118:1	sgATF3	0.147773	1696	sgATF3	sgATF3:ZN436	0.0809639
NR4A2+RXRA_1298#NR/18:nuclearreceptor:47:0	sgCTCF	0.147648	1697	sgCTCF	sgCTCF:NR4A2+RXRA	0.0104428
MZF1_1124#MZF1:C2H2:114:1	sgTFDP1	0.147641	1698	sgTFDP1	sgTFDP1:MZF1	2.80121e-53
SMAD2_1646#SMAD:SMAD:147:0	sgCEBPB	0.147578	1699	sgCEBPB	sgCEBPB:SMAD2	3.265e-07
P53_1340#P53-like/1:P53L:257:1	sgBRF2	0.147561	1700	sgBRF2	sgBRF2:P53	1.18418e-42
HIF1A_692#HIF:bHLH:60:0	sgHSPA5	0.147504	1701	sgHSPA5	sgHSPA5:HIF1A	0.411521
ZNF41_2155#ZNF41:C2H2:124:1	sgTHAP1	0.147467	1702	sgTHAP1	sgTHAP1:ZNF41	0.665209
MEF2B_1021#MEF2:MADS:183:0	sgATF3	0.147427	1703	sgATF3	sgATF3:MEF2B	5.81091e-14
Sox5_1722#SOX/2:HMG:91:0	sgATF3	0.147427	1704	sgATF3	sgATF3:Sox5	0.00428353
SMAD3_1649#SMAD:SMAD:129:1	sgZNF407	0.147379	1705	sgZNF407	sgZNF407:SMAD3	7.69128e-18
GMEB2_646#GMEB2/2:SAND:277:1	sgZNF407	0.147363	1706	sgZNF407	sgZNF407:GMEB2	1
ZNF232_2145#ZNF232:C2H2:235:1	sgTRIM28	0.147344	1707	sgTRIM28	sgTRIM28:ZNF232	0.396884
Bcl6_100#BCL6/2:C2H2:170:0	sgZNF407	0.147331	1708	sgZNF407	sgZNF407:Bcl6	0.460495
ERR3_374#NR/7:nuclearreceptor:36:0	sgBRF2	0.147314	1709	sgBRF2	sgBRF2:ERR3	6.54549e-21
PO3F1_1411#OCT4+SOX2:POU:84:0	sgNFE2	0.147243	1710	sgNFE2	sgNFE2:PO3F1	0.431014
PAX6_1363#PAX/1:PAX:281:0	sgREST	0.147228	1711	sgREST	sgREST:PAX6	0.800569
ONECUT1_1318#CUX/1:CUT:14:0	sgPOLR1D	0.14722	1712	sgPOLR1D	sgPOLR1D:ONECUT1	0.446417
ZN549_2131#ZNF549:C2H2:134:1	sgYY1	0.147204	1713	sgYY1	sgYY1:ZN549	0.00983566
FOXB1_488#FOX/6:forkhead:87:1	sgSETDB1	0.147184	1714	sgSETDB1	sgSETDB1:FOXB1	0.744125
STA5A_1808#STAT/2:STAT:171:0	sgTRIM28	0.147166	1715	sgTRIM28	sgTRIM28:STA5A	0.704818
FOXO1_557#FOX/7:forkhead:164:1	sgTFDP1	0.147092	1716	sgTFDP1	sgTFDP1:FOXO1	9.55585e-20
OSR2_1325#OSR2:C2H2:130:1	sgATF3	0.147085	1717	sgATF3	sgATF3:OSR2	0.645457
ARI5B_30#ARI5B:ARID:86:1	sgZNF280A	0.147068	1718	sgZNF280A	sgZNF280A:ARI5B	0.371988
AP2A_20#TFAP2/1:TFAP:264:1	sgPBX2	0.147062	1719	sgPBX2	sgPBX2:AP2A	2.90923e-146
ZN329_2113#ZNF329:C2H2:260:1	sgELF1	0.14705	1720	sgELF1	sgELF1:ZN329	1.77361e-06
NR2E1_1266#NR/14:nuclearreceptor:43:0	sgZBTB11	0.14702	1721	sgZBTB11	sgZBTB11:NR2E1	0.741336
SPIB_1777#SPI:ETS:95:0	sgYY1	0.146966	1722	sgYY1	sgYY1:SPIB	1.53191e-85
GMEB2_646#GMEB2/2:SAND:277:1	sgFOSL1	0.146932	1723	sgFOSL1	sgFOSL1:GMEB2	1
SUH_1830#RBPJ:not_classified:165:0	sgTHAP1	0.146929	1724	sgTHAP1	sgTHAP1:SUH	0.000960436
FOXJ2_526#FOX/3:forkhead:78:0	sgBCLAF1	0.146883	1725	sgBCLAF1	sgBCLAF1:FOXJ2	0.0177002
PRD14_1468#PRDM14:C2H2:149:1	sgMYC	0.146875	1726	sgMYC	sgMYC:PRD14	0.623415
OZF_1339#ZNF146:C2H2:208:1	sgHSPA5	0.146851	1727	sgHSPA5	sgHSPA5:OZF	0.0486423
ZBT7A_2054#ZBTB7A:C2H2:267:1	sgFOSL1	0.146759	1728	sgFOSL1	sgFOSL1:ZBT7A	1.89143e-08
LHX2_954#HD/2:homeodomain:2:0	sgBCLAF1	0.146715	1729	sgBCLAF1	sgBCLAF1:LHX2	1.24236e-05
ZNF232_2145#ZNF232:C2H2:235:1	sgBCLAF1	0.146695	1730	sgBCLAF1	sgBCLAF1:ZNF232	0.490379
ZNF306_2152#ZNF306:C2H2:229:1	sgCAD	0.146662	1731	sgCAD	sgCAD:ZNF306	0.0996713
GLIS1_639#GLIS:C2H2:261:1	sgHINFP	0.146648	1732	sgHINFP	sgHINFP:GLIS1	0.110223
HIF1A_692#HIF:bHLH:60:0	sgFOSL1	0.146647	1733	sgFOSL1	sgFOSL1:HIF1A	0.56948
HINFP1_699#HINFP1/2:C2H2:275:1	sgPBX2	0.146539	1734	sgPBX2	sgPBX2:HINFP1	1
ITF2_888#Ebox/CACCTG:bHLH:68:0	sgYY1	0.146536	1735	sgYY1	sgYY1:ITF2	2.14372e-50
HOXA10_741#HD/17:homeodomain:22:1	sgSETDB1	0.146486	1736	sgSETDB1	sgSETDB1:HOXA10	0.450146
ZNF143_2143#ZNF143:C2H2:172:0	sgFOSL1	0.146411	1737	sgFOSL1	sgFOSL1:ZNF143	0.0961374
ZN490_2127#ZNF490:C2H2:220:1	sgGABPA	0.146399	1738	sgGABPA	sgGABPA:ZN490	0.543332
OTX2_1331#HD/19:homeodomain:25:0	sgTFDP1	0.146394	1739	sgTFDP1	sgTFDP1:OTX2	0.81051
ZN136_2096#ZNF136:C2H2:227:1	sgMYC	0.146349	1740	sgMYC	sgMYC:ZN136	0.245088
ZBTB6_2059#ZBTB6:C2H2:146:1	sgATF3	0.146317	1741	sgATF3	sgATF3:ZBTB6	0.873035
GLI1_634#GLI:C2H2:262:1	sgFOSL1	0.146306	1742	sgFOSL1	sgFOSL1:GLI1	1.33457e-09
GFI1B_633#GFI:C2H2:181:0	sgGTF2B	0.146236	1743	sgGTF2B	sgGTF2B:GFI1B	0.56518
T_1831#TBX/1:TBX:70:0	sgPBX2	0.146228	1744	sgPBX2	sgPBX2:T	0.0514296
JUN_898#AP1/1:bZIP:54:0	sgATF1	0.146208	1745	sgATF1	sgATF1:JUN	0
HOXA10_741#HD/17:homeodomain:22:1	sgREST	0.146134	1746	sgREST	sgREST:HOXA10	0.436768
TF65_1919#NFKB/1:NFAT:160:0	sgARID3A	0.145956	1747	sgARID3A	sgARID3A:TF65	0
JUN_898#AP1/1:bZIP:54:0	sgMAX	0.145942	1748	sgMAX	sgMAX:JUN	0
RUNX1_1590#RUNX/1:RUNX:179:0	sgCEBPZ	0.145933	1749	sgCEBPZ	sgCEBPZ:RUNX1	7.88714e-32
HSFY2_818#HSFY2:HSF:209:0	sgZNF280A	0.145829	1750	sgZNF280A	sgZNF280A:HSFY2	0.881879
GRHL2_655#GRHL:CP2:258:0	sgHSPA5	0.145797	1751	sgHSPA5	sgHSPA5:GRHL2	0.33009
OVOL1_1336#OVOL1:C2H2:240:1	sgATF3	0.145788	1752	sgATF3	sgATF3:OVOL1	1
ZNF306_2152#ZNF306:C2H2:229:1	sgCTCF	0.145745	1753	sgCTCF	sgCTCF:ZNF306	0.0470807
Twist2_1997#Ebox/CATATG:bHLH:62:0	sgATF3	0.145722	1754	sgATF3	sgATF3:Twist2	0.0157542
ZN708_2138#ZNF708:C2H2:136:1	sgGTF2B	0.145647	1755	sgGTF2B	sgGTF2B:ZN708	1.09165e-08
SMAD2_1646#SMAD:SMAD:147:0	sgTHAP1	0.145641	1756	sgTHAP1	sgTHAP1:SMAD2	1.04311e-08
MSX1_1077#HD/5:homeodomain:5:0	sgGABPA	0.145634	1757	sgGABPA	sgGABPA:MSX1	1
ERR3_374#NR/7:nuclearreceptor:36:0	sgGTF2B	0.145602	1758	sgGTF2B	sgGTF2B:ERR3	5.54593e-20
Smad4_1654#SMAD:MAD:207:0	sgGTF2B	0.145567	1759	sgGTF2B	sgGTF2B:Smad4	0.0790732
KLF8_938#KLF/SP/3:C2H2:285:1	sgTHAP1	0.145549	1760	sgTHAP1	sgTHAP1:KLF8	0.671891
ZFP82_2075#ZNF354:C2H2:121:0	sgMAX	0.145514	1761	sgMAX	sgMAX:ZFP82	0.552657
AP2A_20#TFAP2/1:TFAP:264:1	sgZNF280A	0.145477	1762	sgZNF280A	sgZNF280A:AP2A	2.56584e-155
ZNF410_2156#ZNF410:C2H2:236:1	sgYY1	0.145475	1763	sgYY1	sgYY1:ZNF410	0.0358731
ZNF232_2145#ZNF232:C2H2:235:1	sgKLF1	0.145472	1764	sgKLF1	sgKLF1:ZNF232	0.373044
ESR1_377#NR/17:nuclearreceptor:46:0	sgARID2	0.145409	1765	sgARID2	sgARID2:ESR1	7.88533e-31
HMBOX1_707#HD/25:homeodomain:210:0	sgATF1	0.145368	1766	sgATF1	sgATF1:HMBOX1	1
ZN331_2114#ZNF331:C2H2:270:1	sgCTCF	0.145365	1767	sgCTCF	sgCTCF:ZN331	0.000149743
HSF1_806#HSF:HSF:249:0	sgPOLR1D	0.145362	1768	sgPOLR1D	sgPOLR1D:HSF1	0.0024736
ZN121_2094#ZFN121:C2H2:244:1	sgRPL9	0.145174	1769	sgRPL9	sgRPL9:ZN121	4.82972e-15
T_1831#TBX/1:TBX:70:0	sgARID3A	0.145136	1770	sgARID3A	sgARID3A:T	0.202416
DMRTB_239#DMRT1:DM:90:0	sgARID3A	0.145134	1771	sgARID3A	sgARID3A:DMRTB	0.739237
JUN_898#AP1/1:bZIP:54:0	sgCUX1	0.145106	1772	sgCUX1	sgCUX1:JUN	0
PLAG1_1406#PLAG1:C2H2:268:1	sgGTF2B	0.145028	1773	sgGTF2B	sgGTF2B:PLAG1	0.133624
EMX1_341#HD/7:homeodomain:7:1	sgCEBPZ	0.145007	1774	sgCEBPZ	sgCEBPZ:EMX1	0.982634
GMEB2_646#GMEB2/2:SAND:277:1	sgTHAP1	0.14498	1775	sgTHAP1	sgTHAP1:GMEB2	1
HMBOX1_707#HD/25:homeodomain:210:0	sgZNF280A	0.14496	1776	sgZNF280A	sgZNF280A:HMBOX1	1
MBD2_1012#MBD2:MBD:239:1	sgARID3A	0.144939	1777	sgARID3A	sgARID3A:MBD2	1
ZN554_2132#ZNF554:C2H2:142:1	sgARID3A	0.144926	1778	sgARID3A	sgARID3A:ZN554	0.0849479
ZBT14_2049#ZBTB14:C2H2:217:1	sgMYC	0.144854	1779	sgMYC	sgMYC:ZBT14	1
PBX2_1373#HD/12:homeodomain:12:0	sgPBX2	0.144827	1780	sgPBX2	sgPBX2:PBX2	0.628719
OSR2_1325#OSR2:C2H2:130:1	sgBCLAF1	0.144744	1781	sgBCLAF1	sgBCLAF1:OSR2	0.537993
MEF2B_1021#MEF2:MADS:183:0	sgCAD	0.144741	1782	sgCAD	sgCAD:MEF2B	7.8376e-13
ELF5_320#ETS/1:ETS:98:0	sgREST	0.14474	1783	sgREST	sgREST:ELF5	8.66538e-17
MYC_1108#Ebox/CACGTG/2:bHLH:59:0	sgPBX2	0.144739	1784	sgPBX2	sgPBX2:MYC	0.00263926
NR4A2_1296#NR/6:nuclearreceptor:35:1	sgGTF2B	0.144701	1785	sgGTF2B	sgGTF2B:NR4A2	1
EBF1_283#EBF1:EBF:174:0	sgTFDP1	0.144695	1786	sgTFDP1	sgTFDP1:EBF1	1.59176e-155
Z324A_2045#ZNF324:C2H2:115:1	sgNFYB	0.144672	1787	sgNFYB	sgNFYB:Z324A	0.0919491
OTX2_1331#HD/19:homeodomain:25:0	sgHSPA5	0.144659	1788	sgHSPA5	sgHSPA5:OTX2	0.617343
NRF1_1306#NRF1:CNC-bZIP:192:0	sgTBP	0.144584	1789	sgTBP	sgTBP:NRF1	1.5411e-15
NFIA_1166#NFI/2:NFI:188:1	sgTRIM28	0.144564	1790	sgTRIM28	sgTRIM28:NFIA	1.57924e-05
TBX21_1868#TBX/2:TBX:71:0	sgNFYB	0.144546	1791	sgNFYB	sgNFYB:TBX21	0.314948
ZSCAN4_2174#ZSCAN4:C2H2:286:0	sgPOLR1D	0.14452	1792	sgPOLR1D	sgPOLR1D:ZSCAN4	0.142263
TBX21_1868#TBX/2:TBX:71:0	sgCAD	0.144504	1793	sgCAD	sgCAD:TBX21	0.175016
RFX2_1554#RFX/2:RFX:245:1	sgGABPA	0.144394	1794	sgGABPA	sgGABPA:RFX2	0.657564
BARHL2_80#HD/6:homeodomain:6:0	sgGATA1	0.144352	1795	sgGATA1	sgGATA1:BARHL2	0.145529
DMRTB_239#DMRT1:DM:90:0	sgGTF2B	0.144307	1796	sgGTF2B	sgGTF2B:DMRTB	0.692865
NR1H2+RXRA_1247#NR/1:nuclearreceptor:30:0	sgBCLAF1	0.144259	1797	sgBCLAF1	sgBCLAF1:NR1H2+RXRA	0.131708
FOXJ2_526#FOX/3:forkhead:78:0	sgYY1	0.14423	1798	sgYY1	sgYY1:FOXJ2	0.000418956
TAF1_1833#GC-tract:C2H2:113:0	sgCDC5L	0.144212	1799	sgCDC5L	sgCDC5L:TAF1	1
ZNF306_2152#ZNF306:C2H2:229:1	sgCDC5L	0.14421	1800	sgCDC5L	sgCDC5L:ZNF306	0.059463
THAP1_1982#THAP1:not_classified:132:1	sgREST	0.144159	1801	sgREST	sgREST:THAP1	1.02798e-13
LIN54_972#LIN54:CXC:224:1	sgGATA1	0.144142	1802	sgGATA1	sgGATA1:LIN54	0.000418349
STAT6_1826#STAT/1:STAT:167:0	sgMYC	0.14411	1803	sgMYC	sgMYC:STAT6	1
SMAD2_1646#SMAD:SMAD:147:0	sgNRF1	0.144076	1804	sgNRF1	sgNRF1:SMAD2	4.98911e-09
POU5F1_1451#POU/1:POU:85:0	sgCEBPZ	0.144048	1805	sgCEBPZ	sgCEBPZ:POU5F1	2.37178e-42
PLAG1_1406#PLAG1:C2H2:268:1	sgNFE2	0.144048	1806	sgNFE2	sgNFE2:PLAG1	0.141964
ERR3_374#NR/7:nuclearreceptor:36:0	sgKLF1	0.144017	1807	sgKLF1	sgKLF1:ERR3	1.44273e-19
NFAC4_1150#NFAT/1:NFAT:100:0	sgGATA1	0.144001	1808	sgGATA1	sgGATA1:NFAC4	5.52085e-13
Spz1_1784#SPZ1:bHLH-ZIP:150:1	sgREST	0.14398	1809	sgREST	sgREST:Spz1	0.25361
NR2F1_1274#NR/13:nuclearreceptor:42:1	sgCDC5L	0.143975	1810	sgCDC5L	sgCDC5L:NR2F1	6.25293e-12
PRDM5_1476#PRDM5:C2H2:116:1	sgTBP	0.143974	1811	sgTBP	sgTBP:PRDM5	0.131399
PRDM6_1477#NFAC/2:NFAT:101:0	sgGABPA	0.143934	1812	sgGABPA	sgGABPA:PRDM6	7.32751e-07
IKZF1_841#ZNF143:C2H2:173:1	sgARID3A	0.143919	1813	sgARID3A	sgARID3A:IKZF1	0.000913481
SPIB_1777#SPI:ETS:95:0	sgRPL9	0.143916	1814	sgRPL9	sgRPL9:SPIB	1.05031e-92
LYL1_978#Ebox/CAGATGG:bHLH:63:0	sgTFDP1	0.143764	1815	sgTFDP1	sgTFDP1:LYL1	1.3894e-05
ZN431_2123#ZNF431:C2H2:228:1	sgBCLAF1	0.143762	1816	sgBCLAF1	sgBCLAF1:ZN431	0.0363988
HLTF_706#HLTF:not_classified:185:1	sgKLF16	0.143735	1817	sgKLF16	sgKLF16:HLTF	0.16963
ZN274_2106#ZNF274:C2H2:123:1	sgGATA1	0.143654	1818	sgGATA1	sgGATA1:ZN274	0.729443
ZNF740_2163#ZIC/2:C2H2:110:0	sgZNF280A	0.14357	1819	sgZNF280A	sgZNF280A:ZNF740	7.98727e-05
ZN329_2113#ZNF329:C2H2:260:1	sgGTF2B	0.143455	1820	sgGTF2B	sgGTF2B:ZN329	8.01559e-07
HOMEZ_739#HOMEZ:HOMEZ:195:1	sgZBTB11	0.143427	1821	sgZBTB11	sgZBTB11:HOMEZ	0.765576
HINFP1_698#HINFP1/1:C2H2:274:1	sgMYC	0.143398	1822	sgMYC	sgMYC:HINFP1	1
PBX2_1373#HD/12:homeodomain:12:0	sgZNF407	0.143365	1823	sgZNF407	sgZNF407:PBX2	0.762759
ZNF354C_2153#ZNF53:C2H2:221:1	sgKLF16	0.143339	1824	sgKLF16	sgKLF16:ZNF354C	0.369801
ZN384_2120#ZNF384/1:C2H2:193:1	sgHSPA5	0.143327	1825	sgHSPA5	sgHSPA5:ZN384	0.324438
TF65_1919#NFKB/1:NFAT:160:0	sgCEBPB	0.143274	1826	sgCEBPB	sgCEBPB:TF65	0
ZN547_2130#ZNF547:C2H2:57:1	sgSETDB1	0.143244	1827	sgSETDB1	sgSETDB1:ZN547	0.117674
ZNF713_2162#ZNF713:C2H2:230:1	sgATF3	0.1432	1828	sgATF3	sgATF3:ZNF713	1
STAT6_1826#STAT/1:STAT:167:0	sgCAD	0.143114	1829	sgCAD	sgCAD:STAT6	1
RFX2_1554#RFX/2:RFX:245:1	sgZNF407	0.143099	1830	sgZNF407	sgZNF407:RFX2	0.655386
ZN320_2110#ZNF320:C2H2:269:1	sgFOSL1	0.143054	1831	sgFOSL1	sgFOSL1:ZN320	0.119658
TF7L1_1922#TCF/LEF:HMG:29:0	sgNFYB	0.143048	1832	sgNFYB	sgNFYB:TF7L1	2.29114e-06
HES5_672#Ebox/CACGTG/1:bHLH:58:0	sgZZZ3	0.143029	1833	sgZZZ3	sgZZZ3:HES5	0.000196001
HOMEZ_739#HOMEZ:HOMEZ:195:1	sgZZZ3	0.143025	1834	sgZZZ3	sgZZZ3:HOMEZ	0.643139
SOX9_1739#SOX/7:HMG:191:1	sgZNF280A	0.14286	1835	sgZNF280A	sgZNF280A:SOX9	1
SNAI2_1661#SNAI2:C2H2:67:1	sgCEBPB	0.142836	1836	sgCEBPB	sgCEBPB:SNAI2	4.60621e-51
GMEB2_648#GMEB2/1:SAND:223:1	sgNFE2	0.142769	1837	sgNFE2	sgNFE2:GMEB2	1
ZN528_2129#ZNF528:C2H2:119:1	sgARID3A	0.142769	1838	sgARID3A	sgARID3A:ZN528	0.718944
ZN436_2124#ZNF436:C2H2:118:1	sgYY1	0.142737	1839	sgYY1	sgYY1:ZN436	0.101595
GRHL2_655#GRHL:CP2:258:0	sgATF3	0.142688	1840	sgATF3	sgATF3:GRHL2	0.332055
HINFP1_700#HINFP1/3:C2H2:276:1	sgBCLAF1	0.142684	1841	sgBCLAF1	sgBCLAF1:HINFP1	1
TBP_1838#TATA:not_classified:182:1	sgTRIM28	0.142677	1842	sgTRIM28	sgTRIM28:TBP	0.051762
RFX6_1571#RFX/3:RFX:246:0	sgZZZ3	0.142633	1843	sgZZZ3	sgZZZ3:RFX6	0.0807895
FOXD2_506#FOX/5:forkhead:80:0	sgHINFP	0.142633	1844	sgHINFP	sgHINFP:FOXD2	4.59424e-08
ZN449_2125#ZNF449:C2H2:271:1	sgBRF2	0.142608	1845	sgBRF2	sgBRF2:ZN449	0.000257213
REST_1545#REST/NRSF:C2H2:151:0	sgATF1	0.142586	1846	sgATF1	sgATF1:REST	1.86343e-15
FOXH1_520#FOX/1:forkhead:76:0	sgTHAP1	0.142564	1847	sgTHAP1	sgTHAP1:FOXH1	0.18554
BACH2_74#AP1/2:bZIP:53:0	sgCEBPB	0.142553	1848	sgCEBPB	sgCEBPB:BACH2	2.5706e-240
ONECUT1_1318#CUX/1:CUT:14:0	sgNRF1	0.142518	1849	sgNRF1	sgNRF1:ONECUT1	0.153561
IKZF1_841#ZNF143:C2H2:173:1	sgMYC	0.142419	1850	sgMYC	sgMYC:IKZF1	4.49546e-06
Sox5_1722#SOX/2:HMG:91:0	sgZZZ3	0.142368	1851	sgZZZ3	sgZZZ3:Sox5	0.00145086
FOXO1_557#FOX/7:forkhead:164:1	sgATF1	0.142305	1852	sgATF1	sgATF1:FOXO1	1.25285e-15
FOXH1_520#FOX/1:forkhead:76:0	sgGTF2B	0.142085	1853	sgGTF2B	sgGTF2B:FOXH1	0.169208
BC11A_98#IRF/2:IRF:106:1	sgMYC	0.142032	1854	sgMYC	sgMYC:BC11A	1.93956e-12
RFX3_1558#RFX/1:RFX:247:0	sgREST	0.142017	1855	sgREST	sgREST:RFX3	0.997145
ZNF784_2168#ZNF784:C2H2:222:1	sgELF1	0.141954	1856	sgELF1	sgELF1:ZNF784	0.133546
MYC_1108#Ebox/CACGTG/2:bHLH:59:0	sgMAX	0.141948	1857	sgMAX	sgMAX:MYC	0.0165847
MEOX2_1050#HD/11:homeodomain:11:1	sgKLF1	0.141915	1858	sgKLF1	sgKLF1:MEOX2	0.039908
HAND1_666#HAND1:bHLH:148:1	sgBCLAF1	0.141915	1859	sgBCLAF1	sgBCLAF1:HAND1	5.1897e-10
MEIS1_1032#MIES:MEIS:69:1	sgZBTB11	0.141865	1860	sgZBTB11	sgZBTB11:MEIS1	0.898882
FOXB1_488#FOX/6:forkhead:87:1	sgATF1	0.141836	1861	sgATF1	sgATF1:FOXB1	0.624484
GFI1B_633#GFI:C2H2:181:0	sgPBX2	0.141771	1862	sgPBX2	sgPBX2:GFI1B	0.427776
ZNF740_2163#ZIC/2:C2H2:110:0	sgNRF1	0.141763	1863	sgNRF1	sgNRF1:ZNF740	0.000126224
Tp53_1990#P53-like/2:P53L:233:1	sgNRF1	0.141747	1864	sgNRF1	sgNRF1:Tp53	5.50929e-05
SREBF2_1793#SREBF1:bHLH-ZIP:74:0	sgCUX1	0.141741	1865	sgCUX1	sgCUX1:SREBF2	2.40093e-07
Smad4_1654#SMAD:MAD:207:0	sgNFE2	0.141712	1866	sgNFE2	sgNFE2:Smad4	0.0399064
PRDM6_1477#NFAC/2:NFAT:101:0	sgGATA1	0.14163	1867	sgGATA1	sgGATA1:PRDM6	3.15236e-06
ZN502_2128#SMARCA5:MYB/SANT:125:0	sgNFE2	0.141603	1868	sgNFE2	sgNFE2:ZN502	0.0183344
POU5F1_1451#POU/1:POU:85:0	sgCUX1	0.1416	1869	sgCUX1	sgCUX1:POU5F1	3.30917e-44
FOXK1_542#FOX/8:forkhead:203:0	sgATF1	0.141597	1870	sgATF1	sgATF1:FOXK1	0.0279008
ZBT7A_2054#ZBTB7A:C2H2:267:1	sgPBX2	0.141568	1871	sgPBX2	sgPBX2:ZBT7A	7.0996e-09
RXRB_1616#NR/16:nuclearreceptor:45:0	sgREST	0.141551	1872	sgREST	sgREST:RXRB	1.00717e-17
KLF8_938#KLF/SP/3:C2H2:285:1	sgFOSL1	0.141548	1873	sgFOSL1	sgFOSL1:KLF8	0.511517
CENPB_158#CENBP:CENPB:200:0	sgKLF1	0.141492	1874	sgKLF1	sgKLF1:CENPB	1
Hic1_688#HIC/1:C2H2:187:0	sgCDC5L	0.141481	1875	sgCDC5L	sgCDC5L:Hic1	2.67235e-14
ONECUT1_1318#CUX/1:CUT:14:0	sgATF3	0.141446	1876	sgATF3	sgATF3:ONECUT1	0.490657
ELF3_315#ETS/2:ETS:96:0	sgELF1	0.14143	1877	sgELF1	sgELF1:ELF3	4.40544e-18
GMEB2_649#GMEB2/3:SAND:278:1	sgSETDB1	0.141398	1878	sgSETDB1	sgSETDB1:GMEB2	1
MBD2_1012#MBD2:MBD:239:1	sgCUX1	0.141317	1879	sgCUX1	sgCUX1:MBD2	1
ZN449_2125#ZNF449:C2H2:271:1	sgKLF1	0.141309	1880	sgKLF1	sgKLF1:ZN449	0.000223108
ZNF143_2143#ZNF143:C2H2:172:0	sgATF3	0.141296	1881	sgATF3	sgATF3:ZNF143	0.019029
ZNF8_2169#ZNF85:C2H2:231:1	sgKLF16	0.141274	1882	sgKLF16	sgKLF16:ZNF8	0.154012
ZNF8_2169#ZNF85:C2H2:231:1	sgYY1	0.141169	1883	sgYY1	sgYY1:ZNF8	0.0701491
BACH2_74#AP1/2:bZIP:53:0	sgNFE2	0.141137	1884	sgNFE2	sgNFE2:BACH2	7.6585e-250
NFKB2_1191#NFKB/2:NFAT:161:0	sgELF1	0.141128	1885	sgELF1	sgELF1:NFKB2	0
GCM1_621#GCM:GCM:201:0	sgPBX2	0.141105	1886	sgPBX2	sgPBX2:GCM1	6.51329e-09
ZN490_2127#ZNF490:C2H2:220:1	sgKLF1	0.141077	1887	sgKLF1	sgKLF1:ZN490	0.258142
FOSL2+JUN_474#CREB/ATF/1:bZIP:49:0	sgATF3	0.141072	1888	sgATF3	sgATF3:FOSL2+JUN	3.36326e-07
LIN54_972#LIN54:CXC:224:1	sgPOLR1D	0.141033	1889	sgPOLR1D	sgPOLR1D:LIN54	0.0228605
ZN418_2122#ZNF418:C2H2:126:1	sgGABPA	0.140947	1890	sgGABPA	sgGABPA:ZN418	1
ASCL2_48#Ebox/CAGCTG:bHLH:65:0	sgNRF1	0.140945	1891	sgNRF1	sgNRF1:ASCL2	1.74414e-51
ZNF435_2159#ZNF435:C2H2:81:1	sgHSPA5	0.140885	1892	sgHSPA5	sgHSPA5:ZNF435	0.153736
FOXJ2_526#FOX/3:forkhead:78:0	sgZBTB11	0.140884	1893	sgZBTB11	sgZBTB11:FOXJ2	0.000541119
BCL6B_103#BCL6/1:C2H2:169:0	sgPBX2	0.140879	1894	sgPBX2	sgPBX2:BCL6B	0.643939
Bcl6_100#BCL6/2:C2H2:170:0	sgPOLR1D	0.140827	1895	sgPOLR1D	sgPOLR1D:Bcl6	0.208958
ELF3_315#ETS/2:ETS:96:0	sgTFDP1	0.140806	1896	sgTFDP1	sgTFDP1:ELF3	1.27209e-13
SCRT1_1631#SCRT1:C2H2:66:0	sgGATA1	0.140798	1897	sgGATA1	sgGATA1:SCRT1	0.00423199
ZN418_2122#ZNF418:C2H2:126:1	sgREST	0.140728	1898	sgREST	sgREST:ZN418	0.754334
FOXJ2_526#FOX/3:forkhead:78:0	sgATF1	0.140727	1899	sgATF1	sgATF1:FOXJ2	0.0236299
NFKB2_1191#NFKB/2:NFAT:161:0	sgFOSL1	0.140704	1900	sgFOSL1	sgFOSL1:NFKB2	0
TFAP2C_1942#TFAP2/2:TFAP:263:0	sgCEBPZ	0.140696	1901	sgCEBPZ	sgCEBPZ:TFAP2C	0.219597
TCF7_1892#LEF1:HMG:120:0	sgCDC5L	0.140676	1902	sgCDC5L	sgCDC5L:TCF7	0.519977
DUXA_246#HD/8:homeodomain:8:0	sgHINFP	0.14065	1903	sgHINFP	sgHINFP:DUXA	0.13232
ZN768_2139#ZNF768:C2H2:137:1	sgPOLR1D	0.140494	1904	sgPOLR1D	sgPOLR1D:ZN768	1.00535e-07
FOSL2+JUN_474#CREB/ATF/1:bZIP:49:0	sgBRF2	0.140429	1905	sgBRF2	sgBRF2:FOSL2+JUN	2.5e-05
NR2E1_1266#NR/14:nuclearreceptor:43:0	sgBCLAF1	0.140364	1906	sgBCLAF1	sgBCLAF1:NR2E1	0.775418
NR1D2_1246#NR/19:nuclearreceptor:48:0	sgMYC	0.140337	1907	sgMYC	sgMYC:NR1D2	3.71994e-23
HIF1A_692#HIF:bHLH:60:0	sgKLF1	0.140327	1908	sgKLF1	sgKLF1:HIF1A	0.590127
DMRT3_238#DMRT3:DM:214:1	sgCEBPB	0.140286	1909	sgCEBPB	sgCEBPB:DMRT3	0.169014
BACH2_74#AP1/2:bZIP:53:0	sgKLF16	0.140285	1910	sgKLF16	sgKLF16:BACH2	5.72388e-271
EGR2_292#EGR:C2H2:111:0	sgZNF407	0.140265	1911	sgZNF407	sgZNF407:EGR2	1
Sox5_1722#SOX/2:HMG:91:0	sgNFYB	0.140253	1912	sgNFYB	sgNFYB:Sox5	0.00153476
NFYB_1195#NFY:NFY:13:0	sgATF3	0.140186	1913	sgATF3	sgATF3:NFYB	4.52434e-21
NKX28_1217#HD/21:homeodomain:27:1	sgPBX2	0.140119	1914	sgPBX2	sgPBX2:NKX28	0.0267518
HINFP1_700#HINFP1/3:C2H2:276:1	sgTHAP1	0.14011	1915	sgTHAP1	sgTHAP1:HINFP1	1
ZN667_2136#ZNF667:C2H2:141:1	sgKLF16	0.140091	1916	sgKLF16	sgKLF16:ZN667	0.0178791
ZN586_2135#ZNF586:C2H2:197:1	sgPBX2	0.140086	1917	sgPBX2	sgPBX2:ZN586	0.210562
IKZF1_841#ZNF143:C2H2:173:1	sgTRIM28	0.140084	1918	sgTRIM28	sgTRIM28:IKZF1	0.000623023
Spz1_1784#SPZ1:bHLH-ZIP:150:1	sgPOLR1D	0.140041	1919	sgPOLR1D	sgPOLR1D:Spz1	0.184
CUX1_201#CUX/3:CUT:15:1	sgKLF1	0.14	1920	sgKLF1	sgKLF1:CUX1	0.0186941
JUN_898#AP1/1:bZIP:54:0	sgBCLAF1	0.139954	1921	sgBCLAF1	sgBCLAF1:JUN	0
SCRT1_1631#SCRT1:C2H2:66:0	sgFOSL1	0.139927	1922	sgFOSL1	sgFOSL1:SCRT1	0.00526399
BACH2_74#AP1/2:bZIP:53:0	sgZNF407	0.139898	1923	sgZNF407	sgZNF407:BACH2	6.96558e-244
ZBT7A_2054#ZBTB7A:C2H2:267:1	sgMYC	0.139833	1924	sgMYC	sgMYC:ZBT7A	4.37415e-06
ZN322_2112#ZNF332:C2H2:152:0	sgPOLR1D	0.139827	1925	sgPOLR1D	sgPOLR1D:ZN322	3.37335e-05
FOXB1_487#FOX/9:forkhead:279:1	sgTFDP1	0.13982	1926	sgTFDP1	sgTFDP1:FOXB1	0.512443
CREB3_173#CREB/ATF/2:bZIP:50:0	sgKLF1	0.139776	1927	sgKLF1	sgKLF1:CREB3	0.921321
GCM1_621#GCM:GCM:201:0	sgARID3A	0.139775	1928	sgARID3A	sgARID3A:GCM1	1.91785e-07
E2F4_271#E2F/2:E2F:156:0	sgZNF407	0.139766	1929	sgZNF407	sgZNF407:E2F4	1
ASCL2_48#Ebox/CAGCTG:bHLH:65:0	sgELF1	0.13975	1930	sgELF1	sgELF1:ASCL2	3.98805e-51
PROX1_1486#PROX1:PROX:238:0	sgCTCF	0.139715	1931	sgCTCF	sgCTCF:PROX1	0.214122
ELF5_320#ETS/1:ETS:98:0	sgKLF1	0.139694	1932	sgKLF1	sgKLF1:ELF5	1.1793e-17
ZNF740_2163#ZIC/2:C2H2:110:0	sgATF1	0.139686	1933	sgATF1	sgATF1:ZNF740	2.83243e-06
NKX22_1214#HD/22:homeodomain:28:0	sgNRF1	0.139655	1934	sgNRF1	sgNRF1:NKX22	0.0474873
ZFP82_2075#ZNF354:C2H2:121:0	sgPOLR1D	0.139616	1935	sgPOLR1D	sgPOLR1D:ZFP82	0.0766625
PIT1_1390#POU/3:POU:83:1	sgGATA1	0.139613	1936	sgGATA1	sgGATA1:PIT1	1
BC11A_98#IRF/2:IRF:106:1	sgELF1	0.139588	1937	sgELF1	sgELF1:BC11A	2.72994e-14
OVOL1_1336#OVOL1:C2H2:240:1	sgCAD	0.139571	1938	sgCAD	sgCAD:OVOL1	1
E2F4_271#E2F/2:E2F:156:0	sgARID2	0.139506	1939	sgARID2	sgARID2:E2F4	1
NRF1_1306#NRF1:CNC-bZIP:192:0	sgGABPA	0.13946	1940	sgGABPA	sgGABPA:NRF1	4.07898e-17
PAX5_1356#PAX/2:PAX:282:1	sgCTCF	0.139444	1941	sgCTCF	sgCTCF:PAX5	7.56471e-06
PAX6_1363#PAX/1:PAX:281:0	sgZNF280A	0.139418	1942	sgZNF280A	sgZNF280A:PAX6	0.912816
ZFP57_2072#ZNF57:C2H2:218:1	sgBRF2	0.139403	1943	sgBRF2	sgBRF2:ZFP57	1
MYBA_1097#MYB/5:MYB:252:1	sgGATA1	0.139378	1944	sgGATA1	sgGATA1:MYBA	0.884409
TFAP2C_1942#TFAP2/2:TFAP:263:0	sgKLF16	0.139344	1945	sgKLF16	sgKLF16:TFAP2C	0.214038
HMX2_711#HD/4:homeodomain:4:0	sgTRIM28	0.139309	1946	sgTRIM28	sgTRIM28:HMX2	0.473795
PIT1_1390#POU/3:POU:83:1	sgMYC	0.139283	1947	sgMYC	sgMYC:PIT1	1
ZN563_2133#ZNF563:C2H2:140:1	sgTRIM28	0.139234	1948	sgTRIM28	sgTRIM28:ZN563	7.74895e-05
NFIB_1171#NFI/1:NFI:189:0	sgBCLAF1	0.139132	1949	sgBCLAF1	sgBCLAF1:NFIB	1.71818e-07
STA5A_1808#STAT/2:STAT:171:0	sgCEBPZ	0.139018	1950	sgCEBPZ	sgCEBPZ:STA5A	0.979703
FOXO1_557#FOX/7:forkhead:164:1	sgCTCF	0.138994	1951	sgCTCF	sgCTCF:FOXO1	1.90639e-17
CPEB1_169#CPEB1:RRM:23:1	sgCEBPZ	0.138985	1952	sgCEBPZ	sgCEBPZ:CPEB1	0.00160846
Smad4_1654#SMAD:MAD:207:0	sgTHAP1	0.138975	1953	sgTHAP1	sgTHAP1:Smad4	0.0893933
EMX1_341#HD/7:homeodomain:7:1	sgCEBPB	0.138968	1954	sgCEBPB	sgCEBPB:EMX1	1
TF65_1919#NFKB/1:NFAT:160:0	sgFOSL1	0.138967	1955	sgFOSL1	sgFOSL1:TF65	0
HXA1_821#HD/15:homeodomain:20:1	sgARID3A	0.138944	1956	sgARID3A	sgARID3A:HXA1	3.65802e-08
ZN549_2131#ZNF549:C2H2:134:1	sgCEBPZ	0.138918	1957	sgCEBPZ	sgCEBPZ:ZN549	0.108673
ZNF784_2168#ZNF784:C2H2:222:1	sgKLF16	0.138856	1958	sgKLF16	sgKLF16:ZNF784	0.187001
P53_1340#P53-like/1:P53L:257:1	sgREST	0.138765	1959	sgREST	sgREST:P53	2.72338e-42
ZNF384_2154#ZNF384/2:C2H2:194:1	sgCAD	0.13874	1960	sgCAD	sgCAD:ZNF384	5.31484e-30
TAL1_1835#GATA:C2H2:242:0	sgGATA1	0.138667	1961	sgGATA1	sgGATA1:TAL1	0.0061767
ZN431_2123#ZNF431:C2H2:228:1	sgNRF1	0.138662	1962	sgNRF1	sgNRF1:ZN431	0.00418212
ZNF24_2148#ZNF24:C2H2:198:1	sgSETDB1	0.138637	1963	sgSETDB1	sgSETDB1:ZNF24	0.00994481
THAP1_1982#THAP1:not_classified:132:1	sgMAX	0.138588	1964	sgMAX	sgMAX:THAP1	9.61495e-14
IRF7_865#IRF/4:IRF:196:1	sgCUX1	0.138574	1965	sgCUX1	sgCUX1:IRF7	0.11742
MAFK_1003#MAF:bZIP:55:0	sgGABPA	0.138562	1966	sgGABPA	sgGABPA:MAFK	1.67679e-25
ZSCAN4_2174#ZSCAN4:C2H2:286:0	sgATF3	0.138546	1967	sgATF3	sgATF3:ZSCAN4	0.105321
SOX9_1742#SOX/5:HMG:94:0	sgHINFP	0.138521	1968	sgHINFP	sgHINFP:SOX9	1
KAISO_912#KAISO:C2H2:155:1	sgFOSL1	0.13846	1969	sgFOSL1	sgFOSL1:KAISO	1
CTCF_196#CTCF:C2H2:265:0	sgATF1	0.138446	1970	sgATF1	sgATF1:CTCF	2.93566e-217
CREB3L1_179#CREB3/XBP1:bZIP:61:0	sgPOLR1D	0.138433	1971	sgPOLR1D	sgPOLR1D:CREB3L1	1
Pax2_1349#PAX-halfsite:PAX:283:1	sgPOLR1D	0.138423	1972	sgPOLR1D	sgPOLR1D:Pax2	1
Six3_1644#SIX/2:SIX:280:1	sgCAD	0.138403	1973	sgCAD	sgCAD:Six3	0.137843
ZNF282_2151#ZNF282:C2H2:163:0	sgTBP	0.138391	1974	sgTBP	sgTBP:ZNF282	0.110511
GMEB2_648#GMEB2/1:SAND:223:1	sgARID2	0.138355	1975	sgARID2	sgARID2:GMEB2	1
AP2A_20#TFAP2/1:TFAP:264:1	sgGATA1	0.138324	1976	sgGATA1	sgGATA1:AP2A	1.10404e-138
JUN_898#AP1/1:bZIP:54:0	sgSETDB1	0.138294	1977	sgSETDB1	sgSETDB1:JUN	0
EMX1_341#HD/7:homeodomain:7:1	sgKLF16	0.138264	1978	sgKLF16	sgKLF16:EMX1	1
BATF_92#BATF:bZIP:138:0	sgTFDP1	0.138234	1979	sgTFDP1	sgTFDP1:BATF	0
SMAD2_1646#SMAD:SMAD:147:0	sgZNF407	0.1382	1980	sgZNF407	sgZNF407:SMAD2	1.65996e-09
ZNF524_2161#ZNF524:C2H2:213:0	sgYY1	0.138196	1981	sgYY1	sgYY1:ZNF524	6.43927e-17
ZBED1_2047#ZBED1:C2H2:237:1	sgYY1	0.138181	1982	sgYY1	sgYY1:ZBED1	1
Ddit3+Cebpa_218#DDIT3+CEBPA:bZIP:215:1	sgHINFP	0.138178	1983	sgHINFP	sgHINFP:Ddit3+Cebpa	0.00538031
FOXO1_557#FOX/7:forkhead:164:1	sgCAD	0.138174	1984	sgCAD	sgCAD:FOXO1	3.92768e-15
ITF2_888#Ebox/CACCTG:bHLH:68:0	sgBRF2	0.138165	1985	sgBRF2	sgBRF2:ITF2	1.11363e-49
PLAG1_1406#PLAG1:C2H2:268:1	sgKLF1	0.138149	1986	sgKLF1	sgKLF1:PLAG1	0.236323
Klf1_915#KLF/SP/1:C2H2:112:0	sgNFE2	0.138144	1987	sgNFE2	sgNFE2:Klf1	0.812737
T_1831#TBX/1:TBX:70:0	sgGTF2B	0.138087	1988	sgGTF2B	sgGTF2B:T	0.181581
FEZF1_440#FEZF1:C2H2:122:1	sgATF1	0.138028	1989	sgATF1	sgATF1:FEZF1	0.980129
SPDEF_1771#SPDEF/2:ETS:212:0	sgKLF1	0.138019	1990	sgKLF1	sgKLF1:SPDEF	0.434361
ZNF354C_2153#ZNF53:C2H2:221:1	sgPBX2	0.13794	1991	sgPBX2	sgPBX2:ZNF354C	0.669416
[truncated: 9,449 more rows]

## Sheet: MCF7-LargeScreen-sgRNA.TF
Supplementary Data 4. Results from MCF7 Large Screen
Motif#Family:BindingSite:Cluster:Seed - The motif name summarized from Vierstra et al 2020 corresponding to the motif analysis. The naming convention is TF_MotifNumber#MotifFamily:BindingSiteFamily:TFMotifCluster:MotifSeed. The main thing we used is TFMotifCluster to de-duplicate redundant motif PWMs. MoitfSeed refers to being a motif most similar to all other motifs in the cluster which we dont …
sgRNA - The sgRNA target and experimental name to each group.
DiffDevScore - Absolute differential TF motif deviation score between sgT and sgNT.
DiffRank - Rank of the absolute differential TF motif deviation score between sgT and sgNT.
sgRNAClean - The sgRNA target associated with each group.
sgRNA:TF - The sgRNA target and TF motif measured. This is used to asses the top perturbed hits in the SpearATAC screen.
X2_Padj - Chi-Squared adjusted (one-sided) p-value determined from the variability of the sgT and sgNT cells for each group. This value was computed using the same routine as "compute_variability" in chromVAR (Schep et al 2017)
Motif#Family:BindingSite:Cluster:Seed	sgRNA	DiffDevScore	DiffRank	sgRNAClean	sgRNA:TF	X2_Padj
JUN_898#AP1/1:bZIP:54:0	sgRPL9	2.07193	1	sgRPL9	sgRPL9:JUN	0
JUN_898#AP1/1:bZIP:54:0	sgMYC	1.56193	2	sgMYC	sgMYC:JUN	0
JUN_898#AP1/1:bZIP:54:0	sgHINFP	1.5594	3	sgHINFP	sgHINFP:JUN	0
JUN_898#AP1/1:bZIP:54:0	sgHSPA5	1.40937	4	sgHSPA5	sgHSPA5:JUN	0
BACH2_74#AP1/2:bZIP:53:0	sgRPL9	1.36308	5	sgRPL9	sgRPL9:BACH2	0
JUN_898#AP1/1:bZIP:54:0	sgNRF1	1.19127	6	sgNRF1	sgNRF1:JUN	0
BACH2_74#AP1/2:bZIP:53:0	sgHINFP	0.976695	7	sgHINFP	sgHINFP:BACH2	0
JUN_898#AP1/1:bZIP:54:0	sgATF3	0.936833	8	sgATF3	sgATF3:JUN	0
NFYB_1195#NFY:NFY:13:0	sgRPL9	0.92833	9	sgRPL9	sgRPL9:NFYB	1.02611e-86
BACH2_74#AP1/2:bZIP:53:0	sgMYC	0.91674	10	sgMYC	sgMYC:BACH2	0
JUN_898#AP1/1:bZIP:54:0	sgMAX	0.908365	11	sgMAX	sgMAX:JUN	0
AP2A_20#TFAP2/1:TFAP:264:1	sgHSPA5	0.834149	12	sgHSPA5	sgHSPA5:AP2A	6.57131e-153
BACH2_74#AP1/2:bZIP:53:0	sgHSPA5	0.812634	13	sgHSPA5	sgHSPA5:BACH2	0
NR1D2_1246#NR/19:nuclearreceptor:48:0	sgRPL9	0.808681	14	sgRPL9	sgRPL9:NR1D2	9.92893e-106
ESR1_377#NR/17:nuclearreceptor:46:0	sgHSPA5	0.803942	15	sgHSPA5	sgHSPA5:ESR1	5.68159e-67
BACH2_74#AP1/2:bZIP:53:0	sgNRF1	0.780292	16	sgNRF1	sgNRF1:BACH2	0
BATF_92#BATF:bZIP:138:0	sgRPL9	0.779717	17	sgRPL9	sgRPL9:BATF	1.31623e-201
ZNF384_2154#ZNF384/2:C2H2:194:1	sgHINFP	0.756985	18	sgHINFP	sgHINFP:ZNF384	9.08746e-43
JUN_898#AP1/1:bZIP:54:0	sgCDC5L	0.754713	19	sgCDC5L	sgCDC5L:JUN	0
PRD16_1470#PRDM16:C2H2:176:1	sgHSPA5	0.718347	20	sgHSPA5	sgHSPA5:PRD16	7.05406e-45
RXRB_1616#NR/16:nuclearreceptor:45:0	sgHSPA5	0.706643	21	sgHSPA5	sgHSPA5:RXRB	3.23117e-32
NFYB_1195#NFY:NFY:13:0	sgHSPA5	0.703174	22	sgHSPA5	sgHSPA5:NFYB	3.04994e-85
BATF_92#BATF:bZIP:138:0	sgHSPA5	0.698172	23	sgHSPA5	sgHSPA5:BATF	3.28694e-188
JUN_898#AP1/1:bZIP:54:0	sgCTCF	0.691777	24	sgCTCF	sgCTCF:JUN	0
CTCF_196#CTCF:C2H2:265:0	sgHINFP	0.669931	25	sgHINFP	sgHINFP:CTCF	3.06546e-245
RARA_1501#NR/11:nuclearreceptor:40:0	sgHINFP	0.66117	26	sgHINFP	sgHINFP:RARA	1.59877e-25
RUNX1_1590#RUNX/1:RUNX:179:0	sgHINFP	0.655734	27	sgHINFP	sgHINFP:RUNX1	7.67427e-34
BATF_92#BATF:bZIP:138:0	sgHINFP	0.655723	28	sgHINFP	sgHINFP:BATF	7.26481e-192
BACH2_74#AP1/2:bZIP:53:0	sgMAX	0.642091	29	sgMAX	sgMAX:BACH2	0
CTCF_196#CTCF:C2H2:265:0	sgCDC5L	0.626621	30	sgCDC5L	sgCDC5L:CTCF	9.9983e-258
ITF2_888#Ebox/CACCTG:bHLH:68:0	sgHSPA5	0.625203	31	sgHSPA5	sgHSPA5:ITF2	9.70987e-84
ZFP82_2075#ZNF354:C2H2:121:0	sgHINFP	0.617643	32	sgHINFP	sgHINFP:ZFP82	0.999931
TAL1_1835#GATA:C2H2:242:0	sgHSPA5	0.614183	33	sgHSPA5	sgHSPA5:TAL1	0.000533813
HES5_672#Ebox/CACGTG/1:bHLH:58:0	sgHINFP	0.610024	34	sgHINFP	sgHINFP:HES5	2.44339e-06
GRHL2_655#GRHL:CP2:258:0	sgHINFP	0.604077	35	sgHINFP	sgHINFP:GRHL2	1.43914e-42
BACH2_74#AP1/2:bZIP:53:0	sgCDC5L	0.596085	36	sgCDC5L	sgCDC5L:BACH2	0
SREBF2_1793#SREBF1:bHLH-ZIP:74:0	sgHSPA5	0.589013	37	sgHSPA5	sgHSPA5:SREBF2	7.68199e-11
JUN_898#AP1/1:bZIP:54:0	sgNFE2	0.587126	38	sgNFE2	sgNFE2:JUN	0
YY1_2040#YY1:C2H2:145:0	sgRPL9	0.585566	39	sgRPL9	sgRPL9:YY1	2.49867e-64
PAX5_1356#PAX/2:PAX:282:1	sgHINFP	0.584589	40	sgHINFP	sgHINFP:PAX5	2.88997e-24
ZNF524_2161#ZNF524:C2H2:213:0	sgHINFP	0.574137	41	sgHINFP	sgHINFP:ZNF524	1.19479e-17
MAFK_1003#MAF:bZIP:55:0	sgRPL9	0.568663	42	sgRPL9	sgRPL9:MAFK	7.88907e-56
JUN_898#AP1/1:bZIP:54:0	sgSETDB1	0.559221	43	sgSETDB1	sgSETDB1:JUN	0
BACH2_74#AP1/2:bZIP:53:0	sgATF3	0.547531	44	sgATF3	sgATF3:BACH2	0
NFYB_1195#NFY:NFY:13:0	sgNRF1	0.547136	45	sgNRF1	sgNRF1:NFYB	2.62605e-85
BATF_92#BATF:bZIP:138:0	sgATF3	0.546859	46	sgATF3	sgATF3:BATF	9.77381e-204
ZN121_2094#ZFN121:C2H2:244:1	sgHINFP	0.545845	47	sgHINFP	sgHINFP:ZN121	7.17451e-31
NR1D2_1246#NR/19:nuclearreceptor:48:0	sgHSPA5	0.539981	48	sgHSPA5	sgHSPA5:NR1D2	1.73507e-101
NR1D2_1246#NR/19:nuclearreceptor:48:0	sgNRF1	0.525424	49	sgNRF1	sgNRF1:NR1D2	1.37224e-105
IKZF1_841#ZNF143:C2H2:173:1	sgHINFP	0.524819	50	sgHINFP	sgHINFP:IKZF1	6.78431e-07
JUN_898#AP1/1:bZIP:54:0	sgCEBPZ	0.517801	51	sgCEBPZ	sgCEBPZ:JUN	0
ATF4_61#CREB/ATF/3:bZIP:51:0	sgHSPA5	0.513965	52	sgHSPA5	sgHSPA5:ATF4	0.00537197
BATF_92#BATF:bZIP:138:0	sgMYC	0.513285	53	sgMYC	sgMYC:BATF	1.54158e-205
JUN_898#AP1/1:bZIP:54:0	sgREST	0.511186	54	sgREST	sgREST:JUN	0
FOXA2_482#FOX/4:forkhead:79:0	sgARID2	0.510602	55	sgARID2	sgARID2:FOXA2	3.74329e-159
Znf423_2158#ZNF423:C2H2:177:1	sgHSPA5	0.510518	56	sgHSPA5	sgHSPA5:Znf423	5.39159e-09
SMAD2_1647#ZNF335:C2H2:153:1	sgRPL9	0.509089	57	sgRPL9	sgRPL9:SMAD2	1.16339e-30
JUN_898#AP1/1:bZIP:54:0	sgCEBPB	0.508179	58	sgCEBPB	sgCEBPB:JUN	0
SIX2_1643#SIX/1:SIX:180:0	sgZBTB11	0.4928	59	sgZBTB11	sgZBTB11:SIX2	0.0033457
TF65_1919#NFKB/1:NFAT:160:0	sgRPL9	0.488009	60	sgRPL9	sgRPL9:TF65	5.8814e-12
HMX2_711#HD/4:homeodomain:4:0	sgKLF1	0.484425	61	sgKLF1	sgKLF1:HMX2	0.879114
MAFK_1003#MAF:bZIP:55:0	sgHINFP	0.483562	62	sgHINFP	sgHINFP:MAFK	6.3312e-49
ASCL2_48#Ebox/CAGCTG:bHLH:65:0	sgHSPA5	0.483286	63	sgHSPA5	sgHSPA5:ASCL2	1.05988e-57
E2F4_271#E2F/2:E2F:156:0	sgHSPA5	0.481497	64	sgHSPA5	sgHSPA5:E2F4	3.83925e-08
ZN140_2097#ZNF140:C2H2:143:1	sgHINFP	0.479043	65	sgHINFP	sgHINFP:ZN140	0.0843114
TEAD3_1908#TEAD:TEA:166:0	sgRPL9	0.473689	66	sgRPL9	sgRPL9:TEAD3	8.00771e-57
AP2A_20#TFAP2/1:TFAP:264:1	sgFOSL1	0.473665	67	sgFOSL1	sgFOSL1:AP2A	2.0006e-142
AP2A_20#TFAP2/1:TFAP:264:1	sgATF3	0.472124	68	sgATF3	sgATF3:AP2A	2.60042e-133
FOXO1_557#FOX/7:forkhead:164:1	sgHSPA5	0.471954	69	sgHSPA5	sgHSPA5:FOXO1	0.00629499
TBX20_1864#TBX/4:TBX:73:0	sgHSPA5	0.470966	70	sgHSPA5	sgHSPA5:TBX20	0.256113
BACH2_74#AP1/2:bZIP:53:0	sgCEBPZ	0.469195	71	sgCEBPZ	sgCEBPZ:BACH2	0
SMAD2_1647#ZNF335:C2H2:153:1	sgFOSL1	0.467926	72	sgFOSL1	sgFOSL1:SMAD2	2.75911e-33
ZIC2_2083#ZIC:C2H2:273:0	sgMAX	0.466146	73	sgMAX	sgMAX:ZIC2	3.42492e-58
FOXA2_482#FOX/4:forkhead:79:0	sgHINFP	0.46473	74	sgHINFP	sgHINFP:FOXA2	8.83995e-149
MEF2B_1021#MEF2:MADS:183:0	sgHINFP	0.464329	75	sgHINFP	sgHINFP:MEF2B	6.63813e-09
ZN502_2128#SMARCA5:MYB/SANT:125:0	sgHSPA5	0.459735	76	sgHSPA5	sgHSPA5:ZN502	0.556376
NFIB_1171#NFI/1:NFI:189:0	sgHINFP	0.458629	77	sgHINFP	sgHINFP:NFIB	8.97262e-50
Rarb_1518#NR/12:nuclearreceptor:41:0	sgNRF1	0.454262	78	sgNRF1	sgNRF1:Rarb	5.57525e-12
MYC_1108#Ebox/CACGTG/2:bHLH:59:0	sgMAX	0.454029	79	sgMAX	sgMAX:MYC	2.08245e-08
AP2A_20#TFAP2/1:TFAP:264:1	sgNRF1	0.451687	80	sgNRF1	sgNRF1:AP2A	2.67451e-151
CREB3L1_179#CREB3/XBP1:bZIP:61:0	sgRPL9	0.44882	81	sgRPL9	sgRPL9:CREB3L1	0.999951
TF65_1919#NFKB/1:NFAT:160:0	sgNRF1	0.446379	82	sgNRF1	sgNRF1:TF65	7.59489e-08
NR4A2+RXRA_1298#NR/18:nuclearreceptor:47:0	sgCTCF	0.443349	83	sgCTCF	sgCTCF:NR4A2+RXRA	9.06731e-07
NRF1_1306#NRF1:CNC-bZIP:192:0	sgRPL9	0.443052	84	sgRPL9	sgRPL9:NRF1	4.2554e-71
TBX21_1868#TBX/2:TBX:71:0	sgHINFP	0.440531	85	sgHINFP	sgHINFP:TBX21	0.0182398
JUN_898#AP1/1:bZIP:54:0	sgZNF407	0.43959	86	sgZNF407	sgZNF407:JUN	0
THRB_1986#NR/10:nuclearreceptor:39:1	sgNRF1	0.435721	87	sgNRF1	sgNRF1:THRB	0.00106142
AP2A_20#TFAP2/1:TFAP:264:1	sgZZZ3	0.427005	88	sgZZZ3	sgZZZ3:AP2A	1.82623e-132
PAX5_1356#PAX/2:PAX:282:1	sgCTCF	0.425794	89	sgCTCF	sgCTCF:PAX5	3.75826e-29
NFIA_1165#NFI/3:NFI:128:1	sgATF3	0.420947	90	sgATF3	sgATF3:NFIA	4.24674e-40
MAFK_1003#MAF:bZIP:55:0	sgMYC	0.420857	91	sgMYC	sgMYC:MAFK	5.72227e-58
GRHL2_655#GRHL:CP2:258:0	sgMYC	0.419389	92	sgMYC	sgMYC:GRHL2	5.23306e-46
Zfp652_2073#ZNF652:C2H2:232:1	sgGTF2B	0.41885	93	sgGTF2B	sgGTF2B:Zfp652	0.596107
ELF5_320#ETS/1:ETS:98:0	sgRPL9	0.417974	94	sgRPL9	sgRPL9:ELF5	2.031e-22
NR2F1_1274#NR/13:nuclearreceptor:42:1	sgRPL9	0.417173	95	sgRPL9	sgRPL9:NR2F1	1.94171e-24
MZF1_1125#REL-halfsite:NFAT:162:1	sgHSPA5	0.416635	96	sgHSPA5	sgHSPA5:MZF1	0.208186
BACH2_74#AP1/2:bZIP:53:0	sgCTCF	0.416625	97	sgCTCF	sgCTCF:BACH2	0
NFKB2_1191#NFKB/2:NFAT:161:0	sgHINFP	0.416574	98	sgHINFP	sgHINFP:NFKB2	1.5993e-12
ZFP28_2069#ZNF28:C2H2:107:1	sgHINFP	0.416433	99	sgHINFP	sgHINFP:ZFP28	0.0510874
TEAD3_1908#TEAD:TEA:166:0	sgHSPA5	0.415343	100	sgHSPA5	sgHSPA5:TEAD3	3.57711e-55
CUX1_202#CUX/2:CUT:16:1	sgARID3A	0.415112	101	sgARID3A	sgARID3A:CUX1	0.013465
GLI1_634#GLI:C2H2:262:1	sgHSPA5	0.41493	102	sgHSPA5	sgHSPA5:GLI1	3.77298e-13
THAP1_1982#THAP1:not_classified:132:1	sgHSPA5	0.412152	103	sgHSPA5	sgHSPA5:THAP1	1.3652e-19
TBX21_1867#TBX/3:TBX:72:0	sgHSPA5	0.411902	104	sgHSPA5	sgHSPA5:TBX21	0.0458977
AP2A_20#TFAP2/1:TFAP:264:1	sgMAX	0.411114	105	sgMAX	sgMAX:AP2A	1.15638e-140
NFYB_1195#NFY:NFY:13:0	sgCDC5L	0.410814	106	sgCDC5L	sgCDC5L:NFYB	4.62195e-82
KAISO_912#KAISO:C2H2:155:1	sgRPL9	0.410622	107	sgRPL9	sgRPL9:KAISO	0.962474
RFX3_1558#RFX/1:RFX:247:0	sgHSPA5	0.409772	108	sgHSPA5	sgHSPA5:RFX3	0.30799
BATF_92#BATF:bZIP:138:0	sgNRF1	0.409413	109	sgNRF1	sgNRF1:BATF	2.49159e-206
AHR_1#AHR:bHLH:284:1	sgGTF2B	0.409031	110	sgGTF2B	sgGTF2B:AHR	0.881199
ITF2_888#Ebox/CACCTG:bHLH:68:0	sgNRF1	0.408601	111	sgNRF1	sgNRF1:ITF2	8.84741e-73
ZN554_2132#ZNF554:C2H2:142:1	sgATF1	0.406466	112	sgATF1	sgATF1:ZN554	1.74859e-06
CTCF_196#CTCF:C2H2:265:0	sgHSPA5	0.406226	113	sgHSPA5	sgHSPA5:CTCF	1.71768e-290
RFX2_1554#RFX/2:RFX:245:1	sgHINFP	0.40555	114	sgHINFP	sgHINFP:RFX2	0.999931
FOXA2_482#FOX/4:forkhead:79:0	sgGABPA	0.404461	115	sgGABPA	sgGABPA:FOXA2	1.8713e-165
SPIB_1777#SPI:ETS:95:0	sgHSPA5	0.403276	116	sgHSPA5	sgHSPA5:SPIB	0.031116
TBX20_1864#TBX/4:TBX:73:0	sgPBX2	0.398252	117	sgPBX2	sgPBX2:TBX20	0.43885
TEAD3_1908#TEAD:TEA:166:0	sgMYC	0.396779	118	sgMYC	sgMYC:TEAD3	1.12777e-63
ZN121_2094#ZFN121:C2H2:244:1	sgZBTB11	0.395932	119	sgZBTB11	sgZBTB11:ZN121	1.62346e-35
TF7L1_1922#TCF/LEF:HMG:29:0	sgHSPA5	0.393751	120	sgHSPA5	sgHSPA5:TF7L1	0.505608
FOXA2_482#FOX/4:forkhead:79:0	sgKLF16	0.393275	121	sgKLF16	sgKLF16:FOXA2	2.94559e-154
HAND1_666#HAND1:bHLH:148:1	sgCDC5L	0.393101	122	sgCDC5L	sgCDC5L:HAND1	3.48377e-25
NFIB_1171#NFI/1:NFI:189:0	sgHSPA5	0.392125	123	sgHSPA5	sgHSPA5:NFIB	2.79146e-59
HOMEZ_739#HOMEZ:HOMEZ:195:1	sgHINFP	0.391456	124	sgHINFP	sgHINFP:HOMEZ	0.0193283
GRHL2_655#GRHL:CP2:258:0	sgARID2	0.391175	125	sgARID2	sgARID2:GRHL2	4.30437e-38
VDR_2018#NR/15:nuclearreceptor:44:0	sgHSPA5	0.391109	126	sgHSPA5	sgHSPA5:VDR	9.87155e-13
T_1831#TBX/1:TBX:70:0	sgHINFP	0.390365	127	sgHINFP	sgHINFP:T	0.0172149
JUN_898#AP1/1:bZIP:54:0	sgBCLAF1	0.389594	128	sgBCLAF1	sgBCLAF1:JUN	0
JUN_898#AP1/1:bZIP:54:0	sgATF1	0.388003	129	sgATF1	sgATF1:JUN	0
SNAI2_1661#SNAI2:C2H2:67:1	sgNFE2	0.387991	130	sgNFE2	sgNFE2:SNAI2	7.66263e-71
Klf1_915#KLF/SP/1:C2H2:112:0	sgCTCF	0.387708	131	sgCTCF	sgCTCF:Klf1	0.0013455
EBF1_283#EBF1:EBF:174:0	sgHSPA5	0.385108	132	sgHSPA5	sgHSPA5:EBF1	7.68199e-11
ZIC2_2083#ZIC:C2H2:273:0	sgNRF1	0.384612	133	sgNRF1	sgNRF1:ZIC2	1.23923e-60
MAFK_1003#MAF:bZIP:55:0	sgZZZ3	0.384464	134	sgZZZ3	sgZZZ3:MAFK	1.51319e-54
FOXA2_482#FOX/4:forkhead:79:0	sgCTCF	0.383223	135	sgCTCF	sgCTCF:FOXA2	7.56625e-168
GCM1_621#GCM:GCM:201:0	sgHSPA5	0.38261	136	sgHSPA5	sgHSPA5:GCM1	0.00072891
Arid5a_34#ARI5A:ARID:88:1	sgNRF1	0.380939	137	sgNRF1	sgNRF1:Arid5a	0.00327331
Tp53_1989#P53-like/3:P53L:234:1	sgHSPA5	0.380798	138	sgHSPA5	sgHSPA5:Tp53	5.64876e-09
HIF1A_692#HIF:bHLH:60:0	sgHSPA5	0.377256	139	sgHSPA5	sgHSPA5:HIF1A	0.999916
MZF1_1124#MZF1:C2H2:114:1	sgHINFP	0.373873	140	sgHINFP	sgHINFP:MZF1	0.797417
P53_1340#P53-like/1:P53L:257:1	sgRPL9	0.373776	141	sgRPL9	sgRPL9:P53	1.68169e-19
Znf423_2158#ZNF423:C2H2:177:1	sgRPL9	0.373472	142	sgRPL9	sgRPL9:Znf423	1.14944e-09
JUN_898#AP1/1:bZIP:54:0	sgKLF1	0.372863	143	sgKLF1	sgKLF1:JUN	0
SRF_1796#SRF:MADS:184:0	sgMYC	0.370439	144	sgMYC	sgMYC:SRF	2.83533e-07
ONECUT1_1318#CUX/1:CUT:14:0	sgCTCF	0.370332	145	sgCTCF	sgCTCF:ONECUT1	0.0238611
ZN436_2124#ZNF436:C2H2:118:1	sgFOSL1	0.369334	146	sgFOSL1	sgFOSL1:ZN436	0.0142414
NR2F1_1274#NR/13:nuclearreceptor:42:1	sgNRF1	0.367338	147	sgNRF1	sgNRF1:NR2F1	2.24409e-29
SMAD2_1647#ZNF335:C2H2:153:1	sgGATA1	0.367179	148	sgGATA1	sgGATA1:SMAD2	1.0891e-29
ZKSC1_2092#ZKSCAN1:C2H2:272:1	sgPBX2	0.36647	149	sgPBX2	sgPBX2:ZKSC1	9.68197e-14
PRD16_1470#PRDM16:C2H2:176:1	sgNRF1	0.366468	150	sgNRF1	sgNRF1:PRD16	9.46351e-37
ZNF24_2148#ZNF24:C2H2:198:1	sgRPL9	0.365989	151	sgRPL9	sgRPL9:ZNF24	0.444861
ZN528_2129#ZNF528:C2H2:119:1	sgMYC	0.365476	152	sgMYC	sgMYC:ZN528	0.00188318
ZIC2_2083#ZIC:C2H2:273:0	sgTFDP1	0.364943	153	sgTFDP1	sgTFDP1:ZIC2	6.46254e-70
Ddit3+Cebpa_218#DDIT3+CEBPA:bZIP:215:1	sgRPL9	0.363589	154	sgRPL9	sgRPL9:Ddit3+Cebpa	0.0116262
ZIC2_2083#ZIC:C2H2:273:0	sgHSPA5	0.363195	155	sgHSPA5	sgHSPA5:ZIC2	1.32823e-69
ASCL2_48#Ebox/CAGCTG:bHLH:65:0	sgMAX	0.362919	156	sgMAX	sgMAX:ASCL2	6.52879e-49
ZN322_2112#ZNF332:C2H2:152:0	sgHSPA5	0.362872	157	sgHSPA5	sgHSPA5:ZN322	3.21263e-13
Z324A_2045#ZNF324:C2H2:115:1	sgHINFP	0.362675	158	sgHINFP	sgHINFP:Z324A	0.00100312
NFYB_1195#NFY:NFY:13:0	sgPBX2	0.361275	159	sgPBX2	sgPBX2:NFYB	5.74423e-90
SOX9_1742#SOX/5:HMG:94:0	sgATF3	0.360264	160	sgATF3	sgATF3:SOX9	0.834193
RXRB_1616#NR/16:nuclearreceptor:45:0	sgNRF1	0.358757	161	sgNRF1	sgNRF1:RXRB	1.39103e-32
ZNF524_2161#ZNF524:C2H2:213:0	sgARID3A	0.358005	162	sgARID3A	sgARID3A:ZNF524	1.4506e-22
BATF_92#BATF:bZIP:138:0	sgREST	0.358002	163	sgREST	sgREST:BATF	4.48894e-192
HOXA10_741#HD/17:homeodomain:22:1	sgHSPA5	0.357904	164	sgHSPA5	sgHSPA5:HOXA10	0.617467
ZN528_2129#ZNF528:C2H2:119:1	sgGATA1	0.357652	165	sgGATA1	sgGATA1:ZN528	0.0145933
ZFX_2076#ZFX:C2H2:144:1	sgARID2	0.357277	166	sgARID2	sgARID2:ZFX	0.999672
AP2A_20#TFAP2/1:TFAP:264:1	sgATF1	0.356688	167	sgATF1	sgATF1:AP2A	5.31174e-149
NFIA_1165#NFI/3:NFI:128:1	sgHSPA5	0.356064	168	sgHSPA5	sgHSPA5:NFIA	3.4067e-43
INSM1_843#INSM1:C2H2:266:1	sgHSPA5	0.355813	169	sgHSPA5	sgHSPA5:INSM1	0.750535
ZN708_2138#ZNF708:C2H2:136:1	sgRPL9	0.355096	170	sgRPL9	sgRPL9:ZN708	3.73253e-25
SNAI2_1661#SNAI2:C2H2:67:1	sgHSPA5	0.354927	171	sgHSPA5	sgHSPA5:SNAI2	7.48841e-79
ZFP82_2075#ZNF354:C2H2:121:0	sgCDC5L	0.354114	172	sgCDC5L	sgCDC5L:ZFP82	0.953688
ELF3_315#ETS/2:ETS:96:0	sgRPL9	0.353679	173	sgRPL9	sgRPL9:ELF3	1.18262e-06
PAX5_1356#PAX/2:PAX:282:1	sgZBTB11	0.353396	174	sgZBTB11	sgZBTB11:PAX5	9.76013e-29
ZN554_2132#ZNF554:C2H2:142:1	sgZBTB11	0.353183	175	sgZBTB11	sgZBTB11:ZN554	2.87191e-06
PO3F1_1411#OCT4+SOX2:POU:84:0	sgCAD	0.35098	176	sgCAD	sgCAD:PO3F1	0.999937
NR1D2_1246#NR/19:nuclearreceptor:48:0	sgMYC	0.350622	177	sgMYC	sgMYC:NR1D2	2.29664e-103
ZN449_2125#ZNF449:C2H2:271:1	sgMYC	0.350416	178	sgMYC	sgMYC:ZN449	1.78448e-12
Sox1_1669#SOX/8:HMG:202:0	sgATF3	0.348909	179	sgATF3	sgATF3:Sox1	0.487989
DMRTB_239#DMRT1:DM:90:0	sgHSPA5	0.348808	180	sgHSPA5	sgHSPA5:DMRTB	0.211364
THAP1_1982#THAP1:not_classified:132:1	sgRPL9	0.348729	181	sgRPL9	sgRPL9:THAP1	6.74656e-19
SMAD3_1649#SMAD:SMAD:129:1	sgCDC5L	0.348704	182	sgCDC5L	sgCDC5L:SMAD3	2.02955e-60
ZN121_2094#ZFN121:C2H2:244:1	sgHSPA5	0.348559	183	sgHSPA5	sgHSPA5:ZN121	6.37565e-30
CUX1_201#CUX/3:CUT:15:1	sgMAX	0.34725	184	sgMAX	sgMAX:CUX1	0.0111241
SOX9_1739#SOX/7:HMG:191:1	sgRPL9	0.346938	185	sgRPL9	sgRPL9:SOX9	0.930326
NFIB_1171#NFI/1:NFI:189:0	sgZZZ3	0.346771	186	sgZZZ3	sgZZZ3:NFIB	7.85053e-49
ZNF143_2143#ZNF143:C2H2:172:0	sgZZZ3	0.346753	187	sgZZZ3	sgZZZ3:ZNF143	0.160809
GRHL2_655#GRHL:CP2:258:0	sgCDC5L	0.346629	188	sgCDC5L	sgCDC5L:GRHL2	6.08841e-49
IKZF1_841#ZNF143:C2H2:173:1	sgNRF1	0.346492	189	sgNRF1	sgNRF1:IKZF1	1.37609e-08
Smad4_1654#SMAD:MAD:207:0	sgCDC5L	0.34635	190	sgCDC5L	sgCDC5L:Smad4	8.98526e-05
GLI1_634#GLI:C2H2:262:1	sgCTCF	0.345851	191	sgCTCF	sgCTCF:GLI1	1.4125e-12
SOX18_1697#SOX/3:HMG:92:0	sgMAX	0.345808	192	sgMAX	sgMAX:SOX18	0.723281
SMAD2_1646#SMAD:SMAD:147:0	sgGATA1	0.344801	193	sgGATA1	sgGATA1:SMAD2	1.0891e-29
Z324A_2045#ZNF324:C2H2:115:1	sgATF1	0.344608	194	sgATF1	sgATF1:Z324A	0.000209727
TEAD3_1908#TEAD:TEA:166:0	sgHINFP	0.343509	195	sgHINFP	sgHINFP:TEAD3	8.73102e-57
NFKB2_1191#NFKB/2:NFAT:161:0	sgARID3A	0.343141	196	sgARID3A	sgARID3A:NFKB2	1.10983e-11
GFI1B_633#GFI:C2H2:181:0	sgHINFP	0.341927	197	sgHINFP	sgHINFP:GFI1B	0.297044
FOXB1_488#FOX/6:forkhead:87:1	sgGABPA	0.341467	198	sgGABPA	sgGABPA:FOXB1	1.74703e-10
MTF1_1088#MTF1:C2H2:206:0	sgHINFP	0.340483	199	sgHINFP	sgHINFP:MTF1	0.570003
SMAD2_1646#SMAD:SMAD:147:0	sgNRF1	0.34017	200	sgNRF1	sgNRF1:SMAD2	2.80003e-30
ZN667_2136#ZNF667:C2H2:141:1	sgHSPA5	0.339811	201	sgHSPA5	sgHSPA5:ZN667	0.0019527
SMAD3_1649#SMAD:SMAD:129:1	sgATF1	0.339558	202	sgATF1	sgATF1:SMAD3	1.67855e-54
BATF_92#BATF:bZIP:138:0	sgCTCF	0.337339	203	sgCTCF	sgCTCF:BATF	1.33781e-199
ESR1_377#NR/17:nuclearreceptor:46:0	sgYY1	0.336729	204	sgYY1	sgYY1:ESR1	2.37417e-67
ZN331_2114#ZNF331:C2H2:270:1	sgKLF16	0.336124	205	sgKLF16	sgKLF16:ZN331	9.68222e-11
ZN708_2138#ZNF708:C2H2:136:1	sgNFE2	0.335239	206	sgNFE2	sgNFE2:ZN708	4.17878e-24
HES5_672#Ebox/CACGTG/1:bHLH:58:0	sgZZZ3	0.335037	207	sgZZZ3	sgZZZ3:HES5	1.61525e-06
LIN54_972#LIN54:CXC:224:1	sgARID3A	0.334824	208	sgARID3A	sgARID3A:LIN54	0.377236
MAFK_1003#MAF:bZIP:55:0	sgHSPA5	0.334732	209	sgHSPA5	sgHSPA5:MAFK	1.01443e-56
PRD16_1470#PRDM16:C2H2:176:1	sgNFYB	0.334192	210	sgNFYB	sgNFYB:PRD16	5.35983e-39
BATF_92#BATF:bZIP:138:0	sgYY1	0.333472	211	sgYY1	sgYY1:BATF	4.36734e-177
GCM1_621#GCM:GCM:201:0	sgYY1	0.333103	212	sgYY1	sgYY1:GCM1	0.00676532
Rarb_1518#NR/12:nuclearreceptor:41:0	sgHSPA5	0.33288	213	sgHSPA5	sgHSPA5:Rarb	1.49074e-13
HMX2_711#HD/4:homeodomain:4:0	sgCDC5L	0.332851	214	sgCDC5L	sgCDC5L:HMX2	0.716519
JUN_898#AP1/1:bZIP:54:0	sgGABPA	0.332503	215	sgGABPA	sgGABPA:JUN	0
PBX2_1373#HD/12:homeodomain:12:0	sgHSPA5	0.332045	216	sgHSPA5	sgHSPA5:PBX2	0.574327
SMAD2_1646#SMAD:SMAD:147:0	sgBRF2	0.331907	217	sgBRF2	sgBRF2:SMAD2	1.72801e-30
HINFP1_698#HINFP1/1:C2H2:274:1	sgHSPA5	0.331824	218	sgHSPA5	sgHSPA5:HINFP1	0.372258
ZN320_2110#ZNF320:C2H2:269:1	sgHSPA5	0.331342	219	sgHSPA5	sgHSPA5:ZN320	0.0224734
PRDM6_1477#NFAC/2:NFAT:101:0	sgHINFP	0.331228	220	sgHINFP	sgHINFP:PRDM6	9.54493e-05
LYL1_978#Ebox/CAGATGG:bHLH:63:0	sgCDC5L	0.331074	221	sgCDC5L	sgCDC5L:LYL1	2.39495e-46
ZN320_2110#ZNF320:C2H2:269:1	sgHINFP	0.330948	222	sgHINFP	sgHINFP:ZN320	0.0430743
BACH2_74#AP1/2:bZIP:53:0	sgREST	0.330885	223	sgREST	sgREST:BACH2	0
OSR2_1325#OSR2:C2H2:130:1	sgHSPA5	0.33073	224	sgHSPA5	sgHSPA5:OSR2	3.9611e-05
ZN549_2131#ZNF549:C2H2:134:1	sgRPL9	0.330438	225	sgRPL9	sgRPL9:ZN549	2.68348e-08
PLAG1_1406#PLAG1:C2H2:268:1	sgHSPA5	0.330338	226	sgHSPA5	sgHSPA5:PLAG1	0.02139
AP2A_20#TFAP2/1:TFAP:264:1	sgKLF16	0.330332	227	sgKLF16	sgKLF16:AP2A	2.993e-147
LYL1_978#Ebox/CAGATGG:bHLH:63:0	sgYY1	0.330273	228	sgYY1	sgYY1:LYL1	6.42539e-38
JUN_898#AP1/1:bZIP:54:0	sgZZZ3	0.329823	229	sgZZZ3	sgZZZ3:JUN	0
NR2F1_1274#NR/13:nuclearreceptor:42:1	sgHSPA5	0.329258	230	sgHSPA5	sgHSPA5:NR2F1	1.46211e-26
ZIC2_2083#ZIC:C2H2:273:0	sgHINFP	0.329138	231	sgHINFP	sgHINFP:ZIC2	6.84806e-60
E2F8_281#E2F/3:E2F:157:0	sgTFDP1	0.328851	232	sgTFDP1	sgTFDP1:E2F8	0.00010074
TF2L1_1918#TFCP2:CP2:259:1	sgFOSL1	0.328676	233	sgFOSL1	sgFOSL1:TF2L1	0.000175743
FOXB1_488#FOX/6:forkhead:87:1	sgKLF16	0.328516	234	sgKLF16	sgKLF16:FOXB1	1.02401e-10
VDR_2018#NR/15:nuclearreceptor:44:0	sgHINFP	0.328332	235	sgHINFP	sgHINFP:VDR	9.2449e-12
SREBF2_1793#SREBF1:bHLH-ZIP:74:0	sgARID2	0.32833	236	sgARID2	sgARID2:SREBF2	1.00097e-10
RARA_1501#NR/11:nuclearreceptor:40:0	sgZBTB11	0.328095	237	sgZBTB11	sgZBTB11:RARA	6.14764e-27
ARI5B_30#ARI5B:ARID:86:1	sgNRF1	0.327883	238	sgNRF1	sgNRF1:ARI5B	0.660219
ZN431_2123#ZNF431:C2H2:228:1	sgKLF16	0.326669	239	sgKLF16	sgKLF16:ZN431	8.88374e-07
PRDM9_1478#PRDM9:C2H2:131:1	sgMAX	0.326556	240	sgMAX	sgMAX:PRDM9	2.25975e-12
ZNF41_2155#ZNF41:C2H2:124:1	sgARID3A	0.325964	241	sgARID3A	sgARID3A:ZNF41	0.182887
Arid5a_34#ARI5A:ARID:88:1	sgCTCF	0.325601	242	sgCTCF	sgCTCF:Arid5a	0.0154422
NR1H2+RXRA_1247#NR/1:nuclearreceptor:30:0	sgHSPA5	0.323998	243	sgHSPA5	sgHSPA5:NR1H2+RXRA	6.87987e-06
Klf1_915#KLF/SP/1:C2H2:112:0	sgZZZ3	0.323898	244	sgZZZ3	sgZZZ3:Klf1	0.00242976
YY1_2040#YY1:C2H2:145:0	sgHINFP	0.323244	245	sgHINFP	sgHINFP:YY1	2.03054e-63
TAF1_1833#GC-tract:C2H2:113:0	sgHSPA5	0.323001	246	sgHSPA5	sgHSPA5:TAF1	0.999916
NFIB_1171#NFI/1:NFI:189:0	sgMYC	0.32289	247	sgMYC	sgMYC:NFIB	1.42619e-49
OVOL1_1336#OVOL1:C2H2:240:1	sgHSPA5	0.322861	248	sgHSPA5	sgHSPA5:OVOL1	0.462764
ITF2_888#Ebox/CACCTG:bHLH:68:0	sgMAX	0.322419	249	sgMAX	sgMAX:ITF2	2.0664e-66
ELF5_320#ETS/1:ETS:98:0	sgHSPA5	0.322259	250	sgHSPA5	sgHSPA5:ELF5	1.15922e-28
ZKSC1_2092#ZKSCAN1:C2H2:272:1	sgRPL9	0.322177	251	sgRPL9	sgRPL9:ZKSC1	1.81616e-12
ZN449_2125#ZNF449:C2H2:271:1	sgATF3	0.321953	252	sgATF3	sgATF3:ZN449	2.81613e-17
REL_1537#NFKB/3:NFAT:159:1	sgRPL9	0.321704	253	sgRPL9	sgRPL9:REL	7.12084e-05
THAP1_1982#THAP1:not_classified:132:1	sgKLF16	0.321436	254	sgKLF16	sgKLF16:THAP1	1.22515e-16
MAFK_1003#MAF:bZIP:55:0	sgMAX	0.320544	255	sgMAX	sgMAX:MAFK	1.83796e-55
SOX9_1741#SOX/4:HMG:93:0	sgCDC5L	0.320412	256	sgCDC5L	sgCDC5L:SOX9	0.86591
DUXA_246#HD/8:homeodomain:8:0	sgHINFP	0.320026	257	sgHINFP	sgHINFP:DUXA	0.405741
ASCL2_48#Ebox/CAGCTG:bHLH:65:0	sgFOSL1	0.319855	258	sgFOSL1	sgFOSL1:ASCL2	4.97332e-49
Klf1_915#KLF/SP/1:C2H2:112:0	sgMAX	0.31968	259	sgMAX	sgMAX:Klf1	0.0191725
THRB_1987#NR/8:nuclearreceptor:37:1	sgHSPA5	0.319491	260	sgHSPA5	sgHSPA5:THRB	0.000188102
BATF_92#BATF:bZIP:138:0	sgCDC5L	0.318902	261	sgCDC5L	sgCDC5L:BATF	8.9177e-215
NKX28_1217#HD/21:homeodomain:27:1	sgMYC	0.318709	262	sgMYC	sgMYC:NKX28	0.0386539
MBD2_1012#MBD2:MBD:239:1	sgHSPA5	0.318516	263	sgHSPA5	sgHSPA5:MBD2	0.999916
E2F4_271#E2F/2:E2F:156:0	sgNRF1	0.316925	264	sgNRF1	sgNRF1:E2F4	1.86281e-08
ZBT7A_2054#ZBTB7A:C2H2:267:1	sgHINFP	0.316518	265	sgHINFP	sgHINFP:ZBT7A	5.39903e-13
NKX22_1214#HD/22:homeodomain:28:0	sgRPL9	0.316115	266	sgRPL9	sgRPL9:NKX22	0.00753783
GLIS1_639#GLIS:C2H2:261:1	sgCTCF	0.316062	267	sgCTCF	sgCTCF:GLIS1	0.0529697
JUN_898#AP1/1:bZIP:54:0	sgELF1	0.316001	268	sgELF1	sgELF1:JUN	0
NR1D2_1246#NR/19:nuclearreceptor:48:0	sgATF3	0.315953	269	sgATF3	sgATF3:NR1D2	3.46711e-95
Spz1_1784#SPZ1:bHLH-ZIP:150:1	sgGABPA	0.315822	270	sgGABPA	sgGABPA:Spz1	9.68346e-05
SIX2_1643#SIX/1:SIX:180:0	sgGTF2B	0.315681	271	sgGTF2B	sgGTF2B:SIX2	0.0031319
ZN384_2120#ZNF384/1:C2H2:193:1	sgHSPA5	0.315575	272	sgHSPA5	sgHSPA5:ZN384	0.284193
NFKB2_1191#NFKB/2:NFAT:161:0	sgRPL9	0.315532	273	sgRPL9	sgRPL9:NFKB2	3.54258e-14
PIT1_1390#POU/3:POU:83:1	sgZNF407	0.314779	274	sgZNF407	sgZNF407:PIT1	0.999962
AHR_1#AHR:bHLH:284:1	sgHINFP	0.314672	275	sgHINFP	sgHINFP:AHR	0.919873
ZBT7A_2054#ZBTB7A:C2H2:267:1	sgCTCF	0.314669	276	sgCTCF	sgCTCF:ZBT7A	5.60277e-15
NRF1_1306#NRF1:CNC-bZIP:192:0	sgNRF1	0.313518	277	sgNRF1	sgNRF1:NRF1	1.30157e-76
ZBT7A_2054#ZBTB7A:C2H2:267:1	sgBRF2	0.313304	278	sgBRF2	sgBRF2:ZBT7A	1.24046e-15
MSX1_1077#HD/5:homeodomain:5:0	sgRPL9	0.312824	279	sgRPL9	sgRPL9:MSX1	0.162963
TFAP2C_1942#TFAP2/2:TFAP:263:0	sgNRF1	0.312552	280	sgNRF1	sgNRF1:TFAP2C	0.00015946
FOXD2_506#FOX/5:forkhead:80:0	sgKLF16	0.312308	281	sgKLF16	sgKLF16:FOXD2	6.13048e-34
NRF1_1306#NRF1:CNC-bZIP:192:0	sgCDC5L	0.312067	282	sgCDC5L	sgCDC5L:NRF1	2.67225e-75
HMX2_711#HD/4:homeodomain:4:0	sgRPL9	0.311806	283	sgRPL9	sgRPL9:HMX2	0.723055
HMBOX1_707#HD/25:homeodomain:210:0	sgNRF1	0.31118	284	sgNRF1	sgNRF1:HMBOX1	0.992544
E2F4_271#E2F/2:E2F:156:0	sgCAD	0.311157	285	sgCAD	sgCAD:E2F4	3.46972e-08
ZNF384_2154#ZNF384/2:C2H2:194:1	sgMAX	0.311078	286	sgMAX	sgMAX:ZNF384	1.08889e-50
ARI5B_30#ARI5B:ARID:86:1	sgZNF280A	0.310729	287	sgZNF280A	sgZNF280A:ARI5B	0.825781
ZN708_2138#ZNF708:C2H2:136:1	sgHSPA5	0.310647	288	sgHSPA5	sgHSPA5:ZN708	5.46106e-24
NR4A2+RXRA_1298#NR/18:nuclearreceptor:47:0	sgHSPA5	0.310622	289	sgHSPA5	sgHSPA5:NR4A2+RXRA	4.8599e-09
HSFY2_818#HSFY2:HSF:209:0	sgGATA1	0.310359	290	sgGATA1	sgGATA1:HSFY2	0.481432
Arid5a_34#ARI5A:ARID:88:1	sgKLF16	0.310025	291	sgKLF16	sgKLF16:Arid5a	0.0116485
AP2A_20#TFAP2/1:TFAP:264:1	sgARID2	0.30973	292	sgARID2	sgARID2:AP2A	1.35743e-130
EGR2_292#EGR:C2H2:111:0	sgHINFP	0.309727	293	sgHINFP	sgHINFP:EGR2	0.999931
SMAD2_1647#ZNF335:C2H2:153:1	sgZZZ3	0.309472	294	sgZZZ3	sgZZZ3:SMAD2	8.81824e-32
Sox1_1669#SOX/8:HMG:202:0	sgHINFP	0.309453	295	sgHINFP	sgHINFP:Sox1	0.243284
TAL1_1835#GATA:C2H2:242:0	sgMYC	0.309415	296	sgMYC	sgMYC:TAL1	0.000178831
PRDM6_1477#NFAC/2:NFAT:101:0	sgNRF1	0.309368	297	sgNRF1	sgNRF1:PRDM6	0.000132376
NFIA_1165#NFI/3:NFI:128:1	sgZZZ3	0.309218	298	sgZZZ3	sgZZZ3:NFIA	1.29401e-36
OTX2_1331#HD/19:homeodomain:25:0	sgNRF1	0.30896	299	sgNRF1	sgNRF1:OTX2	0.906488
ZNF784_2168#ZNF784:C2H2:222:1	sgATF3	0.308875	300	sgATF3	sgATF3:ZNF784	0.20526
FOXO4_567#FOX/2:forkhead:77:0	sgHSPA5	0.3085	301	sgHSPA5	sgHSPA5:FOXO4	0.978185
EGR2_292#EGR:C2H2:111:0	sgCDC5L	0.308054	302	sgCDC5L	sgCDC5L:EGR2	0.999879
RXRB_1616#NR/16:nuclearreceptor:45:0	sgGABPA	0.307887	303	sgGABPA	sgGABPA:RXRB	8.16573e-32
MAFK_1003#MAF:bZIP:55:0	sgZNF407	0.307885	304	sgZNF407	sgZNF407:MAFK	8.84444e-57
SMAD2_1647#ZNF335:C2H2:153:1	sgTFDP1	0.307865	305	sgTFDP1	sgTFDP1:SMAD2	9.81933e-36
SNAI2_1661#SNAI2:C2H2:67:1	sgMAX	0.307807	306	sgMAX	sgMAX:SNAI2	1.44022e-76
BACH2_74#AP1/2:bZIP:53:0	sgZNF407	0.30671	307	sgZNF407	sgZNF407:BACH2	0
Twist2_1997#Ebox/CATATG:bHLH:62:0	sgHINFP	0.306644	308	sgHINFP	sgHINFP:Twist2	0.00962258
ZN554_2132#ZNF554:C2H2:142:1	sgHSPA5	0.3065	309	sgHSPA5	sgHSPA5:ZN554	4.72029e-07
PAX6_1363#PAX/1:PAX:281:0	sgMAX	0.306343	310	sgMAX	sgMAX:PAX6	0.803474
RXRB_1616#NR/16:nuclearreceptor:45:0	sgPOLR1D	0.306182	311	sgPOLR1D	sgPOLR1D:RXRB	1.8225e-36
ZBTB49_2058#ZBTB49:C2H2:226:1	sgATF3	0.305757	312	sgATF3	sgATF3:ZBTB49	0.999945
IRF5_860#IRF/3:IRF:103:1	sgNRF1	0.305613	313	sgNRF1	sgNRF1:IRF5	0.883189
NR1D2_1246#NR/19:nuclearreceptor:48:0	sgGATA1	0.303619	314	sgGATA1	sgGATA1:NR1D2	1.28628e-99
ZN121_2094#ZFN121:C2H2:244:1	sgCTCF	0.303073	315	sgCTCF	sgCTCF:ZN121	2.40547e-34
SMAD3_1649#SMAD:SMAD:129:1	sgZBTB11	0.302723	316	sgZBTB11	sgZBTB11:SMAD3	1.16249e-58
Irx3_878#HD/23:homeodomain:204:0	sgHINFP	0.302226	317	sgHINFP	sgHINFP:Irx3	0.527017
PRD14_1468#PRDM14:C2H2:149:1	sgZBTB11	0.302002	318	sgZBTB11	sgZBTB11:PRD14	0.458861
SMAD2_1647#ZNF335:C2H2:153:1	sgATF3	0.301929	319	sgATF3	sgATF3:SMAD2	9.83527e-30
RFX2_1554#RFX/2:RFX:245:1	sgKLF1	0.3019	320	sgKLF1	sgKLF1:RFX2	0.999958
BACH2_74#AP1/2:bZIP:53:0	sgZNF280A	0.301776	321	sgZNF280A	sgZNF280A:BACH2	0
EBF1_283#EBF1:EBF:174:0	sgGATA1	0.301434	322	sgGATA1	sgGATA1:EBF1	8.55896e-11
REST_1545#REST/NRSF:C2H2:151:0	sgCDC5L	0.30117	323	sgCDC5L	sgCDC5L:REST	5.24683e-14
ZN320_2110#ZNF320:C2H2:269:1	sgCTCF	0.300879	324	sgCTCF	sgCTCF:ZN320	0.0163239
HEN1_668#HEN1:bHLH:64:1	sgBCLAF1	0.300715	325	sgBCLAF1	sgBCLAF1:HEN1	0.00217921
ITF2_888#Ebox/CACCTG:bHLH:68:0	sgCUX1	0.300527	326	sgCUX1	sgCUX1:ITF2	4.66607e-80
ZN547_2130#ZNF547:C2H2:57:1	sgREST	0.300474	327	sgREST	sgREST:ZN547	0.00101491
SOX9_1742#SOX/5:HMG:94:0	sgCTCF	0.300293	328	sgCTCF	sgCTCF:SOX9	0.898216
FOXA2_482#FOX/4:forkhead:79:0	sgFOSL1	0.300238	329	sgFOSL1	sgFOSL1:FOXA2	1.53941e-176
TFAP2C_1942#TFAP2/2:TFAP:263:0	sgMAX	0.300216	330	sgMAX	sgMAX:TFAP2C	0.000101559
ZBT7A_2054#ZBTB7A:C2H2:267:1	sgGABPA	0.300144	331	sgGABPA	sgGABPA:ZBT7A	1.69406e-16
HES5_672#Ebox/CACGTG/1:bHLH:58:0	sgRPL9	0.29921	332	sgRPL9	sgRPL9:HES5	2.73766e-07
CENPB_158#CENBP:CENPB:200:0	sgHSPA5	0.299197	333	sgHSPA5	sgHSPA5:CENPB	0.711311
NFIA_1165#NFI/3:NFI:128:1	sgHINFP	0.299155	334	sgHINFP	sgHINFP:NFIA	2.93973e-36
ZSCAN4_2174#ZSCAN4:C2H2:286:0	sgRPL9	0.298902	335	sgRPL9	sgRPL9:ZSCAN4	0.00533205
NFIA_1165#NFI/3:NFI:128:1	sgNRF1	0.298072	336	sgNRF1	sgNRF1:NFIA	7.56396e-43
E2F2_258#E2F/4:E2F:158:1	sgNFE2	0.298	337	sgNFE2	sgNFE2:E2F2	0.00205287
POU5F1_1451#POU/1:POU:85:0	sgHSPA5	0.297918	338	sgHSPA5	sgHSPA5:POU5F1	0.648783
ARI5B_30#ARI5B:ARID:86:1	sgPOLR1D	0.297686	339	sgPOLR1D	sgPOLR1D:ARI5B	0.704991
SREBF2_1793#SREBF1:bHLH-ZIP:74:0	sgRPL9	0.297656	340	sgRPL9	sgRPL9:SREBF2	1.53742e-08
EBF1_283#EBF1:EBF:174:0	sgZZZ3	0.297066	341	sgZZZ3	sgZZZ3:EBF1	2.48789e-10
NKX28_1217#HD/21:homeodomain:27:1	sgGABPA	0.296601	342	sgGABPA	sgGABPA:NKX28	0.185696
HAND1_666#HAND1:bHLH:148:1	sgMYC	0.296038	343	sgMYC	sgMYC:HAND1	1.32209e-24
Twist2_1997#Ebox/CATATG:bHLH:62:0	sgGTF2B	0.295459	344	sgGTF2B	sgGTF2B:Twist2	0.0016349
NR1D2_1246#NR/19:nuclearreceptor:48:0	sgGABPA	0.295317	345	sgGABPA	sgGABPA:NR1D2	9.98342e-104
IRF7_865#IRF/4:IRF:196:1	sgYY1	0.295084	346	sgYY1	sgYY1:IRF7	0.131744
ZBT7A_2054#ZBTB7A:C2H2:267:1	sgMYC	0.294621	347	sgMYC	sgMYC:ZBT7A	1.1808e-14
SMAD3_1649#SMAD:SMAD:129:1	sgGATA1	0.294106	348	sgGATA1	sgGATA1:SMAD3	6.32994e-56
NR2F1_1274#NR/13:nuclearreceptor:42:1	sgTFDP1	0.294033	349	sgTFDP1	sgTFDP1:NR2F1	4.70963e-27
Rarb_1518#NR/12:nuclearreceptor:41:0	sgCEBPZ	0.293963	350	sgCEBPZ	sgCEBPZ:Rarb	1.66395e-10
ZN322_2112#ZNF332:C2H2:152:0	sgRPL9	0.293931	351	sgRPL9	sgRPL9:ZN322	2.30017e-10
CUX2_210#CUX/4:CUT:17:1	sgRPL9	0.293761	352	sgRPL9	sgRPL9:CUX2	0.643496
ZN134_2095#ZNF134:C2H2:135:1	sgKLF1	0.293453	353	sgKLF1	sgKLF1:ZN134	2.03774e-06
Z324A_2045#ZNF324:C2H2:115:1	sgATF3	0.293243	354	sgATF3	sgATF3:Z324A	0.00269271
STA5A_1808#STAT/2:STAT:171:0	sgGTF2B	0.292973	355	sgGTF2B	sgGTF2B:STA5A	0.999837
HOXA10_741#HD/17:homeodomain:22:1	sgATF3	0.292859	356	sgATF3	sgATF3:HOXA10	0.687126
Six3_1644#SIX/2:SIX:280:1	sgMAX	0.2924	357	sgMAX	sgMAX:Six3	0.065992
HIC1_685#HIC/2:C2H2:243:1	sgYY1	0.292298	358	sgYY1	sgYY1:HIC1	0.000320585
HES5_672#Ebox/CACGTG/1:bHLH:58:0	sgCDC5L	0.291867	359	sgCDC5L	sgCDC5L:HES5	1.53653e-07
E2F8_281#E2F/3:E2F:157:0	sgFOSL1	0.291736	360	sgFOSL1	sgFOSL1:E2F8	0.00133263
ZN384_2120#ZNF384/1:C2H2:193:1	sgYY1	0.291634	361	sgYY1	sgYY1:ZN384	0.293715
FOXB1_488#FOX/6:forkhead:87:1	sgCTCF	0.291363	362	sgCTCF	sgCTCF:FOXB1	4.89433e-11
NFIA_1165#NFI/3:NFI:128:1	sgARID2	0.291293	363	sgARID2	sgARID2:NFIA	3.00223e-34
ZIC2_2083#ZIC:C2H2:273:0	sgBCLAF1	0.290908	364	sgBCLAF1	sgBCLAF1:ZIC2	2.50285e-61
Lhx8_968#HD/1:homeodomain:1:0	sgATF3	0.290882	365	sgATF3	sgATF3:Lhx8	0.723106
NKX28_1217#HD/21:homeodomain:27:1	sgARID3A	0.290776	366	sgARID3A	sgARID3A:NKX28	0.0302307
CEBPG_152#CCAAT/CEBP:bZIP:52:0	sgCEBPZ	0.290523	367	sgCEBPZ	sgCEBPZ:CEBPG	2.11873e-07
ZN768_2139#ZNF768:C2H2:137:1	sgRPL9	0.290322	368	sgRPL9	sgRPL9:ZN768	6.03933e-24
BACH2_74#AP1/2:bZIP:53:0	sgGABPA	0.290106	369	sgGABPA	sgGABPA:BACH2	0
NR2C2_1262#NR/3:nuclearreceptor:32:0	sgMAX	0.290041	370	sgMAX	sgMAX:NR2C2	7.12322e-10
E2F8_281#E2F/3:E2F:157:0	sgCDC5L	0.289748	371	sgCDC5L	sgCDC5L:E2F8	0.000341708
STA5A_1808#STAT/2:STAT:171:0	sgHSPA5	0.288682	372	sgHSPA5	sgHSPA5:STA5A	0.999916
RUNX2_1597#RUNX/2:RUNX:178:1	sgGTF2B	0.28865	373	sgGTF2B	sgGTF2B:RUNX2	0.422686
HES5_672#Ebox/CACGTG/1:bHLH:58:0	sgMAX	0.288381	374	sgMAX	sgMAX:HES5	1.91355e-08
SMAD3_1649#SMAD:SMAD:129:1	sgNRF1	0.287811	375	sgNRF1	sgNRF1:SMAD3	1.2857e-57
ZIM3_2091#ZIM3:C2H2:108:1	sgCTCF	0.287688	376	sgCTCF	sgCTCF:ZIM3	0.828887
PRD16_1470#PRDM16:C2H2:176:1	sgATF3	0.287498	377	sgATF3	sgATF3:PRD16	4.66152e-35
CTCF_196#CTCF:C2H2:265:0	sgPOLR1D	0.286945	378	sgPOLR1D	sgPOLR1D:CTCF	1.66214e-257
Lhx3_956#HD/9:homeodomain:9:1	sgTHAP1	0.286436	379	sgTHAP1	sgTHAP1:Lhx3	0.878929
HINFP1_700#HINFP1/3:C2H2:276:1	sgHINFP	0.286419	380	sgHINFP	sgHINFP:HINFP1	0.420071
FOXK1_542#FOX/8:forkhead:203:0	sgATF3	0.286057	381	sgATF3	sgATF3:FOXK1	0.588305
MYC_1108#Ebox/CACGTG/2:bHLH:59:0	sgNRF1	0.285884	382	sgNRF1	sgNRF1:MYC	1.81621e-06
NFATC1_1156#NFAT/3:NFAT:102:1	sgPBX2	0.285611	383	sgPBX2	sgPBX2:NFATC1	0.636281
ZNF85_2170#ZNF85:C2H2:127:1	sgARID3A	0.285518	384	sgARID3A	sgARID3A:ZNF85	0.541428
ZNF740_2163#ZIC/2:C2H2:110:0	sgTBP	0.285494	385	sgTBP	sgTBP:ZNF740	1.05366e-10
PRDM1_1471#PRDM1:C2H2:105:1	sgCTCF	0.285388	386	sgCTCF	sgCTCF:PRDM1	0.45246
NKX28_1217#HD/21:homeodomain:27:1	sgHSPA5	0.28515	387	sgHSPA5	sgHSPA5:NKX28	0.031116
ZNF41_2155#ZNF41:C2H2:124:1	sgGABPA	0.284757	388	sgGABPA	sgGABPA:ZNF41	0.217861
HAND1_666#HAND1:bHLH:148:1	sgPBX2	0.284729	389	sgPBX2	sgPBX2:HAND1	5.23357e-27
NKX28_1217#HD/21:homeodomain:27:1	sgCAD	0.284717	390	sgCAD	sgCAD:NKX28	0.0194788
SMAD2_1647#ZNF335:C2H2:153:1	sgKLF1	0.284431	391	sgKLF1	sgKLF1:SMAD2	8.27109e-29
GMEB2_646#GMEB2/2:SAND:277:1	sgHINFP	0.284383	392	sgHINFP	sgHINFP:GMEB2	0.135217
PO3F1_1411#OCT4+SOX2:POU:84:0	sgHSPA5	0.283893	393	sgHSPA5	sgHSPA5:PO3F1	0.99656
TCF7_1892#LEF1:HMG:120:0	sgHSPA5	0.283639	394	sgHSPA5	sgHSPA5:TCF7	0.999916
ZN563_2133#ZNF563:C2H2:140:1	sgCTCF	0.283636	395	sgCTCF	sgCTCF:ZN563	1.15282e-05
ZBT7A_2054#ZBTB7A:C2H2:267:1	sgHSPA5	0.283476	396	sgHSPA5	sgHSPA5:ZBT7A	1.46871e-13
NR2F1_1274#NR/13:nuclearreceptor:42:1	sgHINFP	0.28341	397	sgHINFP	sgHINFP:NR2F1	6.81019e-22
NRF1_1306#NRF1:CNC-bZIP:192:0	sgSETDB1	0.283094	398	sgSETDB1	sgSETDB1:NRF1	2.49464e-66
TBX21_1867#TBX/3:TBX:72:0	sgNFE2	0.282549	399	sgNFE2	sgNFE2:TBX21	0.00186557
SMAD2_1647#ZNF335:C2H2:153:1	sgCDC5L	0.282523	400	sgCDC5L	sgCDC5L:SMAD2	3.40588e-38
GRHL2_655#GRHL:CP2:258:0	sgATF3	0.282204	401	sgATF3	sgATF3:GRHL2	5.19545e-49
NFYB_1195#NFY:NFY:13:0	sgHINFP	0.281925	402	sgHINFP	sgHINFP:NFYB	2.99467e-71
FOXK1_542#FOX/8:forkhead:203:0	sgPBX2	0.281793	403	sgPBX2	sgPBX2:FOXK1	0.478467
FOXH1_520#FOX/1:forkhead:76:0	sgCEBPZ	0.281722	404	sgCEBPZ	sgCEBPZ:FOXH1	0.76131
BATF_92#BATF:bZIP:138:0	sgMAX	0.281672	405	sgMAX	sgMAX:BATF	6.82357e-209
CDX1_129#HD/13:homeodomain:18:1	sgHSPA5	0.281625	406	sgHSPA5	sgHSPA5:CDX1	0.999916
VDR_2018#NR/15:nuclearreceptor:44:0	sgNRF1	0.281517	407	sgNRF1	sgNRF1:VDR	2.94145e-14
Arid5a_34#ARI5A:ARID:88:1	sgGABPA	0.281355	408	sgGABPA	sgGABPA:Arid5a	0.00164115
MYBL2_1107#MYB/3:MYB:255:0	sgARID3A	0.281319	409	sgARID3A	sgARID3A:MYBL2	0.93038
NFYB_1195#NFY:NFY:13:0	sgGATA1	0.281163	410	sgGATA1	sgGATA1:NFYB	1.89981e-85
BC11A_98#IRF/2:IRF:106:1	sgTFDP1	0.280888	411	sgTFDP1	sgTFDP1:BC11A	0.999933
MAFK_1003#MAF:bZIP:55:0	sgNRF1	0.280639	412	sgNRF1	sgNRF1:MAFK	2.06496e-53
RARA_1501#NR/11:nuclearreceptor:40:0	sgPOLR1D	0.27986	413	sgPOLR1D	sgPOLR1D:RARA	8.46839e-26
ZBT7A_2054#ZBTB7A:C2H2:267:1	sgKLF16	0.279334	414	sgKLF16	sgKLF16:ZBT7A	1.85756e-15
Smad4_1654#SMAD:MAD:207:0	sgRPL9	0.278996	415	sgRPL9	sgRPL9:Smad4	1.91989e-05
Tp53_1990#P53-like/2:P53L:233:1	sgATF3	0.278835	416	sgATF3	sgATF3:Tp53	1.65273e-07
JUN_898#AP1/1:bZIP:54:0	sgYY1	0.278802	417	sgYY1	sgYY1:JUN	0
NFIB_1171#NFI/1:NFI:189:0	sgARID2	0.278798	418	sgARID2	sgARID2:NFIB	7.52379e-53
CTCF_196#CTCF:C2H2:265:0	sgARID2	0.278692	419	sgARID2	sgARID2:CTCF	1.55426e-250
RXRB_1616#NR/16:nuclearreceptor:45:0	sgATF3	0.278562	420	sgATF3	sgATF3:RXRB	2.95626e-35
YY1_2040#YY1:C2H2:145:0	sgHSPA5	0.278368	421	sgHSPA5	sgHSPA5:YY1	5.68159e-67
NR4A2_1296#NR/6:nuclearreceptor:35:1	sgTRIM28	0.278075	422	sgTRIM28	sgTRIM28:NR4A2	0.830777
MYBL2_1107#MYB/3:MYB:255:0	sgKLF1	0.277978	423	sgKLF1	sgKLF1:MYBL2	0.949196
PRD14_1468#PRDM14:C2H2:149:1	sgTFDP1	0.277959	424	sgTFDP1	sgTFDP1:PRD14	0.353551
INSM1_843#INSM1:C2H2:266:1	sgNRF1	0.277916	425	sgNRF1	sgNRF1:INSM1	0.528637
FOXB1_488#FOX/6:forkhead:87:1	sgHSPA5	0.277387	426	sgHSPA5	sgHSPA5:FOXB1	1.05263e-09
FOSL2+JUN_474#CREB/ATF/1:bZIP:49:0	sgCEBPB	0.277079	427	sgCEBPB	sgCEBPB:FOSL2+JUN	1.62996e-12
ZNF410_2156#ZNF410:C2H2:236:1	sgCAD	0.276744	428	sgCAD	sgCAD:ZNF410	0.523035
NFATC1_1157#NFAT/4:NFAT:168:1	sgCTCF	0.276673	429	sgCTCF	sgCTCF:NFATC1	0.370983
SMCA1_1656#SMARCA1:MYB/SANT:250:1	sgTRIM28	0.276347	430	sgTRIM28	sgTRIM28:SMCA1	0.800365
LYL1_978#Ebox/CAGATGG:bHLH:63:0	sgZNF280A	0.276336	431	sgZNF280A	sgZNF280A:LYL1	1.05664e-37
Klf1_915#KLF/SP/1:C2H2:112:0	sgATF1	0.276152	432	sgATF1	sgATF1:Klf1	0.00983915
ZN329_2113#ZNF329:C2H2:260:1	sgATF3	0.276059	433	sgATF3	sgATF3:ZN329	4.93726e-10
CDX1_129#HD/13:homeodomain:18:1	sgHINFP	0.275826	434	sgHINFP	sgHINFP:CDX1	0.994968
IRF9_875#IRF/1:IRF:104:0	sgPBX2	0.275699	435	sgPBX2	sgPBX2:IRF9	2.78051e-06
NR1D2_1246#NR/19:nuclearreceptor:48:0	sgPOLR1D	0.275675	436	sgPOLR1D	sgPOLR1D:NR1D2	1.23302e-105
HXA1_821#HD/15:homeodomain:20:1	sgPBX2	0.275227	437	sgPBX2	sgPBX2:HXA1	1.13244e-05
FOXK1_542#FOX/8:forkhead:203:0	sgNRF1	0.275177	438	sgNRF1	sgNRF1:FOXK1	0.613779
Klf1_915#KLF/SP/1:C2H2:112:0	sgHSPA5	0.275155	439	sgHSPA5	sgHSPA5:Klf1	0.00076163
ZNF143_2143#ZNF143:C2H2:172:0	sgCDC5L	0.274614	440	sgCDC5L	sgCDC5L:ZNF143	0.11347
THAP1_1982#THAP1:not_classified:132:1	sgZZZ3	0.274562	441	sgZZZ3	sgZZZ3:THAP1	1.49243e-16
MYBL1_1098#MYB/1:MYB:253:1	sgHSPA5	0.274476	442	sgHSPA5	sgHSPA5:MYBL1	0.999916
EGR2_295#KLF/SP/2:C2H2:109:0	sgMAX	0.27447	443	sgMAX	sgMAX:EGR2	0.999958
ESR1_377#NR/17:nuclearreceptor:46:0	sgNFYB	0.274347	444	sgNFYB	sgNFYB:ESR1	9.59968e-69
BARHL2_80#HD/6:homeodomain:6:0	sgREST	0.27428	445	sgREST	sgREST:BARHL2	0.684241
NRF1_1306#NRF1:CNC-bZIP:192:0	sgZZZ3	0.274138	446	sgZZZ3	sgZZZ3:NRF1	9.16159e-67
SCRT1_1631#SCRT1:C2H2:66:0	sgKLF16	0.273635	447	sgKLF16	sgKLF16:SCRT1	0.0103292
TBX21_1867#TBX/3:TBX:72:0	sgGABPA	0.273241	448	sgGABPA	sgGABPA:TBX21	0.135726
PIT1_1390#POU/3:POU:83:1	sgMAX	0.273157	449	sgMAX	sgMAX:PIT1	0.999958
PRD14_1468#PRDM14:C2H2:149:1	sgHINFP	0.273067	450	sgHINFP	sgHINFP:PRD14	0.513785
RARA_1501#NR/11:nuclearreceptor:40:0	sgCTCF	0.272945	451	sgCTCF	sgCTCF:RARA	1.4816e-27
LIN54_972#LIN54:CXC:224:1	sgRPL9	0.272789	452	sgRPL9	sgRPL9:LIN54	0.583212
ZNF784_2168#ZNF784:C2H2:222:1	sgATF1	0.272702	453	sgATF1	sgATF1:ZNF784	0.0363883
ZN680_2137#ZNF680:C2H2:251:1	sgTFDP1	0.272584	454	sgTFDP1	sgTFDP1:ZN680	0.0620529
NFIB_1171#NFI/1:NFI:189:0	sgCUX1	0.27254	455	sgCUX1	sgCUX1:NFIB	2.37538e-60
ZN121_2094#ZFN121:C2H2:244:1	sgATF1	0.272257	456	sgATF1	sgATF1:ZN121	1.19061e-35
Lhx3_956#HD/9:homeodomain:9:1	sgNRF1	0.272223	457	sgNRF1	sgNRF1:Lhx3	0.794484
HXA9_827#HD/14:homeodomain:19:0	sgCEBPB	0.271983	458	sgCEBPB	sgCEBPB:HXA9	0.152898
HIC1_685#HIC/2:C2H2:243:1	sgPOLR1D	0.271557	459	sgPOLR1D	sgPOLR1D:HIC1	0.000142085
HXA1_821#HD/15:homeodomain:20:1	sgCTCF	0.271473	460	sgCTCF	sgCTCF:HXA1	6.00561e-07
Hic1_688#HIC/1:C2H2:187:0	sgNRF1	0.271347	461	sgNRF1	sgNRF1:Hic1	6.3781e-28
GMEB2_648#GMEB2/1:SAND:223:1	sgZBTB11	0.271233	462	sgZBTB11	sgZBTB11:GMEB2	0.0984482
MECP2_1015#MECP2:MBD:97:1	sgHSPA5	0.271189	463	sgHSPA5	sgHSPA5:MECP2	0.999916
PIT1_1390#POU/3:POU:83:1	sgARID2	0.270929	464	sgARID2	sgARID2:PIT1	0.999672
MZF1_1124#MZF1:C2H2:114:1	sgGATA1	0.270775	465	sgGATA1	sgGATA1:MZF1	0.69152
Tp53_1990#P53-like/2:P53L:233:1	sgHSPA5	0.270619	466	sgHSPA5	sgHSPA5:Tp53	5.64876e-09
HXA1_821#HD/15:homeodomain:20:1	sgBRF2	0.270569	467	sgBRF2	sgBRF2:HXA1	2.32514e-06
Bcl6_100#BCL6/2:C2H2:170:0	sgMAX	0.270196	468	sgMAX	sgMAX:Bcl6	0.338677
ZN322_2112#ZNF332:C2H2:152:0	sgARID3A	0.27016	469	sgARID3A	sgARID3A:ZN322	1.18546e-11
IRF7_865#IRF/4:IRF:196:1	sgNRF1	0.270132	470	sgNRF1	sgNRF1:IRF7	0.0810408
ZNF384_2154#ZNF384/2:C2H2:194:1	sgPBX2	0.270031	471	sgPBX2	sgPBX2:ZNF384	6.49559e-55
T_1831#TBX/1:TBX:70:0	sgARID3A	0.269964	472	sgARID3A	sgARID3A:T	0.0324956
FOXJ2_526#FOX/3:forkhead:78:0	sgCAD	0.269915	473	sgCAD	sgCAD:FOXJ2	0.243924
IRF9_875#IRF/1:IRF:104:0	sgARID2	0.269742	474	sgARID2	sgARID2:IRF9	0.116214
TF65_1919#NFKB/1:NFAT:160:0	sgHINFP	0.26969	475	sgHINFP	sgHINFP:TF65	5.29297e-07
SMAD2_1647#ZNF335:C2H2:153:1	sgHSPA5	0.269655	476	sgHSPA5	sgHSPA5:SMAD2	4.79508e-38
GRHL2_655#GRHL:CP2:258:0	sgGABPA	0.269338	477	sgGABPA	sgGABPA:GRHL2	9.18649e-42
HEN1_668#HEN1:bHLH:64:1	sgGTF2B	0.269191	478	sgGTF2B	sgGTF2B:HEN1	7.15956e-05
EGR2_292#EGR:C2H2:111:0	sgMAX	0.26906	479	sgMAX	sgMAX:EGR2	0.999958
SMAD3_1649#SMAD:SMAD:129:1	sgFOSL1	0.268863	480	sgFOSL1	sgFOSL1:SMAD3	4.82161e-63
HINFP1_698#HINFP1/1:C2H2:274:1	sgZZZ3	0.268817	481	sgZZZ3	sgZZZ3:HINFP1	0.487633
RARA_1501#NR/11:nuclearreceptor:40:0	sgATF1	0.268685	482	sgATF1	sgATF1:RARA	2.90035e-30
GRHL2_655#GRHL:CP2:258:0	sgATF1	0.268621	483	sgATF1	sgATF1:GRHL2	1.49623e-42
TEAD3_1908#TEAD:TEA:166:0	sgZZZ3	0.268414	484	sgZZZ3	sgZZZ3:TEAD3	1.49596e-60
ESR1_377#NR/17:nuclearreceptor:46:0	sgATF3	0.268079	485	sgATF3	sgATF3:ESR1	3.90222e-63
ZBT7A_2054#ZBTB7A:C2H2:267:1	sgATF1	0.267889	486	sgATF1	sgATF1:ZBT7A	3.25813e-14
ZNF740_2163#ZIC/2:C2H2:110:0	sgHINFP	0.267716	487	sgHINFP	sgHINFP:ZNF740	3.72539e-10
HINFP1_699#HINFP1/2:C2H2:275:1	sgHSPA5	0.267305	488	sgHSPA5	sgHSPA5:HINFP1	0.372258
ZNF384_2154#ZNF384/2:C2H2:194:1	sgHSPA5	0.266958	489	sgHSPA5	sgHSPA5:ZNF384	2.15662e-49
JUN_898#AP1/1:bZIP:54:0	sgGTF2B	0.26693	490	sgGTF2B	sgGTF2B:JUN	0
ZN490_2127#ZNF490:C2H2:220:1	sgRPL9	0.266895	491	sgRPL9	sgRPL9:ZN490	0.00341676
ZN680_2137#ZNF680:C2H2:251:1	sgNFYB	0.266696	492	sgNFYB	sgNFYB:ZN680	0.11766
RUNX1_1590#RUNX/1:RUNX:179:0	sgHSPA5	0.266401	493	sgHSPA5	sgHSPA5:RUNX1	8.99993e-34
GLI1_634#GLI:C2H2:262:1	sgARID3A	0.266359	494	sgARID3A	sgARID3A:GLI1	1.47362e-15
SIX2_1643#SIX/1:SIX:180:0	sgKLF1	0.266058	495	sgKLF1	sgKLF1:SIX2	0.00244175
MYBL1_1102#MYB/2:MYB:254:1	sgZZZ3	0.26568	496	sgZZZ3	sgZZZ3:MYBL1	0.999972
OSR2_1325#OSR2:C2H2:130:1	sgZBTB11	0.265634	497	sgZBTB11	sgZBTB11:OSR2	0.000313611
ZBTB6_2059#ZBTB6:C2H2:146:1	sgMAX	0.26554	498	sgMAX	sgMAX:ZBTB6	0.419998
P53_1340#P53-like/1:P53L:257:1	sgARID2	0.265508	499	sgARID2	sgARID2:P53	5.20609e-21
NFIB_1171#NFI/1:NFI:189:0	sgNRF1	0.265435	500	sgNRF1	sgNRF1:NFIB	1.24563e-60
ARI5B_30#ARI5B:ARID:86:1	sgCAD	0.265408	501	sgCAD	sgCAD:ARI5B	0.819601
THRB_1987#NR/8:nuclearreceptor:37:1	sgFOSL1	0.265195	502	sgFOSL1	sgFOSL1:THRB	0.00138812
INSM1_843#INSM1:C2H2:266:1	sgHINFP	0.265192	503	sgHINFP	sgHINFP:INSM1	0.555069
THRB_1987#NR/8:nuclearreceptor:37:1	sgKLF1	0.265104	504	sgKLF1	sgKLF1:THRB	0.00137324
ZN320_2110#ZNF320:C2H2:269:1	sgNRF1	0.265048	505	sgNRF1	sgNRF1:ZN320	0.0355822
DMRT3_238#DMRT3:DM:214:1	sgHSPA5	0.26503	506	sgHSPA5	sgHSPA5:DMRT3	0.600102
SRY_1804#SOX/1:HMG:89:0	sgNRF1	0.265014	507	sgNRF1	sgNRF1:SRY	0.741688
THRB_1986#NR/10:nuclearreceptor:39:1	sgTBP	0.264493	508	sgTBP	sgTBP:THRB	0.000586925
NR2E3_1269#NR/2:nuclearreceptor:31:1	sgHINFP	0.2644	509	sgHINFP	sgHINFP:NR2E3	0.668872
REL_1537#NFKB/3:NFAT:159:1	sgKLF16	0.264168	510	sgKLF16	sgKLF16:REL	0.00177299
NFATC1_1156#NFAT/3:NFAT:102:1	sgHSPA5	0.264068	511	sgHSPA5	sgHSPA5:NFATC1	0.437064
EBF1_283#EBF1:EBF:174:0	sgMYC	0.263986	512	sgMYC	sgMYC:EBF1	1.73725e-09
NFIB_1171#NFI/1:NFI:189:0	sgMAX	0.263705	513	sgMAX	sgMAX:NFIB	3.07151e-51
FOXD2_506#FOX/5:forkhead:80:0	sgGABPA	0.263663	514	sgGABPA	sgGABPA:FOXD2	2.05101e-41
NFIB_1171#NFI/1:NFI:189:0	sgGTF2B	0.263639	515	sgGTF2B	sgGTF2B:NFIB	4.92621e-58
Six3_1644#SIX/2:SIX:280:1	sgTFDP1	0.26362	516	sgTFDP1	sgTFDP1:Six3	0.0448641
THRB_1986#NR/10:nuclearreceptor:39:1	sgCEBPB	0.263361	517	sgCEBPB	sgCEBPB:THRB	0.00699941
ESR1_377#NR/17:nuclearreceptor:46:0	sgGATA1	0.26329	518	sgGATA1	sgGATA1:ESR1	2.06688e-61
SMAD3_1649#SMAD:SMAD:129:1	sgKLF1	0.263191	519	sgKLF1	sgKLF1:SMAD3	1.46641e-56
Spz1_1784#SPZ1:bHLH-ZIP:150:1	sgATF3	0.263162	520	sgATF3	sgATF3:Spz1	0.000337525
RARA_1501#NR/11:nuclearreceptor:40:0	sgKLF16	0.262963	521	sgKLF16	sgKLF16:RARA	8.8736e-28
AIRE_4#AIRE:not_classified:139:1	sgRPL9	0.262797	522	sgRPL9	sgRPL9:AIRE	0.543603
MZF1_1125#REL-halfsite:NFAT:162:1	sgZNF280A	0.262438	523	sgZNF280A	sgZNF280A:MZF1	0.857245
Tp53_1990#P53-like/2:P53L:233:1	sgRPL9	0.262314	524	sgRPL9	sgRPL9:Tp53	9.98305e-10
ZN136_2096#ZNF136:C2H2:227:1	sgARID3A	0.262243	525	sgARID3A	sgARID3A:ZN136	0.28233
GLI1_634#GLI:C2H2:262:1	sgPBX2	0.261857	526	sgPBX2	sgPBX2:GLI1	9.84248e-16
RARA_1501#NR/11:nuclearreceptor:40:0	sgHSPA5	0.261767	527	sgHSPA5	sgHSPA5:RARA	1.16418e-25
ZN257_2102#ZNF257:C2H2:75:1	sgSETDB1	0.261649	528	sgSETDB1	sgSETDB1:ZN257	0.999844
PRD16_1470#PRDM16:C2H2:176:1	sgGATA1	0.261631	529	sgGATA1	sgGATA1:PRD16	1.73922e-37
NFIB_1171#NFI/1:NFI:189:0	sgATF3	0.261509	530	sgATF3	sgATF3:NFIB	3.0451e-55
TEAD3_1908#TEAD:TEA:166:0	sgCDC5L	0.261506	531	sgCDC5L	sgCDC5L:TEAD3	1.22433e-58
ZN331_2114#ZNF331:C2H2:270:1	sgTFDP1	0.261179	532	sgTFDP1	sgTFDP1:ZN331	6.43054e-10
JUN_898#AP1/1:bZIP:54:0	sgTRIM28	0.261044	533	sgTRIM28	sgTRIM28:JUN	0
CREB3_173#CREB/ATF/2:bZIP:50:0	sgCEBPB	0.260989	534	sgCEBPB	sgCEBPB:CREB3	2.18792e-06
HEN1_668#HEN1:bHLH:64:1	sgRPL9	0.260729	535	sgRPL9	sgRPL9:HEN1	0.00136525
SOX10_1671#SOX/6:HMG:190:1	sgMAX	0.260663	536	sgMAX	sgMAX:SOX10	0.715316
TF65_1919#NFKB/1:NFAT:160:0	sgGABPA	0.260648	537	sgGABPA	sgGABPA:TF65	2.29477e-06
HOXA10_741#HD/17:homeodomain:22:1	sgTRIM28	0.260626	538	sgTRIM28	sgTRIM28:HOXA10	0.534931
TBP_1838#TATA:not_classified:182:1	sgCEBPB	0.260431	539	sgCEBPB	sgCEBPB:TBP	0.0494444
Arid5a_34#ARI5A:ARID:88:1	sgARID3A	0.260408	540	sgARID3A	sgARID3A:Arid5a	0.027168
ZN708_2138#ZNF708:C2H2:136:1	sgCDC5L	0.260351	541	sgCDC5L	sgCDC5L:ZN708	6.53266e-23
E2F2_258#E2F/4:E2F:158:1	sgGABPA	0.26032	542	sgGABPA	sgGABPA:E2F2	0.00359506
REL_1537#NFKB/3:NFAT:159:1	sgGTF2B	0.260309	543	sgGTF2B	sgGTF2B:REL	0.00223555
MZF1_1125#REL-halfsite:NFAT:162:1	sgKLF16	0.260293	544	sgKLF16	sgKLF16:MZF1	0.454035
SNAI2_1661#SNAI2:C2H2:67:1	sgMYC	0.260135	545	sgMYC	sgMYC:SNAI2	2.04261e-80
HOXA10_741#HD/17:homeodomain:22:1	sgELF1	0.259972	546	sgELF1	sgELF1:HOXA10	0.4439
REL_1537#NFKB/3:NFAT:159:1	sgNRF1	0.259479	547	sgNRF1	sgNRF1:REL	0.00012607
TAF1_1833#GC-tract:C2H2:113:0	sgNRF1	0.259401	548	sgNRF1	sgNRF1:TAF1	0.999852
ZN320_2110#ZNF320:C2H2:269:1	sgATF1	0.259372	549	sgATF1	sgATF1:ZN320	0.0527489
Ddit3+Cebpa_218#DDIT3+CEBPA:bZIP:215:1	sgTRIM28	0.259368	550	sgTRIM28	sgTRIM28:Ddit3+Cebpa	0.0192966
THAP1_1982#THAP1:not_classified:132:1	sgNRF1	0.259293	551	sgNRF1	sgNRF1:THAP1	1.01708e-16
ZBTB49_2058#ZBTB49:C2H2:226:1	sgGATA1	0.258393	552	sgGATA1	sgGATA1:ZBTB49	0.859712
ZN140_2097#ZNF140:C2H2:143:1	sgRPL9	0.257983	553	sgRPL9	sgRPL9:ZN140	0.0430447
ZNF713_2162#ZNF713:C2H2:230:1	sgPOLR1D	0.257947	554	sgPOLR1D	sgPOLR1D:ZNF713	0.309202
FOXK1_542#FOX/8:forkhead:203:0	sgKLF1	0.2578	555	sgKLF1	sgKLF1:FOXK1	0.666943
RHOXF1_1574#HD/20:homeodomain:26:0	sgARID3A	0.256973	556	sgARID3A	sgARID3A:RHOXF1	0.00615048
ZSCAN4_2174#ZSCAN4:C2H2:286:0	sgPBX2	0.256616	557	sgPBX2	sgPBX2:ZSCAN4	0.00130839
Lhx3_956#HD/9:homeodomain:9:1	sgHINFP	0.256441	558	sgHINFP	sgHINFP:Lhx3	0.767656
MZF1_1126#MFZ1:C2H2:199:1	sgPBX2	0.256413	559	sgPBX2	sgPBX2:MZF1	0.436419
ZN449_2125#ZNF449:C2H2:271:1	sgARID2	0.256372	560	sgARID2	sgARID2:ZN449	2.08999e-16
E2F4_271#E2F/2:E2F:156:0	sgPBX2	0.256281	561	sgPBX2	sgPBX2:E2F4	2.94956e-08
ZN547_2130#ZNF547:C2H2:57:1	sgPOLR1D	0.256107	562	sgPOLR1D	sgPOLR1D:ZN547	5.63305e-05
ZN322_2112#ZNF332:C2H2:152:0	sgZZZ3	0.25605	563	sgZZZ3	sgZZZ3:ZN322	7.44899e-11
AIRE_4#AIRE:not_classified:139:1	sgPOLR1D	0.255994	564	sgPOLR1D	sgPOLR1D:AIRE	0.235364
ERR3_374#NR/7:nuclearreceptor:36:0	sgRPL9	0.255795	565	sgRPL9	sgRPL9:ERR3	2.18442e-08
NR2C2_1262#NR/3:nuclearreceptor:32:0	sgZNF407	0.255768	566	sgZNF407	sgZNF407:NR2C2	1.02998e-08
NR4A2_1296#NR/6:nuclearreceptor:35:1	sgRPL9	0.255626	567	sgRPL9	sgRPL9:NR4A2	0.775851
NR2C2_1262#NR/3:nuclearreceptor:32:0	sgHSPA5	0.255592	568	sgHSPA5	sgHSPA5:NR2C2	3.89117e-10
ZN134_2095#ZNF134:C2H2:135:1	sgMAX	0.255478	569	sgMAX	sgMAX:ZN134	1.15844e-05
GLIS1_639#GLIS:C2H2:261:1	sgATF1	0.255477	570	sgATF1	sgATF1:GLIS1	0.0402793
OZF_1339#ZNF146:C2H2:208:1	sgATF3	0.255433	571	sgATF3	sgATF3:OZF	0.999945
ZBT7A_2054#ZBTB7A:C2H2:267:1	sgNRF1	0.255419	572	sgNRF1	sgNRF1:ZBT7A	2.81634e-15
BACH2_74#AP1/2:bZIP:53:0	sgKLF1	0.255415	573	sgKLF1	sgKLF1:BACH2	0
NFKB2_1191#NFKB/2:NFAT:161:0	sgGATA1	0.2554	574	sgGATA1	sgGATA1:NFKB2	1.25646e-12
ARI5B_30#ARI5B:ARID:86:1	sgGATA1	0.255237	575	sgGATA1	sgGATA1:ARI5B	0.517932
ZSC31_2172#ZSCAN3:C2H2:133:1	sgARID3A	0.255184	576	sgARID3A	sgARID3A:ZSC31	5.80064e-05
E2F4_271#E2F/2:E2F:156:0	sgZNF280A	0.255171	577	sgZNF280A	sgZNF280A:E2F4	1.41492e-08
ZNF306_2152#ZNF306:C2H2:229:1	sgCTCF	0.255125	578	sgCTCF	sgCTCF:ZNF306	0.233501
MSX1_1077#HD/5:homeodomain:5:0	sgCDC5L	0.255054	579	sgCDC5L	sgCDC5L:MSX1	0.233169
P53_1340#P53-like/1:P53L:257:1	sgMYC	0.254792	580	sgMYC	sgMYC:P53	6.07527e-19
BACH2_74#AP1/2:bZIP:53:0	sgATF1	0.254778	581	sgATF1	sgATF1:BACH2	0
ZNF740_2163#ZIC/2:C2H2:110:0	sgTFDP1	0.254752	582	sgTFDP1	sgTFDP1:ZNF740	5.74701e-12
MYBL1_1102#MYB/2:MYB:254:1	sgCDC5L	0.254651	583	sgCDC5L	sgCDC5L:MYBL1	0.999879
MZF1_1124#MZF1:C2H2:114:1	sgBCLAF1	0.254558	584	sgBCLAF1	sgBCLAF1:MZF1	0.791978
FOSL2+JUN_474#CREB/ATF/1:bZIP:49:0	sgGATA1	0.254355	585	sgGATA1	sgGATA1:FOSL2+JUN	4.77454e-10
ZN436_2124#ZNF436:C2H2:118:1	sgHINFP	0.253536	586	sgHINFP	sgHINFP:ZN436	0.0108021
HXA9_827#HD/14:homeodomain:19:0	sgBRF2	0.253435	587	sgBRF2	sgBRF2:HXA9	0.232758
SRF_1796#SRF:MADS:184:0	sgRPL9	0.253349	588	sgRPL9	sgRPL9:SRF	5.50416e-07
Irx3_878#HD/23:homeodomain:204:0	sgTHAP1	0.253248	589	sgTHAP1	sgTHAP1:Irx3	0.593572
RFX3_1558#RFX/1:RFX:247:0	sgPBX2	0.253219	590	sgPBX2	sgPBX2:RFX3	0.740792
HXA9_827#HD/14:homeodomain:19:0	sgMAX	0.25319	591	sgMAX	sgMAX:HXA9	0.308502
KAISO_912#KAISO:C2H2:155:1	sgGATA1	0.253065	592	sgGATA1	sgGATA1:KAISO	0.672763
GRHL2_655#GRHL:CP2:258:0	sgPOLR1D	0.25302	593	sgPOLR1D	sgPOLR1D:GRHL2	7.28439e-47
CTCF_196#CTCF:C2H2:265:0	sgGTF2B	0.252835	594	sgGTF2B	sgGTF2B:CTCF	7.9319e-253
PAX5_1356#PAX/2:PAX:282:1	sgMYC	0.252793	595	sgMYC	sgMYC:PAX5	3.88143e-31
FOXK1_542#FOX/8:forkhead:203:0	sgELF1	0.252675	596	sgELF1	sgELF1:FOXK1	0.537622
SRF_1796#SRF:MADS:184:0	sgATF3	0.252548	597	sgATF3	sgATF3:SRF	2.70514e-07
NRF1_1306#NRF1:CNC-bZIP:192:0	sgCTCF	0.2525	598	sgCTCF	sgCTCF:NRF1	1.70768e-71
CREB3_173#CREB/ATF/2:bZIP:50:0	sgHSPA5	0.252326	599	sgHSPA5	sgHSPA5:CREB3	9.39148e-06
IKZF1_841#ZNF143:C2H2:173:1	sgMAX	0.252305	600	sgMAX	sgMAX:IKZF1	1.24598e-08
HLTF_706#HLTF:not_classified:185:1	sgHSPA5	0.25213	601	sgHSPA5	sgHSPA5:HLTF	0.0871125
VDR_2018#NR/15:nuclearreceptor:44:0	sgGATA1	0.251732	602	sgGATA1	sgGATA1:VDR	8.53979e-11
MYBL2_1107#MYB/3:MYB:255:0	sgKLF16	0.251717	603	sgKLF16	sgKLF16:MYBL2	0.955238
ELF5_320#ETS/1:ETS:98:0	sgYY1	0.251705	604	sgYY1	sgYY1:ELF5	2.08378e-25
LYL1_978#Ebox/CAGATGG:bHLH:63:0	sgCEBPB	0.251684	605	sgCEBPB	sgCEBPB:LYL1	1.43462e-43
PRD14_1468#PRDM14:C2H2:149:1	sgZNF407	0.251554	606	sgZNF407	sgZNF407:PRD14	0.39038
GRHL2_655#GRHL:CP2:258:0	sgZNF407	0.251466	607	sgZNF407	sgZNF407:GRHL2	5.08023e-42
ZN322_2112#ZNF332:C2H2:152:0	sgTFDP1	0.25145	608	sgTFDP1	sgTFDP1:ZN322	1.59774e-11
CENPB_158#CENBP:CENPB:200:0	sgPBX2	0.251396	609	sgPBX2	sgPBX2:CENPB	0.891723
NFIA_1165#NFI/3:NFI:128:1	sgMAX	0.251162	610	sgMAX	sgMAX:NFIA	5.24753e-38
ZNF232_2145#ZNF232:C2H2:235:1	sgCTCF	0.251152	611	sgCTCF	sgCTCF:ZNF232	0.294366
PRD14_1468#PRDM14:C2H2:149:1	sgATF1	0.251147	612	sgATF1	sgATF1:PRD14	0.317308
ZNF85_2170#ZNF85:C2H2:127:1	sgHSPA5	0.25106	613	sgHSPA5	sgHSPA5:ZNF85	0.573579
ESR1_377#NR/17:nuclearreceptor:46:0	sgFOSL1	0.250927	614	sgFOSL1	sgFOSL1:ESR1	1.24579e-63
ZBTB49_2058#ZBTB49:C2H2:226:1	sgKLF16	0.250821	615	sgKLF16	sgKLF16:ZBTB49	0.997421
LYL1_978#Ebox/CAGATGG:bHLH:63:0	sgCTCF	0.250718	616	sgCTCF	sgCTCF:LYL1	2.12416e-37
ZN382_2119#ZNF382:C2H2:154:1	sgCAD	0.250713	617	sgCAD	sgCAD:ZN382	0.131708
ZIC2_2083#ZIC:C2H2:273:0	sgGATA1	0.250706	618	sgGATA1	sgGATA1:ZIC2	1.19108e-62
HMX2_711#HD/4:homeodomain:4:0	sgARID2	0.25048	619	sgARID2	sgARID2:HMX2	0.522041
ZNF41_2155#ZNF41:C2H2:124:1	sgNRF1	0.250445	620	sgNRF1	sgNRF1:ZNF41	0.273796
ZNF713_2162#ZNF713:C2H2:230:1	sgREST	0.250384	621	sgREST	sgREST:ZNF713	0.203325
TBP_1838#TATA:not_classified:182:1	sgNRF1	0.250074	622	sgNRF1	sgNRF1:TBP	0.2421
KLF8_938#KLF/SP/3:C2H2:285:1	sgNRF1	0.249653	623	sgNRF1	sgNRF1:KLF8	0.0426306
YY1_2040#YY1:C2H2:145:0	sgFOSL1	0.249589	624	sgFOSL1	sgFOSL1:YY1	4.82161e-63
ERR3_374#NR/7:nuclearreceptor:36:0	sgZZZ3	0.249586	625	sgZZZ3	sgZZZ3:ERR3	2.16373e-06
Zfp652_2073#ZNF652:C2H2:232:1	sgCAD	0.249507	626	sgCAD	sgCAD:Zfp652	0.612619
E2F4_271#E2F/2:E2F:156:0	sgPOLR1D	0.249494	627	sgPOLR1D	sgPOLR1D:E2F4	5.08001e-08
Smad4_1654#SMAD:MAD:207:0	sgHINFP	0.249436	628	sgHINFP	sgHINFP:Smad4	8.38875e-05
NR2F1_1274#NR/13:nuclearreceptor:42:1	sgGABPA	0.249429	629	sgGABPA	sgGABPA:NR2F1	7.93549e-28
BACH2_74#AP1/2:bZIP:53:0	sgCEBPB	0.249348	630	sgCEBPB	sgCEBPB:BACH2	0
NFATC3_1159#NFAT/2:NFAT:99:0	sgATF3	0.249332	631	sgATF3	sgATF3:NFATC3	0.0282831
SMAD3_1649#SMAD:SMAD:129:1	sgBRF2	0.249313	632	sgBRF2	sgBRF2:SMAD3	4.21849e-57
P53_1340#P53-like/1:P53L:257:1	sgHINFP	0.24906	633	sgHINFP	sgHINFP:P53	1.95932e-19
GCR_627#NR/20:nuclearreceptor:248:0	sgYY1	0.248968	634	sgYY1	sgYY1:GCR	0.00441712
Lhx8_968#HD/1:homeodomain:1:0	sgGTF2B	0.248623	635	sgGTF2B	sgGTF2B:Lhx8	0.410843
Irx3_878#HD/23:homeodomain:204:0	sgREST	0.248333	636	sgREST	sgREST:Irx3	0.299
FOXJ2_526#FOX/3:forkhead:78:0	sgHINFP	0.248088	637	sgHINFP	sgHINFP:FOXJ2	0.12098
NR1H2+RXRA_1247#NR/1:nuclearreceptor:30:0	sgRPL9	0.247891	638	sgRPL9	sgRPL9:NR1H2+RXRA	0.000417108
MYC_1108#Ebox/CACGTG/2:bHLH:59:0	sgKLF1	0.247822	639	sgKLF1	sgKLF1:MYC	2.70473e-08
KAISO_912#KAISO:C2H2:155:1	sgHINFP	0.247615	640	sgHINFP	sgHINFP:KAISO	0.886624
Hic1_688#HIC/1:C2H2:187:0	sgZNF280A	0.247271	641	sgZNF280A	sgZNF280A:Hic1	1.10682e-24
ZN436_2124#ZNF436:C2H2:118:1	sgATF1	0.247167	642	sgATF1	sgATF1:ZN436	0.0612882
Znf423_2158#ZNF423:C2H2:177:1	sgNFE2	0.247158	643	sgNFE2	sgNFE2:Znf423	1.59918e-11
BATF_92#BATF:bZIP:138:0	sgZBTB11	0.247094	644	sgZBTB11	sgZBTB11:BATF	3.78279e-185
EGR2_292#EGR:C2H2:111:0	sgGATA1	0.247055	645	sgGATA1	sgGATA1:EGR2	0.999936
ZN431_2123#ZNF431:C2H2:228:1	sgMYC	0.24705	646	sgMYC	sgMYC:ZN431	1.09689e-06
ZN549_2131#ZNF549:C2H2:134:1	sgCEBPB	0.247019	647	sgCEBPB	sgCEBPB:ZN549	3.70959e-09
RXRG_1625#NR/4:nuclearreceptor:33:0	sgGTF2B	0.24697	648	sgGTF2B	sgGTF2B:RXRG	0.000465393
HXA9_827#HD/14:homeodomain:19:0	sgBCLAF1	0.246952	649	sgBCLAF1	sgBCLAF1:HXA9	0.255319
SMAD2_1647#ZNF335:C2H2:153:1	sgHINFP	0.246931	650	sgHINFP	sgHINFP:SMAD2	1.13658e-32
SPIB_1777#SPI:ETS:95:0	sgHINFP	0.246843	651	sgHINFP	sgHINFP:SPIB	0.0727596
PRD16_1470#PRDM16:C2H2:176:1	sgGABPA	0.246729	652	sgGABPA	sgGABPA:PRD16	1.05646e-40
KAISO_912#KAISO:C2H2:155:1	sgHSPA5	0.246533	653	sgHSPA5	sgHSPA5:KAISO	0.812485
THRB_1986#NR/10:nuclearreceptor:39:1	sgTHAP1	0.246508	654	sgTHAP1	sgTHAP1:THRB	0.000541869
SPDEF_1771#SPDEF/2:ETS:212:0	sgRPL9	0.246369	655	sgRPL9	sgRPL9:SPDEF	0.654421
ZN384_2120#ZNF384/1:C2H2:193:1	sgNFE2	0.246317	656	sgNFE2	sgNFE2:ZN384	0.237916
NR4A2_1295#NR/9:nuclearreceptor:38:1	sgKLF16	0.246242	657	sgKLF16	sgKLF16:NR4A2	0.846873
ZBED1_2047#ZBED1:C2H2:237:1	sgATF3	0.246219	658	sgATF3	sgATF3:ZBED1	0.319693
LYL1_978#Ebox/CAGATGG:bHLH:63:0	sgNRF1	0.246203	659	sgNRF1	sgNRF1:LYL1	4.85585e-42
HMX2_711#HD/4:homeodomain:4:0	sgGTF2B	0.246157	660	sgGTF2B	sgGTF2B:HMX2	0.734414
CENPB_158#CENBP:CENPB:200:0	sgARID3A	0.246001	661	sgARID3A	sgARID3A:CENPB	0.732704
Nr2e3_1270#NR2E3:nuclearreceptor:216:1	sgZZZ3	0.245898	662	sgZZZ3	sgZZZ3:Nr2e3	0.543164
NFAC4_1150#NFAT/1:NFAT:100:0	sgGTF2B	0.245839	663	sgGTF2B	sgGTF2B:NFAC4	0.763694
Tp53_1990#P53-like/2:P53L:233:1	sgZZZ3	0.245827	664	sgZZZ3	sgZZZ3:Tp53	1.1312e-08
POU5F1_1451#POU/1:POU:85:0	sgMAX	0.245751	665	sgMAX	sgMAX:POU5F1	0.568021
CREB3L1_179#CREB3/XBP1:bZIP:61:0	sgATF3	0.245679	666	sgATF3	sgATF3:CREB3L1	0.916517
THRB_1987#NR/8:nuclearreceptor:37:1	sgCEBPZ	0.245649	667	sgCEBPZ	sgCEBPZ:THRB	0.00059768
SOX9_1742#SOX/5:HMG:94:0	sgNRF1	0.245374	668	sgNRF1	sgNRF1:SOX9	0.998517
MYBA_1097#MYB/5:MYB:252:1	sgRPL9	0.24533	669	sgRPL9	sgRPL9:MYBA	0.944263
Lhx3_956#HD/9:homeodomain:9:1	sgCTCF	0.245328	670	sgCTCF	sgCTCF:Lhx3	0.594246
THRB_1986#NR/10:nuclearreceptor:39:1	sgYY1	0.245183	671	sgYY1	sgYY1:THRB	0.000401325
TEAD3_1908#TEAD:TEA:166:0	sgKLF16	0.245174	672	sgKLF16	sgKLF16:TEAD3	3.62714e-69
ZN490_2127#ZNF490:C2H2:220:1	sgKLF1	0.2451	673	sgKLF1	sgKLF1:ZN490	0.000366143
ZN134_2095#ZNF134:C2H2:135:1	sgKLF16	0.244982	674	sgKLF16	sgKLF16:ZN134	1.09464e-05
PLAG1_1406#PLAG1:C2H2:268:1	sgCTCF	0.244768	675	sgCTCF	sgCTCF:PLAG1	0.0447837
TBX20_1864#TBX/4:TBX:73:0	sgREST	0.244767	676	sgREST	sgREST:TBX20	0.12987
SMAD2_1647#ZNF335:C2H2:153:1	sgZNF407	0.244711	677	sgZNF407	sgZNF407:SMAD2	5.86935e-35
YY1_2040#YY1:C2H2:145:0	sgNRF1	0.244693	678	sgNRF1	sgNRF1:YY1	6.10118e-63
FOXA2_482#FOX/4:forkhead:79:0	sgMAX	0.244662	679	sgMAX	sgMAX:FOXA2	8.29232e-170
E2F2_255#E2F/1:E2F:186:0	sgPBX2	0.244555	680	sgPBX2	sgPBX2:E2F2	0.000613641
SREBF2_1793#SREBF1:bHLH-ZIP:74:0	sgGATA1	0.244525	681	sgGATA1	sgGATA1:SREBF2	1.10146e-08
Irx3_878#HD/23:homeodomain:204:0	sgHSPA5	0.244464	682	sgHSPA5	sgHSPA5:Irx3	0.474914
BC11A_98#IRF/2:IRF:106:1	sgRPL9	0.244386	683	sgRPL9	sgRPL9:BC11A	0.999951
FOXB1_488#FOX/6:forkhead:87:1	sgMYC	0.244178	684	sgMYC	sgMYC:FOXB1	2.26631e-10
SOX9_1739#SOX/7:HMG:191:1	sgCAD	0.243846	685	sgCAD	sgCAD:SOX9	0.868362
ZN418_2122#ZNF418:C2H2:126:1	sgMAX	0.24373	686	sgMAX	sgMAX:ZN418	0.778551
STAT6_1826#STAT/1:STAT:167:0	sgNFYB	0.243617	687	sgNFYB	sgNFYB:STAT6	0.746127
ZBT48_2053#ZBTB48:C2H2:175:1	sgGABPA	0.243608	688	sgGABPA	sgGABPA:ZBT48	0.000474992
SMAD3_1649#SMAD:SMAD:129:1	sgARID3A	0.243273	689	sgARID3A	sgARID3A:SMAD3	2.16174e-58
SOX18_1697#SOX/3:HMG:92:0	sgPBX2	0.243241	690	sgPBX2	sgPBX2:SOX18	0.701738
SPIB_1777#SPI:ETS:95:0	sgNRF1	0.243171	691	sgNRF1	sgNRF1:SPIB	0.0547529
ERR3_374#NR/7:nuclearreceptor:36:0	sgNRF1	0.242982	692	sgNRF1	sgNRF1:ERR3	1.93036e-08
RFX3_1558#RFX/1:RFX:247:0	sgNRF1	0.242972	693	sgNRF1	sgNRF1:RFX3	0.266501
HOMEZ_739#HOMEZ:HOMEZ:195:1	sgNRF1	0.242752	694	sgNRF1	sgNRF1:HOMEZ	0.0520856
ZN680_2137#ZNF680:C2H2:251:1	sgCEBPZ	0.242665	695	sgCEBPZ	sgCEBPZ:ZN680	0.0505268
KLF8_938#KLF/SP/3:C2H2:285:1	sgZZZ3	0.242641	696	sgZZZ3	sgZZZ3:KLF8	0.15322
ZIC2_2083#ZIC:C2H2:273:0	sgCDC5L	0.242565	697	sgCDC5L	sgCDC5L:ZIC2	7.24302e-70
GLIS1_639#GLIS:C2H2:261:1	sgNFYB	0.242525	698	sgNFYB	sgNFYB:GLIS1	0.0746102
SPIB_1777#SPI:ETS:95:0	sgRPL9	0.242467	699	sgRPL9	sgRPL9:SPIB	0.0609227
GFI1B_633#GFI:C2H2:181:0	sgSETDB1	0.242298	700	sgSETDB1	sgSETDB1:GFI1B	0.241086
AP2A_20#TFAP2/1:TFAP:264:1	sgCAD	0.242268	701	sgCAD	sgCAD:AP2A	5.13193e-144
GRHL2_655#GRHL:CP2:258:0	sgNFE2	0.242173	702	sgNFE2	sgNFE2:GRHL2	1.49988e-42
ZN502_2128#SMARCA5:MYB/SANT:125:0	sgNFE2	0.242133	703	sgNFE2	sgNFE2:ZN502	0.527801
SOX9_1739#SOX/7:HMG:191:1	sgTHAP1	0.24209	704	sgTHAP1	sgTHAP1:SOX9	0.999866
Tp53_1989#P53-like/3:P53L:234:1	sgCEBPZ	0.242085	705	sgCEBPZ	sgCEBPZ:Tp53	8.171e-08
ZN768_2139#ZNF768:C2H2:137:1	sgZZZ3	0.242083	706	sgZZZ3	sgZZZ3:ZN768	2.15359e-19
THRB_1986#NR/10:nuclearreceptor:39:1	sgHINFP	0.241802	707	sgHINFP	sgHINFP:THRB	0.00134414
ZN320_2110#ZNF320:C2H2:269:1	sgTRIM28	0.241653	708	sgTRIM28	sgTRIM28:ZN320	0.0521326
BACH2_74#AP1/2:bZIP:53:0	sgZZZ3	0.241538	709	sgZZZ3	sgZZZ3:BACH2	0
MEF2B_1021#MEF2:MADS:183:0	sgZBTB11	0.241525	710	sgZBTB11	sgZBTB11:MEF2B	4.83099e-10
THRB_1986#NR/10:nuclearreceptor:39:1	sgGABPA	0.241426	711	sgGABPA	sgGABPA:THRB	0.00178448
ZN449_2125#ZNF449:C2H2:271:1	sgFOSL1	0.24115	712	sgFOSL1	sgFOSL1:ZN449	9.69389e-16
ZFP28_2069#ZNF28:C2H2:107:1	sgCTCF	0.241118	713	sgCTCF	sgCTCF:ZFP28	0.0400988
ZBT7A_2054#ZBTB7A:C2H2:267:1	sgREST	0.241116	714	sgREST	sgREST:ZBT7A	3.91433e-16
Arid3a_32#HD/18:homeodomain:24:1	sgCDC5L	0.2411	715	sgCDC5L	sgCDC5L:Arid3a	0.11883
CENPB_158#CENBP:CENPB:200:0	sgFOSL1	0.241053	716	sgFOSL1	sgFOSL1:CENPB	0.76822
BACH2_74#AP1/2:bZIP:53:0	sgNFE2	0.240974	717	sgNFE2	sgNFE2:BACH2	0
ZN121_2094#ZFN121:C2H2:244:1	sgFOSL1	0.24092	718	sgFOSL1	sgFOSL1:ZN121	3.63965e-39
CUX1_202#CUX/2:CUT:16:1	sgCTCF	0.240851	719	sgCTCF	sgCTCF:CUX1	0.0238611
RUNX1_1590#RUNX/1:RUNX:179:0	sgNRF1	0.240761	720	sgNRF1	sgNRF1:RUNX1	4.26868e-35
CUX1_201#CUX/3:CUT:15:1	sgCAD	0.240745	721	sgCAD	sgCAD:CUX1	0.00764521
JUN_898#AP1/1:bZIP:54:0	sgZNF280A	0.240728	722	sgZNF280A	sgZNF280A:JUN	0
Hic1_688#HIC/1:C2H2:187:0	sgBCLAF1	0.240647	723	sgBCLAF1	sgBCLAF1:Hic1	6.68431e-26
AP2A_20#TFAP2/1:TFAP:264:1	sgGATA1	0.240577	724	sgGATA1	sgGATA1:AP2A	1.26597e-143
STA5A_1808#STAT/2:STAT:171:0	sgARID3A	0.240574	725	sgARID3A	sgARID3A:STA5A	0.889786
Tp53_1990#P53-like/2:P53L:233:1	sgZNF407	0.240551	726	sgZNF407	sgZNF407:Tp53	2.72552e-08
PIT1_1390#POU/3:POU:83:1	sgTHAP1	0.24047	727	sgTHAP1	sgTHAP1:PIT1	0.999866
ZNF24_2148#ZNF24:C2H2:198:1	sgFOSL1	0.240378	728	sgFOSL1	sgFOSL1:ZNF24	0.290692
ZN680_2137#ZNF680:C2H2:251:1	sgYY1	0.240286	729	sgYY1	sgYY1:ZN680	0.0765563
OSR2_1325#OSR2:C2H2:130:1	sgYY1	0.240254	730	sgYY1	sgYY1:OSR2	0.000125424
TBX21_1868#TBX/2:TBX:71:0	sgCEBPZ	0.240004	731	sgCEBPZ	sgCEBPZ:TBX21	0.0245824
Lhx3_956#HD/9:homeodomain:9:1	sgZZZ3	0.239748	732	sgZZZ3	sgZZZ3:Lhx3	0.688008
SMAD3_1649#SMAD:SMAD:129:1	sgRPL9	0.239722	733	sgRPL9	sgRPL9:SMAD3	3.30111e-55
SMAD2_1646#SMAD:SMAD:147:0	sgREST	0.239668	734	sgREST	sgREST:SMAD2	1.69615e-32
ZN490_2127#ZNF490:C2H2:220:1	sgHSPA5	0.239651	735	sgHSPA5	sgHSPA5:ZN490	8.54142e-05
PIT1_1390#POU/3:POU:83:1	sgPBX2	0.239569	736	sgPBX2	sgPBX2:PIT1	0.999974
CTCF_196#CTCF:C2H2:265:0	sgGABPA	0.23955	737	sgGABPA	sgGABPA:CTCF	4.38055e-275
SMAD2_1646#SMAD:SMAD:147:0	sgKLF1	0.239536	738	sgKLF1	sgKLF1:SMAD2	8.27109e-29
THRB_1986#NR/10:nuclearreceptor:39:1	sgPOLR1D	0.239495	739	sgPOLR1D	sgPOLR1D:THRB	4.1111e-05
NFIA_1166#NFI/2:NFI:188:1	sgRPL9	0.239427	740	sgRPL9	sgRPL9:NFIA	1.24026e-37
HMX2_711#HD/4:homeodomain:4:0	sgKLF16	0.239421	741	sgKLF16	sgKLF16:HMX2	0.562223
OSR2_1325#OSR2:C2H2:130:1	sgMAX	0.239215	742	sgMAX	sgMAX:OSR2	0.000166337
OSR2_1325#OSR2:C2H2:130:1	sgZZZ3	0.239147	743	sgZZZ3	sgZZZ3:OSR2	2.62792e-05
EBF1_283#EBF1:EBF:174:0	sgZNF407	0.239143	744	sgZNF407	sgZNF407:EBF1	7.71412e-11
HINFP1_698#HINFP1/1:C2H2:274:1	sgHINFP	0.239137	745	sgHINFP	sgHINFP:HINFP1	0.420071
MYBL1_1098#MYB/1:MYB:253:1	sgCDC5L	0.239115	746	sgCDC5L	sgCDC5L:MYBL1	0.999879
TF2L1_1918#TFCP2:CP2:259:1	sgARID3A	0.23902	747	sgARID3A	sgARID3A:TF2L1	0.0017886
SMAD2_1646#SMAD:SMAD:147:0	sgRPL9	0.238995	748	sgRPL9	sgRPL9:SMAD2	1.16339e-30
PRD16_1470#PRDM16:C2H2:176:1	sgCAD	0.238867	749	sgCAD	sgCAD:PRD16	6.97e-43
BACH2_74#AP1/2:bZIP:53:0	sgBCLAF1	0.238832	750	sgBCLAF1	sgBCLAF1:BACH2	0
NFIB_1171#NFI/1:NFI:189:0	sgZNF280A	0.238826	751	sgZNF280A	sgZNF280A:NFIB	4.08528e-52
SOX10_1671#SOX/6:HMG:190:1	sgATF3	0.238689	752	sgATF3	sgATF3:SOX10	0.429206
FOXJ2_526#FOX/3:forkhead:78:0	sgARID3A	0.238627	753	sgARID3A	sgARID3A:FOXJ2	0.209123
Rarb_1518#NR/12:nuclearreceptor:41:0	sgZNF407	0.238558	754	sgZNF407	sgZNF407:Rarb	2.70837e-10
GMEB2_648#GMEB2/1:SAND:223:1	sgHINFP	0.238401	755	sgHINFP	sgHINFP:GMEB2	0.135217
NFATC1_1157#NFAT/4:NFAT:168:1	sgPBX2	0.23838	756	sgPBX2	sgPBX2:NFATC1	0.636281
NR4A2+RXRA_1298#NR/18:nuclearreceptor:47:0	sgMYC	0.238305	757	sgMYC	sgMYC:NR4A2+RXRA	6.54477e-08
Znf423_2158#ZNF423:C2H2:177:1	sgNRF1	0.238189	758	sgNRF1	sgNRF1:Znf423	5.91075e-08
JUN_898#AP1/1:bZIP:54:0	sgPOLR1D	0.238128	759	sgPOLR1D	sgPOLR1D:JUN	0
HAND1_666#HAND1:bHLH:148:1	sgRPL9	0.238113	760	sgRPL9	sgRPL9:HAND1	6.02413e-26
GLI1_634#GLI:C2H2:262:1	sgPOLR1D	0.238054	761	sgPOLR1D	sgPOLR1D:GLI1	4.96457e-15
FOXA2_482#FOX/4:forkhead:79:0	sgHSPA5	0.237687	762	sgHSPA5	sgHSPA5:FOXA2	6.62193e-159
PBX2_1373#HD/12:homeodomain:12:0	sgHINFP	0.237637	763	sgHINFP	sgHINFP:PBX2	0.519316
ZNF143_2143#ZNF143:C2H2:172:0	sgHSPA5	0.237629	764	sgHSPA5	sgHSPA5:ZNF143	0.0355516
Nr2e3_1270#NR2E3:nuclearreceptor:216:1	sgMYC	0.237375	765	sgMYC	sgMYC:Nr2e3	0.614902
Arid3a_32#HD/18:homeodomain:24:1	sgPBX2	0.237067	766	sgPBX2	sgPBX2:Arid3a	0.29228
ERR3_374#NR/7:nuclearreceptor:36:0	sgCAD	0.237057	767	sgCAD	sgCAD:ERR3	2.08746e-09
ZN121_2094#ZFN121:C2H2:244:1	sgMAX	0.237016	768	sgMAX	sgMAX:ZN121	3.20932e-41
ARI5B_30#ARI5B:ARID:86:1	sgZZZ3	0.23693	769	sgZZZ3	sgZZZ3:ARI5B	0.893522
PBX2_1373#HD/12:homeodomain:12:0	sgCTCF	0.236918	770	sgCTCF	sgCTCF:PBX2	0.632628
HES5_672#Ebox/CACGTG/1:bHLH:58:0	sgGABPA	0.23677	771	sgGABPA	sgGABPA:HES5	2.06081e-05
ZN449_2125#ZNF449:C2H2:271:1	sgMAX	0.236728	772	sgMAX	sgMAX:ZN449	5.40886e-14
ZNF410_2156#ZNF410:C2H2:236:1	sgARID3A	0.236696	773	sgARID3A	sgARID3A:ZNF410	0.377236
ZNF410_2156#ZNF410:C2H2:236:1	sgPOLR1D	0.236696	774	sgPOLR1D	sgPOLR1D:ZNF410	0.294453
IRF7_865#IRF/4:IRF:196:1	sgGTF2B	0.23669	775	sgGTF2B	sgGTF2B:IRF7	0.102663
ZNF8_2169#ZNF85:C2H2:231:1	sgCTCF	0.23668	776	sgCTCF	sgCTCF:ZNF8	0.0204394
FOXD2_506#FOX/5:forkhead:80:0	sgARID2	0.236429	777	sgARID2	sgARID2:FOXD2	7.57293e-39
P53_1340#P53-like/1:P53L:257:1	sgARID3A	0.236419	778	sgARID3A	sgARID3A:P53	6.85647e-20
ZNF740_2163#ZIC/2:C2H2:110:0	sgKLF1	0.236397	779	sgKLF1	sgKLF1:ZNF740	9.11169e-12
NFATC1_1157#NFAT/4:NFAT:168:1	sgZNF280A	0.23633	780	sgZNF280A	sgZNF280A:NFATC1	0.261881
CEBPG_152#CCAAT/CEBP:bZIP:52:0	sgCEBPB	0.236306	781	sgCEBPB	sgCEBPB:CEBPG	4.64962e-09
ZN382_2119#ZNF382:C2H2:154:1	sgMAX	0.236177	782	sgMAX	sgMAX:ZN382	0.0626021
CUX2_210#CUX/4:CUT:17:1	sgHSPA5	0.236159	783	sgHSPA5	sgHSPA5:CUX2	0.812485
ZNF384_2154#ZNF384/2:C2H2:194:1	sgCEBPZ	0.236129	784	sgCEBPZ	sgCEBPZ:ZNF384	5.18385e-49
ZBTB6_2059#ZBTB6:C2H2:146:1	sgYY1	0.236078	785	sgYY1	sgYY1:ZBTB6	0.0532816
ZN449_2125#ZNF449:C2H2:271:1	sgTBP	0.236065	786	sgTBP	sgTBP:ZN449	6.45018e-15
ZKSC1_2092#ZKSCAN1:C2H2:272:1	sgCTCF	0.236019	787	sgCTCF	sgCTCF:ZKSC1	4.73966e-13
ZIC2_2083#ZIC:C2H2:273:0	sgZNF407	0.235783	788	sgZNF407	sgZNF407:ZIC2	4.96044e-61
ZN490_2127#ZNF490:C2H2:220:1	sgELF1	0.235738	789	sgELF1	sgELF1:ZN490	0.00137007
NKX28_1217#HD/21:homeodomain:27:1	sgNFE2	0.235738	790	sgNFE2	sgNFE2:NKX28	0.0509945
ZBT14_2049#ZBTB14:C2H2:217:1	sgFOSL1	0.235684	791	sgFOSL1	sgFOSL1:ZBT14	0.349146
POU4F2_1447#POU/2:POU:82:0	sgKLF1	0.235641	792	sgKLF1	sgKLF1:POU4F2	0.999958
NR1D2_1246#NR/19:nuclearreceptor:48:0	sgNFE2	0.235523	793	sgNFE2	sgNFE2:NR1D2	1.10748e-99
Pax2_1349#PAX-halfsite:PAX:283:1	sgREST	0.23546	794	sgREST	sgREST:Pax2	0.85948
NR2C2_1262#NR/3:nuclearreceptor:32:0	sgARID2	0.235361	795	sgARID2	sgARID2:NR2C2	2.86928e-11
KAISO_912#KAISO:C2H2:155:1	sgKLF1	0.235223	796	sgKLF1	sgKLF1:KAISO	0.796222
MSX1_1077#HD/5:homeodomain:5:0	sgFOSL1	0.235181	797	sgFOSL1	sgFOSL1:MSX1	0.391339
NFYB_1195#NFY:NFY:13:0	sgCEBPB	0.234951	798	sgCEBPB	sgCEBPB:NFYB	7.80086e-81
NFIA_1166#NFI/2:NFI:188:1	sgKLF1	0.234854	799	sgKLF1	sgKLF1:NFIA	6.51214e-36
DUXA_246#HD/8:homeodomain:8:0	sgARID3A	0.234835	800	sgARID3A	sgARID3A:DUXA	0.28233
ZN528_2129#ZNF528:C2H2:119:1	sgHINFP	0.234766	801	sgHINFP	sgHINFP:ZN528	0.0100462
ZN121_2094#ZFN121:C2H2:244:1	sgMYC	0.234643	802	sgMYC	sgMYC:ZN121	1.82221e-37
EWSR1-FLI1_435#EWSR1/FLI1:ETS:117:1	sgGABPA	0.234311	803	sgGABPA	sgGABPA:EWSR1-FLI1	0.894932
ITF2_888#Ebox/CACCTG:bHLH:68:0	sgCTCF	0.234058	804	sgCTCF	sgCTCF:ITF2	2.43335e-69
HAND1_666#HAND1:bHLH:148:1	sgHINFP	0.233978	805	sgHINFP	sgHINFP:HAND1	2.42547e-28
SNAI2_1661#SNAI2:C2H2:67:1	sgTFDP1	0.233903	806	sgTFDP1	sgTFDP1:SNAI2	4.20118e-82
ZN680_2137#ZNF680:C2H2:251:1	sgHINFP	0.233883	807	sgHINFP	sgHINFP:ZN680	0.0954494
REST_1545#REST/NRSF:C2H2:151:0	sgTRIM28	0.233844	808	sgTRIM28	sgTRIM28:REST	2.85984e-15
FOXB1_487#FOX/9:forkhead:279:1	sgHSPA5	0.233732	809	sgHSPA5	sgHSPA5:FOXB1	1.05263e-09
ZKSC1_2092#ZKSCAN1:C2H2:272:1	sgGATA1	0.23371	810	sgGATA1	sgGATA1:ZKSC1	6.14947e-13
ZNF306_2152#ZNF306:C2H2:229:1	sgTHAP1	0.233649	811	sgTHAP1	sgTHAP1:ZNF306	0.159438
CEBPG_152#CCAAT/CEBP:bZIP:52:0	sgARID2	0.233634	812	sgARID2	sgARID2:CEBPG	2.78587e-08
ELF5_320#ETS/1:ETS:98:0	sgTFDP1	0.233573	813	sgTFDP1	sgTFDP1:ELF5	7.41699e-26
GFI1B_633#GFI:C2H2:181:0	sgGTF2B	0.233548	814	sgGTF2B	sgGTF2B:GFI1B	0.395083
FOXB1_488#FOX/6:forkhead:87:1	sgPOLR1D	0.233457	815	sgPOLR1D	sgPOLR1D:FOXB1	1.08385e-10
ZN490_2127#ZNF490:C2H2:220:1	sgZNF407	0.233447	816	sgZNF407	sgZNF407:ZN490	0.00215812
OSR2_1325#OSR2:C2H2:130:1	sgGATA1	0.233441	817	sgGATA1	sgGATA1:OSR2	0.000179171
ASCL2_48#Ebox/CAGCTG:bHLH:65:0	sgCTCF	0.233313	818	sgCTCF	sgCTCF:ASCL2	6.83808e-46
ARI5B_30#ARI5B:ARID:86:1	sgARID2	0.233063	819	sgARID2	sgARID2:ARI5B	0.909155
ZN768_2139#ZNF768:C2H2:137:1	sgMYC	0.233029	820	sgMYC	sgMYC:ZN768	2.25537e-23
NR2C2_1262#NR/3:nuclearreceptor:32:0	sgKLF16	0.233022	821	sgKLF16	sgKLF16:NR2C2	1.39386e-10
ZN331_2114#ZNF331:C2H2:270:1	sgFOSL1	0.232949	822	sgFOSL1	sgFOSL1:ZN331	1.57544e-11
EBF1_283#EBF1:EBF:174:0	sgKLF1	0.232938	823	sgKLF1	sgKLF1:EBF1	1.3041e-10
Tp53_1990#P53-like/2:P53L:233:1	sgFOSL1	0.232923	824	sgFOSL1	sgFOSL1:Tp53	1.653e-07
MZF1_1126#MFZ1:C2H2:199:1	sgKLF16	0.232874	825	sgKLF16	sgKLF16:MZF1	0.454035
IKZF1_841#ZNF143:C2H2:173:1	sgGATA1	0.232754	826	sgGATA1	sgGATA1:IKZF1	2.8811e-07
ZBT14_2049#ZBTB14:C2H2:217:1	sgCTCF	0.232583	827	sgCTCF	sgCTCF:ZBT14	0.816824
CREB3_173#CREB/ATF/2:bZIP:50:0	sgRPL9	0.232511	828	sgRPL9	sgRPL9:CREB3	5.46307e-05
MZF1_1126#MFZ1:C2H2:199:1	sgGABPA	0.232277	829	sgGABPA	sgGABPA:MZF1	0.580538
ZFP57_2072#ZNF57:C2H2:218:1	sgARID3A	0.232248	830	sgARID3A	sgARID3A:ZFP57	0.999812
CREB3_173#CREB/ATF/2:bZIP:50:0	sgYY1	0.232209	831	sgYY1	sgYY1:CREB3	0.000229326
MYBL1_1102#MYB/2:MYB:254:1	sgZBTB11	0.232008	832	sgZBTB11	sgZBTB11:MYBL1	0.999859
ZN768_2139#ZNF768:C2H2:137:1	sgGATA1	0.231861	833	sgGATA1	sgGATA1:ZN768	7.40595e-22
PAX5_1356#PAX/2:PAX:282:1	sgKLF1	0.231717	834	sgKLF1	sgKLF1:PAX5	2.91395e-32
ZN708_2138#ZNF708:C2H2:136:1	sgARID2	0.231692	835	sgARID2	sgARID2:ZN708	5.24568e-25
NR4A2+RXRA_1298#NR/18:nuclearreceptor:47:0	sgNFYB	0.23168	836	sgNFYB	sgNFYB:NR4A2+RXRA	2.8514e-08
MYC_1108#Ebox/CACGTG/2:bHLH:59:0	sgCAD	0.23164	837	sgCAD	sgCAD:MYC	1.19343e-07
YY1_2040#YY1:C2H2:145:0	sgPBX2	0.231567	838	sgPBX2	sgPBX2:YY1	9.80843e-67
ZN490_2127#ZNF490:C2H2:220:1	sgGTF2B	0.231456	839	sgGTF2B	sgGTF2B:ZN490	0.000549925
GCR_627#NR/20:nuclearreceptor:248:0	sgHSPA5	0.231288	840	sgHSPA5	sgHSPA5:GCR	0.00152893
FOSL2+JUN_474#CREB/ATF/1:bZIP:49:0	sgHINFP	0.231279	841	sgHINFP	sgHINFP:FOSL2+JUN	1.52269e-07
POU5F1_1451#POU/1:POU:85:0	sgZBTB11	0.231001	842	sgZBTB11	sgZBTB11:POU5F1	0.760668
THRB_1987#NR/8:nuclearreceptor:37:1	sgARID3A	0.230927	843	sgARID3A	sgARID3A:THRB	6.86257e-05
Lhx3_956#HD/9:homeodomain:9:1	sgBCLAF1	0.230902	844	sgBCLAF1	sgBCLAF1:Lhx3	0.779663
SPIB_1777#SPI:ETS:95:0	sgARID3A	0.230579	845	sgARID3A	sgARID3A:SPIB	0.0124222
LYL1_978#Ebox/CAGATGG:bHLH:63:0	sgZZZ3	0.230535	846	sgZZZ3	sgZZZ3:LYL1	3.07113e-41
DMRTB_239#DMRT1:DM:90:0	sgZNF280A	0.230388	847	sgZNF280A	sgZNF280A:DMRTB	0.599123
TF65_1919#NFKB/1:NFAT:160:0	sgBRF2	0.230333	848	sgBRF2	sgBRF2:TF65	9.45062e-11
HINFP1_698#HINFP1/1:C2H2:274:1	sgNRF1	0.230302	849	sgNRF1	sgNRF1:HINFP1	0.432773
NKX28_1217#HD/21:homeodomain:27:1	sgPOLR1D	0.23017	850	sgPOLR1D	sgPOLR1D:NKX28	0.0402727
TAF1_1833#GC-tract:C2H2:113:0	sgMYC	0.230168	851	sgMYC	sgMYC:TAF1	0.999918
OSR2_1325#OSR2:C2H2:130:1	sgBRF2	0.230156	852	sgBRF2	sgBRF2:OSR2	0.000502992
NR4A2+RXRA_1298#NR/18:nuclearreceptor:47:0	sgCEBPB	0.230131	853	sgCEBPB	sgCEBPB:NR4A2+RXRA	2.12246e-07
HLTF_706#HLTF:not_classified:185:1	sgCDC5L	0.229948	854	sgCDC5L	sgCDC5L:HLTF	0.0531753
VDR_2018#NR/15:nuclearreceptor:44:0	sgBRF2	0.229921	855	sgBRF2	sgBRF2:VDR	8.19788e-12
ZN331_2114#ZNF331:C2H2:270:1	sgCTCF	0.229914	856	sgCTCF	sgCTCF:ZN331	9.52296e-11
RXRB_1616#NR/16:nuclearreceptor:45:0	sgYY1	0.22974	857	sgYY1	sgYY1:RXRB	1.97153e-31
ZSC31_2172#ZSCAN3:C2H2:133:1	sgZZZ3	0.229639	858	sgZZZ3	sgZZZ3:ZSC31	0.00210787
NR1D2_1246#NR/19:nuclearreceptor:48:0	sgTRIM28	0.229629	859	sgTRIM28	sgTRIM28:NR1D2	6.85698e-105
ASCL2_48#Ebox/CAGCTG:bHLH:65:0	sgNFE2	0.229548	860	sgNFE2	sgNFE2:ASCL2	3.14613e-45
TBX20_1864#TBX/4:TBX:73:0	sgKLF1	0.229465	861	sgKLF1	sgKLF1:TBX20	0.0452445
Sox5_1722#SOX/2:HMG:91:0	sgATF3	0.229232	862	sgATF3	sgATF3:Sox5	0.773261
PRDM4_1475#PRDM4:C2H2:225:1	sgNFE2	0.229208	863	sgNFE2	sgNFE2:PRDM4	0.58628
MAFK_1003#MAF:bZIP:55:0	sgKLF1	0.229122	864	sgKLF1	sgKLF1:MAFK	2.58056e-56
MECP2_1015#MECP2:MBD:97:1	sgATF3	0.22903	865	sgATF3	sgATF3:MECP2	0.999945
HINFP1_700#HINFP1/3:C2H2:276:1	sgARID3A	0.228996	866	sgARID3A	sgARID3A:HINFP1	0.649039
BARHL2_80#HD/6:homeodomain:6:0	sgCAD	0.22897	867	sgCAD	sgCAD:BARHL2	0.612619
PRDM1_1471#PRDM1:C2H2:105:1	sgRPL9	0.228919	868	sgRPL9	sgRPL9:PRDM1	0.383173
ZN528_2129#ZNF528:C2H2:119:1	sgZNF280A	0.228919	869	sgZNF280A	sgZNF280A:ZN528	0.00942399
NKX22_1214#HD/22:homeodomain:28:0	sgCEBPB	0.228667	870	sgCEBPB	sgCEBPB:NKX22	0.00241726
NKX22_1214#HD/22:homeodomain:28:0	sgHINFP	0.228482	871	sgHINFP	sgHINFP:NKX22	0.00089545
IRF9_875#IRF/1:IRF:104:0	sgTHAP1	0.228311	872	sgTHAP1	sgTHAP1:IRF9	0.0716737
Arid3a_32#HD/18:homeodomain:24:1	sgNRF1	0.227989	873	sgNRF1	sgNRF1:Arid3a	0.571645
ZFP28_2069#ZNF28:C2H2:107:1	sgRPL9	0.227761	874	sgRPL9	sgRPL9:ZFP28	0.00420256
ZNF306_2152#ZNF306:C2H2:229:1	sgARID2	0.227758	875	sgARID2	sgARID2:ZNF306	0.0896838
HMX2_711#HD/4:homeodomain:4:0	sgATF3	0.227709	876	sgATF3	sgATF3:HMX2	0.793313
POU5F1_1451#POU/1:POU:85:0	sgARID2	0.227616	877	sgARID2	sgARID2:POU5F1	0.76873
EGR2_292#EGR:C2H2:111:0	sgATF3	0.227575	878	sgATF3	sgATF3:EGR2	0.999945
OTX2_1331#HD/19:homeodomain:25:0	sgHSPA5	0.227529	879	sgHSPA5	sgHSPA5:OTX2	0.812485
LHX2_954#HD/2:homeodomain:2:0	sgFOSL1	0.227506	880	sgFOSL1	sgFOSL1:LHX2	0.090097
ZN257_2102#ZNF257:C2H2:75:1	sgKLF1	0.227428	881	sgKLF1	sgKLF1:ZN257	0.942409
Rhox11_1573#HD/24:homeodomain:205:1	sgGABPA	0.227291	882	sgGABPA	sgGABPA:Rhox11	0.263398
Zfp652_2073#ZNF652:C2H2:232:1	sgFOSL1	0.227115	883	sgFOSL1	sgFOSL1:Zfp652	0.760176
Mecom_1014#EVI1/MECOM:C2H2:241:0	sgTRIM28	0.227096	884	sgTRIM28	sgTRIM28:Mecom	0.235676
FOXD2_506#FOX/5:forkhead:80:0	sgREST	0.226946	885	sgREST	sgREST:FOXD2	2.09811e-42
ZFP82_2075#ZNF354:C2H2:121:0	sgHSPA5	0.226935	886	sgHSPA5	sgHSPA5:ZFP82	0.999916
ZN136_2096#ZNF136:C2H2:227:1	sgATF3	0.226914	887	sgATF3	sgATF3:ZN136	0.325676
HOXA10_741#HD/17:homeodomain:22:1	sgCEBPB	0.226817	888	sgCEBPB	sgCEBPB:HOXA10	0.345609
SPDEF_1771#SPDEF/2:ETS:212:0	sgHSPA5	0.226686	889	sgHSPA5	sgHSPA5:SPDEF	0.581255
ZNF410_2156#ZNF410:C2H2:236:1	sgBCLAF1	0.226673	890	sgBCLAF1	sgBCLAF1:ZNF410	0.779663
RARA_1501#NR/11:nuclearreceptor:40:0	sgGATA1	0.226504	891	sgGATA1	sgGATA1:RARA	4.01144e-26
ZBT7A_2054#ZBTB7A:C2H2:267:1	sgSETDB1	0.226503	892	sgSETDB1	sgSETDB1:ZBT7A	3.65986e-14
NFIB_1171#NFI/1:NFI:189:0	sgNFYB	0.2265	893	sgNFYB	sgNFYB:NFIB	6.7678e-58
VDR_2018#NR/15:nuclearreceptor:44:0	sgZNF407	0.226417	894	sgZNF407	sgZNF407:VDR	7.18785e-14
ZSC31_2172#ZSCAN3:C2H2:133:1	sgFOSL1	0.226394	895	sgFOSL1	sgFOSL1:ZSC31	0.00141401
RARA_1501#NR/11:nuclearreceptor:40:0	sgCDC5L	0.226392	896	sgCDC5L	sgCDC5L:RARA	1.15796e-28
SMAD3_1649#SMAD:SMAD:129:1	sgKLF16	0.226296	897	sgKLF16	sgKLF16:SMAD3	2.71942e-57
SRF_1796#SRF:MADS:184:0	sgARID2	0.226216	898	sgARID2	sgARID2:SRF	2.78587e-08
NFKB2_1191#NFKB/2:NFAT:161:0	sgPOLR1D	0.226196	899	sgPOLR1D	sgPOLR1D:NFKB2	1.31789e-12
ZN563_2133#ZNF563:C2H2:140:1	sgKLF1	0.226143	900	sgKLF1	sgKLF1:ZN563	0.000103624
E2F2_258#E2F/4:E2F:158:1	sgNRF1	0.226103	901	sgNRF1	sgNRF1:E2F2	0.000295566
FOXD2_506#FOX/5:forkhead:80:0	sgZNF407	0.226069	902	sgZNF407	sgZNF407:FOXD2	7.1737e-43
EGR2_295#KLF/SP/2:C2H2:109:0	sgCAD	0.226006	903	sgCAD	sgCAD:EGR2	0.999937
ZNF524_2161#ZNF524:C2H2:213:0	sgCUX1	0.225937	904	sgCUX1	sgCUX1:ZNF524	1.49734e-19
MZF1_1126#MFZ1:C2H2:199:1	sgHINFP	0.225909	905	sgHINFP	sgHINFP:MZF1	0.797417
RUNX1_1590#RUNX/1:RUNX:179:0	sgSETDB1	0.225883	906	sgSETDB1	sgSETDB1:RUNX1	9.17288e-37
MZF1_1126#MFZ1:C2H2:199:1	sgELF1	0.225713	907	sgELF1	sgELF1:MZF1	0.816739
NFYB_1195#NFY:NFY:13:0	sgCUX1	0.225622	908	sgCUX1	sgCUX1:NFYB	5.83258e-85
IKZF1_841#ZNF143:C2H2:173:1	sgELF1	0.225486	909	sgELF1	sgELF1:IKZF1	1.82136e-07
ZNF354C_2153#ZNF53:C2H2:221:1	sgNFE2	0.225411	910	sgNFE2	sgNFE2:ZNF354C	0.0121303
MZF1_1126#MFZ1:C2H2:199:1	sgGTF2B	0.225338	911	sgGTF2B	sgGTF2B:MZF1	0.746487
ZN317_2109#ZNF317:C2H2:56:1	sgYY1	0.225322	912	sgYY1	sgYY1:ZN317	0.0218354
THRB_1986#NR/10:nuclearreceptor:39:1	sgZZZ3	0.225225	913	sgZZZ3	sgZZZ3:THRB	0.000431944
ZFP57_2072#ZNF57:C2H2:218:1	sgCEBPZ	0.225117	914	sgCEBPZ	sgCEBPZ:ZFP57	0.999674
HOXA10_741#HD/17:homeodomain:22:1	sgZNF407	0.224904	915	sgZNF407	sgZNF407:HOXA10	0.363074
ZN547_2130#ZNF547:C2H2:57:1	sgGATA1	0.224859	916	sgGATA1	sgGATA1:ZN547	0.0100598
OVOL1_1336#OVOL1:C2H2:240:1	sgCTCF	0.224776	917	sgCTCF	sgCTCF:OVOL1	0.146642
NR4A2+RXRA_1298#NR/18:nuclearreceptor:47:0	sgNFE2	0.224675	918	sgNFE2	sgNFE2:NR4A2+RXRA	9.75222e-10
HINFP1_699#HINFP1/2:C2H2:275:1	sgPOLR1D	0.22459	919	sgPOLR1D	sgPOLR1D:HINFP1	0.344389
ZN140_2097#ZNF140:C2H2:143:1	sgGABPA	0.224547	920	sgGABPA	sgGABPA:ZN140	0.0903093
ZN547_2130#ZNF547:C2H2:57:1	sgMAX	0.224472	921	sgMAX	sgMAX:ZN547	0.00537896
RARA_1501#NR/11:nuclearreceptor:40:0	sgRPL9	0.224453	922	sgRPL9	sgRPL9:RARA	1.97762e-24
RUNX2_1597#RUNX/2:RUNX:178:1	sgMYC	0.224447	923	sgMYC	sgMYC:RUNX2	0.501762
[truncated: 10,517 more rows]
