# Supplementary material for: High-throughput single-cell chromatin accessibility CRISPR screens enable unbiased identification of regulatory networks in cancer
Source: Nat Commun. 2021 May 20;12:2969. doi: 10.1038/s41467-021-23213-w (PMC8137922; doi:10.1038/s41467-021-23213-w)
Supplement: Supplementary file 8 — Supplementary Data 5 [file 41467_2021_23213_MOESM8_ESM.xlsx]

## Sheet: VierstraMotif
Supplementary Data 5. Vierstra Motifs
MotifLongName - Long name containing all relevant information for each TF motif.
Motif_UniqueID - TF motif and a unique id associated for duplications.
MotifFamily - TF binding motif family.
MotifBindingSite - TF binding motif site name.
MotifCluster - Motif Cluster identified from Vierstra et al 2020.
IsSeedMotif - Is this motif the seed motif (i.e. the motif that is the base motif where all other in the cluster are similar too).
MotifLongName	Motif_UniqueID	MotifFamily	MotifBindingSite	MotifCluster	IsSeedMotif
LHX6_962#HD/1:homeodomain:1:1	LHX6_962	HD/1	homeodomain	1	1
Lhx8_968#HD/1:homeodomain:1:0	Lhx8_968	HD/1	homeodomain	1	0
Alx1_7#HD/2:homeodomain:2:0	Alx1_7	HD/2	homeodomain	2	0
Alx1_9#HD/2:homeodomain:2:0	Alx1_9	HD/2	homeodomain	2	0
ALX3_11#HD/2:homeodomain:2:0	ALX3_11	HD/2	homeodomain	2	0
ALX3_12#HD/2:homeodomain:2:0	ALX3_12	HD/2	homeodomain	2	0
ALX3_14#HD/2:homeodomain:2:1	ALX3_14	HD/2	homeodomain	2	1
Alx4_16#HD/2:homeodomain:2:0	Alx4_16	HD/2	homeodomain	2	0
Arid3b_33#HD/2:homeodomain:2:0	Arid3b_33	HD/2	homeodomain	2	0
Arx_42#HD/2:homeodomain:2:0	Arx_42	HD/2	homeodomain	2	0
BARX1_88#HD/2:homeodomain:2:0	BARX1_88	HD/2	homeodomain	2	0
BARX1_89#HD/2:homeodomain:2:0	BARX1_89	HD/2	homeodomain	2	0
BSX_125#HD/2:homeodomain:2:0	BSX_125	HD/2	homeodomain	2	0
BSX_126#HD/2:homeodomain:2:0	BSX_126	HD/2	homeodomain	2	0
DLX1_219#HD/2:homeodomain:2:0	DLX1_219	HD/2	homeodomain	2	0
Dlx1_220#HD/2:homeodomain:2:0	Dlx1_220	HD/2	homeodomain	2	0
Dlx1_221#HD/2:homeodomain:2:0	Dlx1_221	HD/2	homeodomain	2	0
DLX2_222#HD/2:homeodomain:2:0	DLX2_222	HD/2	homeodomain	2	0
Dlx2_223#HD/2:homeodomain:2:0	Dlx2_223	HD/2	homeodomain	2	0
Dlx2_224#HD/2:homeodomain:2:0	Dlx2_224	HD/2	homeodomain	2	0
DLX3_225#HD/2:homeodomain:2:0	DLX3_225	HD/2	homeodomain	2	0
DLX3_226#HD/2:homeodomain:2:0	DLX3_226	HD/2	homeodomain	2	0
Dlx3_227#HD/2:homeodomain:2:0	Dlx3_227	HD/2	homeodomain	2	0
DLX3_228#HD/2:homeodomain:2:0	DLX3_228	HD/2	homeodomain	2	0
DLX4_229#HD/2:homeodomain:2:0	DLX4_229	HD/2	homeodomain	2	0
Dlx4_230#HD/2:homeodomain:2:0	Dlx4_230	HD/2	homeodomain	2	0
DLX5_231#HD/2:homeodomain:2:0	DLX5_231	HD/2	homeodomain	2	0
DLX5_232#HD/2:homeodomain:2:0	DLX5_232	HD/2	homeodomain	2	0
DLX6_233#HD/2:homeodomain:2:0	DLX6_233	HD/2	homeodomain	2	0
DLX6_234#HD/2:homeodomain:2:0	DLX6_234	HD/2	homeodomain	2	0
EMX1_340#HD/2:homeodomain:2:0	EMX1_340	HD/2	homeodomain	2	0
EMX1_342#HD/2:homeodomain:2:0	EMX1_342	HD/2	homeodomain	2	0
EMX2_343#HD/2:homeodomain:2:0	EMX2_343	HD/2	homeodomain	2	0
EMX2_345#HD/2:homeodomain:2:0	EMX2_345	HD/2	homeodomain	2	0
EN1_346#HD/2:homeodomain:2:0	EN1_346	HD/2	homeodomain	2	0
EN1_348#HD/2:homeodomain:2:0	EN1_348	HD/2	homeodomain	2	0
EN1_350#HD/2:homeodomain:2:0	EN1_350	HD/2	homeodomain	2	0
EN2_351#HD/2:homeodomain:2:0	EN2_351	HD/2	homeodomain	2	0
EN2_352#HD/2:homeodomain:2:0	EN2_352	HD/2	homeodomain	2	0
EN2_353#HD/2:homeodomain:2:0	EN2_353	HD/2	homeodomain	2	0
En2_354#HD/2:homeodomain:2:0	En2_354	HD/2	homeodomain	2	0
ESX1_397#HD/2:homeodomain:2:0	ESX1_397	HD/2	homeodomain	2	0
ESX1_398#HD/2:homeodomain:2:0	ESX1_398	HD/2	homeodomain	2	0
ESX1_399#HD/2:homeodomain:2:0	ESX1_399	HD/2	homeodomain	2	0
EVX1_431#HD/2:homeodomain:2:0	EVX1_431	HD/2	homeodomain	2	0
EVX1_432#HD/2:homeodomain:2:0	EVX1_432	HD/2	homeodomain	2	0
EVX2_433#HD/2:homeodomain:2:0	EVX2_433	HD/2	homeodomain	2	0
EVX2_434#HD/2:homeodomain:2:0	EVX2_434	HD/2	homeodomain	2	0
GBX1_612#HD/2:homeodomain:2:0	GBX1_612	HD/2	homeodomain	2	0
GBX1_613#HD/2:homeodomain:2:0	GBX1_613	HD/2	homeodomain	2	0
Gbx1_614#HD/2:homeodomain:2:0	Gbx1_614	HD/2	homeodomain	2	0
GBX2_615#HD/2:homeodomain:2:0	GBX2_615	HD/2	homeodomain	2	0
GBX2_617#HD/2:homeodomain:2:0	GBX2_617	HD/2	homeodomain	2	0
GBX2_618#HD/2:homeodomain:2:0	GBX2_618	HD/2	homeodomain	2	0
Gbx2_619#HD/2:homeodomain:2:0	Gbx2_619	HD/2	homeodomain	2	0
GSX1_662#HD/2:homeodomain:2:0	GSX1_662	HD/2	homeodomain	2	0
GSX1_663#HD/2:homeodomain:2:0	GSX1_663	HD/2	homeodomain	2	0
GSX2_664#HD/2:homeodomain:2:0	GSX2_664	HD/2	homeodomain	2	0
GSX2_665#HD/2:homeodomain:2:0	GSX2_665	HD/2	homeodomain	2	0
HESX1_677#HD/2:homeodomain:2:0	HESX1_677	HD/2	homeodomain	2	0
HESX1_678#HD/2:homeodomain:2:0	HESX1_678	HD/2	homeodomain	2	0
HESX1_679#HD/2:homeodomain:2:0	HESX1_679	HD/2	homeodomain	2	0
HOXA1_740#HD/2:homeodomain:2:0	HOXA1_740	HD/2	homeodomain	2	0
HOXA2_752#HD/2:homeodomain:2:0	HOXA2_752	HD/2	homeodomain	2	0
HOXA2_753#HD/2:homeodomain:2:0	HOXA2_753	HD/2	homeodomain	2	0
Hoxa2_754#HD/2:homeodomain:2:0	Hoxa2_754	HD/2	homeodomain	2	0
HOXA5_755#HD/2:homeodomain:2:0	HOXA5_755	HD/2	homeodomain	2	0
HOXB2_760#HD/2:homeodomain:2:0	HOXB2_760	HD/2	homeodomain	2	0
HOXB2_761#HD/2:homeodomain:2:0	HOXB2_761	HD/2	homeodomain	2	0
HOXB3_762#HD/2:homeodomain:2:0	HOXB3_762	HD/2	homeodomain	2	0
HOXB3_763#HD/2:homeodomain:2:0	HOXB3_763	HD/2	homeodomain	2	0
HOXB5_764#HD/2:homeodomain:2:0	HOXB5_764	HD/2	homeodomain	2	0
Hoxb5_765#HD/2:homeodomain:2:0	Hoxb5_765	HD/2	homeodomain	2	0
Hoxd3_797#HD/2:homeodomain:2:0	Hoxd3_797	HD/2	homeodomain	2	0
Hoxd3_798#HD/2:homeodomain:2:0	Hoxd3_798	HD/2	homeodomain	2	0
HOXD8_799#HD/2:homeodomain:2:0	HOXD8_799	HD/2	homeodomain	2	0
Hoxd8_800#HD/2:homeodomain:2:0	Hoxd8_800	HD/2	homeodomain	2	0
HXB4_830#HD/2:homeodomain:2:0	HXB4_830	HD/2	homeodomain	2	0
HXB4_831#HD/2:homeodomain:2:0	HXB4_831	HD/2	homeodomain	2	0
ISL1_880#HD/2:homeodomain:2:0	ISL1_880	HD/2	homeodomain	2	0
ISL1_881#HD/2:homeodomain:2:0	ISL1_881	HD/2	homeodomain	2	0
ISX_884#HD/2:homeodomain:2:0	ISX_884	HD/2	homeodomain	2	0
ISX_885#HD/2:homeodomain:2:0	ISX_885	HD/2	homeodomain	2	0
ISX_886#HD/2:homeodomain:2:0	ISX_886	HD/2	homeodomain	2	0
ISX_887#HD/2:homeodomain:2:0	ISX_887	HD/2	homeodomain	2	0
LBX1_942#HD/2:homeodomain:2:0	LBX1_942	HD/2	homeodomain	2	0
LBX2_943#HD/2:homeodomain:2:0	LBX2_943	HD/2	homeodomain	2	0
LBX2_944#HD/2:homeodomain:2:0	LBX2_944	HD/2	homeodomain	2	0
LBX2_945#HD/2:homeodomain:2:0	LBX2_945	HD/2	homeodomain	2	0
LHX2_950#HD/2:homeodomain:2:0	LHX2_950	HD/2	homeodomain	2	0
LHX2_951#HD/2:homeodomain:2:0	LHX2_951	HD/2	homeodomain	2	0
LHX2_952#HD/2:homeodomain:2:0	LHX2_952	HD/2	homeodomain	2	0
LHX2_953#HD/2:homeodomain:2:0	LHX2_953	HD/2	homeodomain	2	0
LHX2_954#HD/2:homeodomain:2:0	LHX2_954	HD/2	homeodomain	2	0
LHX3_955#HD/2:homeodomain:2:0	LHX3_955	HD/2	homeodomain	2	0
LHX3_957#HD/2:homeodomain:2:0	LHX3_957	HD/2	homeodomain	2	0
Lhx4_958#HD/2:homeodomain:2:0	Lhx4_958	HD/2	homeodomain	2	0
Lhx4_959#HD/2:homeodomain:2:0	Lhx4_959	HD/2	homeodomain	2	0
LHX6_960#HD/2:homeodomain:2:0	LHX6_960	HD/2	homeodomain	2	0
LHX6_961#HD/2:homeodomain:2:0	LHX6_961	HD/2	homeodomain	2	0
LHX6_963#HD/2:homeodomain:2:0	LHX6_963	HD/2	homeodomain	2	0
LHX6_964#HD/2:homeodomain:2:0	LHX6_964	HD/2	homeodomain	2	0
Lhx8_965#HD/2:homeodomain:2:0	Lhx8_965	HD/2	homeodomain	2	0
Lhx8_966#HD/2:homeodomain:2:0	Lhx8_966	HD/2	homeodomain	2	0
Lhx8_967#HD/2:homeodomain:2:0	Lhx8_967	HD/2	homeodomain	2	0
LHX9_969#HD/2:homeodomain:2:0	LHX9_969	HD/2	homeodomain	2	0
LHX9_970#HD/2:homeodomain:2:0	LHX9_970	HD/2	homeodomain	2	0
LHX9_971#HD/2:homeodomain:2:0	LHX9_971	HD/2	homeodomain	2	0
LMX1A_973#HD/2:homeodomain:2:0	LMX1A_973	HD/2	homeodomain	2	0
LMX1A_974#HD/2:homeodomain:2:0	LMX1A_974	HD/2	homeodomain	2	0
LMX1B_975#HD/2:homeodomain:2:0	LMX1B_975	HD/2	homeodomain	2	0
LMX1B_976#HD/2:homeodomain:2:0	LMX1B_976	HD/2	homeodomain	2	0
LMX1B_977#HD/2:homeodomain:2:0	LMX1B_977	HD/2	homeodomain	2	0
MEOX1_1046#HD/2:homeodomain:2:0	MEOX1_1046	HD/2	homeodomain	2	0
MEOX1_1047#HD/2:homeodomain:2:0	MEOX1_1047	HD/2	homeodomain	2	0
MEOX2_1048#HD/2:homeodomain:2:0	MEOX2_1048	HD/2	homeodomain	2	0
MEOX2_1049#HD/2:homeodomain:2:0	MEOX2_1049	HD/2	homeodomain	2	0
MEOX2_1051#HD/2:homeodomain:2:0	MEOX2_1051	HD/2	homeodomain	2	0
Meox2_1052#HD/2:homeodomain:2:0	Meox2_1052	HD/2	homeodomain	2	0
mix-a_1061#HD/2:homeodomain:2:0	mix-a_1061	HD/2	homeodomain	2	0
MIXL1_1062#HD/2:homeodomain:2:0	MIXL1_1062	HD/2	homeodomain	2	0
MIXL1_1063#HD/2:homeodomain:2:0	MIXL1_1063	HD/2	homeodomain	2	0
MNX1_1072#HD/2:homeodomain:2:0	MNX1_1072	HD/2	homeodomain	2	0
MNX1_1073#HD/2:homeodomain:2:0	MNX1_1073	HD/2	homeodomain	2	0
MSX1_1078#HD/2:homeodomain:2:0	MSX1_1078	HD/2	homeodomain	2	0
MSX1_1079#HD/2:homeodomain:2:0	MSX1_1079	HD/2	homeodomain	2	0
MSX1_1080#HD/2:homeodomain:2:0	MSX1_1080	HD/2	homeodomain	2	0
MSX2_1082#HD/2:homeodomain:2:0	MSX2_1082	HD/2	homeodomain	2	0
MSX2_1083#HD/2:homeodomain:2:0	MSX2_1083	HD/2	homeodomain	2	0
Msx3_1084#HD/2:homeodomain:2:0	Msx3_1084	HD/2	homeodomain	2	0
Msx3_1086#HD/2:homeodomain:2:0	Msx3_1086	HD/2	homeodomain	2	0
NKX6-1_1228#HD/2:homeodomain:2:0	NKX6-1_1228	HD/2	homeodomain	2	0
NKX6-1_1229#HD/2:homeodomain:2:0	NKX6-1_1229	HD/2	homeodomain	2	0
NKX6-1_1230#HD/2:homeodomain:2:0	NKX6-1_1230	HD/2	homeodomain	2	0
Nkx6-1_1231#HD/2:homeodomain:2:0	Nkx6-1_1231	HD/2	homeodomain	2	0
NKX6-2_1232#HD/2:homeodomain:2:0	NKX6-2_1232	HD/2	homeodomain	2	0
NKX6-2_1233#HD/2:homeodomain:2:0	NKX6-2_1233	HD/2	homeodomain	2	0
NKX6-2_1234#HD/2:homeodomain:2:0	NKX6-2_1234	HD/2	homeodomain	2	0
NOBOX_1237#HD/2:homeodomain:2:0	NOBOX_1237	HD/2	homeodomain	2	0
Nobox_1238#HD/2:homeodomain:2:0	Nobox_1238	HD/2	homeodomain	2	0
NOBOX_1239#HD/2:homeodomain:2:0	NOBOX_1239	HD/2	homeodomain	2	0
NOTO_1240#HD/2:homeodomain:2:0	NOTO_1240	HD/2	homeodomain	2	0
NOTO_1241#HD/2:homeodomain:2:0	NOTO_1241	HD/2	homeodomain	2	0
PAX4_1353#HD/2:homeodomain:2:0	PAX4_1353	HD/2	homeodomain	2	0
PAX4_1354#HD/2:homeodomain:2:0	PAX4_1354	HD/2	homeodomain	2	0
PAX4_1355#HD/2:homeodomain:2:0	PAX4_1355	HD/2	homeodomain	2	0
PDX1_1378#HD/2:homeodomain:2:0	PDX1_1378	HD/2	homeodomain	2	0
PDX1_1379#HD/2:homeodomain:2:0	PDX1_1379	HD/2	homeodomain	2	0
PDX1_1381#HD/2:homeodomain:2:0	PDX1_1381	HD/2	homeodomain	2	0
PDX1_1382#HD/2:homeodomain:2:0	PDX1_1382	HD/2	homeodomain	2	0
POU6F1_1456#HD/2:homeodomain:2:0	POU6F1_1456	HD/2	homeodomain	2	0
POU6F2_1457#HD/2:homeodomain:2:0	POU6F2_1457	HD/2	homeodomain	2	0
POU6F2_1458#HD/2:homeodomain:2:0	POU6F2_1458	HD/2	homeodomain	2	0
POU6F2_1459#HD/2:homeodomain:2:0	POU6F2_1459	HD/2	homeodomain	2	0
POU6F2_1460#HD/2:homeodomain:2:0	POU6F2_1460	HD/2	homeodomain	2	0
PRRX1_1487#HD/2:homeodomain:2:0	PRRX1_1487	HD/2	homeodomain	2	0
PRRX1_1488#HD/2:homeodomain:2:0	PRRX1_1488	HD/2	homeodomain	2	0
PRRX1_1490#HD/2:homeodomain:2:0	PRRX1_1490	HD/2	homeodomain	2	0
PRRX2_1491#HD/2:homeodomain:2:0	PRRX2_1491	HD/2	homeodomain	2	0
PRRX2_1492#HD/2:homeodomain:2:0	PRRX2_1492	HD/2	homeodomain	2	0
Prrx2_1493#HD/2:homeodomain:2:0	Prrx2_1493	HD/2	homeodomain	2	0
PRRX2_1494#HD/2:homeodomain:2:0	PRRX2_1494	HD/2	homeodomain	2	0
Prrx2_1495#HD/2:homeodomain:2:0	Prrx2_1495	HD/2	homeodomain	2	0
RAX_1532#HD/2:homeodomain:2:0	RAX_1532	HD/2	homeodomain	2	0
RAX_1533#HD/2:homeodomain:2:0	RAX_1533	HD/2	homeodomain	2	0
RAX2_1534#HD/2:homeodomain:2:0	RAX2_1534	HD/2	homeodomain	2	0
RAXL1_1535#HD/2:homeodomain:2:0	RAXL1_1535	HD/2	homeodomain	2	0
SHOX_1634#HD/2:homeodomain:2:0	SHOX_1634	HD/2	homeodomain	2	0
SHOX_1635#HD/2:homeodomain:2:0	SHOX_1635	HD/2	homeodomain	2	0
SHOX2_1636#HD/2:homeodomain:2:0	SHOX2_1636	HD/2	homeodomain	2	0
Shox2_1637#HD/2:homeodomain:2:0	Shox2_1637	HD/2	homeodomain	2	0
Shox2_1638#HD/2:homeodomain:2:0	Shox2_1638	HD/2	homeodomain	2	0
SP7_1763#HD/2:homeodomain:2:0	SP7_1763	HD/2	homeodomain	2	0
UNCX_2003#HD/2:homeodomain:2:0	UNCX_2003	HD/2	homeodomain	2	0
UNCX_2004#HD/2:homeodomain:2:0	UNCX_2004	HD/2	homeodomain	2	0
Uncx_2006#HD/2:homeodomain:2:0	Uncx_2006	HD/2	homeodomain	2	0
VAX1_2014#HD/2:homeodomain:2:0	VAX1_2014	HD/2	homeodomain	2	0
VAX1_2015#HD/2:homeodomain:2:0	VAX1_2015	HD/2	homeodomain	2	0
VAX2_2016#HD/2:homeodomain:2:0	VAX2_2016	HD/2	homeodomain	2	0
VAX2_2017#HD/2:homeodomain:2:0	VAX2_2017	HD/2	homeodomain	2	0
VENTX_2023#HD/2:homeodomain:2:0	VENTX_2023	HD/2	homeodomain	2	0
VENTX_2025#HD/2:homeodomain:2:0	VENTX_2025	HD/2	homeodomain	2	0
VSX1_2027#HD/2:homeodomain:2:0	VSX1_2027	HD/2	homeodomain	2	0
VSX1_2028#HD/2:homeodomain:2:0	VSX1_2028	HD/2	homeodomain	2	0
VSX1_2029#HD/2:homeodomain:2:0	VSX1_2029	HD/2	homeodomain	2	0
Vsx1_2030#HD/2:homeodomain:2:0	Vsx1_2030	HD/2	homeodomain	2	0
VSX2_2031#HD/2:homeodomain:2:0	VSX2_2031	HD/2	homeodomain	2	0
VSX2_2032#HD/2:homeodomain:2:0	VSX2_2032	HD/2	homeodomain	2	0
VENTX_2024#HD/3:homeodomain:3:1	VENTX_2024	HD/3	homeodomain	3	1
BARX1_90#HD/4:homeodomain:4:1	BARX1_90	HD/4	homeodomain	4	1
HMX1_709#HD/4:homeodomain:4:0	HMX1_709	HD/4	homeodomain	4	0
Hmx1_710#HD/4:homeodomain:4:0	Hmx1_710	HD/4	homeodomain	4	0
HMX2_711#HD/4:homeodomain:4:0	HMX2_711	HD/4	homeodomain	4	0
Hmx2_712#HD/4:homeodomain:4:0	Hmx2_712	HD/4	homeodomain	4	0
HMX3_713#HD/4:homeodomain:4:0	HMX3_713	HD/4	homeodomain	4	0
Hmx3_714#HD/4:homeodomain:4:0	Hmx3_714	HD/4	homeodomain	4	0
ISL2_882#HD/4:homeodomain:4:0	ISL2_882	HD/4	homeodomain	4	0
ISL2_883#HD/4:homeodomain:4:0	ISL2_883	HD/4	homeodomain	4	0
Nkx2-5_1207#HD/4:homeodomain:4:0	Nkx2-5_1207	HD/4	homeodomain	4	0
NKX3-1_1219#HD/4:homeodomain:4:0	NKX3-1_1219	HD/4	homeodomain	4	0
Nkx3-1_1220#HD/4:homeodomain:4:0	Nkx3-1_1220	HD/4	homeodomain	4	0
Nkx3-1_1221#HD/4:homeodomain:4:0	Nkx3-1_1221	HD/4	homeodomain	4	0
NKX3-2_1222#HD/4:homeodomain:4:0	NKX3-2_1222	HD/4	homeodomain	4	0
NKX3-2_1223#HD/4:homeodomain:4:0	NKX3-2_1223	HD/4	homeodomain	4	0
NKX32_1226#HD/4:homeodomain:4:0	NKX32_1226	HD/4	homeodomain	4	0
NKX32_1227#HD/4:homeodomain:4:0	NKX32_1227	HD/4	homeodomain	4	0
BARX1_87#HD/5:homeodomain:5:1	BARX1_87	HD/5	homeodomain	5	1
MSX1_1077#HD/5:homeodomain:5:0	MSX1_1077	HD/5	homeodomain	5	0
MSX2_1081#HD/5:homeodomain:5:0	MSX2_1081	HD/5	homeodomain	5	0
Msx3_1085#HD/5:homeodomain:5:0	Msx3_1085	HD/5	homeodomain	5	0
NKX61_1235#HD/5:homeodomain:5:0	NKX61_1235	HD/5	homeodomain	5	0
NKX61_1236#HD/5:homeodomain:5:0	NKX61_1236	HD/5	homeodomain	5	0
Barhl1_76#HD/6:homeodomain:6:0	Barhl1_76	HD/6	homeodomain	6	0
Barhl1_77#HD/6:homeodomain:6:0	Barhl1_77	HD/6	homeodomain	6	0
Barhl1_78#HD/6:homeodomain:6:0	Barhl1_78	HD/6	homeodomain	6	0
Barhl1_79#HD/6:homeodomain:6:0	Barhl1_79	HD/6	homeodomain	6	0
BARHL2_80#HD/6:homeodomain:6:0	BARHL2_80	HD/6	homeodomain	6	0
BARHL2_81#HD/6:homeodomain:6:0	BARHL2_81	HD/6	homeodomain	6	0
BARHL2_82#HD/6:homeodomain:6:0	BARHL2_82	HD/6	homeodomain	6	0
BARHL2_83#HD/6:homeodomain:6:0	BARHL2_83	HD/6	homeodomain	6	0
BARHL2_84#HD/6:homeodomain:6:0	BARHL2_84	HD/6	homeodomain	6	0
BARHL2_85#HD/6:homeodomain:6:0	BARHL2_85	HD/6	homeodomain	6	0
BARHL2_86#HD/6:homeodomain:6:1	BARHL2_86	HD/6	homeodomain	6	1
EMX1_341#HD/7:homeodomain:7:1	EMX1_341	HD/7	homeodomain	7	1
EMX2_344#HD/7:homeodomain:7:0	EMX2_344	HD/7	homeodomain	7	0
EN1_347#HD/7:homeodomain:7:0	EN1_347	HD/7	homeodomain	7	0
EN1_349#HD/7:homeodomain:7:0	EN1_349	HD/7	homeodomain	7	0
GBX2_616#HD/7:homeodomain:7:0	GBX2_616	HD/7	homeodomain	7	0
Alx1_10#HD/8:homeodomain:8:0	Alx1_10	HD/8	homeodomain	8	0
ALX1_6#HD/8:homeodomain:8:1	ALX1_6	HD/8	homeodomain	8	1
ALX1_8#HD/8:homeodomain:8:0	ALX1_8	HD/8	homeodomain	8	0
ALX3_13#HD/8:homeodomain:8:0	ALX3_13	HD/8	homeodomain	8	0
ALX4_15#HD/8:homeodomain:8:0	ALX4_15	HD/8	homeodomain	8	0
Alx4_17#HD/8:homeodomain:8:0	Alx4_17	HD/8	homeodomain	8	0
ARX_41#HD/8:homeodomain:8:0	ARX_41	HD/8	homeodomain	8	0
Arx_43#HD/8:homeodomain:8:0	Arx_43	HD/8	homeodomain	8	0
CART1_127#HD/8:homeodomain:8:0	CART1_127	HD/8	homeodomain	8	0
DRGX_242#HD/8:homeodomain:8:0	DRGX_242	HD/8	homeodomain	8	0
DUX4_244#HD/8:homeodomain:8:0	DUX4_244	HD/8	homeodomain	8	0
DUX4_245#HD/8:homeodomain:8:0	DUX4_245	HD/8	homeodomain	8	0
DUXA_246#HD/8:homeodomain:8:0	DUXA_246	HD/8	homeodomain	8	0
DUXA_247#HD/8:homeodomain:8:0	DUXA_247	HD/8	homeodomain	8	0
PHOX2A_1385#HD/8:homeodomain:8:0	PHOX2A_1385	HD/8	homeodomain	8	0
PHOX2A_1386#HD/8:homeodomain:8:0	PHOX2A_1386	HD/8	homeodomain	8	0
PHOX2B_1387#HD/8:homeodomain:8:0	PHOX2B_1387	HD/8	homeodomain	8	0
PHOX2B_1388#HD/8:homeodomain:8:0	PHOX2B_1388	HD/8	homeodomain	8	0
Phox2b_1389#HD/8:homeodomain:8:0	Phox2b_1389	HD/8	homeodomain	8	0
PROP1_1481#HD/8:homeodomain:8:0	PROP1_1481	HD/8	homeodomain	8	0
PROP1_1482#HD/8:homeodomain:8:0	PROP1_1482	HD/8	homeodomain	8	0
PROP1_1483#HD/8:homeodomain:8:0	PROP1_1483	HD/8	homeodomain	8	0
PROP1_1484#HD/8:homeodomain:8:0	PROP1_1484	HD/8	homeodomain	8	0
PRRX1_1489#HD/8:homeodomain:8:0	PRRX1_1489	HD/8	homeodomain	8	0
UNCX_2002#HD/8:homeodomain:8:0	UNCX_2002	HD/8	homeodomain	8	0
Uncx_2005#HD/8:homeodomain:8:0	Uncx_2005	HD/8	homeodomain	8	0
Lhx3_956#HD/9:homeodomain:9:1	Lhx3_956	HD/9	homeodomain	9	1
HNF1A_715#HD/10:homeodomain:10:0	HNF1A_715	HD/10	homeodomain	10	0
HNF1A_716#HD/10:homeodomain:10:1	HNF1A_716	HD/10	homeodomain	10	1
HNF1A_717#HD/10:homeodomain:10:0	HNF1A_717	HD/10	homeodomain	10	0
HNF1A_718#HD/10:homeodomain:10:0	HNF1A_718	HD/10	homeodomain	10	0
HNF1B_719#HD/10:homeodomain:10:0	HNF1B_719	HD/10	homeodomain	10	0
HNF1B_720#HD/10:homeodomain:10:0	HNF1B_720	HD/10	homeodomain	10	0
HNF1B_721#HD/10:homeodomain:10:0	HNF1B_721	HD/10	homeodomain	10	0
HNF1B_722#HD/10:homeodomain:10:0	HNF1B_722	HD/10	homeodomain	10	0
HNF1B_723#HD/10:homeodomain:10:0	HNF1B_723	HD/10	homeodomain	10	0
MEOX2_1050#HD/11:homeodomain:11:1	MEOX2_1050	HD/11	homeodomain	11	1
PBX1_1369#HD/12:homeodomain:12:1	PBX1_1369	HD/12	homeodomain	12	1
PBX1_1371#HD/12:homeodomain:12:0	PBX1_1371	HD/12	homeodomain	12	0
PBX2_1373#HD/12:homeodomain:12:0	PBX2_1373	HD/12	homeodomain	12	0
PBX3_1375#HD/12:homeodomain:12:0	PBX3_1375	HD/12	homeodomain	12	0
PBX3_1376#HD/12:homeodomain:12:0	PBX3_1376	HD/12	homeodomain	12	0
PKNX1_1404#HD/12:homeodomain:12:0	PKNX1_1404	HD/12	homeodomain	12	0
PKNX1_1405#HD/12:homeodomain:12:0	PKNX1_1405	HD/12	homeodomain	12	0
Dux_243#NFY:NFY:13:1	Dux_243	NFY	NFY	13	1
FOXI1_523#NFY:NFY:13:0	FOXI1_523	NFY	NFY	13	0
FOXI1_525#NFY:NFY:13:0	FOXI1_525	NFY	NFY	13	0
NFYA_1192#NFY:NFY:13:0	NFYA_1192	NFY	NFY	13	0
NFYA_1193#NFY:NFY:13:0	NFYA_1193	NFY	NFY	13	0
NFYA_1194#NFY:NFY:13:0	NFYA_1194	NFY	NFY	13	0
NFYB_1195#NFY:NFY:13:0	NFYB_1195	NFY	NFY	13	0
NFYB_1196#NFY:NFY:13:0	NFYB_1196	NFY	NFY	13	0
NFYB_1197#NFY:NFY:13:0	NFYB_1197	NFY	NFY	13	0
NFYC_1198#NFY:NFY:13:0	NFYC_1198	NFY	NFY	13	0
NFYC_1199#NFY:NFY:13:0	NFYC_1199	NFY	NFY	13	0
PBX3_1377#NFY:NFY:13:0	PBX3_1377	NFY	NFY	13	0
CUX1_203#CUX/1:CUT:14:1	CUX1_203	CUX/1	CUT	14	1
CUX1_205#CUX/1:CUT:14:0	CUX1_205	CUX/1	CUT	14	0
CUX2_208#CUX/1:CUT:14:0	CUX2_208	CUX/1	CUT	14	0
CUX2_209#CUX/1:CUT:14:0	CUX2_209	CUX/1	CUT	14	0
HNF6_737#CUX/1:CUT:14:0	HNF6_737	CUX/1	CUT	14	0
HNF6_738#CUX/1:CUT:14:0	HNF6_738	CUX/1	CUT	14	0
ONECUT1_1318#CUX/1:CUT:14:0	ONECUT1_1318	CUX/1	CUT	14	0
ONECUT1_1319#CUX/1:CUT:14:0	ONECUT1_1319	CUX/1	CUT	14	0
ONECUT1_1320#CUX/1:CUT:14:0	ONECUT1_1320	CUX/1	CUT	14	0
ONECUT2_1321#CUX/1:CUT:14:0	ONECUT2_1321	CUX/1	CUT	14	0
ONECUT2_1322#CUX/1:CUT:14:0	ONECUT2_1322	CUX/1	CUT	14	0
ONECUT3_1323#CUX/1:CUT:14:0	ONECUT3_1323	CUX/1	CUT	14	0
ONECUT3_1324#CUX/1:CUT:14:0	ONECUT3_1324	CUX/1	CUT	14	0
PAX3_1351#CUX/1:CUT:14:0	PAX3_1351	CUX/1	CUT	14	0
PAX3_1352#CUX/1:CUT:14:0	PAX3_1352	CUX/1	CUT	14	0
PAX7_1364#CUX/1:CUT:14:0	PAX7_1364	CUX/1	CUT	14	0
PAX7_1365#CUX/1:CUT:14:0	PAX7_1365	CUX/1	CUT	14	0
PAX7_1366#CUX/1:CUT:14:0	PAX7_1366	CUX/1	CUT	14	0
CUX1_201#CUX/3:CUT:15:1	CUX1_201	CUX/3	CUT	15	1
CUX1_202#CUX/2:CUT:16:1	CUX1_202	CUX/2	CUT	16	1
CUX1_204#CUX/2:CUT:16:0	CUX1_204	CUX/2	CUT	16	0
CUX1_206#CUX/2:CUT:16:0	CUX1_206	CUX/2	CUT	16	0
CUX2_207#CUX/2:CUT:16:0	CUX2_207	CUX/2	CUT	16	0
CUX2_210#CUX/4:CUT:17:1	CUX2_210	CUX/4	CUT	17	1
CDX1_129#HD/13:homeodomain:18:1	CDX1_129	HD/13	homeodomain	18	1
CDX1_131#HD/13:homeodomain:18:0	CDX1_131	HD/13	homeodomain	18	0
Hoxa9_756#HD/14:homeodomain:19:0	Hoxa9_756	HD/14	homeodomain	19	0
Hoxc9_783#HD/14:homeodomain:19:0	Hoxc9_783	HD/14	homeodomain	19	0
HXA10_823#HD/14:homeodomain:19:1	HXA10_823	HD/14	homeodomain	19	1
HXA10_824#HD/14:homeodomain:19:0	HXA10_824	HD/14	homeodomain	19	0
HXA9_827#HD/14:homeodomain:19:0	HXA9_827	HD/14	homeodomain	19	0
HXA9_828#HD/14:homeodomain:19:0	HXA9_828	HD/14	homeodomain	19	0
HXC9_837#HD/14:homeodomain:19:0	HXC9_837	HD/14	homeodomain	19	0
MEIS1_1031#HD/14:homeodomain:19:0	MEIS1_1031	HD/14	homeodomain	19	0
MEIS1_1034#HD/14:homeodomain:19:0	MEIS1_1034	HD/14	homeodomain	19	0
HXA1_821#HD/15:homeodomain:20:1	HXA1_821	HD/15	homeodomain	20	1
HXA1_822#HD/15:homeodomain:20:0	HXA1_822	HD/15	homeodomain	20	0
HXB7_832#HD/16:homeodomain:21:1	HXB7_832	HD/16	homeodomain	21	1
HXB7_833#HD/16:homeodomain:21:0	HXB7_833	HD/16	homeodomain	21	0
HXB8_834#HD/16:homeodomain:21:0	HXB8_834	HD/16	homeodomain	21	0
HXB8_835#HD/16:homeodomain:21:0	HXB8_835	HD/16	homeodomain	21	0
PBX1_1370#HD/16:homeodomain:21:0	PBX1_1370	HD/16	homeodomain	21	0
PBX2_1372#HD/16:homeodomain:21:0	PBX2_1372	HD/16	homeodomain	21	0
PBX2_1374#HD/16:homeodomain:21:0	PBX2_1374	HD/16	homeodomain	21	0
PDX1_1380#HD/16:homeodomain:21:0	PDX1_1380	HD/16	homeodomain	21	0
HOXA10_741#HD/17:homeodomain:22:1	HOXA10_741	HD/17	homeodomain	22	1
Hoxa11_744#HD/17:homeodomain:22:0	Hoxa11_744	HD/17	homeodomain	22	0
Hoxa11_745#HD/17:homeodomain:22:0	Hoxa11_745	HD/17	homeodomain	22	0
HOXA13_748#HD/17:homeodomain:22:0	HOXA13_748	HD/17	homeodomain	22	0
HOXA13_750#HD/17:homeodomain:22:0	HOXA13_750	HD/17	homeodomain	22	0
HOXB13_758#HD/17:homeodomain:22:0	HOXB13_758	HD/17	homeodomain	22	0
HOXC10_768#HD/17:homeodomain:22:0	HOXC10_768	HD/17	homeodomain	22	0
HOXC10_769#HD/17:homeodomain:22:0	HOXC10_769	HD/17	homeodomain	22	0
Hoxc10_770#HD/17:homeodomain:22:0	Hoxc10_770	HD/17	homeodomain	22	0
HOXC11_772#HD/17:homeodomain:22:0	HOXC11_772	HD/17	homeodomain	22	0
HOXC11_774#HD/17:homeodomain:22:0	HOXC11_774	HD/17	homeodomain	22	0
HOXC11_776#HD/17:homeodomain:22:0	HOXC11_776	HD/17	homeodomain	22	0
HOXC12_778#HD/17:homeodomain:22:0	HOXC12_778	HD/17	homeodomain	22	0
HOXC12_779#HD/17:homeodomain:22:0	HOXC12_779	HD/17	homeodomain	22	0
HOXC13_781#HD/17:homeodomain:22:0	HOXC13_781	HD/17	homeodomain	22	0
HOXC13_782#HD/17:homeodomain:22:0	HOXC13_782	HD/17	homeodomain	22	0
HOXD11_784#HD/17:homeodomain:22:0	HOXD11_784	HD/17	homeodomain	22	0
HOXD11_786#HD/17:homeodomain:22:0	HOXD11_786	HD/17	homeodomain	22	0
HOXD12_788#HD/17:homeodomain:22:0	HOXD12_788	HD/17	homeodomain	22	0
HOXD12_789#HD/17:homeodomain:22:0	HOXD12_789	HD/17	homeodomain	22	0
HOXD12_791#HD/17:homeodomain:22:0	HOXD12_791	HD/17	homeodomain	22	0
HOXD13_793#HD/17:homeodomain:22:0	HOXD13_793	HD/17	homeodomain	22	0
Hoxd13_796#HD/17:homeodomain:22:0	Hoxd13_796	HD/17	homeodomain	22	0
Hoxd9_804#HD/17:homeodomain:22:0	Hoxd9_804	HD/17	homeodomain	22	0
CPEB1_169#CPEB1:RRM:23:1	CPEB1_169	CPEB1	RRM	23	1
HXA13_825#CPEB1:RRM:23:0	HXA13_825	CPEB1	RRM	23	0
HXA13_826#CPEB1:RRM:23:0	HXA13_826	CPEB1	RRM	23	0
Arid3a_32#HD/18:homeodomain:24:1	Arid3a_32	HD/18	homeodomain	24	1
CDX1_128#HD/18:homeodomain:24:0	CDX1_128	HD/18	homeodomain	24	0
CDX1_130#HD/18:homeodomain:24:0	CDX1_130	HD/18	homeodomain	24	0
CDX2_132#HD/18:homeodomain:24:0	CDX2_132	HD/18	homeodomain	24	0
CDX2_133#HD/18:homeodomain:24:0	CDX2_133	HD/18	homeodomain	24	0
CDX2_134#HD/18:homeodomain:24:0	CDX2_134	HD/18	homeodomain	24	0
HOXA10_742#HD/18:homeodomain:24:0	HOXA10_742	HD/18	homeodomain	24	0
HOXA10_743#HD/18:homeodomain:24:0	HOXA10_743	HD/18	homeodomain	24	0
Hoxa11_746#HD/18:homeodomain:24:0	Hoxa11_746	HD/18	homeodomain	24	0
HOXA13_747#HD/18:homeodomain:24:0	HOXA13_747	HD/18	homeodomain	24	0
HOXA13_749#HD/18:homeodomain:24:0	HOXA13_749	HD/18	homeodomain	24	0
HOXA13_751#HD/18:homeodomain:24:0	HOXA13_751	HD/18	homeodomain	24	0
HOXB13_757#HD/18:homeodomain:24:0	HOXB13_757	HD/18	homeodomain	24	0
HOXB13_759#HD/18:homeodomain:24:0	HOXB13_759	HD/18	homeodomain	24	0
HOXC10_766#HD/18:homeodomain:24:0	HOXC10_766	HD/18	homeodomain	24	0
HOXC10_767#HD/18:homeodomain:24:0	HOXC10_767	HD/18	homeodomain	24	0
Hoxc10_771#HD/18:homeodomain:24:0	Hoxc10_771	HD/18	homeodomain	24	0
HOXC11_773#HD/18:homeodomain:24:0	HOXC11_773	HD/18	homeodomain	24	0
HOXC11_775#HD/18:homeodomain:24:0	HOXC11_775	HD/18	homeodomain	24	0
HOXC12_777#HD/18:homeodomain:24:0	HOXC12_777	HD/18	homeodomain	24	0
HOXC13_780#HD/18:homeodomain:24:0	HOXC13_780	HD/18	homeodomain	24	0
HOXD11_785#HD/18:homeodomain:24:0	HOXD11_785	HD/18	homeodomain	24	0
HOXD12_787#HD/18:homeodomain:24:0	HOXD12_787	HD/18	homeodomain	24	0
HOXD12_790#HD/18:homeodomain:24:0	HOXD12_790	HD/18	homeodomain	24	0
HOXD13_792#HD/18:homeodomain:24:0	HOXD13_792	HD/18	homeodomain	24	0
HOXD13_794#HD/18:homeodomain:24:0	HOXD13_794	HD/18	homeodomain	24	0
Hoxd13_795#HD/18:homeodomain:24:0	Hoxd13_795	HD/18	homeodomain	24	0
Hoxd9_801#HD/18:homeodomain:24:0	Hoxd9_801	HD/18	homeodomain	24	0
Hoxd9_802#HD/18:homeodomain:24:0	Hoxd9_802	HD/18	homeodomain	24	0
Hoxd9_803#HD/18:homeodomain:24:0	Hoxd9_803	HD/18	homeodomain	24	0
HXB13_829#HD/18:homeodomain:24:0	HXB13_829	HD/18	homeodomain	24	0
HXC9_836#HD/18:homeodomain:24:0	HXC9_836	HD/18	homeodomain	24	0
OTX1_1326#HD/19:homeodomain:25:1	OTX1_1326	HD/19	homeodomain	25	1
Otx1_1329#HD/19:homeodomain:25:0	Otx1_1329	HD/19	homeodomain	25	0
OTX2_1331#HD/19:homeodomain:25:0	OTX2_1331	HD/19	homeodomain	25	0
CRX_191#HD/20:homeodomain:26:1	CRX_191	HD/20	homeodomain	26	1
Crx_192#HD/20:homeodomain:26:0	Crx_192	HD/20	homeodomain	26	0
CRX_193#HD/20:homeodomain:26:0	CRX_193	HD/20	homeodomain	26	0
DMBX1_235#HD/20:homeodomain:26:0	DMBX1_235	HD/20	homeodomain	26	0
Dmbx1_236#HD/20:homeodomain:26:0	Dmbx1_236	HD/20	homeodomain	26	0
DPRX_240#HD/20:homeodomain:26:0	DPRX_240	HD/20	homeodomain	26	0
DPRX_241#HD/20:homeodomain:26:0	DPRX_241	HD/20	homeodomain	26	0
GSC_658#HD/20:homeodomain:26:0	GSC_658	HD/20	homeodomain	26	0
GSC_659#HD/20:homeodomain:26:0	GSC_659	HD/20	homeodomain	26	0
GSC2_660#HD/20:homeodomain:26:0	GSC2_660	HD/20	homeodomain	26	0
GSC2_661#HD/20:homeodomain:26:0	GSC2_661	HD/20	homeodomain	26	0
OTX1_1327#HD/20:homeodomain:26:0	OTX1_1327	HD/20	homeodomain	26	0
OTX1_1328#HD/20:homeodomain:26:0	OTX1_1328	HD/20	homeodomain	26	0
Otx1_1330#HD/20:homeodomain:26:0	Otx1_1330	HD/20	homeodomain	26	0
OTX2_1332#HD/20:homeodomain:26:0	OTX2_1332	HD/20	homeodomain	26	0
OTX2_1333#HD/20:homeodomain:26:0	OTX2_1333	HD/20	homeodomain	26	0
OTX2_1334#HD/20:homeodomain:26:0	OTX2_1334	HD/20	homeodomain	26	0
OTX2_1335#HD/20:homeodomain:26:0	OTX2_1335	HD/20	homeodomain	26	0
PITX1_1392#HD/20:homeodomain:26:0	PITX1_1392	HD/20	homeodomain	26	0
PITX1_1393#HD/20:homeodomain:26:0	PITX1_1393	HD/20	homeodomain	26	0
PITX1_1394#HD/20:homeodomain:26:0	PITX1_1394	HD/20	homeodomain	26	0
Pitx1_1395#HD/20:homeodomain:26:0	Pitx1_1395	HD/20	homeodomain	26	0
PITX1_1396#HD/20:homeodomain:26:0	PITX1_1396	HD/20	homeodomain	26	0
PITX3_1397#HD/20:homeodomain:26:0	PITX3_1397	HD/20	homeodomain	26	0
PITX3_1398#HD/20:homeodomain:26:0	PITX3_1398	HD/20	homeodomain	26	0
RHOXF1_1574#HD/20:homeodomain:26:0	RHOXF1_1574	HD/20	homeodomain	26	0
RHOXF1_1575#HD/20:homeodomain:26:0	RHOXF1_1575	HD/20	homeodomain	26	0
RHOXF1_1576#HD/20:homeodomain:26:0	RHOXF1_1576	HD/20	homeodomain	26	0
RHOXF1_1577#HD/20:homeodomain:26:0	RHOXF1_1577	HD/20	homeodomain	26	0
RHOXF1_1578#HD/20:homeodomain:26:0	RHOXF1_1578	HD/20	homeodomain	26	0
NKX28_1217#HD/21:homeodomain:27:1	NKX28_1217	HD/21	homeodomain	27	1
NKX28_1218#HD/21:homeodomain:27:0	NKX28_1218	HD/21	homeodomain	27	0
NKX2-3_1204#HD/22:homeodomain:28:0	NKX2-3_1204	HD/22	homeodomain	28	0
NKX2-3_1205#HD/22:homeodomain:28:0	NKX2-3_1205	HD/22	homeodomain	28	0
NKX2-3_1206#HD/22:homeodomain:28:1	NKX2-3_1206	HD/22	homeodomain	28	1
Nkx2-5_1208#HD/22:homeodomain:28:0	Nkx2-5_1208	HD/22	homeodomain	28	0
NKX2-8_1209#HD/22:homeodomain:28:0	NKX2-8_1209	HD/22	homeodomain	28	0
NKX2-8_1210#HD/22:homeodomain:28:0	NKX2-8_1210	HD/22	homeodomain	28	0
NKX2-8_1211#HD/22:homeodomain:28:0	NKX2-8_1211	HD/22	homeodomain	28	0
NKX21_1212#HD/22:homeodomain:28:0	NKX21_1212	HD/22	homeodomain	28	0
NKX21_1213#HD/22:homeodomain:28:0	NKX21_1213	HD/22	homeodomain	28	0
NKX22_1214#HD/22:homeodomain:28:0	NKX22_1214	HD/22	homeodomain	28	0
NKX25_1215#HD/22:homeodomain:28:0	NKX25_1215	HD/22	homeodomain	28	0
NKX25_1216#HD/22:homeodomain:28:0	NKX25_1216	HD/22	homeodomain	28	0
NKX31_1224#HD/22:homeodomain:28:0	NKX31_1224	HD/22	homeodomain	28	0
NKX31_1225#HD/22:homeodomain:28:0	NKX31_1225	HD/22	homeodomain	28	0
LEF1_946#TCF/LEF:HMG:29:1	LEF1_946	TCF/LEF	HMG	29	1
LEF1_948#TCF/LEF:HMG:29:0	LEF1_948	TCF/LEF	HMG	29	0
TCF7_1890#TCF/LEF:HMG:29:0	TCF7_1890	TCF/LEF	HMG	29	0
Tcf7_1891#TCF/LEF:HMG:29:0	Tcf7_1891	TCF/LEF	HMG	29	0
Tcf7_1893#TCF/LEF:HMG:29:0	Tcf7_1893	TCF/LEF	HMG	29	0
TCF7L1_1894#TCF/LEF:HMG:29:0	TCF7L1_1894	TCF/LEF	HMG	29	0
TCF7L1_1895#TCF/LEF:HMG:29:0	TCF7L1_1895	TCF/LEF	HMG	29	0
TCF7L2_1896#TCF/LEF:HMG:29:0	TCF7L2_1896	TCF/LEF	HMG	29	0
TF7L1_1921#TCF/LEF:HMG:29:0	TF7L1_1921	TCF/LEF	HMG	29	0
TF7L1_1922#TCF/LEF:HMG:29:0	TF7L1_1922	TCF/LEF	HMG	29	0
TF7L2_1923#TCF/LEF:HMG:29:0	TF7L2_1923	TCF/LEF	HMG	29	0
TF7L2_1924#TCF/LEF:HMG:29:0	TF7L2_1924	TCF/LEF	HMG	29	0
HNF4A_724#NR/1:nuclearreceptor:30:1	HNF4A_724	NR/1	nuclearreceptor	30	1
Hnf4a_725#NR/1:nuclearreceptor:30:0	Hnf4a_725	NR/1	nuclearreceptor	30	0
HNF4A_726#NR/1:nuclearreceptor:30:0	HNF4A_726	NR/1	nuclearreceptor	30	0
HNF4A_727#NR/1:nuclearreceptor:30:0	HNF4A_727	NR/1	nuclearreceptor	30	0
HNF4A_728#NR/1:nuclearreceptor:30:0	HNF4A_728	NR/1	nuclearreceptor	30	0
HNF4A_729#NR/1:nuclearreceptor:30:0	HNF4A_729	NR/1	nuclearreceptor	30	0
HNF4A_730#NR/1:nuclearreceptor:30:0	HNF4A_730	NR/1	nuclearreceptor	30	0
HNF4A_731#NR/1:nuclearreceptor:30:0	HNF4A_731	NR/1	nuclearreceptor	30	0
HNF4A_732#NR/1:nuclearreceptor:30:0	HNF4A_732	NR/1	nuclearreceptor	30	0
Hnf4a_733#NR/1:nuclearreceptor:30:0	Hnf4a_733	NR/1	nuclearreceptor	30	0
HNF4G_734#NR/1:nuclearreceptor:30:0	HNF4G_734	NR/1	nuclearreceptor	30	0
HNF4G_735#NR/1:nuclearreceptor:30:0	HNF4G_735	NR/1	nuclearreceptor	30	0
HNF4G_736#NR/1:nuclearreceptor:30:0	HNF4G_736	NR/1	nuclearreceptor	30	0
NR1H2+RXRA_1247#NR/1:nuclearreceptor:30:0	NR1H2+RXRA_1247	NR/1	nuclearreceptor	30	0
NR1H3_1249#NR/1:nuclearreceptor:30:0	NR1H3_1249	NR/1	nuclearreceptor	30	0
NR2C2_1261#NR/1:nuclearreceptor:30:0	NR2C2_1261	NR/1	nuclearreceptor	30	0
NR2C2_1263#NR/1:nuclearreceptor:30:0	NR2C2_1263	NR/1	nuclearreceptor	30	0
NR2F1_1273#NR/1:nuclearreceptor:30:0	NR2F1_1273	NR/1	nuclearreceptor	30	0
Nr2f6_1278#NR/1:nuclearreceptor:30:0	Nr2f6_1278	NR/1	nuclearreceptor	30	0
NR2F6_1281#NR/1:nuclearreceptor:30:0	NR2F6_1281	NR/1	nuclearreceptor	30	0
NR2F6_1282#NR/1:nuclearreceptor:30:0	NR2F6_1282	NR/1	nuclearreceptor	30	0
Nr2f6_1284#NR/1:nuclearreceptor:30:0	Nr2f6_1284	NR/1	nuclearreceptor	30	0
Rxra_1607#NR/1:nuclearreceptor:30:0	Rxra_1607	NR/1	nuclearreceptor	30	0
RXRA_1609#NR/1:nuclearreceptor:30:0	RXRA_1609	NR/1	nuclearreceptor	30	0
RXRA_1611#NR/1:nuclearreceptor:30:0	RXRA_1611	NR/1	nuclearreceptor	30	0
Rxra_1613#NR/1:nuclearreceptor:30:0	Rxra_1613	NR/1	nuclearreceptor	30	0
RXRB_1617#NR/1:nuclearreceptor:30:0	RXRB_1617	NR/1	nuclearreceptor	30	0
RXRB_1619#NR/1:nuclearreceptor:30:0	RXRB_1619	NR/1	nuclearreceptor	30	0
Rxrb_1620#NR/1:nuclearreceptor:30:0	Rxrb_1620	NR/1	nuclearreceptor	30	0
RXRG_1621#NR/1:nuclearreceptor:30:0	RXRG_1621	NR/1	nuclearreceptor	30	0
RXRG_1622#NR/1:nuclearreceptor:30:0	RXRG_1622	NR/1	nuclearreceptor	30	0
RXRG_1624#NR/1:nuclearreceptor:30:0	RXRG_1624	NR/1	nuclearreceptor	30	0
RXRG_1626#NR/1:nuclearreceptor:30:0	RXRG_1626	NR/1	nuclearreceptor	30	0
NR2E3_1269#NR/2:nuclearreceptor:31:1	NR2E3_1269	NR/2	nuclearreceptor	31	1
NR2E3_1271#NR/2:nuclearreceptor:31:0	NR2E3_1271	NR/2	nuclearreceptor	31	0
COT1_165#NR/3:nuclearreceptor:32:1	COT1_165	NR/3	nuclearreceptor	32	1
NR2C2_1260#NR/3:nuclearreceptor:32:0	NR2C2_1260	NR/3	nuclearreceptor	32	0
NR2C2_1262#NR/3:nuclearreceptor:32:0	NR2C2_1262	NR/3	nuclearreceptor	32	0
NR4A1_1289#NR/3:nuclearreceptor:32:0	NR4A1_1289	NR/3	nuclearreceptor	32	0
NR4A1_1291#NR/3:nuclearreceptor:32:0	NR4A1_1291	NR/3	nuclearreceptor	32	0
PPARA_1461#NR/3:nuclearreceptor:32:0	PPARA_1461	NR/3	nuclearreceptor	32	0
PPARA_1462#NR/3:nuclearreceptor:32:0	PPARA_1462	NR/3	nuclearreceptor	32	0
PPARA+RXRA_1463#NR/3:nuclearreceptor:32:0	PPARA+RXRA_1463	NR/3	nuclearreceptor	32	0
PPARG_1464#NR/3:nuclearreceptor:32:0	PPARG_1464	NR/3	nuclearreceptor	32	0
PPARG_1466#NR/3:nuclearreceptor:32:0	PPARG_1466	NR/3	nuclearreceptor	32	0
Pparg+Rxra_1467#NR/3:nuclearreceptor:32:0	Pparg+Rxra_1467	NR/3	nuclearreceptor	32	0
RARA_1498#NR/3:nuclearreceptor:32:0	RARA_1498	NR/3	nuclearreceptor	32	0
RORA_1579#NR/3:nuclearreceptor:32:0	RORA_1579	NR/3	nuclearreceptor	32	0
RORA_1582#NR/3:nuclearreceptor:32:0	RORA_1582	NR/3	nuclearreceptor	32	0
RXRA_1606#NR/3:nuclearreceptor:32:0	RXRA_1606	NR/3	nuclearreceptor	32	0
RXRA_1610#NR/4:nuclearreceptor:33:1	RXRA_1610	NR/4	nuclearreceptor	33	1
RXRA_1612#NR/4:nuclearreceptor:33:0	RXRA_1612	NR/4	nuclearreceptor	33	0
Rxra_1614#NR/4:nuclearreceptor:33:0	Rxra_1614	NR/4	nuclearreceptor	33	0
RXRG_1625#NR/4:nuclearreceptor:33:0	RXRG_1625	NR/4	nuclearreceptor	33	0
RXRG_1627#NR/4:nuclearreceptor:33:0	RXRG_1627	NR/4	nuclearreceptor	33	0
THRA_1984#NR/5:nuclearreceptor:34:1	THRA_1984	NR/5	nuclearreceptor	34	1
THRB_1985#NR/5:nuclearreceptor:34:0	THRB_1985	NR/5	nuclearreceptor	34	0
NR4A2_1296#NR/6:nuclearreceptor:35:1	NR4A2_1296	NR/6	nuclearreceptor	35	1
ERR1_369#NR/7:nuclearreceptor:36:1	ERR1_369	NR/7	nuclearreceptor	36	1
ERR1_370#NR/7:nuclearreceptor:36:0	ERR1_370	NR/7	nuclearreceptor	36	0
ERR2_371#NR/7:nuclearreceptor:36:0	ERR2_371	NR/7	nuclearreceptor	36	0
ERR3_373#NR/7:nuclearreceptor:36:0	ERR3_373	NR/7	nuclearreceptor	36	0
ERR3_374#NR/7:nuclearreceptor:36:0	ERR3_374	NR/7	nuclearreceptor	36	0
Esrra_382#NR/7:nuclearreceptor:36:0	Esrra_382	NR/7	nuclearreceptor	36	0
ESRRA_383#NR/7:nuclearreceptor:36:0	ESRRA_383	NR/7	nuclearreceptor	36	0
ESRRA_384#NR/7:nuclearreceptor:36:0	ESRRA_384	NR/7	nuclearreceptor	36	0
ESRRA_386#NR/7:nuclearreceptor:36:0	ESRRA_386	NR/7	nuclearreceptor	36	0
ESRRA_387#NR/7:nuclearreceptor:36:0	ESRRA_387	NR/7	nuclearreceptor	36	0
Esrra_389#NR/7:nuclearreceptor:36:0	Esrra_389	NR/7	nuclearreceptor	36	0
Esrra_390#NR/7:nuclearreceptor:36:0	Esrra_390	NR/7	nuclearreceptor	36	0
ESRRB_391#NR/7:nuclearreceptor:36:0	ESRRB_391	NR/7	nuclearreceptor	36	0
ESRRB_392#NR/7:nuclearreceptor:36:0	ESRRB_392	NR/7	nuclearreceptor	36	0
Esrrg_393#NR/7:nuclearreceptor:36:0	Esrrg_393	NR/7	nuclearreceptor	36	0
ESRRG_395#NR/7:nuclearreceptor:36:0	ESRRG_395	NR/7	nuclearreceptor	36	0
ESRRG_396#NR/7:nuclearreceptor:36:0	ESRRG_396	NR/7	nuclearreceptor	36	0
THRB_1987#NR/8:nuclearreceptor:37:1	THRB_1987	NR/8	nuclearreceptor	37	1
NR4A2_1295#NR/9:nuclearreceptor:38:1	NR4A2_1295	NR/9	nuclearreceptor	38	1
THRB_1986#NR/10:nuclearreceptor:39:1	THRB_1986	NR/10	nuclearreceptor	39	1
ERR2_372#NR/11:nuclearreceptor:40:1	ERR2_372	NR/11	nuclearreceptor	40	1
NR5A2_1299#NR/11:nuclearreceptor:40:0	NR5A2_1299	NR/11	nuclearreceptor	40	0
Nr5a2_1300#NR/11:nuclearreceptor:40:0	Nr5a2_1300	NR/11	nuclearreceptor	40	0
NR5A2_1301#NR/11:nuclearreceptor:40:0	NR5A2_1301	NR/11	nuclearreceptor	40	0
NR6A1_1302#NR/11:nuclearreceptor:40:0	NR6A1_1302	NR/11	nuclearreceptor	40	0
RARA_1501#NR/11:nuclearreceptor:40:0	RARA_1501	NR/11	nuclearreceptor	40	0
RXRA_1608#NR/11:nuclearreceptor:40:0	RXRA_1608	NR/11	nuclearreceptor	40	0
RXRG_1623#NR/11:nuclearreceptor:40:0	RXRG_1623	NR/11	nuclearreceptor	40	0
STF1_1827#NR/11:nuclearreceptor:40:0	STF1_1827	NR/11	nuclearreceptor	40	0
STF1_1828#NR/11:nuclearreceptor:40:0	STF1_1828	NR/11	nuclearreceptor	40	0
COT1_166#NR/12:nuclearreceptor:41:1	COT1_166	NR/12	nuclearreceptor	41	1
COT2_167#NR/12:nuclearreceptor:41:0	COT2_167	NR/12	nuclearreceptor	41	0
COT2_168#NR/12:nuclearreceptor:41:0	COT2_168	NR/12	nuclearreceptor	41	0
ESRRA_385#NR/12:nuclearreceptor:41:0	ESRRA_385	NR/12	nuclearreceptor	41	0
ESRRA_388#NR/12:nuclearreceptor:41:0	ESRRA_388	NR/12	nuclearreceptor	41	0
ESRRG_394#NR/12:nuclearreceptor:41:0	ESRRG_394	NR/12	nuclearreceptor	41	0
NR2C1_1258#NR/12:nuclearreceptor:41:0	NR2C1_1258	NR/12	nuclearreceptor	41	0
NR2C1_1259#NR/12:nuclearreceptor:41:0	NR2C1_1259	NR/12	nuclearreceptor	41	0
NR2F1_1272#NR/12:nuclearreceptor:41:0	NR2F1_1272	NR/12	nuclearreceptor	41	0
NR2F1_1275#NR/12:nuclearreceptor:41:0	NR2F1_1275	NR/12	nuclearreceptor	41	0
NR2F1_1276#NR/12:nuclearreceptor:41:0	NR2F1_1276	NR/12	nuclearreceptor	41	0
NR2F2_1277#NR/12:nuclearreceptor:41:0	NR2F2_1277	NR/12	nuclearreceptor	41	0
NR4A1_1290#NR/12:nuclearreceptor:41:0	NR4A1_1290	NR/12	nuclearreceptor	41	0
NR4A2_1292#NR/12:nuclearreceptor:41:0	NR4A2_1292	NR/12	nuclearreceptor	41	0
NR4A2_1293#NR/12:nuclearreceptor:41:0	NR4A2_1293	NR/12	nuclearreceptor	41	0
NR4A2_1294#NR/12:nuclearreceptor:41:0	NR4A2_1294	NR/12	nuclearreceptor	41	0
NR4A2_1297#NR/12:nuclearreceptor:41:0	NR4A2_1297	NR/12	nuclearreceptor	41	0
RARA_1500#NR/12:nuclearreceptor:41:0	RARA_1500	NR/12	nuclearreceptor	41	0
RARA_1504#NR/12:nuclearreceptor:41:0	RARA_1504	NR/12	nuclearreceptor	41	0
RARA_1507#NR/12:nuclearreceptor:41:0	RARA_1507	NR/12	nuclearreceptor	41	0
Rara_1509#NR/12:nuclearreceptor:41:0	Rara_1509	NR/12	nuclearreceptor	41	0
RARA+RXRA_1511#NR/12:nuclearreceptor:41:0	RARA+RXRA_1511	NR/12	nuclearreceptor	41	0
RARA+RXRG_1512#NR/12:nuclearreceptor:41:0	RARA+RXRG_1512	NR/12	nuclearreceptor	41	0
Rarb_1514#NR/12:nuclearreceptor:41:0	Rarb_1514	NR/12	nuclearreceptor	41	0
Rarb_1518#NR/12:nuclearreceptor:41:0	Rarb_1518	NR/12	nuclearreceptor	41	0
RARG_1524#NR/12:nuclearreceptor:41:0	RARG_1524	NR/12	nuclearreceptor	41	0
RARG_1527#NR/12:nuclearreceptor:41:0	RARG_1527	NR/12	nuclearreceptor	41	0
Rarg_1530#NR/12:nuclearreceptor:41:0	Rarg_1530	NR/12	nuclearreceptor	41	0
RORA_1580#NR/12:nuclearreceptor:41:0	RORA_1580	NR/12	nuclearreceptor	41	0
RORA_1583#NR/12:nuclearreceptor:41:0	RORA_1583	NR/12	nuclearreceptor	41	0
NR2F1_1274#NR/13:nuclearreceptor:42:1	NR2F1_1274	NR/13	nuclearreceptor	42	1
Nr2f6_1279#NR/13:nuclearreceptor:42:0	Nr2f6_1279	NR/13	nuclearreceptor	42	0
NR2F6_1280#NR/13:nuclearreceptor:42:0	NR2F6_1280	NR/13	nuclearreceptor	42	0
Nr2f6_1283#NR/13:nuclearreceptor:42:0	Nr2f6_1283	NR/13	nuclearreceptor	42	0
RARA_1499#NR/13:nuclearreceptor:42:0	RARA_1499	NR/13	nuclearreceptor	42	0
RARA_1503#NR/13:nuclearreceptor:42:0	RARA_1503	NR/13	nuclearreceptor	42	0
RARA_1505#NR/13:nuclearreceptor:42:0	RARA_1505	NR/13	nuclearreceptor	42	0
Rara_1510#NR/13:nuclearreceptor:42:0	Rara_1510	NR/13	nuclearreceptor	42	0
Rarb_1513#NR/13:nuclearreceptor:42:0	Rarb_1513	NR/13	nuclearreceptor	42	0
RARB_1515#NR/13:nuclearreceptor:42:0	RARB_1515	NR/13	nuclearreceptor	42	0
Rarb_1516#NR/13:nuclearreceptor:42:0	Rarb_1516	NR/13	nuclearreceptor	42	0
Rarg_1520#NR/13:nuclearreceptor:42:0	Rarg_1520	NR/13	nuclearreceptor	42	0
RARG_1523#NR/13:nuclearreceptor:42:0	RARG_1523	NR/13	nuclearreceptor	42	0
RARG_1526#NR/13:nuclearreceptor:42:0	RARG_1526	NR/13	nuclearreceptor	42	0
Rarg_1529#NR/13:nuclearreceptor:42:0	Rarg_1529	NR/13	nuclearreceptor	42	0
RORA_1584#NR/13:nuclearreceptor:42:0	RORA_1584	NR/13	nuclearreceptor	42	0
Nr2e1_1264#NR/14:nuclearreceptor:43:0	Nr2e1_1264	NR/14	nuclearreceptor	43	0
NR2E1_1265#NR/14:nuclearreceptor:43:1	NR2E1_1265	NR/14	nuclearreceptor	43	1
NR2E1_1266#NR/14:nuclearreceptor:43:0	NR2E1_1266	NR/14	nuclearreceptor	43	0
Nr2e1_1267#NR/14:nuclearreceptor:43:0	Nr2e1_1267	NR/14	nuclearreceptor	43	0
Nr2e1_1268#NR/14:nuclearreceptor:43:0	Nr2e1_1268	NR/14	nuclearreceptor	43	0
RXRA+VDR_1615#NR/15:nuclearreceptor:44:1	RXRA+VDR_1615	NR/15	nuclearreceptor	44	1
VDR_2018#NR/15:nuclearreceptor:44:0	VDR_2018	NR/15	nuclearreceptor	44	0
VDR_2019#NR/15:nuclearreceptor:44:0	VDR_2019	NR/15	nuclearreceptor	44	0
VDR_2020#NR/15:nuclearreceptor:44:0	VDR_2020	NR/15	nuclearreceptor	44	0
VDR_2021#NR/15:nuclearreceptor:44:0	VDR_2021	NR/15	nuclearreceptor	44	0
Vdr_2022#NR/15:nuclearreceptor:44:0	Vdr_2022	NR/15	nuclearreceptor	44	0
NR1H3_1248#NR/16:nuclearreceptor:45:1	NR1H3_1248	NR/16	nuclearreceptor	45	1
Nr1h3+Rxra_1250#NR/16:nuclearreceptor:45:0	Nr1h3+Rxra_1250	NR/16	nuclearreceptor	45	0
NR1H4_1252#NR/16:nuclearreceptor:45:0	NR1H4_1252	NR/16	nuclearreceptor	45	0
NR1I2_1254#NR/16:nuclearreceptor:45:0	NR1I2_1254	NR/16	nuclearreceptor	45	0
NR1I2_1255#NR/16:nuclearreceptor:45:0	NR1I2_1255	NR/16	nuclearreceptor	45	0
NR1I3_1256#NR/16:nuclearreceptor:45:0	NR1I3_1256	NR/16	nuclearreceptor	45	0
NR1I3_1257#NR/16:nuclearreceptor:45:0	NR1I3_1257	NR/16	nuclearreceptor	45	0
RARA_1502#NR/16:nuclearreceptor:45:0	RARA_1502	NR/16	nuclearreceptor	45	0
RARA_1506#NR/16:nuclearreceptor:45:0	RARA_1506	NR/16	nuclearreceptor	45	0
Rara_1508#NR/16:nuclearreceptor:45:0	Rara_1508	NR/16	nuclearreceptor	45	0
Rarb_1517#NR/16:nuclearreceptor:45:0	Rarb_1517	NR/16	nuclearreceptor	45	0
Rarg_1521#NR/16:nuclearreceptor:45:0	Rarg_1521	NR/16	nuclearreceptor	45	0
RARG_1525#NR/16:nuclearreceptor:45:0	RARG_1525	NR/16	nuclearreceptor	45	0
RARG_1528#NR/16:nuclearreceptor:45:0	RARG_1528	NR/16	nuclearreceptor	45	0
Rarg_1531#NR/16:nuclearreceptor:45:0	Rarg_1531	NR/16	nuclearreceptor	45	0
RXRB_1616#NR/16:nuclearreceptor:45:0	RXRB_1616	NR/16	nuclearreceptor	45	0
RXRB_1618#NR/16:nuclearreceptor:45:0	RXRB_1618	NR/16	nuclearreceptor	45	0
THA_1977#NR/16:nuclearreceptor:45:0	THA_1977	NR/16	nuclearreceptor	45	0
THA_1978#NR/16:nuclearreceptor:45:0	THA_1978	NR/16	nuclearreceptor	45	0
THB_1983#NR/16:nuclearreceptor:45:0	THB_1983	NR/16	nuclearreceptor	45	0
ESR1_375#NR/17:nuclearreceptor:46:1	ESR1_375	NR/17	nuclearreceptor	46	1
ESR1_376#NR/17:nuclearreceptor:46:0	ESR1_376	NR/17	nuclearreceptor	46	0
ESR1_377#NR/17:nuclearreceptor:46:0	ESR1_377	NR/17	nuclearreceptor	46	0
ESR1_378#NR/17:nuclearreceptor:46:0	ESR1_378	NR/17	nuclearreceptor	46	0
ESR2_379#NR/17:nuclearreceptor:46:0	ESR2_379	NR/17	nuclearreceptor	46	0
ESR2_380#NR/17:nuclearreceptor:46:0	ESR2_380	NR/17	nuclearreceptor	46	0
ESR2_381#NR/17:nuclearreceptor:46:0	ESR2_381	NR/17	nuclearreceptor	46	0
PPARG_1465#NR/17:nuclearreceptor:46:0	PPARG_1465	NR/17	nuclearreceptor	46	0
RARG_1519#NR/17:nuclearreceptor:46:0	RARG_1519	NR/17	nuclearreceptor	46	0
RARG_1522#NR/17:nuclearreceptor:46:0	RARG_1522	NR/17	nuclearreceptor	46	0
NR1A4+RXRA_1243#NR/18:nuclearreceptor:47:1	NR1A4+RXRA_1243	NR/18	nuclearreceptor	47	1
NR1H4_1251#NR/18:nuclearreceptor:47:0	NR1H4_1251	NR/18	nuclearreceptor	47	0
NR1H4_1253#NR/18:nuclearreceptor:47:0	NR1H4_1253	NR/18	nuclearreceptor	47	0
NR4A2+RXRA_1298#NR/18:nuclearreceptor:47:0	NR4A2+RXRA_1298	NR/18	nuclearreceptor	47	0
NR1D1_1244#NR/19:nuclearreceptor:48:1	NR1D1_1244	NR/19	nuclearreceptor	48	1
NR1D1_1245#NR/19:nuclearreceptor:48:0	NR1D1_1245	NR/19	nuclearreceptor	48	0
NR1D2_1246#NR/19:nuclearreceptor:48:0	NR1D2_1246	NR/19	nuclearreceptor	48	0
RORA_1581#NR/19:nuclearreceptor:48:0	RORA_1581	NR/19	nuclearreceptor	48	0
RORB_1585#NR/19:nuclearreceptor:48:0	RORB_1585	NR/19	nuclearreceptor	48	0
RORC_1586#NR/19:nuclearreceptor:48:0	RORC_1586	NR/19	nuclearreceptor	48	0
RORG_1587#NR/19:nuclearreceptor:48:0	RORG_1587	NR/19	nuclearreceptor	48	0
RORG_1588#NR/19:nuclearreceptor:48:0	RORG_1588	NR/19	nuclearreceptor	48	0
ATF1_50#CREB/ATF/1:bZIP:49:1	ATF1_50	CREB/ATF/1	bZIP	49	1
Atf1_51#CREB/ATF/1:bZIP:49:0	Atf1_51	CREB/ATF/1	bZIP	49	0
ATF1_52#CREB/ATF/1:bZIP:49:0	ATF1_52	CREB/ATF/1	bZIP	49	0
ATF2_53#CREB/ATF/1:bZIP:49:0	ATF2_53	CREB/ATF/1	bZIP	49	0
ATF2_54#CREB/ATF/1:bZIP:49:0	ATF2_54	CREB/ATF/1	bZIP	49	0
ATF3_55#CREB/ATF/1:bZIP:49:0	ATF3_55	CREB/ATF/1	bZIP	49	0
Atf3_56#CREB/ATF/1:bZIP:49:0	Atf3_56	CREB/ATF/1	bZIP	49	0
CREB1_170#CREB/ATF/1:bZIP:49:0	CREB1_170	CREB/ATF/1	bZIP	49	0
CREB1_171#CREB/ATF/1:bZIP:49:0	CREB1_171	CREB/ATF/1	bZIP	49	0
CREB1_172#CREB/ATF/1:bZIP:49:0	CREB1_172	CREB/ATF/1	bZIP	49	0
CREM_188#CREB/ATF/1:bZIP:49:0	CREM_188	CREB/ATF/1	bZIP	49	0
Crem_189#CREB/ATF/1:bZIP:49:0	Crem_189	CREB/ATF/1	bZIP	49	0
CREM_190#CREB/ATF/1:bZIP:49:0	CREM_190	CREB/ATF/1	bZIP	49	0
FOS+JUN_454#CREB/ATF/1:bZIP:49:0	FOS+JUN_454	CREB/ATF/1	bZIP	49	0
FOSB+JUN_459#CREB/ATF/1:bZIP:49:0	FOSB+JUN_459	CREB/ATF/1	bZIP	49	0
FOSB+JUNB_461#CREB/ATF/1:bZIP:49:0	FOSB+JUNB_461	CREB/ATF/1	bZIP	49	0
FOSL1+JUN_466#CREB/ATF/1:bZIP:49:0	FOSL1+JUN_466	CREB/ATF/1	bZIP	49	0
FOSL1+JUND_469#CREB/ATF/1:bZIP:49:0	FOSL1+JUND_469	CREB/ATF/1	bZIP	49	0
FOSL2+JUN_474#CREB/ATF/1:bZIP:49:0	FOSL2+JUN_474	CREB/ATF/1	bZIP	49	0
FOSL2+JUNB_476#CREB/ATF/1:bZIP:49:0	FOSL2+JUNB_476	CREB/ATF/1	bZIP	49	0
FOSL2+JUND_478#CREB/ATF/1:bZIP:49:0	FOSL2+JUND_478	CREB/ATF/1	bZIP	49	0
JUN+JUNB_903#CREB/ATF/1:bZIP:49:0	JUN+JUNB_903	CREB/ATF/1	bZIP	49	0
JUNB_906#CREB/ATF/1:bZIP:49:0	JUNB_906	CREB/ATF/1	bZIP	49	0
ATF7_64#CREB/ATF/2:bZIP:50:0	ATF7_64	CREB/ATF/2	bZIP	50	0
ATF7_65#CREB/ATF/2:bZIP:50:1	ATF7_65	CREB/ATF/2	bZIP	50	1
BATF3_94#CREB/ATF/2:bZIP:50:0	BATF3_94	CREB/ATF/2	bZIP	50	0
BATF3_96#CREB/ATF/2:bZIP:50:0	BATF3_96	CREB/ATF/2	bZIP	50	0
CREB3_173#CREB/ATF/2:bZIP:50:0	CREB3_173	CREB/ATF/2	bZIP	50	0
Creb5_186#CREB/ATF/2:bZIP:50:0	Creb5_186	CREB/ATF/2	bZIP	50	0
Creb5_187#CREB/ATF/2:bZIP:50:0	Creb5_187	CREB/ATF/2	bZIP	50	0
JDP2_891#CREB/ATF/2:bZIP:50:0	JDP2_891	CREB/ATF/2	bZIP	50	0
JDP2_893#CREB/ATF/2:bZIP:50:0	JDP2_893	CREB/ATF/2	bZIP	50	0
JDP2_895#CREB/ATF/2:bZIP:50:0	JDP2_895	CREB/ATF/2	bZIP	50	0
Jdp2_897#CREB/ATF/2:bZIP:50:0	Jdp2_897	CREB/ATF/2	bZIP	50	0
JUN_899#CREB/ATF/2:bZIP:50:0	JUN_899	CREB/ATF/2	bZIP	50	0
JUND_910#CREB/ATF/2:bZIP:50:0	JUND_910	CREB/ATF/2	bZIP	50	0
Mafb_988#CREB/ATF/2:bZIP:50:0	Mafb_988	CREB/ATF/2	bZIP	50	0
XBP1_2035#CREB/ATF/2:bZIP:50:0	XBP1_2035	CREB/ATF/2	bZIP	50	0
ATF4_58#CREB/ATF/3:bZIP:51:0	ATF4_58	CREB/ATF/3	bZIP	51	0
ATF4_59#CREB/ATF/3:bZIP:51:1	ATF4_59	CREB/ATF/3	bZIP	51	1
ATF4_60#CREB/ATF/3:bZIP:51:0	ATF4_60	CREB/ATF/3	bZIP	51	0
ATF4_61#CREB/ATF/3:bZIP:51:0	ATF4_61	CREB/ATF/3	bZIP	51	0
Atf4_62#CREB/ATF/3:bZIP:51:0	Atf4_62	CREB/ATF/3	bZIP	51	0
CEBPG_154#CREB/ATF/3:bZIP:51:0	CEBPG_154	CREB/ATF/3	bZIP	51	0
CEBPG_156#CREB/ATF/3:bZIP:51:0	CEBPG_156	CREB/ATF/3	bZIP	51	0
DDIT3_217#CREB/ATF/3:bZIP:51:0	DDIT3_217	CREB/ATF/3	bZIP	51	0
CEBPA_135#CCAAT/CEBP:bZIP:52:1	CEBPA_135	CCAAT/CEBP	bZIP	52	1
CEBPA_136#CCAAT/CEBP:bZIP:52:0	CEBPA_136	CCAAT/CEBP	bZIP	52	0
CEBPA_137#CCAAT/CEBP:bZIP:52:0	CEBPA_137	CCAAT/CEBP	bZIP	52	0
CEBPB_138#CCAAT/CEBP:bZIP:52:0	CEBPB_138	CCAAT/CEBP	bZIP	52	0
CEBPB_139#CCAAT/CEBP:bZIP:52:0	CEBPB_139	CCAAT/CEBP	bZIP	52	0
CEBPB_140#CCAAT/CEBP:bZIP:52:0	CEBPB_140	CCAAT/CEBP	bZIP	52	0
CEBPB_141#CCAAT/CEBP:bZIP:52:0	CEBPB_141	CCAAT/CEBP	bZIP	52	0
CEBPB_142#CCAAT/CEBP:bZIP:52:0	CEBPB_142	CCAAT/CEBP	bZIP	52	0
Cebpb_143#CCAAT/CEBP:bZIP:52:0	Cebpb_143	CCAAT/CEBP	bZIP	52	0
CEBPD_144#CCAAT/CEBP:bZIP:52:0	CEBPD_144	CCAAT/CEBP	bZIP	52	0
CEBPD_145#CCAAT/CEBP:bZIP:52:0	CEBPD_145	CCAAT/CEBP	bZIP	52	0
CEBPD_146#CCAAT/CEBP:bZIP:52:0	CEBPD_146	CCAAT/CEBP	bZIP	52	0
CEBPD_147#CCAAT/CEBP:bZIP:52:0	CEBPD_147	CCAAT/CEBP	bZIP	52	0
CEBPE_148#CCAAT/CEBP:bZIP:52:0	CEBPE_148	CCAAT/CEBP	bZIP	52	0
CEBPE_149#CCAAT/CEBP:bZIP:52:0	CEBPE_149	CCAAT/CEBP	bZIP	52	0
CEBPE_150#CCAAT/CEBP:bZIP:52:0	CEBPE_150	CCAAT/CEBP	bZIP	52	0
CEBPE_151#CCAAT/CEBP:bZIP:52:0	CEBPE_151	CCAAT/CEBP	bZIP	52	0
CEBPG_152#CCAAT/CEBP:bZIP:52:0	CEBPG_152	CCAAT/CEBP	bZIP	52	0
CEBPG_153#CCAAT/CEBP:bZIP:52:0	CEBPG_153	CCAAT/CEBP	bZIP	52	0
CEBPG_155#CCAAT/CEBP:bZIP:52:0	CEBPG_155	CCAAT/CEBP	bZIP	52	0
DBP_211#CCAAT/CEBP:bZIP:52:0	DBP_211	CCAAT/CEBP	bZIP	52	0
DBP_212#CCAAT/CEBP:bZIP:52:0	DBP_212	CCAAT/CEBP	bZIP	52	0
DBP_213#CCAAT/CEBP:bZIP:52:0	DBP_213	CCAAT/CEBP	bZIP	52	0
DBP_214#CCAAT/CEBP:bZIP:52:0	DBP_214	CCAAT/CEBP	bZIP	52	0
DBP_215#CCAAT/CEBP:bZIP:52:0	DBP_215	CCAAT/CEBP	bZIP	52	0
Dbp_216#CCAAT/CEBP:bZIP:52:0	Dbp_216	CCAAT/CEBP	bZIP	52	0
HLF_701#CCAAT/CEBP:bZIP:52:0	HLF_701	CCAAT/CEBP	bZIP	52	0
HLF_702#CCAAT/CEBP:bZIP:52:0	HLF_702	CCAAT/CEBP	bZIP	52	0
HLF_703#CCAAT/CEBP:bZIP:52:0	HLF_703	CCAAT/CEBP	bZIP	52	0
HLF_704#CCAAT/CEBP:bZIP:52:0	HLF_704	CCAAT/CEBP	bZIP	52	0
Hlf_705#CCAAT/CEBP:bZIP:52:0	Hlf_705	CCAAT/CEBP	bZIP	52	0
NFIL3_1176#CCAAT/CEBP:bZIP:52:0	NFIL3_1176	CCAAT/CEBP	bZIP	52	0
NFIL3_1177#CCAAT/CEBP:bZIP:52:0	NFIL3_1177	CCAAT/CEBP	bZIP	52	0
NFIL3_1178#CCAAT/CEBP:bZIP:52:0	NFIL3_1178	CCAAT/CEBP	bZIP	52	0
TEF_1915#CCAAT/CEBP:bZIP:52:0	TEF_1915	CCAAT/CEBP	bZIP	52	0
TEF_1916#CCAAT/CEBP:bZIP:52:0	TEF_1916	CCAAT/CEBP	bZIP	52	0
TEF_1917#CCAAT/CEBP:bZIP:52:0	TEF_1917	CCAAT/CEBP	bZIP	52	0
BACH1_70#AP1/2:bZIP:53:1	BACH1_70	AP1/2	bZIP	53	1
BACH1_71#AP1/2:bZIP:53:0	BACH1_71	AP1/2	bZIP	53	0
Bach1+Mafk_72#AP1/2:bZIP:53:0	Bach1+Mafk_72	AP1/2	bZIP	53	0
BACH2_73#AP1/2:bZIP:53:0	BACH2_73	AP1/2	bZIP	53	0
BACH2_74#AP1/2:bZIP:53:0	BACH2_74	AP1/2	bZIP	53	0
BACH2_75#AP1/2:bZIP:53:0	BACH2_75	AP1/2	bZIP	53	0
MAF+NFE2_982#AP1/2:bZIP:53:0	MAF+NFE2_982	AP1/2	bZIP	53	0
NF2L2_1142#AP1/2:bZIP:53:0	NF2L2_1142	AP1/2	bZIP	53	0
NF2L2_1143#AP1/2:bZIP:53:0	NF2L2_1143	AP1/2	bZIP	53	0
NFE2_1161#AP1/2:bZIP:53:0	NFE2_1161	AP1/2	bZIP	53	0
NFE2_1163#AP1/2:bZIP:53:0	NFE2_1163	AP1/2	bZIP	53	0
Nfe2l2_1164#AP1/2:bZIP:53:0	Nfe2l2_1164	AP1/2	bZIP	53	0
ATF3_57#AP1/1:bZIP:54:1	ATF3_57	AP1/1	bZIP	54	1
BATF+JUN_93#AP1/1:bZIP:54:0	BATF+JUN_93	AP1/1	bZIP	54	0
FOS_450#AP1/1:bZIP:54:0	FOS_450	AP1/1	bZIP	54	0
FOS_451#AP1/1:bZIP:54:0	FOS_451	AP1/1	bZIP	54	0
FOS_452#AP1/1:bZIP:54:0	FOS_452	AP1/1	bZIP	54	0
FOS+JUN_453#AP1/1:bZIP:54:0	FOS+JUN_453	AP1/1	bZIP	54	0
FOS+JUNB_455#AP1/1:bZIP:54:0	FOS+JUNB_455	AP1/1	bZIP	54	0
FOS+JUND_456#AP1/1:bZIP:54:0	FOS+JUND_456	AP1/1	bZIP	54	0
FOSB_457#AP1/1:bZIP:54:0	FOSB_457	AP1/1	bZIP	54	0
FOSB_458#AP1/1:bZIP:54:0	FOSB_458	AP1/1	bZIP	54	0
FOSB+JUNB_460#AP1/1:bZIP:54:0	FOSB+JUNB_460	AP1/1	bZIP	54	0
FOSL1_462#AP1/1:bZIP:54:0	FOSL1_462	AP1/1	bZIP	54	0
FOSL1_463#AP1/1:bZIP:54:0	FOSL1_463	AP1/1	bZIP	54	0
FOSL1_464#AP1/1:bZIP:54:0	FOSL1_464	AP1/1	bZIP	54	0
FOSL1+JUN_465#AP1/1:bZIP:54:0	FOSL1+JUN_465	AP1/1	bZIP	54	0
FOSL1+JUNB_467#AP1/1:bZIP:54:0	FOSL1+JUNB_467	AP1/1	bZIP	54	0
FOSL1+JUND_468#AP1/1:bZIP:54:0	FOSL1+JUND_468	AP1/1	bZIP	54	0
FOSL2_470#AP1/1:bZIP:54:0	FOSL2_470	AP1/1	bZIP	54	0
FOSL2_471#AP1/1:bZIP:54:0	FOSL2_471	AP1/1	bZIP	54	0
FOSL2_472#AP1/1:bZIP:54:0	FOSL2_472	AP1/1	bZIP	54	0
FOSL2+JUN_473#AP1/1:bZIP:54:0	FOSL2+JUN_473	AP1/1	bZIP	54	0
FOSL2+JUNB_475#AP1/1:bZIP:54:0	FOSL2+JUNB_475	AP1/1	bZIP	54	0
FOSL2+JUND_477#AP1/1:bZIP:54:0	FOSL2+JUND_477	AP1/1	bZIP	54	0
JDP2_890#AP1/1:bZIP:54:0	JDP2_890	AP1/1	bZIP	54	0
JDP2_892#AP1/1:bZIP:54:0	JDP2_892	AP1/1	bZIP	54	0
JDP2_894#AP1/1:bZIP:54:0	JDP2_894	AP1/1	bZIP	54	0
Jdp2_896#AP1/1:bZIP:54:0	Jdp2_896	AP1/1	bZIP	54	0
JUN_898#AP1/1:bZIP:54:0	JUN_898	AP1/1	bZIP	54	0
JUN_900#AP1/1:bZIP:54:0	JUN_900	AP1/1	bZIP	54	0
JUN_901#AP1/1:bZIP:54:0	JUN_901	AP1/1	bZIP	54	0
JUN+JUNB_902#AP1/1:bZIP:54:0	JUN+JUNB_902	AP1/1	bZIP	54	0
JUNB_904#AP1/1:bZIP:54:0	JUNB_904	AP1/1	bZIP	54	0
JUNB_905#AP1/1:bZIP:54:0	JUNB_905	AP1/1	bZIP	54	0
JUNB_907#AP1/1:bZIP:54:0	JUNB_907	AP1/1	bZIP	54	0
JUND_908#AP1/1:bZIP:54:0	JUND_908	AP1/1	bZIP	54	0
JUND_909#AP1/1:bZIP:54:0	JUND_909	AP1/1	bZIP	54	0
JUND_911#AP1/1:bZIP:54:0	JUND_911	AP1/1	bZIP	54	0
NF2L1_1140#AP1/1:bZIP:54:0	NF2L1_1140	AP1/1	bZIP	54	0
NF2L1_1141#AP1/1:bZIP:54:0	NF2L1_1141	AP1/1	bZIP	54	0
NFE2_1160#AP1/1:bZIP:54:0	NFE2_1160	AP1/1	bZIP	54	0
NFE2_1162#AP1/1:bZIP:54:0	NFE2_1162	AP1/1	bZIP	54	0
MAF_980#MAF:bZIP:55:0	MAF_980	MAF	bZIP	55	0
MAF_981#MAF:bZIP:55:0	MAF_981	MAF	bZIP	55	0
MAFB_983#MAF:bZIP:55:1	MAFB_983	MAF	bZIP	55	1
Mafb_984#MAF:bZIP:55:0	Mafb_984	MAF	bZIP	55	0
MAFB_985#MAF:bZIP:55:0	MAFB_985	MAF	bZIP	55	0
Mafb_986#MAF:bZIP:55:0	Mafb_986	MAF	bZIP	55	0
Mafb_987#MAF:bZIP:55:0	Mafb_987	MAF	bZIP	55	0
MAFF_989#MAF:bZIP:55:0	MAFF_989	MAF	bZIP	55	0
MAFF_990#MAF:bZIP:55:0	MAFF_990	MAF	bZIP	55	0
MAFF_991#MAF:bZIP:55:0	MAFF_991	MAF	bZIP	55	0
MAFF_992#MAF:bZIP:55:0	MAFF_992	MAF	bZIP	55	0
MAFG_993#MAF:bZIP:55:0	MAFG_993	MAF	bZIP	55	0
MAFG_994#MAF:bZIP:55:0	MAFG_994	MAF	bZIP	55	0
MAFG_995#MAF:bZIP:55:0	MAFG_995	MAF	bZIP	55	0
MAFG_996#MAF:bZIP:55:0	MAFG_996	MAF	bZIP	55	0
MAFK_1000#MAF:bZIP:55:0	MAFK_1000	MAF	bZIP	55	0
MAFK_1001#MAF:bZIP:55:0	MAFK_1001	MAF	bZIP	55	0
MAFK_1002#MAF:bZIP:55:0	MAFK_1002	MAF	bZIP	55	0
MAFK_1003#MAF:bZIP:55:0	MAFK_1003	MAF	bZIP	55	0
MAFK_997#MAF:bZIP:55:0	MAFK_997	MAF	bZIP	55	0
MAFK_998#MAF:bZIP:55:0	MAFK_998	MAF	bZIP	55	0
MAFK_999#MAF:bZIP:55:0	MAFK_999	MAF	bZIP	55	0
NRL_1307#MAF:bZIP:55:0	NRL_1307	MAF	bZIP	55	0
NRL_1308#MAF:bZIP:55:0	NRL_1308	MAF	bZIP	55	0
ZN317_2109#ZNF317:C2H2:56:1	ZN317_2109	ZNF317	C2H2	56	1
ZN547_2130#ZNF547:C2H2:57:1	ZN547_2130	ZNF547	C2H2	57	1
Arnt_36#Ebox/CACGTG/1:bHLH:58:0	Arnt_36	Ebox/CACGTG/1	bHLH	58	0
ARNTL_39#Ebox/CACGTG/1:bHLH:58:1	ARNTL_39	Ebox/CACGTG/1	bHLH	58	1
Arntl_40#Ebox/CACGTG/1:bHLH:58:0	Arntl_40	Ebox/CACGTG/1	bHLH	58	0
BHE40_106#Ebox/CACGTG/1:bHLH:58:0	BHE40_106	Ebox/CACGTG/1	bHLH	58	0
BHE40_107#Ebox/CACGTG/1:bHLH:58:0	BHE40_107	Ebox/CACGTG/1	bHLH	58	0
BHLHB2_110#Ebox/CACGTG/1:bHLH:58:0	BHLHB2_110	Ebox/CACGTG/1	bHLH	58	0
Bhlhb2_111#Ebox/CACGTG/1:bHLH:58:0	Bhlhb2_111	Ebox/CACGTG/1	bHLH	58	0
Bhlhb2_112#Ebox/CACGTG/1:bHLH:58:0	Bhlhb2_112	Ebox/CACGTG/1	bHLH	58	0
BHLHB3_113#Ebox/CACGTG/1:bHLH:58:0	BHLHB3_113	Ebox/CACGTG/1	bHLH	58	0
BHLHE40_118#Ebox/CACGTG/1:bHLH:58:0	BHLHE40_118	Ebox/CACGTG/1	bHLH	58	0
BHLHE41_119#Ebox/CACGTG/1:bHLH:58:0	BHLHE41_119	Ebox/CACGTG/1	bHLH	58	0
BHLHE41_120#Ebox/CACGTG/1:bHLH:58:0	BHLHE41_120	Ebox/CACGTG/1	bHLH	58	0
BMAL1_121#Ebox/CACGTG/1:bHLH:58:0	BMAL1_121	Ebox/CACGTG/1	bHLH	58	0
BMAL1_122#Ebox/CACGTG/1:bHLH:58:0	BMAL1_122	Ebox/CACGTG/1	bHLH	58	0
CLOCK_159#Ebox/CACGTG/1:bHLH:58:0	CLOCK_159	Ebox/CACGTG/1	bHLH	58	0
CLOCK_161#Ebox/CACGTG/1:bHLH:58:0	CLOCK_161	Ebox/CACGTG/1	bHLH	58	0
CREB3L1_177#Ebox/CACGTG/1:bHLH:58:0	CREB3L1_177	Ebox/CACGTG/1	bHLH	58	0
CREB3L1_178#Ebox/CACGTG/1:bHLH:58:0	CREB3L1_178	Ebox/CACGTG/1	bHLH	58	0
CREB3L1_180#Ebox/CACGTG/1:bHLH:58:0	CREB3L1_180	Ebox/CACGTG/1	bHLH	58	0
Creb3l2_183#Ebox/CACGTG/1:bHLH:58:0	Creb3l2_183	Ebox/CACGTG/1	bHLH	58	0
Creb3l2_185#Ebox/CACGTG/1:bHLH:58:0	Creb3l2_185	Ebox/CACGTG/1	bHLH	58	0
HES5_672#Ebox/CACGTG/1:bHLH:58:0	HES5_672	Ebox/CACGTG/1	bHLH	58	0
HES5_673#Ebox/CACGTG/1:bHLH:58:0	HES5_673	Ebox/CACGTG/1	bHLH	58	0
HES5_674#Ebox/CACGTG/1:bHLH:58:0	HES5_674	Ebox/CACGTG/1	bHLH	58	0
HES7_675#Ebox/CACGTG/1:bHLH:58:0	HES7_675	Ebox/CACGTG/1	bHLH	58	0
HES7_676#Ebox/CACGTG/1:bHLH:58:0	HES7_676	Ebox/CACGTG/1	bHLH	58	0
HEY1_680#Ebox/CACGTG/1:bHLH:58:0	HEY1_680	Ebox/CACGTG/1	bHLH	58	0
HEY1_681#Ebox/CACGTG/1:bHLH:58:0	HEY1_681	Ebox/CACGTG/1	bHLH	58	0
HEY2_682#Ebox/CACGTG/1:bHLH:58:0	HEY2_682	Ebox/CACGTG/1	bHLH	58	0
HEY2_683#Ebox/CACGTG/1:bHLH:58:0	HEY2_683	Ebox/CACGTG/1	bHLH	58	0
HEY2_684#Ebox/CACGTG/1:bHLH:58:0	HEY2_684	Ebox/CACGTG/1	bHLH	58	0
Id2_838#Ebox/CACGTG/1:bHLH:58:0	Id2_838	Ebox/CACGTG/1	bHLH	58	0
MAX_1004#Ebox/CACGTG/1:bHLH:58:0	MAX_1004	Ebox/CACGTG/1	bHLH	58	0
MAX_1005#Ebox/CACGTG/1:bHLH:58:0	MAX_1005	Ebox/CACGTG/1	bHLH	58	0
MAX_1007#Ebox/CACGTG/1:bHLH:58:0	MAX_1007	Ebox/CACGTG/1	bHLH	58	0
MITF_1058#Ebox/CACGTG/1:bHLH:58:0	MITF_1058	Ebox/CACGTG/1	bHLH	58	0
MITF_1059#Ebox/CACGTG/1:bHLH:58:0	MITF_1059	Ebox/CACGTG/1	bHLH	58	0
MITF_1060#Ebox/CACGTG/1:bHLH:58:0	MITF_1060	Ebox/CACGTG/1	bHLH	58	0
MLX_1064#Ebox/CACGTG/1:bHLH:58:0	MLX_1064	Ebox/CACGTG/1	bHLH	58	0
MLX_1065#Ebox/CACGTG/1:bHLH:58:0	MLX_1065	Ebox/CACGTG/1	bHLH	58	0
Mlx_1066#Ebox/CACGTG/1:bHLH:58:0	Mlx_1066	Ebox/CACGTG/1	bHLH	58	0
Mlxip_1067#Ebox/CACGTG/1:bHLH:58:0	Mlxip_1067	Ebox/CACGTG/1	bHLH	58	0
MLXIPL_1068#Ebox/CACGTG/1:bHLH:58:0	MLXIPL_1068	Ebox/CACGTG/1	bHLH	58	0
MLXIPL_1069#Ebox/CACGTG/1:bHLH:58:0	MLXIPL_1069	Ebox/CACGTG/1	bHLH	58	0
MNT_1070#Ebox/CACGTG/1:bHLH:58:0	MNT_1070	Ebox/CACGTG/1	bHLH	58	0
MNT_1071#Ebox/CACGTG/1:bHLH:58:0	MNT_1071	Ebox/CACGTG/1	bHLH	58	0
Npas2_1242#Ebox/CACGTG/1:bHLH:58:0	Npas2_1242	Ebox/CACGTG/1	bHLH	58	0
Srebf1_1790#Ebox/CACGTG/1:bHLH:58:0	Srebf1_1790	Ebox/CACGTG/1	bHLH	58	0
Srebf1_1791#Ebox/CACGTG/1:bHLH:58:0	Srebf1_1791	Ebox/CACGTG/1	bHLH	58	0
SREBF2_1792#Ebox/CACGTG/1:bHLH:58:0	SREBF2_1792	Ebox/CACGTG/1	bHLH	58	0
SREBF2_1794#Ebox/CACGTG/1:bHLH:58:0	SREBF2_1794	Ebox/CACGTG/1	bHLH	58	0
TFE3_1960#Ebox/CACGTG/1:bHLH:58:0	TFE3_1960	Ebox/CACGTG/1	bHLH	58	0
TFE3_1961#Ebox/CACGTG/1:bHLH:58:0	TFE3_1961	Ebox/CACGTG/1	bHLH	58	0
TFE3_1962#Ebox/CACGTG/1:bHLH:58:0	TFE3_1962	Ebox/CACGTG/1	bHLH	58	0
TFE3_1963#Ebox/CACGTG/1:bHLH:58:0	TFE3_1963	Ebox/CACGTG/1	bHLH	58	0
TFEB_1964#Ebox/CACGTG/1:bHLH:58:0	TFEB_1964	Ebox/CACGTG/1	bHLH	58	0
TFEB_1965#Ebox/CACGTG/1:bHLH:58:0	TFEB_1965	Ebox/CACGTG/1	bHLH	58	0
TFEB_1966#Ebox/CACGTG/1:bHLH:58:0	TFEB_1966	Ebox/CACGTG/1	bHLH	58	0
TFEB_1967#Ebox/CACGTG/1:bHLH:58:0	TFEB_1967	Ebox/CACGTG/1	bHLH	58	0
TFEC_1968#Ebox/CACGTG/1:bHLH:58:0	TFEC_1968	Ebox/CACGTG/1	bHLH	58	0
TFEC_1969#Ebox/CACGTG/1:bHLH:58:0	TFEC_1969	Ebox/CACGTG/1	bHLH	58	0
USF1_2007#Ebox/CACGTG/1:bHLH:58:0	USF1_2007	Ebox/CACGTG/1	bHLH	58	0
USF1_2008#Ebox/CACGTG/1:bHLH:58:0	USF1_2008	Ebox/CACGTG/1	bHLH	58	0
USF1_2009#Ebox/CACGTG/1:bHLH:58:0	USF1_2009	Ebox/CACGTG/1	bHLH	58	0
USF1_2010#Ebox/CACGTG/1:bHLH:58:0	USF1_2010	Ebox/CACGTG/1	bHLH	58	0
USF2_2011#Ebox/CACGTG/1:bHLH:58:0	USF2_2011	Ebox/CACGTG/1	bHLH	58	0
USF2_2012#Ebox/CACGTG/1:bHLH:58:0	USF2_2012	Ebox/CACGTG/1	bHLH	58	0
USF2_2013#Ebox/CACGTG/1:bHLH:58:0	USF2_2013	Ebox/CACGTG/1	bHLH	58	0
CLOCK_160#Ebox/CACGTG/2:bHLH:59:1	CLOCK_160	Ebox/CACGTG/2	bHLH	59	1
CLOCK_162#Ebox/CACGTG/2:bHLH:59:0	CLOCK_162	Ebox/CACGTG/2	bHLH	59	0
Hes1_670#Ebox/CACGTG/2:bHLH:59:0	Hes1_670	Ebox/CACGTG/2	bHLH	59	0
Hes2_671#Ebox/CACGTG/2:bHLH:59:0	Hes2_671	Ebox/CACGTG/2	bHLH	59	0
MAX_1006#Ebox/CACGTG/2:bHLH:59:0	MAX_1006	Ebox/CACGTG/2	bHLH	59	0
MAX_1008#Ebox/CACGTG/2:bHLH:59:0	MAX_1008	Ebox/CACGTG/2	bHLH	59	0
MAX+MYC_1009#Ebox/CACGTG/2:bHLH:59:0	MAX+MYC_1009	Ebox/CACGTG/2	bHLH	59	0
MXI1_1091#Ebox/CACGTG/2:bHLH:59:0	MXI1_1091	Ebox/CACGTG/2	bHLH	59	0
MXI1_1092#Ebox/CACGTG/2:bHLH:59:0	MXI1_1092	Ebox/CACGTG/2	bHLH	59	0
MXI1_1093#Ebox/CACGTG/2:bHLH:59:0	MXI1_1093	Ebox/CACGTG/2	bHLH	59	0
MYC_1108#Ebox/CACGTG/2:bHLH:59:0	MYC_1108	Ebox/CACGTG/2	bHLH	59	0
MYC_1109#Ebox/CACGTG/2:bHLH:59:0	MYC_1109	Ebox/CACGTG/2	bHLH	59	0
MYC_1110#Ebox/CACGTG/2:bHLH:59:0	MYC_1110	Ebox/CACGTG/2	bHLH	59	0
MYCN_1111#Ebox/CACGTG/2:bHLH:59:0	MYCN_1111	Ebox/CACGTG/2	bHLH	59	0
MYCN_1112#Ebox/CACGTG/2:bHLH:59:0	MYCN_1112	Ebox/CACGTG/2	bHLH	59	0
MYCN_1113#Ebox/CACGTG/2:bHLH:59:0	MYCN_1113	Ebox/CACGTG/2	bHLH	59	0
Tcfl5_1900#Ebox/CACGTG/2:bHLH:59:0	Tcfl5_1900	Ebox/CACGTG/2	bHLH	59	0
ARNT_35#HIF:bHLH:60:0	ARNT_35	HIF	bHLH	60	0
ARNT_37#HIF:bHLH:60:0	ARNT_37	HIF	bHLH	60	0
ARNT+HIF1A_38#HIF:bHLH:60:1	ARNT+HIF1A_38	HIF	bHLH	60	1
EPAS1_358#HIF:bHLH:60:0	EPAS1_358	HIF	bHLH	60	0
EPAS1_359#HIF:bHLH:60:0	EPAS1_359	HIF	bHLH	60	0
HIF1A_692#HIF:bHLH:60:0	HIF1A_692	HIF	bHLH	60	0
HIF1A_693#HIF:bHLH:60:0	HIF1A_693	HIF	bHLH	60	0
HIF1A_694#HIF:bHLH:60:0	HIF1A_694	HIF	bHLH	60	0
ATF6A_63#CREB3/XBP1:bZIP:61:1	ATF6A_63	CREB3/XBP1	bZIP	61	1
CREB3_174#CREB3/XBP1:bZIP:61:0	CREB3_174	CREB3/XBP1	bZIP	61	0
CREB3_175#CREB3/XBP1:bZIP:61:0	CREB3_175	CREB3/XBP1	bZIP	61	0
CREB3L1_176#CREB3/XBP1:bZIP:61:0	CREB3L1_176	CREB3/XBP1	bZIP	61	0
CREB3L1_179#CREB3/XBP1:bZIP:61:0	CREB3L1_179	CREB3/XBP1	bZIP	61	0
CREB3L1_181#CREB3/XBP1:bZIP:61:0	CREB3L1_181	CREB3/XBP1	bZIP	61	0
CREB3L1_182#CREB3/XBP1:bZIP:61:0	CREB3L1_182	CREB3/XBP1	bZIP	61	0
Creb3l2_184#CREB3/XBP1:bZIP:61:0	Creb3l2_184	CREB3/XBP1	bZIP	61	0
XBP1_2036#CREB3/XBP1:bZIP:61:0	XBP1_2036	CREB3/XBP1	bZIP	61	0
XBP1_2037#CREB3/XBP1:bZIP:61:0	XBP1_2037	CREB3/XBP1	bZIP	61	0
XBP1_2038#CREB3/XBP1:bZIP:61:0	XBP1_2038	CREB3/XBP1	bZIP	61	0
Atoh1_67#Ebox/CATATG:bHLH:62:0	Atoh1_67	Ebox/CATATG	bHLH	62	0
Atoh1_69#Ebox/CATATG:bHLH:62:1	Atoh1_69	Ebox/CATATG	bHLH	62	1
BHLHA15_108#Ebox/CATATG:bHLH:62:0	BHLHA15_108	Ebox/CATATG	bHLH	62	0
Bhlha15_109#Ebox/CATATG:bHLH:62:0	Bhlha15_109	Ebox/CATATG	bHLH	62	0
BHLHE22_114#Ebox/CATATG:bHLH:62:0	BHLHE22_114	Ebox/CATATG	bHLH	62	0
BHLHE22_115#Ebox/CATATG:bHLH:62:0	BHLHE22_115	Ebox/CATATG	bHLH	62	0
BHLHE23_116#Ebox/CATATG:bHLH:62:0	BHLHE23_116	Ebox/CATATG	bHLH	62	0
BHLHE23_117#Ebox/CATATG:bHLH:62:0	BHLHE23_117	Ebox/CATATG	bHLH	62	0
NEUROD2_1134#Ebox/CATATG:bHLH:62:0	NEUROD2_1134	Ebox/CATATG	bHLH	62	0
NEUROD2_1135#Ebox/CATATG:bHLH:62:0	NEUROD2_1135	Ebox/CATATG	bHLH	62	0
Neurog1_1136#Ebox/CATATG:bHLH:62:0	Neurog1_1136	Ebox/CATATG	bHLH	62	0
NEUROG2_1137#Ebox/CATATG:bHLH:62:0	NEUROG2_1137	Ebox/CATATG	bHLH	62	0
NEUROG2_1138#Ebox/CATATG:bHLH:62:0	NEUROG2_1138	Ebox/CATATG	bHLH	62	0
NEUROG2_1139#Ebox/CATATG:bHLH:62:0	NEUROG2_1139	Ebox/CATATG	bHLH	62	0
OLIG1_1309#Ebox/CATATG:bHLH:62:0	OLIG1_1309	Ebox/CATATG	bHLH	62	0
OLIG1_1310#Ebox/CATATG:bHLH:62:0	OLIG1_1310	Ebox/CATATG	bHLH	62	0
OLIG2_1311#Ebox/CATATG:bHLH:62:0	OLIG2_1311	Ebox/CATATG	bHLH	62	0
OLIG2_1312#Ebox/CATATG:bHLH:62:0	OLIG2_1312	Ebox/CATATG	bHLH	62	0
OLIG2_1314#Ebox/CATATG:bHLH:62:0	OLIG2_1314	Ebox/CATATG	bHLH	62	0
OLIG3_1316#Ebox/CATATG:bHLH:62:0	OLIG3_1316	Ebox/CATATG	bHLH	62	0
OLIG3_1317#Ebox/CATATG:bHLH:62:0	OLIG3_1317	Ebox/CATATG	bHLH	62	0
Twist2_1997#Ebox/CATATG:bHLH:62:0	Twist2_1997	Ebox/CATATG	bHLH	62	0
ATOH1_66#Ebox/CAGATGG:bHLH:63:1	ATOH1_66	Ebox/CAGATGG	bHLH	63	1
ATOH1_68#Ebox/CAGATGG:bHLH:63:0	ATOH1_68	Ebox/CAGATGG	bHLH	63	0
LYL1_978#Ebox/CAGATGG:bHLH:63:0	LYL1_978	Ebox/CAGATGG	bHLH	63	0
LYL1_979#Ebox/CAGATGG:bHLH:63:0	LYL1_979	Ebox/CAGATGG	bHLH	63	0
MSGN1_1076#Ebox/CAGATGG:bHLH:63:0	MSGN1_1076	Ebox/CAGATGG	bHLH	63	0
NDF1_1129#Ebox/CAGATGG:bHLH:63:0	NDF1_1129	Ebox/CAGATGG	bHLH	63	0
NDF1_1130#Ebox/CAGATGG:bHLH:63:0	NDF1_1130	Ebox/CAGATGG	bHLH	63	0
NDF2_1131#Ebox/CAGATGG:bHLH:63:0	NDF2_1131	Ebox/CAGATGG	bHLH	63	0
NDF2_1132#Ebox/CAGATGG:bHLH:63:0	NDF2_1132	Ebox/CAGATGG	bHLH	63	0
NEUROD1_1133#Ebox/CAGATGG:bHLH:63:0	NEUROD1_1133	Ebox/CAGATGG	bHLH	63	0
NGN2_1200#Ebox/CAGATGG:bHLH:63:0	NGN2_1200	Ebox/CAGATGG	bHLH	63	0
OLIG2_1313#Ebox/CAGATGG:bHLH:63:0	OLIG2_1313	Ebox/CAGATGG	bHLH	63	0
OLIG2_1315#Ebox/CAGATGG:bHLH:63:0	OLIG2_1315	Ebox/CAGATGG	bHLH	63	0
PTF1A_1496#Ebox/CAGATGG:bHLH:63:0	PTF1A_1496	Ebox/CAGATGG	bHLH	63	0
PTF1A_1497#Ebox/CAGATGG:bHLH:63:0	PTF1A_1497	Ebox/CAGATGG	bHLH	63	0
TAL1+TCF3_1837#Ebox/CAGATGG:bHLH:63:0	TAL1+TCF3_1837	Ebox/CAGATGG	bHLH	63	0
TWST1_1998#Ebox/CAGATGG:bHLH:63:0	TWST1_1998	Ebox/CAGATGG	bHLH	63	0
TWST1_1999#Ebox/CAGATGG:bHLH:63:0	TWST1_1999	Ebox/CAGATGG	bHLH	63	0
HEN1_668#HEN1:bHLH:64:1	HEN1_668	HEN1	bHLH	64	1
HEN1_669#HEN1:bHLH:64:0	HEN1_669	HEN1	bHLH	64	0
ASCL1_44#Ebox/CAGCTG:bHLH:65:1	ASCL1_44	Ebox/CAGCTG	bHLH	65	1
ASCL1_45#Ebox/CAGCTG:bHLH:65:0	ASCL1_45	Ebox/CAGCTG	bHLH	65	0
ASCL1_46#Ebox/CAGCTG:bHLH:65:0	ASCL1_46	Ebox/CAGCTG	bHLH	65	0
Ascl2_47#Ebox/CAGCTG:bHLH:65:0	Ascl2_47	Ebox/CAGCTG	bHLH	65	0
ASCL2_48#Ebox/CAGCTG:bHLH:65:0	ASCL2_48	Ebox/CAGCTG	bHLH	65	0
Ascl2_49#Ebox/CAGCTG:bHLH:65:0	Ascl2_49	Ebox/CAGCTG	bHLH	65	0
BHA15_104#Ebox/CAGCTG:bHLH:65:0	BHA15_104	Ebox/CAGCTG	bHLH	65	0
BHA15_105#Ebox/CAGCTG:bHLH:65:0	BHA15_105	Ebox/CAGCTG	bHLH	65	0
MSC_1074#Ebox/CAGCTG:bHLH:65:0	MSC_1074	Ebox/CAGCTG	bHLH	65	0
MSC_1075#Ebox/CAGCTG:bHLH:65:0	MSC_1075	Ebox/CAGCTG	bHLH	65	0
MYF6_1114#Ebox/CAGCTG:bHLH:65:0	MYF6_1114	Ebox/CAGCTG	bHLH	65	0
MYF6_1115#Ebox/CAGCTG:bHLH:65:0	MYF6_1115	Ebox/CAGCTG	bHLH	65	0
MYF6_1116#Ebox/CAGCTG:bHLH:65:0	MYF6_1116	Ebox/CAGCTG	bHLH	65	0
MYF6_1117#Ebox/CAGCTG:bHLH:65:0	MYF6_1117	Ebox/CAGCTG	bHLH	65	0
MYOD1_1118#Ebox/CAGCTG:bHLH:65:0	MYOD1_1118	Ebox/CAGCTG	bHLH	65	0
Myod1_1119#Ebox/CAGCTG:bHLH:65:0	Myod1_1119	Ebox/CAGCTG	bHLH	65	0
MYOD1_1120#Ebox/CAGCTG:bHLH:65:0	MYOD1_1120	Ebox/CAGCTG	bHLH	65	0
MYOG_1121#Ebox/CAGCTG:bHLH:65:0	MYOG_1121	Ebox/CAGCTG	bHLH	65	0
Myog_1122#Ebox/CAGCTG:bHLH:65:0	Myog_1122	Ebox/CAGCTG	bHLH	65	0
MYOG_1123#Ebox/CAGCTG:bHLH:65:0	MYOG_1123	Ebox/CAGCTG	bHLH	65	0
NHLH1_1201#Ebox/CAGCTG:bHLH:65:0	NHLH1_1201	Ebox/CAGCTG	bHLH	65	0
NHLH1_1202#Ebox/CAGCTG:bHLH:65:0	NHLH1_1202	Ebox/CAGCTG	bHLH	65	0
NHLH1_1203#Ebox/CAGCTG:bHLH:65:0	NHLH1_1203	Ebox/CAGCTG	bHLH	65	0
Tcf12_1882#Ebox/CAGCTG:bHLH:65:0	Tcf12_1882	Ebox/CAGCTG	bHLH	65	0
Tcf21_1883#Ebox/CAGCTG:bHLH:65:0	Tcf21_1883	Ebox/CAGCTG	bHLH	65	0
Tcf21_1884#Ebox/CAGCTG:bHLH:65:0	Tcf21_1884	Ebox/CAGCTG	bHLH	65	0
TFAP4_1949#Ebox/CAGCTG:bHLH:65:0	TFAP4_1949	Ebox/CAGCTG	bHLH	65	0
TFAP4_1950#Ebox/CAGCTG:bHLH:65:0	TFAP4_1950	Ebox/CAGCTG	bHLH	65	0
TFAP4_1951#Ebox/CAGCTG:bHLH:65:0	TFAP4_1951	Ebox/CAGCTG	bHLH	65	0
TFAP4_1952#Ebox/CAGCTG:bHLH:65:0	TFAP4_1952	Ebox/CAGCTG	bHLH	65	0
TFE2_1958#Ebox/CAGCTG:bHLH:65:0	TFE2_1958	Ebox/CAGCTG	bHLH	65	0
TFE2_1959#Ebox/CAGCTG:bHLH:65:0	TFE2_1959	Ebox/CAGCTG	bHLH	65	0
TWIST1_1996#Ebox/CAGCTG:bHLH:65:0	TWIST1_1996	Ebox/CAGCTG	bHLH	65	0
ZBT18_2052#Ebox/CAGCTG:bHLH:65:0	ZBT18_2052	Ebox/CAGCTG	bHLH	65	0
ZBTB18_2056#Ebox/CAGCTG:bHLH:65:0	ZBTB18_2056	Ebox/CAGCTG	bHLH	65	0
ZNF238_2146#Ebox/CAGCTG:bHLH:65:0	ZNF238_2146	Ebox/CAGCTG	bHLH	65	0
ZNF238_2147#Ebox/CAGCTG:bHLH:65:0	ZNF238_2147	Ebox/CAGCTG	bHLH	65	0
SCRT1_1630#SCRT1:C2H2:66:1	SCRT1_1630	SCRT1	C2H2	66	1
SCRT1_1631#SCRT1:C2H2:66:0	SCRT1_1631	SCRT1	C2H2	66	0
SCRT2_1632#SCRT1:C2H2:66:0	SCRT2_1632	SCRT1	C2H2	66	0
SCRT2_1633#SCRT1:C2H2:66:0	SCRT2_1633	SCRT1	C2H2	66	0
SNAI2_1661#SNAI2:C2H2:67:1	SNAI2_1661	SNAI2	C2H2	67	1
SNAI2_1663#SNAI2:C2H2:67:0	SNAI2_1663	SNAI2	C2H2	67	0
ZEB1_2066#SNAI2:C2H2:67:0	ZEB1_2066	SNAI2	C2H2	67	0
ZEB1_2068#SNAI2:C2H2:67:0	ZEB1_2068	SNAI2	C2H2	67	0
FIGLA_441#Ebox/CACCTG:bHLH:68:0	FIGLA_441	Ebox/CACCTG	bHLH	68	0
FIGLA_442#Ebox/CACCTG:bHLH:68:1	FIGLA_442	Ebox/CACCTG	bHLH	68	1
HTF4_819#Ebox/CACCTG:bHLH:68:0	HTF4_819	Ebox/CACCTG	bHLH	68	0
HTF4_820#Ebox/CACCTG:bHLH:68:0	HTF4_820	Ebox/CACCTG	bHLH	68	0
ID4_839#Ebox/CACCTG:bHLH:68:0	ID4_839	Ebox/CACCTG	bHLH	68	0
ID4_840#Ebox/CACCTG:bHLH:68:0	ID4_840	Ebox/CACCTG	bHLH	68	0
ITF2_888#Ebox/CACCTG:bHLH:68:0	ITF2_888	Ebox/CACCTG	bHLH	68	0
ITF2_889#Ebox/CACCTG:bHLH:68:0	ITF2_889	Ebox/CACCTG	bHLH	68	0
MESP1_1053#Ebox/CACCTG:bHLH:68:0	MESP1_1053	Ebox/CACCTG	bHLH	68	0
SNAI1_1659#Ebox/CACCTG:bHLH:68:0	SNAI1_1659	Ebox/CACCTG	bHLH	68	0
SNAI1_1660#Ebox/CACCTG:bHLH:68:0	SNAI1_1660	Ebox/CACCTG	bHLH	68	0
SNAI2_1662#Ebox/CACCTG:bHLH:68:0	SNAI2_1662	Ebox/CACCTG	bHLH	68	0
SNAI2_1664#Ebox/CACCTG:bHLH:68:0	SNAI2_1664	Ebox/CACCTG	bHLH	68	0
TCF3_1885#Ebox/CACCTG:bHLH:68:0	TCF3_1885	Ebox/CACCTG	bHLH	68	0
TCF3_1886#Ebox/CACCTG:bHLH:68:0	TCF3_1886	Ebox/CACCTG	bHLH	68	0
TCF4_1887#Ebox/CACCTG:bHLH:68:0	TCF4_1887	Ebox/CACCTG	bHLH	68	0
TCF4_1888#Ebox/CACCTG:bHLH:68:0	TCF4_1888	Ebox/CACCTG	bHLH	68	0
TCF4_1889#Ebox/CACCTG:bHLH:68:0	TCF4_1889	Ebox/CACCTG	bHLH	68	0
ZEB1_2067#Ebox/CACCTG:bHLH:68:0	ZEB1_2067	Ebox/CACCTG	bHLH	68	0
MEIS1_1032#MIES:MEIS:69:1	MEIS1_1032	MIES	MEIS	69	1
MEIS1_1033#MIES:MEIS:69:0	MEIS1_1033	MIES	MEIS	69	0
MEIS2_1035#MIES:MEIS:69:0	MEIS2_1035	MIES	MEIS	69	0
MEIS2_1036#MIES:MEIS:69:0	MEIS2_1036	MIES	MEIS	69	0
MEIS2_1037#MIES:MEIS:69:0	MEIS2_1037	MIES	MEIS	69	0
MEIS2_1038#MIES:MEIS:69:0	MEIS2_1038	MIES	MEIS	69	0
Meis2_1039#MIES:MEIS:69:0	Meis2_1039	MIES	MEIS	69	0
Meis2_1040#MIES:MEIS:69:0	Meis2_1040	MIES	MEIS	69	0
MEIS3_1041#MIES:MEIS:69:0	MEIS3_1041	MIES	MEIS	69	0
MEIS3_1042#MIES:MEIS:69:0	MEIS3_1042	MIES	MEIS	69	0
MEIS3_1043#MIES:MEIS:69:0	MEIS3_1043	MIES	MEIS	69	0
Meis3_1044#MIES:MEIS:69:0	Meis3_1044	MIES	MEIS	69	0
Meis3_1045#MIES:MEIS:69:0	Meis3_1045	MIES	MEIS	69	0
PKNOX1_1399#MIES:MEIS:69:0	PKNOX1_1399	MIES	MEIS	69	0
PKNOX1_1400#MIES:MEIS:69:0	PKNOX1_1400	MIES	MEIS	69	0
PKNOX2_1401#MIES:MEIS:69:0	PKNOX2_1401	MIES	MEIS	69	0
PKNOX2_1402#MIES:MEIS:69:0	PKNOX2_1402	MIES	MEIS	69	0
Pknox2_1403#MIES:MEIS:69:0	Pknox2_1403	MIES	MEIS	69	0
TGIF1_1970#MIES:MEIS:69:0	TGIF1_1970	MIES	MEIS	69	0
TGIF1_1971#MIES:MEIS:69:0	TGIF1_1971	MIES	MEIS	69	0
TGIF1_1972#MIES:MEIS:69:0	TGIF1_1972	MIES	MEIS	69	0
TGIF1_1973#MIES:MEIS:69:0	TGIF1_1973	MIES	MEIS	69	0
TGIF2_1974#MIES:MEIS:69:0	TGIF2_1974	MIES	MEIS	69	0
TGIF2_1975#MIES:MEIS:69:0	TGIF2_1975	MIES	MEIS	69	0
TGIF2LX_1976#MIES:MEIS:69:0	TGIF2LX_1976	MIES	MEIS	69	0
BRAC_123#TBX/1:TBX:70:1	BRAC_123	TBX/1	TBX	70	1
BRAC_124#TBX/1:TBX:70:0	BRAC_124	TBX/1	TBX	70	0
T_1831#TBX/1:TBX:70:0	T_1831	TBX/1	TBX	70	0
T_1832#TBX/1:TBX:70:0	T_1832	TBX/1	TBX	70	0
TBX19_1853#TBX/1:TBX:70:0	TBX19_1853	TBX/1	TBX	70	0
TBX19_1854#TBX/1:TBX:70:0	TBX19_1854	TBX/1	TBX	70	0
MGA_1056#TBX/2:TBX:71:1	MGA_1056	TBX/2	TBX	71	1
MGA_1057#TBX/2:TBX:71:0	MGA_1057	TBX/2	TBX	71	0
TBX2_1856#TBX/2:TBX:71:0	TBX2_1856	TBX/2	TBX	71	0
TBX21_1868#TBX/2:TBX:71:0	TBX21_1868	TBX/2	TBX	71	0
TBX21_1871#TBX/2:TBX:71:0	TBX21_1871	TBX/2	TBX	71	0
TBX4_1878#TBX/2:TBX:71:0	TBX4_1878	TBX/2	TBX	71	0
TBX5_1881#TBX/2:TBX:71:0	TBX5_1881	TBX/2	TBX	71	0
EOMES_357#TBX/3:TBX:72:1	EOMES_357	TBX/3	TBX	72	1
TBX21_1865#TBX/3:TBX:72:0	TBX21_1865	TBX/3	TBX	72	0
TBX21_1867#TBX/3:TBX:72:0	TBX21_1867	TBX/3	TBX	72	0
TBX3_1874#TBX/3:TBX:72:0	TBX3_1874	TBX/3	TBX	72	0
TBX3_1875#TBX/3:TBX:72:0	TBX3_1875	TBX/3	TBX	72	0
EOMES_355#TBX/4:TBX:73:1	EOMES_355	TBX/4	TBX	73	1
EOMES_356#TBX/4:TBX:73:0	EOMES_356	TBX/4	TBX	73	0
MGA_1054#TBX/4:TBX:73:0	MGA_1054	TBX/4	TBX	73	0
MGA_1055#TBX/4:TBX:73:0	MGA_1055	TBX/4	TBX	73	0
TBR1_1841#TBX/4:TBX:73:0	TBR1_1841	TBX/4	TBX	73	0
TBR1_1842#TBX/4:TBX:73:0	TBR1_1842	TBX/4	TBX	73	0
TBR1_1843#TBX/4:TBX:73:0	TBR1_1843	TBX/4	TBX	73	0
TBX1_1844#TBX/4:TBX:73:0	TBX1_1844	TBX/4	TBX	73	0
TBX1_1845#TBX/4:TBX:73:0	TBX1_1845	TBX/4	TBX	73	0
TBX1_1846#TBX/4:TBX:73:0	TBX1_1846	TBX/4	TBX	73	0
TBX1_1847#TBX/4:TBX:73:0	TBX1_1847	TBX/4	TBX	73	0
TBX1_1848#TBX/4:TBX:73:0	TBX1_1848	TBX/4	TBX	73	0
TBX1_1849#TBX/4:TBX:73:0	TBX1_1849	TBX/4	TBX	73	0
TBX15_1850#TBX/4:TBX:73:0	TBX15_1850	TBX/4	TBX	73	0
TBX15_1851#TBX/4:TBX:73:0	TBX15_1851	TBX/4	TBX	73	0
TBX15_1852#TBX/4:TBX:73:0	TBX15_1852	TBX/4	TBX	73	0
TBX2_1855#TBX/4:TBX:73:0	TBX2_1855	TBX/4	TBX	73	0
TBX2_1857#TBX/4:TBX:73:0	TBX2_1857	TBX/4	TBX	73	0
TBX20_1858#TBX/4:TBX:73:0	TBX20_1858	TBX/4	TBX	73	0
TBX20_1860#TBX/4:TBX:73:0	TBX20_1860	TBX/4	TBX	73	0
TBX20_1861#TBX/4:TBX:73:0	TBX20_1861	TBX/4	TBX	73	0
TBX20_1862#TBX/4:TBX:73:0	TBX20_1862	TBX/4	TBX	73	0
TBX20_1863#TBX/4:TBX:73:0	TBX20_1863	TBX/4	TBX	73	0
TBX20_1864#TBX/4:TBX:73:0	TBX20_1864	TBX/4	TBX	73	0
TBX21_1866#TBX/4:TBX:73:0	TBX21_1866	TBX/4	TBX	73	0
TBX21_1869#TBX/4:TBX:73:0	TBX21_1869	TBX/4	TBX	73	0
TBX21_1870#TBX/4:TBX:73:0	TBX21_1870	TBX/4	TBX	73	0
TBX21_1872#TBX/4:TBX:73:0	TBX21_1872	TBX/4	TBX	73	0
TBX21_1873#TBX/4:TBX:73:0	TBX21_1873	TBX/4	TBX	73	0
TBX4_1876#TBX/4:TBX:73:0	TBX4_1876	TBX/4	TBX	73	0
TBX4_1877#TBX/4:TBX:73:0	TBX4_1877	TBX/4	TBX	73	0
TBX5_1879#TBX/4:TBX:73:0	TBX5_1879	TBX/4	TBX	73	0
TBX5_1880#TBX/4:TBX:73:0	TBX5_1880	TBX/4	TBX	73	0
ZNF18_2144#TBX/4:TBX:73:0	ZNF18_2144	TBX/4	TBX	73	0
SRBP1_1785#SREBF1:bHLH-ZIP:74:1	SRBP1_1785	SREBF1	bHLH-ZIP	74	1
SRBP1_1786#SREBF1:bHLH-ZIP:74:0	SRBP1_1786	SREBF1	bHLH-ZIP	74	0
SRBP2_1787#SREBF1:bHLH-ZIP:74:0	SRBP2_1787	SREBF1	bHLH-ZIP	74	0
SRBP2_1788#SREBF1:bHLH-ZIP:74:0	SRBP2_1788	SREBF1	bHLH-ZIP	74	0
SREBF1_1789#SREBF1:bHLH-ZIP:74:0	SREBF1_1789	SREBF1	bHLH-ZIP	74	0
SREBF2_1793#SREBF1:bHLH-ZIP:74:0	SREBF2_1793	SREBF1	bHLH-ZIP	74	0
ZN257_2102#ZNF257:C2H2:75:1	ZN257_2102	ZNF257	C2H2	75	1
FOXH1_519#FOX/1:forkhead:76:1	FOXH1_519	FOX/1	forkhead	76	1
FOXH1_520#FOX/1:forkhead:76:0	FOXH1_520	FOX/1	forkhead	76	0
FOXO1_556#FOX/2:forkhead:77:1	FOXO1_556	FOX/2	forkhead	77	1
FOXO3_561#FOX/2:forkhead:77:0	FOXO3_561	FOX/2	forkhead	77	0
FOXO4_567#FOX/2:forkhead:77:0	FOXO4_567	FOX/2	forkhead	77	0
FOXO6_573#FOX/2:forkhead:77:0	FOXO6_573	FOX/2	forkhead	77	0
FOXI1_522#FOX/3:forkhead:78:1	FOXI1_522	FOX/3	forkhead	78	1
FOXJ2_526#FOX/3:forkhead:78:0	FOXJ2_526	FOX/3	forkhead	78	0
FOXJ3_533#FOX/3:forkhead:78:0	FOXJ3_533	FOX/3	forkhead	78	0
Foxj3_539#FOX/3:forkhead:78:0	Foxj3_539	FOX/3	forkhead	78	0
ANDR_18#FOX/4:forkhead:79:1	ANDR_18	FOX/4	forkhead	79	1
FOXA1_479#FOX/4:forkhead:79:0	FOXA1_479	FOX/4	forkhead	79	0
FOXA1_480#FOX/4:forkhead:79:0	FOXA1_480	FOX/4	forkhead	79	0
FOXA1_481#FOX/4:forkhead:79:0	FOXA1_481	FOX/4	forkhead	79	0
FOXA2_482#FOX/4:forkhead:79:0	FOXA2_482	FOX/4	forkhead	79	0
Foxa2_483#FOX/4:forkhead:79:0	Foxa2_483	FOX/4	forkhead	79	0
FOXA2_484#FOX/4:forkhead:79:0	FOXA2_484	FOX/4	forkhead	79	0
FOXA3_485#FOX/4:forkhead:79:0	FOXA3_485	FOX/4	forkhead	79	0
FOXA3_486#FOX/4:forkhead:79:0	FOXA3_486	FOX/4	forkhead	79	0
FOXB1_489#FOX/4:forkhead:79:0	FOXB1_489	FOX/4	forkhead	79	0
FOXB1_490#FOX/4:forkhead:79:0	FOXB1_490	FOX/4	forkhead	79	0
FOXB1_491#FOX/4:forkhead:79:0	FOXB1_491	FOX/4	forkhead	79	0
FOXC1_494#FOX/4:forkhead:79:0	FOXC1_494	FOX/4	forkhead	79	0
FOXC1_495#FOX/4:forkhead:79:0	FOXC1_495	FOX/4	forkhead	79	0
FOXC1_496#FOX/4:forkhead:79:0	FOXC1_496	FOX/4	forkhead	79	0
FOXC1_497#FOX/4:forkhead:79:0	FOXC1_497	FOX/4	forkhead	79	0
FOXC2_502#FOX/4:forkhead:79:0	FOXC2_502	FOX/4	forkhead	79	0
FOXC2_503#FOX/4:forkhead:79:0	FOXC2_503	FOX/4	forkhead	79	0
FOXD3_511#FOX/4:forkhead:79:0	FOXD3_511	FOX/4	forkhead	79	0
FOXK1_543#FOX/4:forkhead:79:0	FOXK1_543	FOX/4	forkhead	79	0
FOXK1_544#FOX/4:forkhead:79:0	FOXK1_544	FOX/4	forkhead	79	0
FOXK1_545#FOX/4:forkhead:79:0	FOXK1_545	FOX/4	forkhead	79	0
FOXK2_548#FOX/4:forkhead:79:0	FOXK2_548	FOX/4	forkhead	79	0
FOXM1_553#FOX/4:forkhead:79:0	FOXM1_553	FOX/4	forkhead	79	0
FOXM1_554#FOX/4:forkhead:79:0	FOXM1_554	FOX/4	forkhead	79	0
FOXO1_558#FOX/4:forkhead:79:0	FOXO1_558	FOX/4	forkhead	79	0
FOXO1_560#FOX/4:forkhead:79:0	FOXO1_560	FOX/4	forkhead	79	0
FOXP1_577#FOX/4:forkhead:79:0	FOXP1_577	FOX/4	forkhead	79	0
FOXP1_578#FOX/4:forkhead:79:0	FOXP1_578	FOX/4	forkhead	79	0
FOXP2_579#FOX/4:forkhead:79:0	FOXP2_579	FOX/4	forkhead	79	0
FOXP2_581#FOX/4:forkhead:79:0	FOXP2_581	FOX/4	forkhead	79	0
FOXC1_492#FOX/5:forkhead:80:1	FOXC1_492	FOX/5	forkhead	80	1
Foxc1_498#FOX/5:forkhead:80:0	Foxc1_498	FOX/5	forkhead	80	0
Foxc1_499#FOX/5:forkhead:80:0	Foxc1_499	FOX/5	forkhead	80	0
FOXC2_501#FOX/5:forkhead:80:0	FOXC2_501	FOX/5	forkhead	80	0
FOXD1_504#FOX/5:forkhead:80:0	FOXD1_504	FOX/5	forkhead	80	0
FOXD2_506#FOX/5:forkhead:80:0	FOXD2_506	FOX/5	forkhead	80	0
FOXD2_507#FOX/5:forkhead:80:0	FOXD2_507	FOX/5	forkhead	80	0
FOXD3_509#FOX/5:forkhead:80:0	FOXD3_509	FOX/5	forkhead	80	0
Foxd3_510#FOX/5:forkhead:80:0	Foxd3_510	FOX/5	forkhead	80	0
FOXF2_512#FOX/5:forkhead:80:0	FOXF2_512	FOX/5	forkhead	80	0
FOXG1_513#FOX/5:forkhead:80:0	FOXG1_513	FOX/5	forkhead	80	0
FOXG1_515#FOX/5:forkhead:80:0	FOXG1_515	FOX/5	forkhead	80	0
Foxg1_516#FOX/5:forkhead:80:0	Foxg1_516	FOX/5	forkhead	80	0
Foxg1_518#FOX/5:forkhead:80:0	Foxg1_518	FOX/5	forkhead	80	0
FOXI1_521#FOX/5:forkhead:80:0	FOXI1_521	FOX/5	forkhead	80	0
FOXI1_524#FOX/5:forkhead:80:0	FOXI1_524	FOX/5	forkhead	80	0
FOXJ2_527#FOX/5:forkhead:80:0	FOXJ2_527	FOX/5	forkhead	80	0
FOXJ2_528#FOX/5:forkhead:80:0	FOXJ2_528	FOX/5	forkhead	80	0
FOXJ2_529#FOX/5:forkhead:80:0	FOXJ2_529	FOX/5	forkhead	80	0
Foxj2_530#FOX/5:forkhead:80:0	Foxj2_530	FOX/5	forkhead	80	0
FOXJ2_531#FOX/5:forkhead:80:0	FOXJ2_531	FOX/5	forkhead	80	0
FOXJ3_532#FOX/5:forkhead:80:0	FOXJ3_532	FOX/5	forkhead	80	0
FOXJ3_534#FOX/5:forkhead:80:0	FOXJ3_534	FOX/5	forkhead	80	0
FOXJ3_535#FOX/5:forkhead:80:0	FOXJ3_535	FOX/5	forkhead	80	0
Foxj3_536#FOX/5:forkhead:80:0	Foxj3_536	FOX/5	forkhead	80	0
FOXJ3_537#FOX/5:forkhead:80:0	FOXJ3_537	FOX/5	forkhead	80	0
Foxj3_540#FOX/5:forkhead:80:0	Foxj3_540	FOX/5	forkhead	80	0
Foxj3_541#FOX/5:forkhead:80:0	Foxj3_541	FOX/5	forkhead	80	0
Foxk1_547#FOX/5:forkhead:80:0	Foxk1_547	FOX/5	forkhead	80	0
FOXL1_549#FOX/5:forkhead:80:0	FOXL1_549	FOX/5	forkhead	80	0
FOXL1_550#FOX/5:forkhead:80:0	FOXL1_550	FOX/5	forkhead	80	0
FOXL1_551#FOX/5:forkhead:80:0	FOXL1_551	FOX/5	forkhead	80	0
FOXL2_552#FOX/5:forkhead:80:0	FOXL2_552	FOX/5	forkhead	80	0
FOXO1_555#FOX/5:forkhead:80:0	FOXO1_555	FOX/5	forkhead	80	0
Foxo1_559#FOX/5:forkhead:80:0	Foxo1_559	FOX/5	forkhead	80	0
FOXO3_562#FOX/5:forkhead:80:0	FOXO3_562	FOX/5	forkhead	80	0
FOXO3_564#FOX/5:forkhead:80:0	FOXO3_564	FOX/5	forkhead	80	0
FOXO3_565#FOX/5:forkhead:80:0	FOXO3_565	FOX/5	forkhead	80	0
FOXO3_566#FOX/5:forkhead:80:0	FOXO3_566	FOX/5	forkhead	80	0
FOXO4_568#FOX/5:forkhead:80:0	FOXO4_568	FOX/5	forkhead	80	0
FOXO4_570#FOX/5:forkhead:80:0	FOXO4_570	FOX/5	forkhead	80	0
FOXO4_571#FOX/5:forkhead:80:0	FOXO4_571	FOX/5	forkhead	80	0
FOXO4_572#FOX/5:forkhead:80:0	FOXO4_572	FOX/5	forkhead	80	0
FOXO6_574#FOX/5:forkhead:80:0	FOXO6_574	FOX/5	forkhead	80	0
FOXO6_576#FOX/5:forkhead:80:0	FOXO6_576	FOX/5	forkhead	80	0
FOXP2_580#FOX/5:forkhead:80:0	FOXP2_580	FOX/5	forkhead	80	0
FOXP3_582#FOX/5:forkhead:80:0	FOXP3_582	FOX/5	forkhead	80	0
FOXP3_583#FOX/5:forkhead:80:0	FOXP3_583	FOX/5	forkhead	80	0
FOXQ1_584#FOX/5:forkhead:80:0	FOXQ1_584	FOX/5	forkhead	80	0
Foxq1_585#FOX/5:forkhead:80:0	Foxq1_585	FOX/5	forkhead	80	0
FOXQ1_586#FOX/5:forkhead:80:0	FOXQ1_586	FOX/5	forkhead	80	0
ZNF435_2159#ZNF435:C2H2:81:1	ZNF435_2159	ZNF435	C2H2	81	1
POU1F1_1418#POU/2:POU:82:1	POU1F1_1418	POU/2	POU	82	1
POU3F1_1433#POU/2:POU:82:0	POU3F1_1433	POU/2	POU	82	0
POU3F2_1435#POU/2:POU:82:0	POU3F2_1435	POU/2	POU	82	0
POU3F3_1439#POU/2:POU:82:0	POU3F3_1439	POU/2	POU	82	0
POU3F4_1443#POU/2:POU:82:0	POU3F4_1443	POU/2	POU	82	0
POU4F1_1444#POU/2:POU:82:0	POU4F1_1444	POU/2	POU	82	0
POU4F1_1445#POU/2:POU:82:0	POU4F1_1445	POU/2	POU	82	0
POU4F2_1446#POU/2:POU:82:0	POU4F2_1446	POU/2	POU	82	0
POU4F2_1447#POU/2:POU:82:0	POU4F2_1447	POU/2	POU	82	0
POU4F2_1448#POU/2:POU:82:0	POU4F2_1448	POU/2	POU	82	0
POU4F3_1449#POU/2:POU:82:0	POU4F3_1449	POU/2	POU	82	0
POU4F3_1450#POU/2:POU:82:0	POU4F3_1450	POU/2	POU	82	0
PIT1_1390#POU/3:POU:83:1	PIT1_1390	POU/3	POU	83	1
PIT1_1391#POU/3:POU:83:0	PIT1_1391	POU/3	POU	83	0
PO3F1_1412#POU/3:POU:83:0	PO3F1_1412	POU/3	POU	83	0
PO3F2_1413#POU/3:POU:83:0	PO3F2_1413	POU/3	POU	83	0
PO3F2_1414#POU/3:POU:83:0	PO3F2_1414	POU/3	POU	83	0
POU2F1_1422#POU/3:POU:83:0	POU2F1_1422	POU/3	POU	83	0
POU2F2_1425#POU/3:POU:83:0	POU2F2_1425	POU/3	POU	83	0
Pou2f2_1426#POU/3:POU:83:0	Pou2f2_1426	POU/3	POU	83	0
POU2F3_1430#POU/3:POU:83:0	POU2F3_1430	POU/3	POU	83	0
POU3F3_1440#POU/3:POU:83:0	POU3F3_1440	POU/3	POU	83	0
POU5F1P1_1455#POU/3:POU:83:0	POU5F1P1_1455	POU/3	POU	83	0
NANOG_1127#OCT4+SOX2:POU:84:1	NANOG_1127	OCT4+SOX2	POU	84	1
NANOG_1128#OCT4+SOX2:POU:84:0	NANOG_1128	OCT4+SOX2	POU	84	0
PO3F1_1411#OCT4+SOX2:POU:84:0	PO3F1_1411	OCT4+SOX2	POU	84	0
PO5F1_1415#OCT4+SOX2:POU:84:0	PO5F1_1415	OCT4+SOX2	POU	84	0
PO5F1_1416#OCT4+SOX2:POU:84:0	PO5F1_1416	OCT4+SOX2	POU	84	0
Pou5f1+Sox2_1452#OCT4+SOX2:POU:84:0	Pou5f1+Sox2_1452	OCT4+SOX2	POU	84	0
SOX2_1705#OCT4+SOX2:POU:84:0	SOX2_1705	OCT4+SOX2	POU	84	0
PO2F1_1407#POU/1:POU:85:1	PO2F1_1407	POU/1	POU	85	1
PO2F1_1408#POU/1:POU:85:0	PO2F1_1408	POU/1	POU	85	0
PO2F2_1409#POU/1:POU:85:0	PO2F2_1409	POU/1	POU	85	0
PO2F2_1410#POU/1:POU:85:0	PO2F2_1410	POU/1	POU	85	0
POU1F1_1417#POU/1:POU:85:0	POU1F1_1417	POU/1	POU	85	0
POU1F1_1419#POU/1:POU:85:0	POU1F1_1419	POU/1	POU	85	0
POU2F1_1420#POU/1:POU:85:0	POU2F1_1420	POU/1	POU	85	0
POU2F1_1421#POU/1:POU:85:0	POU2F1_1421	POU/1	POU	85	0
POU2F2_1423#POU/1:POU:85:0	POU2F2_1423	POU/1	POU	85	0
POU2F2_1424#POU/1:POU:85:0	POU2F2_1424	POU/1	POU	85	0
Pou2f2_1427#POU/1:POU:85:0	Pou2f2_1427	POU/1	POU	85	0
Pou2f3_1428#POU/1:POU:85:0	Pou2f3_1428	POU/1	POU	85	0
POU2F3_1429#POU/1:POU:85:0	POU2F3_1429	POU/1	POU	85	0
POU3F1_1431#POU/1:POU:85:0	POU3F1_1431	POU/1	POU	85	0
POU3F1_1432#POU/1:POU:85:0	POU3F1_1432	POU/1	POU	85	0
POU3F2_1434#POU/1:POU:85:0	POU3F2_1434	POU/1	POU	85	0
POU3F2_1436#POU/1:POU:85:0	POU3F2_1436	POU/1	POU	85	0
POU3F3_1437#POU/1:POU:85:0	POU3F3_1437	POU/1	POU	85	0
POU3F3_1438#POU/1:POU:85:0	POU3F3_1438	POU/1	POU	85	0
POU3F4_1441#POU/1:POU:85:0	POU3F4_1441	POU/1	POU	85	0
POU3F4_1442#POU/1:POU:85:0	POU3F4_1442	POU/1	POU	85	0
POU5F1_1451#POU/1:POU:85:0	POU5F1_1451	POU/1	POU	85	0
POU5F1B_1453#POU/1:POU:85:0	POU5F1B_1453	POU/1	POU	85	0
POU5F1P1_1454#POU/1:POU:85:0	POU5F1P1_1454	POU/1	POU	85	0
ARI5B_30#ARI5B:ARID:86:1	ARI5B_30	ARI5B	ARID	86	1
ARI5B_31#ARI5B:ARID:86:0	ARI5B_31	ARI5B	ARID	86	0
FOXB1_488#FOX/6:forkhead:87:1	FOXB1_488	FOX/6	forkhead	87	1
FOXC1_493#FOX/6:forkhead:87:0	FOXC1_493	FOX/6	forkhead	87	0
FOXC2_500#FOX/6:forkhead:87:0	FOXC2_500	FOX/6	forkhead	87	0
FOXD2_505#FOX/6:forkhead:87:0	FOXD2_505	FOX/6	forkhead	87	0
FOXD3_508#FOX/6:forkhead:87:0	FOXD3_508	FOX/6	forkhead	87	0
Arid5a_34#ARI5A:ARID:88:1	Arid5a_34	ARI5A	ARID	88	1
SOX10_1675#SOX/1:HMG:89:1	SOX10_1675	SOX/1	HMG	89	1
SOX10_1676#SOX/1:HMG:89:0	SOX10_1676	SOX/1	HMG	89	0
SOX10_1677#SOX/1:HMG:89:0	SOX10_1677	SOX/1	HMG	89	0
SOX13_1683#SOX/1:HMG:89:0	SOX13_1683	SOX/1	HMG	89	0
SOX15_1690#SOX/1:HMG:89:0	SOX15_1690	SOX/1	HMG	89	0
SOX17_1691#SOX/1:HMG:89:0	SOX17_1691	SOX/1	HMG	89	0
Sox17_1692#SOX/1:HMG:89:0	Sox17_1692	SOX/1	HMG	89	0
SOX2_1704#SOX/1:HMG:89:0	SOX2_1704	SOX/1	HMG	89	0
SOX3_1711#SOX/1:HMG:89:0	SOX3_1711	SOX/1	HMG	89	0
Sox3_1712#SOX/1:HMG:89:0	Sox3_1712	SOX/1	HMG	89	0
SOX3_1713#SOX/1:HMG:89:0	SOX3_1713	SOX/1	HMG	89	0
SOX4_1718#SOX/1:HMG:89:0	SOX4_1718	SOX/1	HMG	89	0
SOX4_1720#SOX/1:HMG:89:0	SOX4_1720	SOX/1	HMG	89	0
Sox6_1724#SOX/1:HMG:89:0	Sox6_1724	SOX/1	HMG	89	0
SOX9_1737#SOX/1:HMG:89:0	SOX9_1737	SOX/1	HMG	89	0
SOX9_1744#SOX/1:HMG:89:0	SOX9_1744	SOX/1	HMG	89	0
SOX9_1745#SOX/1:HMG:89:0	SOX9_1745	SOX/1	HMG	89	0
SOX9_1746#SOX/1:HMG:89:0	SOX9_1746	SOX/1	HMG	89	0
SRY_1804#SOX/1:HMG:89:0	SRY_1804	SOX/1	HMG	89	0
SRY_1805#SOX/1:HMG:89:0	SRY_1805	SOX/1	HMG	89	0
SRY_1806#SOX/1:HMG:89:0	SRY_1806	SOX/1	HMG	89	0
DMRT1_237#DMRT1:DM:90:1	DMRT1_237	DMRT1	DM	90	1
DMRTB_239#DMRT1:DM:90:0	DMRTB_239	DMRT1	DM	90	0
SOX5_1721#SOX/2:HMG:91:1	SOX5_1721	SOX/2	HMG	91	1
Sox5_1722#SOX/2:HMG:91:0	Sox5_1722	SOX/2	HMG	91	0
SOX5_1723#SOX/2:HMG:91:0	SOX5_1723	SOX/2	HMG	91	0
Sox1_1667#SOX/3:HMG:92:0	Sox1_1667	SOX/3	HMG	92	0
SOX10_1673#SOX/3:HMG:92:1	SOX10_1673	SOX/3	HMG	92	1
Sox10_1680#SOX/3:HMG:92:0	Sox10_1680	SOX/3	HMG	92	0
SOX14_1685#SOX/3:HMG:92:0	SOX14_1685	SOX/3	HMG	92	0
SOX15_1689#SOX/3:HMG:92:0	SOX15_1689	SOX/3	HMG	92	0
Sox17_1694#SOX/3:HMG:92:0	Sox17_1694	SOX/3	HMG	92	0
SOX18_1697#SOX/3:HMG:92:0	SOX18_1697	SOX/3	HMG	92	0
SOX2_1699#SOX/3:HMG:92:0	SOX2_1699	SOX/3	HMG	92	0
SOX2_1703#SOX/3:HMG:92:0	SOX2_1703	SOX/3	HMG	92	0
SOX21_1709#SOX/3:HMG:92:0	SOX21_1709	SOX/3	HMG	92	0
Sox3_1716#SOX/3:HMG:92:0	Sox3_1716	SOX/3	HMG	92	0
SOX7_1727#SOX/3:HMG:92:0	SOX7_1727	SOX/3	HMG	92	0
SOX8_1729#SOX/3:HMG:92:0	SOX8_1729	SOX/3	HMG	92	0
SOX8_1734#SOX/3:HMG:92:0	SOX8_1734	SOX/3	HMG	92	0
SOX9_1743#SOX/3:HMG:92:0	SOX9_1743	SOX/3	HMG	92	0
SRY_1803#SOX/3:HMG:92:0	SRY_1803	SOX/3	HMG	92	0
Sox1_1665#SOX/4:HMG:93:0	Sox1_1665	SOX/4	HMG	93	0
Sox1_1666#SOX/4:HMG:93:0	Sox1_1666	SOX/4	HMG	93	0
SOX10_1670#SOX/4:HMG:93:1	SOX10_1670	SOX/4	HMG	93	1
Sox10_1678#SOX/4:HMG:93:0	Sox10_1678	SOX/4	HMG	93	0
Sox11_1681#SOX/4:HMG:93:0	Sox11_1681	SOX/4	HMG	93	0
Sox11_1682#SOX/4:HMG:93:0	Sox11_1682	SOX/4	HMG	93	0
SOX14_1684#SOX/4:HMG:93:0	SOX14_1684	SOX/4	HMG	93	0
SOX15_1687#SOX/4:HMG:93:0	SOX15_1687	SOX/4	HMG	93	0
Sox17_1693#SOX/4:HMG:93:0	Sox17_1693	SOX/4	HMG	93	0
SOX18_1695#SOX/4:HMG:93:0	SOX18_1695	SOX/4	HMG	93	0
SOX2_1698#SOX/4:HMG:93:0	SOX2_1698	SOX/4	HMG	93	0
SOX2_1701#SOX/4:HMG:93:0	SOX2_1701	SOX/4	HMG	93	0
SOX21_1706#SOX/4:HMG:93:0	SOX21_1706	SOX/4	HMG	93	0
SOX21_1710#SOX/4:HMG:93:0	SOX21_1710	SOX/4	HMG	93	0
Sox3_1714#SOX/4:HMG:93:0	Sox3_1714	SOX/4	HMG	93	0
SOX4_1717#SOX/4:HMG:93:0	SOX4_1717	SOX/4	HMG	93	0
SOX4_1719#SOX/4:HMG:93:0	SOX4_1719	SOX/4	HMG	93	0
SOX7_1726#SOX/4:HMG:93:0	SOX7_1726	SOX/4	HMG	93	0
SOX8_1730#SOX/4:HMG:93:0	SOX8_1730	SOX/4	HMG	93	0
SOX8_1733#SOX/4:HMG:93:0	SOX8_1733	SOX/4	HMG	93	0
SOX9_1741#SOX/4:HMG:93:0	SOX9_1741	SOX/4	HMG	93	0
SRY_1800#SOX/4:HMG:93:0	SRY_1800	SOX/4	HMG	93	0
Sox1_1668#SOX/5:HMG:94:0	Sox1_1668	SOX/5	HMG	94	0
SOX10_1672#SOX/5:HMG:94:1	SOX10_1672	SOX/5	HMG	94	1
Sox10_1679#SOX/5:HMG:94:0	Sox10_1679	SOX/5	HMG	94	0
SOX14_1686#SOX/5:HMG:94:0	SOX14_1686	SOX/5	HMG	94	0
SOX15_1688#SOX/5:HMG:94:0	SOX15_1688	SOX/5	HMG	94	0
SOX18_1696#SOX/5:HMG:94:0	SOX18_1696	SOX/5	HMG	94	0
SOX2_1700#SOX/5:HMG:94:0	SOX2_1700	SOX/5	HMG	94	0
SOX2_1702#SOX/5:HMG:94:0	SOX2_1702	SOX/5	HMG	94	0
SOX21_1708#SOX/5:HMG:94:0	SOX21_1708	SOX/5	HMG	94	0
Sox3_1715#SOX/5:HMG:94:0	Sox3_1715	SOX/5	HMG	94	0
SOX8_1731#SOX/5:HMG:94:0	SOX8_1731	SOX/5	HMG	94	0
SOX8_1735#SOX/5:HMG:94:0	SOX8_1735	SOX/5	HMG	94	0
SOX9_1742#SOX/5:HMG:94:0	SOX9_1742	SOX/5	HMG	94	0
SRY_1802#SOX/5:HMG:94:0	SRY_1802	SOX/5	HMG	94	0
SPI1_1773#SPI:ETS:95:1	SPI1_1773	SPI	ETS	95	1
SPI1_1774#SPI:ETS:95:0	SPI1_1774	SPI	ETS	95	0
SPI1_1775#SPI:ETS:95:0	SPI1_1775	SPI	ETS	95	0
SPI1_1776#SPI:ETS:95:0	SPI1_1776	SPI	ETS	95	0
SPIB_1777#SPI:ETS:95:0	SPIB_1777	SPI	ETS	95	0
SPIB_1778#SPI:ETS:95:0	SPIB_1778	SPI	ETS	95	0
SPIB_1779#SPI:ETS:95:0	SPIB_1779	SPI	ETS	95	0
SPIB_1780#SPI:ETS:95:0	SPIB_1780	SPI	ETS	95	0
SPIC_1781#SPI:ETS:95:0	SPIC_1781	SPI	ETS	95	0
SPIC_1782#SPI:ETS:95:0	SPIC_1782	SPI	ETS	95	0
Spic_1783#SPI:ETS:95:0	Spic_1783	SPI	ETS	95	0
EHF_303#ETS/2:ETS:96:1	EHF_303	ETS/2	ETS	96	1
EHF_305#ETS/2:ETS:96:0	EHF_305	ETS/2	ETS	96	0
ELF2_312#ETS/2:ETS:96:0	ELF2_312	ETS/2	ETS	96	0
ELF3_315#ETS/2:ETS:96:0	ELF3_315	ETS/2	ETS	96	0
ELF3_317#ETS/2:ETS:96:0	ELF3_317	ETS/2	ETS	96	0
ELF5_322#ETS/2:ETS:96:0	ELF5_322	ETS/2	ETS	96	0
ELF5_324#ETS/2:ETS:96:0	ELF5_324	ETS/2	ETS	96	0
ELK4_339#ETS/2:ETS:96:0	ELK4_339	ETS/2	ETS	96	0
ERG_366#ETS/2:ETS:96:0	ERG_366	ETS/2	ETS	96	0
ERG_368#ETS/2:ETS:96:0	ERG_368	ETS/2	ETS	96	0
ETS1_404#ETS/2:ETS:96:0	ETS1_404	ETS/2	ETS	96	0
ETS1_406#ETS/2:ETS:96:0	ETS1_406	ETS/2	ETS	96	0
ETS2_407#ETS/2:ETS:96:0	ETS2_407	ETS/2	ETS	96	0
ETS2_408#ETS/2:ETS:96:0	ETS2_408	ETS/2	ETS	96	0
ETV2_413#ETS/2:ETS:96:0	ETV2_413	ETS/2	ETS	96	0
ETV2_415#ETS/2:ETS:96:0	ETV2_415	ETS/2	ETS	96	0
ETV4_419#ETS/2:ETS:96:0	ETV4_419	ETS/2	ETS	96	0
ETV4_421#ETS/2:ETS:96:0	ETV4_421	ETS/2	ETS	96	0
ETV5_423#ETS/2:ETS:96:0	ETV5_423	ETS/2	ETS	96	0
ETV6_428#ETS/2:ETS:96:0	ETV6_428	ETS/2	ETS	96	0
FEV_437#ETS/2:ETS:96:0	FEV_437	ETS/2	ETS	96	0
FEV_439#ETS/2:ETS:96:0	FEV_439	ETS/2	ETS	96	0
FLI1_447#ETS/2:ETS:96:0	FLI1_447	ETS/2	ETS	96	0
FLI1_449#ETS/2:ETS:96:0	FLI1_449	ETS/2	ETS	96	0
MECP2_1015#MECP2:MBD:97:1	MECP2_1015	MECP2	MBD	97	1
MECP2_1016#MECP2:MBD:97:0	MECP2_1016	MECP2	MBD	97	0
EHF_302#ETS/1:ETS:98:1	EHF_302	ETS/1	ETS	98	1
EHF_304#ETS/1:ETS:98:0	EHF_304	ETS/1	ETS	98	0
ELF1_306#ETS/1:ETS:98:0	ELF1_306	ETS/1	ETS	98	0
ELF1_307#ETS/1:ETS:98:0	ELF1_307	ETS/1	ETS	98	0
ELF1_308#ETS/1:ETS:98:0	ELF1_308	ETS/1	ETS	98	0
ELF1_309#ETS/1:ETS:98:0	ELF1_309	ETS/1	ETS	98	0
ELF1_310#ETS/1:ETS:98:0	ELF1_310	ETS/1	ETS	98	0
ELF2_311#ETS/1:ETS:98:0	ELF2_311	ETS/1	ETS	98	0
ELF3_313#ETS/1:ETS:98:0	ELF3_313	ETS/1	ETS	98	0
ELF3_314#ETS/1:ETS:98:0	ELF3_314	ETS/1	ETS	98	0
ELF3_316#ETS/1:ETS:98:0	ELF3_316	ETS/1	ETS	98	0
ELF4_318#ETS/1:ETS:98:0	ELF4_318	ETS/1	ETS	98	0
ELF4_319#ETS/1:ETS:98:0	ELF4_319	ETS/1	ETS	98	0
ELF5_320#ETS/1:ETS:98:0	ELF5_320	ETS/1	ETS	98	0
ELF5_321#ETS/1:ETS:98:0	ELF5_321	ETS/1	ETS	98	0
ELF5_323#ETS/1:ETS:98:0	ELF5_323	ETS/1	ETS	98	0
Elf5_325#ETS/1:ETS:98:0	Elf5_325	ETS/1	ETS	98	0
ELK1_326#ETS/1:ETS:98:0	ELK1_326	ETS/1	ETS	98	0
ELK1_327#ETS/1:ETS:98:0	ELK1_327	ETS/1	ETS	98	0
ELK1_328#ETS/1:ETS:98:0	ELK1_328	ETS/1	ETS	98	0
ELK1_329#ETS/1:ETS:98:0	ELK1_329	ETS/1	ETS	98	0
ELK1_330#ETS/1:ETS:98:0	ELK1_330	ETS/1	ETS	98	0
ELK1_331#ETS/1:ETS:98:0	ELK1_331	ETS/1	ETS	98	0
ELK1_332#ETS/1:ETS:98:0	ELK1_332	ETS/1	ETS	98	0
ELK3_333#ETS/1:ETS:98:0	ELK3_333	ETS/1	ETS	98	0
ELK3_334#ETS/1:ETS:98:0	ELK3_334	ETS/1	ETS	98	0
Elk3_335#ETS/1:ETS:98:0	Elk3_335	ETS/1	ETS	98	0
ELK4_336#ETS/1:ETS:98:0	ELK4_336	ETS/1	ETS	98	0
ELK4_337#ETS/1:ETS:98:0	ELK4_337	ETS/1	ETS	98	0
ELK4_338#ETS/1:ETS:98:0	ELK4_338	ETS/1	ETS	98	0
ERF_360#ETS/1:ETS:98:0	ERF_360	ETS/1	ETS	98	0
ERF_361#ETS/1:ETS:98:0	ERF_361	ETS/1	ETS	98	0
ERG_362#ETS/1:ETS:98:0	ERG_362	ETS/1	ETS	98	0
ERG_363#ETS/1:ETS:98:0	ERG_363	ETS/1	ETS	98	0
ERG_364#ETS/1:ETS:98:0	ERG_364	ETS/1	ETS	98	0
ERG_365#ETS/1:ETS:98:0	ERG_365	ETS/1	ETS	98	0
ERG_367#ETS/1:ETS:98:0	ERG_367	ETS/1	ETS	98	0
ETS1_400#ETS/1:ETS:98:0	ETS1_400	ETS/1	ETS	98	0
ETS1_401#ETS/1:ETS:98:0	ETS1_401	ETS/1	ETS	98	0
ETS1_402#ETS/1:ETS:98:0	ETS1_402	ETS/1	ETS	98	0
ETS1_403#ETS/1:ETS:98:0	ETS1_403	ETS/1	ETS	98	0
ETS1_405#ETS/1:ETS:98:0	ETS1_405	ETS/1	ETS	98	0
ETV1_409#ETS/1:ETS:98:0	ETV1_409	ETS/1	ETS	98	0
ETV1_410#ETS/1:ETS:98:0	ETV1_410	ETS/1	ETS	98	0
ETV1_411#ETS/1:ETS:98:0	ETV1_411	ETS/1	ETS	98	0
ETV2_412#ETS/1:ETS:98:0	ETV2_412	ETS/1	ETS	98	0
ETV2_414#ETS/1:ETS:98:0	ETV2_414	ETS/1	ETS	98	0
ETV3_416#ETS/1:ETS:98:0	ETV3_416	ETS/1	ETS	98	0
ETV3_417#ETS/1:ETS:98:0	ETV3_417	ETS/1	ETS	98	0
ETV4_418#ETS/1:ETS:98:0	ETV4_418	ETS/1	ETS	98	0
ETV4_420#ETS/1:ETS:98:0	ETV4_420	ETS/1	ETS	98	0
ETV5_422#ETS/1:ETS:98:0	ETV5_422	ETS/1	ETS	98	0
ETV5_424#ETS/1:ETS:98:0	ETV5_424	ETS/1	ETS	98	0
ETV6_425#ETS/1:ETS:98:0	ETV6_425	ETS/1	ETS	98	0
ETV6_426#ETS/1:ETS:98:0	ETV6_426	ETS/1	ETS	98	0
ETV6_427#ETS/1:ETS:98:0	ETV6_427	ETS/1	ETS	98	0
FEV_436#ETS/1:ETS:98:0	FEV_436	ETS/1	ETS	98	0
FEV_438#ETS/1:ETS:98:0	FEV_438	ETS/1	ETS	98	0
FLI1_443#ETS/1:ETS:98:0	FLI1_443	ETS/1	ETS	98	0
FLI1_444#ETS/1:ETS:98:0	FLI1_444	ETS/1	ETS	98	0
FLI1_445#ETS/1:ETS:98:0	FLI1_445	ETS/1	ETS	98	0
FLI1_446#ETS/1:ETS:98:0	FLI1_446	ETS/1	ETS	98	0
FLI1_448#ETS/1:ETS:98:0	FLI1_448	ETS/1	ETS	98	0
GABPA_587#ETS/1:ETS:98:0	GABPA_587	ETS/1	ETS	98	0
GABPA_588#ETS/1:ETS:98:0	GABPA_588	ETS/1	ETS	98	0
Gabpa_589#ETS/1:ETS:98:0	Gabpa_589	ETS/1	ETS	98	0
GABPA_590#ETS/1:ETS:98:0	GABPA_590	ETS/1	ETS	98	0
SPDEF_1766#ETS/1:ETS:98:0	SPDEF_1766	ETS/1	ETS	98	0
SPDEF_1769#ETS/1:ETS:98:0	SPDEF_1769	ETS/1	ETS	98	0
SPDEF_1772#ETS/1:ETS:98:0	SPDEF_1772	ETS/1	ETS	98	0
ZBTB7A_2061#ETS/1:ETS:98:0	ZBTB7A_2061	ETS/1	ETS	98	0
NFAT5_1152#NFAT/2:NFAT:99:1	NFAT5_1152	NFAT/2	NFAT	99	1
NFAT5_1153#NFAT/2:NFAT:99:0	NFAT5_1153	NFAT/2	NFAT	99	0
NFATC1_1154#NFAT/2:NFAT:99:0	NFATC1_1154	NFAT/2	NFAT	99	0
NFATC1_1155#NFAT/2:NFAT:99:0	NFATC1_1155	NFAT/2	NFAT	99	0
NFATC3_1159#NFAT/2:NFAT:99:0	NFATC3_1159	NFAT/2	NFAT	99	0
NFAC1_1145#NFAT/1:NFAT:100:1	NFAC1_1145	NFAT/1	NFAT	100	1
NFAC2_1146#NFAT/1:NFAT:100:0	NFAC2_1146	NFAT/1	NFAT	100	0
NFAC2_1147#NFAT/1:NFAT:100:0	NFAC2_1147	NFAT/1	NFAT	100	0
NFAC3_1148#NFAT/1:NFAT:100:0	NFAC3_1148	NFAT/1	NFAT	100	0
NFAC3_1149#NFAT/1:NFAT:100:0	NFAC3_1149	NFAT/1	NFAT	100	0
NFAC4_1150#NFAT/1:NFAT:100:0	NFAC4_1150	NFAT/1	NFAT	100	0
NFAC4_1151#NFAT/1:NFAT:100:0	NFAC4_1151	NFAT/1	NFAT	100	0
NFATC2_1158#NFAT/1:NFAT:100:0	NFATC2_1158	NFAT/1	NFAT	100	0
NFAC1_1144#NFAC/2:NFAT:101:1	NFAC1_1144	NFAC/2	NFAT	101	1
PRDM6_1477#NFAC/2:NFAT:101:0	PRDM6_1477	NFAC/2	NFAT	101	0
NFATC1_1156#NFAT/3:NFAT:102:1	NFATC1_1156	NFAT/3	NFAT	102	1
IRF5_860#IRF/3:IRF:103:1	IRF5_860	IRF/3	IRF	103	1
IRF5_861#IRF/3:IRF:103:0	IRF5_861	IRF/3	IRF	103	0
IRF5_862#IRF/3:IRF:103:0	IRF5_862	IRF/3	IRF	103	0
IRF2_850#IRF/1:IRF:104:1	IRF2_850	IRF/1	IRF	104	1
IRF3_853#IRF/1:IRF:104:0	IRF3_853	IRF/1	IRF	104	0
IRF3_854#IRF/1:IRF:104:0	IRF3_854	IRF/1	IRF	104	0
IRF4_857#IRF/1:IRF:104:0	IRF4_857	IRF/1	IRF	104	0
IRF4_858#IRF/1:IRF:104:0	IRF4_858	IRF/1	IRF	104	0
IRF7_863#IRF/1:IRF:104:0	IRF7_863	IRF/1	IRF	104	0
IRF7_864#IRF/1:IRF:104:0	IRF7_864	IRF/1	IRF	104	0
IRF7_866#IRF/1:IRF:104:0	IRF7_866	IRF/1	IRF	104	0
IRF7_867#IRF/1:IRF:104:0	IRF7_867	IRF/1	IRF	104	0
IRF8_869#IRF/1:IRF:104:0	IRF8_869	IRF/1	IRF	104	0
IRF8_870#IRF/1:IRF:104:0	IRF8_870	IRF/1	IRF	104	0
IRF8_871#IRF/1:IRF:104:0	IRF8_871	IRF/1	IRF	104	0
IRF9_873#IRF/1:IRF:104:0	IRF9_873	IRF/1	IRF	104	0
IRF9_874#IRF/1:IRF:104:0	IRF9_874	IRF/1	IRF	104	0
IRF9_875#IRF/1:IRF:104:0	IRF9_875	IRF/1	IRF	104	0
IRF9_876#IRF/1:IRF:104:0	IRF9_876	IRF/1	IRF	104	0
PRDM1_1471#PRDM1:C2H2:105:1	PRDM1_1471	PRDM1	C2H2	105	1
PRDM1_1472#PRDM1:C2H2:105:0	PRDM1_1472	PRDM1	C2H2	105	0
PRDM1_1473#PRDM1:C2H2:105:0	PRDM1_1473	PRDM1	C2H2	105	0
PRDM1_1474#PRDM1:C2H2:105:0	PRDM1_1474	PRDM1	C2H2	105	0
BC11A_98#IRF/2:IRF:106:1	BC11A_98	IRF/2	IRF	106	1
IRF1_846#IRF/2:IRF:106:0	IRF1_846	IRF/2	IRF	106	0
IRF1_847#IRF/2:IRF:106:0	IRF1_847	IRF/2	IRF	106	0
IRF1_848#IRF/2:IRF:106:0	IRF1_848	IRF/2	IRF	106	0
IRF2_849#IRF/2:IRF:106:0	IRF2_849	IRF/2	IRF	106	0
IRF2_851#IRF/2:IRF:106:0	IRF2_851	IRF/2	IRF	106	0
IRF3_852#IRF/2:IRF:106:0	IRF3_852	IRF/2	IRF	106	0
IRF3_855#IRF/2:IRF:106:0	IRF3_855	IRF/2	IRF	106	0
IRF4_856#IRF/2:IRF:106:0	IRF4_856	IRF/2	IRF	106	0
IRF4_859#IRF/2:IRF:106:0	IRF4_859	IRF/2	IRF	106	0
IRF8_868#IRF/2:IRF:106:0	IRF8_868	IRF/2	IRF	106	0
IRF8_872#IRF/2:IRF:106:0	IRF8_872	IRF/2	IRF	106	0
STAT1_1813#IRF/2:IRF:106:0	STAT1_1813	IRF/2	IRF	106	0
STAT1+STAT2_1814#IRF/2:IRF:106:0	STAT1+STAT2_1814	IRF/2	IRF	106	0
STAT2_1815#IRF/2:IRF:106:0	STAT2_1815	IRF/2	IRF	106	0
STAT2_1816#IRF/2:IRF:106:0	STAT2_1816	IRF/2	IRF	106	0
ZFP28_2069#ZNF28:C2H2:107:1	ZFP28_2069	ZNF28	C2H2	107	1
ZIM3_2091#ZIM3:C2H2:108:1	ZIM3_2091	ZIM3	C2H2	108	1
EGR1_287#KLF/SP/2:C2H2:109:1	EGR1_287	KLF/SP/2	C2H2	109	1
EGR1_289#KLF/SP/2:C2H2:109:0	EGR1_289	KLF/SP/2	C2H2	109	0
EGR2_293#KLF/SP/2:C2H2:109:0	EGR2_293	KLF/SP/2	C2H2	109	0
EGR2_295#KLF/SP/2:C2H2:109:0	EGR2_295	KLF/SP/2	C2H2	109	0
KLF1_914#KLF/SP/2:C2H2:109:0	KLF1_914	KLF/SP/2	C2H2	109	0
KLF1_916#KLF/SP/2:C2H2:109:0	KLF1_916	KLF/SP/2	C2H2	109	0
KLF12_917#KLF/SP/2:C2H2:109:0	KLF12_917	KLF/SP/2	C2H2	109	0
KLF3_928#KLF/SP/2:C2H2:109:0	KLF3_928	KLF/SP/2	C2H2	109	0
KLF3_929#KLF/SP/2:C2H2:109:0	KLF3_929	KLF/SP/2	C2H2	109	0
KLF4_932#KLF/SP/2:C2H2:109:0	KLF4_932	KLF/SP/2	C2H2	109	0
KLF5_933#KLF/SP/2:C2H2:109:0	KLF5_933	KLF/SP/2	C2H2	109	0
KLF5_934#KLF/SP/2:C2H2:109:0	KLF5_934	KLF/SP/2	C2H2	109	0
KLF5_935#KLF/SP/2:C2H2:109:0	KLF5_935	KLF/SP/2	C2H2	109	0
KLF6_936#KLF/SP/2:C2H2:109:0	KLF6_936	KLF/SP/2	C2H2	109	0
KLF6_937#KLF/SP/2:C2H2:109:0	KLF6_937	KLF/SP/2	C2H2	109	0
PATZ1_1346#KLF/SP/2:C2H2:109:0	PATZ1_1346	KLF/SP/2	C2H2	109	0
RREB1_1589#KLF/SP/2:C2H2:109:0	RREB1_1589	KLF/SP/2	C2H2	109	0
SALL4_1628#KLF/SP/2:C2H2:109:0	SALL4_1628	KLF/SP/2	C2H2	109	0
SALL4_1629#KLF/SP/2:C2H2:109:0	SALL4_1629	KLF/SP/2	C2H2	109	0
SP1_1748#KLF/SP/2:C2H2:109:0	SP1_1748	KLF/SP/2	C2H2	109	0
SP1_1749#KLF/SP/2:C2H2:109:0	SP1_1749	KLF/SP/2	C2H2	109	0
SP1_1750#KLF/SP/2:C2H2:109:0	SP1_1750	KLF/SP/2	C2H2	109	0
SP2_1751#KLF/SP/2:C2H2:109:0	SP2_1751	KLF/SP/2	C2H2	109	0
SP2_1752#KLF/SP/2:C2H2:109:0	SP2_1752	KLF/SP/2	C2H2	109	0
SP2_1753#KLF/SP/2:C2H2:109:0	SP2_1753	KLF/SP/2	C2H2	109	0
SP3_1755#KLF/SP/2:C2H2:109:0	SP3_1755	KLF/SP/2	C2H2	109	0
SP3_1757#KLF/SP/2:C2H2:109:0	SP3_1757	KLF/SP/2	C2H2	109	0
SP4_1759#KLF/SP/2:C2H2:109:0	SP4_1759	KLF/SP/2	C2H2	109	0
SP4_1761#KLF/SP/2:C2H2:109:0	SP4_1761	KLF/SP/2	C2H2	109	0
SP5_1762#KLF/SP/2:C2H2:109:0	SP5_1762	KLF/SP/2	C2H2	109	0
VEZF1_2026#KLF/SP/2:C2H2:109:0	VEZF1_2026	KLF/SP/2	C2H2	109	0
WT1_2033#KLF/SP/2:C2H2:109:0	WT1_2033	KLF/SP/2	C2H2	109	0
WT1_2034#KLF/SP/2:C2H2:109:0	WT1_2034	KLF/SP/2	C2H2	109	0
ZBT17_2050#KLF/SP/2:C2H2:109:0	ZBT17_2050	KLF/SP/2	C2H2	109	0
ZBT17_2051#KLF/SP/2:C2H2:109:0	ZBT17_2051	KLF/SP/2	C2H2	109	0
ZN281_2107#KLF/SP/2:C2H2:109:0	ZN281_2107	KLF/SP/2	C2H2	109	0
ZN281_2108#KLF/SP/2:C2H2:109:0	ZN281_2108	KLF/SP/2	C2H2	109	0
Zfp740_2074#ZIC/2:C2H2:110:0	Zfp740_2074	ZIC/2	C2H2	110	0
ZIC1_2080#ZIC/2:C2H2:110:1	ZIC1_2080	ZIC/2	C2H2	110	1
ZIC1_2082#ZIC/2:C2H2:110:0	ZIC1_2082	ZIC/2	C2H2	110	0
ZNF740_2163#ZIC/2:C2H2:110:0	ZNF740_2163	ZIC/2	C2H2	110	0
ZNF740_2164#ZIC/2:C2H2:110:0	ZNF740_2164	ZIC/2	C2H2	110	0
ZNF740_2165#ZIC/2:C2H2:110:0	ZNF740_2165	ZIC/2	C2H2	110	0
EGR1_285#EGR:C2H2:111:1	EGR1_285	EGR	C2H2	111	1
EGR1_286#EGR:C2H2:111:0	EGR1_286	EGR	C2H2	111	0
EGR1_288#EGR:C2H2:111:0	EGR1_288	EGR	C2H2	111	0
Egr1_290#EGR:C2H2:111:0	Egr1_290	EGR	C2H2	111	0
EGR2_291#EGR:C2H2:111:0	EGR2_291	EGR	C2H2	111	0
EGR2_292#EGR:C2H2:111:0	EGR2_292	EGR	C2H2	111	0
EGR2_294#EGR:C2H2:111:0	EGR2_294	EGR	C2H2	111	0
EGR3_296#EGR:C2H2:111:0	EGR3_296	EGR	C2H2	111	0
EGR3_297#EGR:C2H2:111:0	EGR3_297	EGR	C2H2	111	0
Egr3_298#EGR:C2H2:111:0	Egr3_298	EGR	C2H2	111	0
EGR4_299#EGR:C2H2:111:0	EGR4_299	EGR	C2H2	111	0
EGR4_300#EGR:C2H2:111:0	EGR4_300	EGR	C2H2	111	0
EGR4_301#EGR:C2H2:111:0	EGR4_301	EGR	C2H2	111	0
Klf1_915#KLF/SP/1:C2H2:112:0	Klf1_915	KLF/SP/1	C2H2	112	0
Klf12_918#KLF/SP/1:C2H2:112:0	Klf12_918	KLF/SP/1	C2H2	112	0
Klf12_919#KLF/SP/1:C2H2:112:0	Klf12_919	KLF/SP/1	C2H2	112	0
KLF13_920#KLF/SP/1:C2H2:112:1	KLF13_920	KLF/SP/1	C2H2	112	1
KLF13_921#KLF/SP/1:C2H2:112:0	KLF13_921	KLF/SP/1	C2H2	112	0
KLF14_922#KLF/SP/1:C2H2:112:0	KLF14_922	KLF/SP/1	C2H2	112	0
KLF14_923#KLF/SP/1:C2H2:112:0	KLF14_923	KLF/SP/1	C2H2	112	0
KLF16_926#KLF/SP/1:C2H2:112:0	KLF16_926	KLF/SP/1	C2H2	112	0
KLF16_927#KLF/SP/1:C2H2:112:0	KLF16_927	KLF/SP/1	C2H2	112	0
KLF4_930#KLF/SP/1:C2H2:112:0	KLF4_930	KLF/SP/1	C2H2	112	0
KLF4_931#KLF/SP/1:C2H2:112:0	KLF4_931	KLF/SP/1	C2H2	112	0
KLF9_940#KLF/SP/1:C2H2:112:0	KLF9_940	KLF/SP/1	C2H2	112	0
KLF9_941#KLF/SP/1:C2H2:112:0	KLF9_941	KLF/SP/1	C2H2	112	0
SP1_1747#KLF/SP/1:C2H2:112:0	SP1_1747	KLF/SP/1	C2H2	112	0
SP3_1754#KLF/SP/1:C2H2:112:0	SP3_1754	KLF/SP/1	C2H2	112	0
SP3_1756#KLF/SP/1:C2H2:112:0	SP3_1756	KLF/SP/1	C2H2	112	0
SP4_1758#KLF/SP/1:C2H2:112:0	SP4_1758	KLF/SP/1	C2H2	112	0
SP4_1760#KLF/SP/1:C2H2:112:0	SP4_1760	KLF/SP/1	C2H2	112	0
SP8_1764#KLF/SP/1:C2H2:112:0	SP8_1764	KLF/SP/1	C2H2	112	0
SP8_1765#KLF/SP/1:C2H2:112:0	SP8_1765	KLF/SP/1	C2H2	112	0
KLF15_924#GC-tract:C2H2:113:1	KLF15_924	GC-tract	C2H2	113	1
KLF15_925#GC-tract:C2H2:113:0	KLF15_925	GC-tract	C2H2	113	0
MAZ_1010#GC-tract:C2H2:113:0	MAZ_1010	GC-tract	C2H2	113	0
MAZ_1011#GC-tract:C2H2:113:0	MAZ_1011	GC-tract	C2H2	113	0
TAF1_1833#GC-tract:C2H2:113:0	TAF1_1833	GC-tract	C2H2	113	0
TAF1_1834#GC-tract:C2H2:113:0	TAF1_1834	GC-tract	C2H2	113	0
THAP1_1981#GC-tract:C2H2:113:0	THAP1_1981	GC-tract	C2H2	113	0
ZN263_2104#GC-tract:C2H2:113:0	ZN263_2104	GC-tract	C2H2	113	0
ZN341_2117#GC-tract:C2H2:113:0	ZN341_2117	GC-tract	C2H2	113	0
ZN467_2126#GC-tract:C2H2:113:0	ZN467_2126	GC-tract	C2H2	113	0
ZN770_2140#GC-tract:C2H2:113:0	ZN770_2140	GC-tract	C2H2	113	0
ZNF263_2149#GC-tract:C2H2:113:0	ZNF263_2149	GC-tract	C2H2	113	0
ZSC22_2171#GC-tract:C2H2:113:0	ZSC22_2171	GC-tract	C2H2	113	0
MZF1_1124#MZF1:C2H2:114:1	MZF1_1124	MZF1	C2H2	114	1
ZN816_2141#MZF1:C2H2:114:0	ZN816_2141	MZF1	C2H2	114	0
Z324A_2045#ZNF324:C2H2:115:1	Z324A_2045	ZNF324	C2H2	115	1
PRDM5_1476#PRDM5:C2H2:116:1	PRDM5_1476	PRDM5	C2H2	116	1
EWSR1-FLI1_435#EWSR1/FLI1:ETS:117:1	EWSR1-FLI1_435	EWSR1/FLI1	ETS	117	1
ZN436_2124#ZNF436:C2H2:118:1	ZN436_2124	ZNF436	C2H2	118	1
ZN528_2129#ZNF528:C2H2:119:1	ZN528_2129	ZNF528	C2H2	119	1
LEF1_947#LEF1:HMG:120:1	LEF1_947	LEF1	HMG	120	1
LEF1_949#LEF1:HMG:120:0	LEF1_949	LEF1	HMG	120	0
TCF7_1892#LEF1:HMG:120:0	TCF7_1892	LEF1	HMG	120	0
ZN350_2118#LEF1:HMG:120:0	ZN350_2118	LEF1	HMG	120	0
Z354A_2046#ZNF354:C2H2:121:1	Z354A_2046	ZNF354	C2H2	121	1
ZFP82_2075#ZNF354:C2H2:121:0	ZFP82_2075	ZNF354	C2H2	121	0
ZN214_2100#ZNF354:C2H2:121:0	ZN214_2100	ZNF354	C2H2	121	0
ZN264_2105#ZNF354:C2H2:121:0	ZN264_2105	ZNF354	C2H2	121	0
ZN394_2121#ZNF354:C2H2:121:0	ZN394_2121	ZNF354	C2H2	121	0
FEZF1_440#FEZF1:C2H2:122:1	FEZF1_440	FEZF1	C2H2	122	1
ZN274_2106#ZNF274:C2H2:123:1	ZN274_2106	ZNF274	C2H2	123	1
ZNF41_2155#ZNF41:C2H2:124:1	ZNF41_2155	ZNF41	C2H2	124	1
SMCA5_1657#SMARCA5:MYB/SANT:125:1	SMCA5_1657	SMARCA5	MYB/SANT	125	1
SMCA5_1658#SMARCA5:MYB/SANT:125:0	SMCA5_1658	SMARCA5	MYB/SANT	125	0
ZN502_2128#SMARCA5:MYB/SANT:125:0	ZN502_2128	SMARCA5	MYB/SANT	125	0
ZN582_2134#SMARCA5:MYB/SANT:125:0	ZN582_2134	SMARCA5	MYB/SANT	125	0
ZN418_2122#ZNF418:C2H2:126:1	ZN418_2122	ZNF418	C2H2	126	1
ZNF85_2170#ZNF85:C2H2:127:1	ZNF85_2170	ZNF85	C2H2	127	1
NFIA_1165#NFI/3:NFI:128:1	NFIA_1165	NFI/3	NFI	128	1
NFIA_1167#NFI/3:NFI:128:0	NFIA_1167	NFI/3	NFI	128	0
NFIC_1172#NFI/3:NFI:128:0	NFIC_1172	NFI/3	NFI	128	0
SMAD3_1649#SMAD:SMAD:129:1	SMAD3_1649	SMAD	SMAD	129	1
SMAD3_1652#SMAD:SMAD:129:0	SMAD3_1652	SMAD	SMAD	129	0
TBX20_1859#SMAD:SMAD:129:0	TBX20_1859	SMAD	SMAD	129	0
OSR2_1325#OSR2:C2H2:130:1	OSR2_1325	OSR2	C2H2	130	1
PRDM9_1478#PRDM9:C2H2:131:1	PRDM9_1478	PRDM9	C2H2	131	1
THAP1_1982#THAP1:not_classified:132:1	THAP1_1982	THAP1	not_classified	132	1
ZSC31_2172#ZSCAN3:C2H2:133:1	ZSC31_2172	ZSCAN3	C2H2	133	1
ZN549_2131#ZNF549:C2H2:134:1	ZN549_2131	ZNF549	C2H2	134	1
ZN134_2095#ZNF134:C2H2:135:1	ZN134_2095	ZNF134	C2H2	135	1
ZN708_2138#ZNF708:C2H2:136:1	ZN708_2138	ZNF708	C2H2	136	1
ZN768_2139#ZNF768:C2H2:137:1	ZN768_2139	ZNF768	C2H2	137	1
BATF_91#BATF:bZIP:138:0	BATF_91	BATF	bZIP	138	0
BATF_92#BATF:bZIP:138:0	BATF_92	BATF	bZIP	138	0
BATF3_95#BATF:bZIP:138:1	BATF3_95	BATF	bZIP	138	1
BATF3_97#BATF:bZIP:138:0	BATF3_97	BATF	bZIP	138	0
AIRE_4#AIRE:not_classified:139:1	AIRE_4	AIRE	not_classified	139	1
AIRE_5#AIRE:not_classified:139:0	AIRE_5	AIRE	not_classified	139	0
ZN563_2133#ZNF563:C2H2:140:1	ZN563_2133	ZNF563	C2H2	140	1
ZN667_2136#ZNF667:C2H2:141:1	ZN667_2136	ZNF667	C2H2	141	1
ZN554_2132#ZNF554:C2H2:142:1	ZN554_2132	ZNF554	C2H2	142	1
ZN140_2097#ZNF140:C2H2:143:1	ZN140_2097	ZNF140	C2H2	143	1
ZFX_2076#ZFX:C2H2:144:1	ZFX_2076	ZFX	C2H2	144	1
Zfx_2077#ZFX:C2H2:144:0	Zfx_2077	ZFX	C2H2	144	0
ZFX_2078#ZFX:C2H2:144:0	ZFX_2078	ZFX	C2H2	144	0
TYY1_2000#YY1:C2H2:145:1	TYY1_2000	YY1	C2H2	145	1
TYY1_2001#YY1:C2H2:145:0	TYY1_2001	YY1	C2H2	145	0
YY1_2039#YY1:C2H2:145:0	YY1_2039	YY1	C2H2	145	0
YY1_2040#YY1:C2H2:145:0	YY1_2040	YY1	C2H2	145	0
YY2_2041#YY1:C2H2:145:0	YY2_2041	YY1	C2H2	145	0
YY2_2042#YY1:C2H2:145:0	YY2_2042	YY1	C2H2	145	0
YY2_2043#YY1:C2H2:145:0	YY2_2043	YY1	C2H2	145	0
YY2_2044#YY1:C2H2:145:0	YY2_2044	YY1	C2H2	145	0
ZFP42_2070#YY1:C2H2:145:0	ZFP42_2070	YY1	C2H2	145	0
ZFP42_2071#YY1:C2H2:145:0	ZFP42_2071	YY1	C2H2	145	0
ZBTB6_2059#ZBTB6:C2H2:146:1	ZBTB6_2059	ZBTB6	C2H2	146	1
SMAD2_1646#SMAD:SMAD:147:0	SMAD2_1646	SMAD	SMAD	147	0
SMAD2+SMAD3+SMAD4_1648#SMAD:SMAD:147:1	SMAD2+SMAD3+SMAD4_1648	SMAD	SMAD	147	1
SMAD4_1653#SMAD:SMAD:147:0	SMAD4_1653	SMAD	SMAD	147	0
SMAD4_1655#SMAD:SMAD:147:0	SMAD4_1655	SMAD	SMAD	147	0
HAND1_666#HAND1:bHLH:148:1	HAND1_666	HAND1	bHLH	148	1
Hand1+Tcf3_667#HAND1:bHLH:148:0	Hand1+Tcf3_667	HAND1	bHLH	148	0
PRD14_1468#PRDM14:C2H2:149:1	PRD14_1468	PRDM14	C2H2	149	1
PRD14_1469#PRDM14:C2H2:149:0	PRD14_1469	PRDM14	C2H2	149	0
Spz1_1784#SPZ1:bHLH-ZIP:150:1	Spz1_1784	SPZ1	bHLH-ZIP	150	1
REST_1544#REST/NRSF:C2H2:151:1	REST_1544	REST/NRSF	C2H2	151	1
REST_1545#REST/NRSF:C2H2:151:0	REST_1545	REST/NRSF	C2H2	151	0
REST_1546#REST/NRSF:C2H2:151:0	REST_1546	REST/NRSF	C2H2	151	0
ZN322_2111#ZNF332:C2H2:152:1	ZN322_2111	ZNF332	C2H2	152	1
ZN322_2112#ZNF332:C2H2:152:0	ZN322_2112	ZNF332	C2H2	152	0
SMAD2_1647#ZNF335:C2H2:153:1	SMAD2_1647	ZNF335	C2H2	153	1
ZN335_2115#ZNF335:C2H2:153:0	ZN335_2115	ZNF335	C2H2	153	0
ZN335_2116#ZNF335:C2H2:153:0	ZN335_2116	ZNF335	C2H2	153	0
ZN382_2119#ZNF382:C2H2:154:1	ZN382_2119	ZNF382	C2H2	154	1
KAISO_912#KAISO:C2H2:155:1	KAISO_912	KAISO	C2H2	155	1
KAISO_913#KAISO:C2H2:155:0	KAISO_913	KAISO	C2H2	155	0
ZBTB33_2057#KAISO:C2H2:155:0	ZBTB33_2057	KAISO	C2H2	155	0
E2F1_252#E2F/2:E2F:156:1	E2F1_252	E2F/2	E2F	156	1
E2F1_254#E2F/2:E2F:156:0	E2F1_254	E2F/2	E2F	156	0
E2F3_264#E2F/2:E2F:156:0	E2F3_264	E2F/2	E2F	156	0
E2F3_266#E2F/2:E2F:156:0	E2F3_266	E2F/2	E2F	156	0
E2F4_269#E2F/2:E2F:156:0	E2F4_269	E2F/2	E2F	156	0
E2F4_270#E2F/2:E2F:156:0	E2F4_270	E2F/2	E2F	156	0
E2F4_271#E2F/2:E2F:156:0	E2F4_271	E2F/2	E2F	156	0
E2F6_274#E2F/2:E2F:156:0	E2F6_274	E2F/2	E2F	156	0
E2F6_275#E2F/2:E2F:156:0	E2F6_275	E2F/2	E2F	156	0
E2F6_276#E2F/2:E2F:156:0	E2F6_276	E2F/2	E2F	156	0
E2F7_278#E2F/2:E2F:156:0	E2F7_278	E2F/2	E2F	156	0
E2F7_280#E2F/2:E2F:156:0	E2F7_280	E2F/2	E2F	156	0
TFDP1_1956#E2F/2:E2F:156:0	TFDP1_1956	E2F/2	E2F	156	0
TFDP1_1957#E2F/2:E2F:156:0	TFDP1_1957	E2F/2	E2F	156	0
E2F7_277#E2F/3:E2F:157:1	E2F7_277	E2F/3	E2F	157	1
E2F7_279#E2F/3:E2F:157:0	E2F7_279	E2F/3	E2F	157	0
E2F8_281#E2F/3:E2F:157:0	E2F8_281	E2F/3	E2F	157	0
E2F8_282#E2F/3:E2F:157:0	E2F8_282	E2F/3	E2F	157	0
E2F2_258#E2F/4:E2F:158:1	E2F2_258	E2F/4	E2F	158	1
E2F2_260#E2F/4:E2F:158:0	E2F2_260	E2F/4	E2F	158	0
E2F5_272#E2F/4:E2F:158:0	E2F5_272	E2F/4	E2F	158	0
E2F5_273#E2F/4:E2F:158:0	E2F5_273	E2F/4	E2F	158	0
REL_1537#NFKB/3:NFAT:159:1	REL_1537	NFKB/3	NFAT	159	1
REL_1539#NFKB/3:NFAT:159:0	REL_1539	NFKB/3	NFAT	159	0
NFKB1_1184#NFKB/1:NFAT:160:1	NFKB1_1184	NFKB/1	NFAT	160	1
NFKB1_1186#NFKB/1:NFAT:160:0	NFKB1_1186	NFKB/1	NFAT	160	0
NFKB2_1188#NFKB/1:NFAT:160:0	NFKB2_1188	NFKB/1	NFAT	160	0
NFKB2_1190#NFKB/1:NFAT:160:0	NFKB2_1190	NFKB/1	NFAT	160	0
REL_1538#NFKB/1:NFAT:160:0	REL_1538	NFKB/1	NFAT	160	0
RELA_1540#NFKB/1:NFAT:160:0	RELA_1540	NFKB/1	NFAT	160	0
RELB_1541#NFKB/1:NFAT:160:0	RELB_1541	NFKB/1	NFAT	160	0
RELB_1543#NFKB/1:NFAT:160:0	RELB_1543	NFKB/1	NFAT	160	0
TF65_1919#NFKB/1:NFAT:160:0	TF65_1919	NFKB/1	NFAT	160	0
TF65_1920#NFKB/1:NFAT:160:0	TF65_1920	NFKB/1	NFAT	160	0
NFKB1_1185#NFKB/2:NFAT:161:1	NFKB1_1185	NFKB/2	NFAT	161	1
NFKB1_1187#NFKB/2:NFAT:161:0	NFKB1_1187	NFKB/2	NFAT	161	0
NFKB2_1189#NFKB/2:NFAT:161:0	NFKB2_1189	NFKB/2	NFAT	161	0
NFKB2_1191#NFKB/2:NFAT:161:0	NFKB2_1191	NFKB/2	NFAT	161	0
MZF1_1125#REL-halfsite:NFAT:162:1	MZF1_1125	REL-halfsite	NFAT	162	1
RELB_1542#REL-halfsite:NFAT:162:0	RELB_1542	REL-halfsite	NFAT	162	0
ZNF282_2150#ZNF282:C2H2:163:1	ZNF282_2150	ZNF282	C2H2	163	1
ZNF282_2151#ZNF282:C2H2:163:0	ZNF282_2151	ZNF282	C2H2	163	0
FOXO1_557#FOX/7:forkhead:164:1	FOXO1_557	FOX/7	forkhead	164	1
FOXO3_563#FOX/7:forkhead:164:0	FOXO3_563	FOX/7	forkhead	164	0
FOXO4_569#FOX/7:forkhead:164:0	FOXO4_569	FOX/7	forkhead	164	0
FOXO6_575#FOX/7:forkhead:164:0	FOXO6_575	FOX/7	forkhead	164	0
RBPJ_1536#RBPJ:not_classified:165:1	RBPJ_1536	RBPJ	not_classified	165	1
SUH_1829#RBPJ:not_classified:165:0	SUH_1829	RBPJ	not_classified	165	0
SUH_1830#RBPJ:not_classified:165:0	SUH_1830	RBPJ	not_classified	165	0
ZNF75A_2166#RBPJ:not_classified:165:0	ZNF75A_2166	RBPJ	not_classified	165	0
TEAD1_1901#TEAD:TEA:166:1	TEAD1_1901	TEAD	TEA	166	1
TEAD1_1902#TEAD:TEA:166:0	TEAD1_1902	TEAD	TEA	166	0
TEAD1_1903#TEAD:TEA:166:0	TEAD1_1903	TEAD	TEA	166	0
TEAD1_1904#TEAD:TEA:166:0	TEAD1_1904	TEAD	TEA	166	0
TEAD1_1905#TEAD:TEA:166:0	TEAD1_1905	TEAD	TEA	166	0
TEAD2_1906#TEAD:TEA:166:0	TEAD2_1906	TEAD	TEA	166	0
TEAD2_1907#TEAD:TEA:166:0	TEAD2_1907	TEAD	TEA	166	0
TEAD3_1908#TEAD:TEA:166:0	TEAD3_1908	TEAD	TEA	166	0
TEAD3_1909#TEAD:TEA:166:0	TEAD3_1909	TEAD	TEA	166	0
TEAD3_1910#TEAD:TEA:166:0	TEAD3_1910	TEAD	TEA	166	0
TEAD4_1911#TEAD:TEA:166:0	TEAD4_1911	TEAD	TEA	166	0
TEAD4_1912#TEAD:TEA:166:0	TEAD4_1912	TEAD	TEA	166	0
TEAD4_1913#TEAD:TEA:166:0	TEAD4_1913	TEAD	TEA	166	0
TEAD4_1914#TEAD:TEA:166:0	TEAD4_1914	TEAD	TEA	166	0
STAT6_1824#STAT/1:STAT:167:1	STAT6_1824	STAT/1	STAT	167	1
Stat6_1825#STAT/1:STAT:167:0	Stat6_1825	STAT/1	STAT	167	0
STAT6_1826#STAT/1:STAT:167:0	STAT6_1826	STAT/1	STAT	167	0
NFATC1_1157#NFAT/4:NFAT:168:1	NFATC1_1157	NFAT/4	NFAT	168	1
BCL6B_102#BCL6/1:C2H2:169:1	BCL6B_102	BCL6/1	C2H2	169	1
BCL6B_103#BCL6/1:C2H2:169:0	BCL6B_103	BCL6/1	C2H2	169	0
Bcl6_100#BCL6/2:C2H2:170:0	Bcl6_100	BCL6/2	C2H2	170	0
BCL6_101#BCL6/2:C2H2:170:0	BCL6_101	BCL6/2	C2H2	170	0
BCL6_99#BCL6/2:C2H2:170:1	BCL6_99	BCL6/2	C2H2	170	1
STA5A_1807#STAT/2:STAT:171:1	STA5A_1807	STAT/2	STAT	171	1
STA5A_1808#STAT/2:STAT:171:0	STA5A_1808	STAT/2	STAT	171	0
STA5B_1809#STAT/2:STAT:171:0	STA5B_1809	STAT/2	STAT	171	0
STA5B_1810#STAT/2:STAT:171:0	STA5B_1810	STAT/2	STAT	171	0
STAT1_1811#STAT/2:STAT:171:0	STAT1_1811	STAT/2	STAT	171	0
STAT1_1812#STAT/2:STAT:171:0	STAT1_1812	STAT/2	STAT	171	0
STAT3_1817#STAT/2:STAT:171:0	STAT3_1817	STAT/2	STAT	171	0
STAT3_1818#STAT/2:STAT:171:0	STAT3_1818	STAT/2	STAT	171	0
STAT3_1819#STAT/2:STAT:171:0	STAT3_1819	STAT/2	STAT	171	0
STAT4_1820#STAT/2:STAT:171:0	STAT4_1820	STAT/2	STAT	171	0
Stat4_1821#STAT/2:STAT:171:0	Stat4_1821	STAT/2	STAT	171	0
STAT4_1822#STAT/2:STAT:171:0	STAT4_1822	STAT/2	STAT	171	0
Stat5a+Stat5b_1823#STAT/2:STAT:171:0	Stat5a+Stat5b_1823	STAT/2	STAT	171	0
ZNF143_2142#ZNF143:C2H2:172:1	ZNF143_2142	ZNF143	C2H2	172	1
ZNF143_2143#ZNF143:C2H2:172:0	ZNF143_2143	ZNF143	C2H2	172	0
IKZF1_841#ZNF143:C2H2:173:1	IKZF1_841	ZNF143	C2H2	173	1
IKZF1_842#ZNF143:C2H2:173:0	IKZF1_842	ZNF143	C2H2	173	0
THA11_1979#ZNF143:C2H2:173:0	THA11_1979	ZNF143	C2H2	173	0
THA11_1980#ZNF143:C2H2:173:0	THA11_1980	ZNF143	C2H2	173	0
ZN143_2098#ZNF143:C2H2:173:0	ZN143_2098	ZNF143	C2H2	173	0
ZN143_2099#ZNF143:C2H2:173:0	ZN143_2099	ZNF143	C2H2	173	0
ZNF76_2167#ZNF143:C2H2:173:0	ZNF76_2167	ZNF143	C2H2	173	0
COE1_163#EBF1:EBF:174:1	COE1_163	EBF1	EBF	174	1
COE1_164#EBF1:EBF:174:0	COE1_164	EBF1	EBF	174	0
EBF1_283#EBF1:EBF:174:0	EBF1_283	EBF1	EBF	174	0
EBF1_284#EBF1:EBF:174:0	EBF1_284	EBF1	EBF	174	0
ZBT48_2053#ZBTB48:C2H2:175:1	ZBT48_2053	ZBTB48	C2H2	175	1
PRD16_1470#PRDM16:C2H2:176:1	PRD16_1470	PRDM16	C2H2	176	1
Znf423_2158#ZNF423:C2H2:177:1	Znf423_2158	ZNF423	C2H2	177	1
RUNX2_1597#RUNX/2:RUNX:178:1	RUNX2_1597	RUNX/2	RUNX	178	1
RUNX3_1604#RUNX/2:RUNX:178:0	RUNX3_1604	RUNX/2	RUNX	178	0
PEBB_1383#RUNX/1:RUNX:179:1	PEBB_1383	RUNX/1	RUNX	179	1
PEBB_1384#RUNX/1:RUNX:179:0	PEBB_1384	RUNX/1	RUNX	179	0
RUNX1_1590#RUNX/1:RUNX:179:0	RUNX1_1590	RUNX/1	RUNX	179	0
RUNX1_1591#RUNX/1:RUNX:179:0	RUNX1_1591	RUNX/1	RUNX	179	0
RUNX1_1592#RUNX/1:RUNX:179:0	RUNX1_1592	RUNX/1	RUNX	179	0
RUNX2_1593#RUNX/1:RUNX:179:0	RUNX2_1593	RUNX/1	RUNX	179	0
RUNX2_1594#RUNX/1:RUNX:179:0	RUNX2_1594	RUNX/1	RUNX	179	0
RUNX2_1595#RUNX/1:RUNX:179:0	RUNX2_1595	RUNX/1	RUNX	179	0
RUNX2_1596#RUNX/1:RUNX:179:0	RUNX2_1596	RUNX/1	RUNX	179	0
RUNX2_1598#RUNX/1:RUNX:179:0	RUNX2_1598	RUNX/1	RUNX	179	0
RUNX3_1599#RUNX/1:RUNX:179:0	RUNX3_1599	RUNX/1	RUNX	179	0
RUNX3_1600#RUNX/1:RUNX:179:0	RUNX3_1600	RUNX/1	RUNX	179	0
RUNX3_1601#RUNX/1:RUNX:179:0	RUNX3_1601	RUNX/1	RUNX	179	0
RUNX3_1602#RUNX/1:RUNX:179:0	RUNX3_1602	RUNX/1	RUNX	179	0
RUNX3_1603#RUNX/1:RUNX:179:0	RUNX3_1603	RUNX/1	RUNX	179	0
RUNX3_1605#RUNX/1:RUNX:179:0	RUNX3_1605	RUNX/1	RUNX	179	0
SIX1_1639#SIX/1:SIX:180:1	SIX1_1639	SIX/1	SIX	180	1
SIX1_1640#SIX/1:SIX:180:0	SIX1_1640	SIX/1	SIX	180	0
SIX2_1641#SIX/1:SIX:180:0	SIX2_1641	SIX/1	SIX	180	0
SIX2_1642#SIX/1:SIX:180:0	SIX2_1642	SIX/1	SIX	180	0
SIX2_1643#SIX/1:SIX:180:0	SIX2_1643	SIX/1	SIX	180	0
SIX4_1645#SIX/1:SIX:180:0	SIX4_1645	SIX/1	SIX	180	0
GFI1_628#GFI:C2H2:181:0	GFI1_628	GFI	C2H2	181	0
Gfi1_629#GFI:C2H2:181:0	Gfi1_629	GFI	C2H2	181	0
GFI1_630#GFI:C2H2:181:0	GFI1_630	GFI	C2H2	181	0
GFI1B_631#GFI:C2H2:181:1	GFI1B_631	GFI	C2H2	181	1
Gfi1b_632#GFI:C2H2:181:0	Gfi1b_632	GFI	C2H2	181	0
GFI1B_633#GFI:C2H2:181:0	GFI1B_633	GFI	C2H2	181	0
TBP_1838#TATA:not_classified:182:1	TBP_1838	TATA	not_classified	182	1
TBP_1839#TATA:not_classified:182:0	TBP_1839	TATA	not_classified	182	0
TBP_1840#TATA:not_classified:182:0	TBP_1840	TATA	not_classified	182	0
MEF2A_1017#MEF2:MADS:183:1	MEF2A_1017	MEF2	MADS	183	1
MEF2A_1018#MEF2:MADS:183:0	MEF2A_1018	MEF2	MADS	183	0
MEF2A_1019#MEF2:MADS:183:0	MEF2A_1019	MEF2	MADS	183	0
MEF2A_1020#MEF2:MADS:183:0	MEF2A_1020	MEF2	MADS	183	0
MEF2B_1021#MEF2:MADS:183:0	MEF2B_1021	MEF2	MADS	183	0
MEF2B_1022#MEF2:MADS:183:0	MEF2B_1022	MEF2	MADS	183	0
MEF2B_1023#MEF2:MADS:183:0	MEF2B_1023	MEF2	MADS	183	0
MEF2C_1024#MEF2:MADS:183:0	MEF2C_1024	MEF2	MADS	183	0
MEF2C_1025#MEF2:MADS:183:0	MEF2C_1025	MEF2	MADS	183	0
MEF2C_1026#MEF2:MADS:183:0	MEF2C_1026	MEF2	MADS	183	0
MEF2D_1027#MEF2:MADS:183:0	MEF2D_1027	MEF2	MADS	183	0
MEF2D_1028#MEF2:MADS:183:0	MEF2D_1028	MEF2	MADS	183	0
MEF2D_1029#MEF2:MADS:183:0	MEF2D_1029	MEF2	MADS	183	0
MEF2D_1030#MEF2:MADS:183:0	MEF2D_1030	MEF2	MADS	183	0
SRF_1795#SRF:MADS:184:1	SRF_1795	SRF	MADS	184	1
SRF_1796#SRF:MADS:184:0	SRF_1796	SRF	MADS	184	0
SRF_1797#SRF:MADS:184:0	SRF_1797	SRF	MADS	184	0
SRF_1798#SRF:MADS:184:0	SRF_1798	SRF	MADS	184	0
SRF_1799#SRF:MADS:184:0	SRF_1799	SRF	MADS	184	0
HLTF_706#HLTF:not_classified:185:1	HLTF_706	HLTF	not_classified	185	1
E2F1_248#E2F/1:E2F:186:1	E2F1_248	E2F/1	E2F	186	1
E2F1_249#E2F/1:E2F:186:0	E2F1_249	E2F/1	E2F	186	0
E2F1_250#E2F/1:E2F:186:0	E2F1_250	E2F/1	E2F	186	0
E2F1_251#E2F/1:E2F:186:0	E2F1_251	E2F/1	E2F	186	0
E2F1_253#E2F/1:E2F:186:0	E2F1_253	E2F/1	E2F	186	0
E2F2_255#E2F/1:E2F:186:0	E2F2_255	E2F/1	E2F	186	0
E2F2_256#E2F/1:E2F:186:0	E2F2_256	E2F/1	E2F	186	0
E2F2_257#E2F/1:E2F:186:0	E2F2_257	E2F/1	E2F	186	0
E2F2_259#E2F/1:E2F:186:0	E2F2_259	E2F/1	E2F	186	0
E2F3_261#E2F/1:E2F:186:0	E2F3_261	E2F/1	E2F	186	0
E2F3_262#E2F/1:E2F:186:0	E2F3_262	E2F/1	E2F	186	0
E2F3_263#E2F/1:E2F:186:0	E2F3_263	E2F/1	E2F	186	0
E2F3_265#E2F/1:E2F:186:0	E2F3_265	E2F/1	E2F	186	0
E2F4_267#E2F/1:E2F:186:0	E2F4_267	E2F/1	E2F	186	0
E2F4_268#E2F/1:E2F:186:0	E2F4_268	E2F/1	E2F	186	0
Hic1_686#HIC/1:C2H2:187:0	Hic1_686	HIC/1	C2H2	187	0
Hic1_688#HIC/1:C2H2:187:0	Hic1_688	HIC/1	C2H2	187	0
Hic1_689#HIC/1:C2H2:187:0	Hic1_689	HIC/1	C2H2	187	0
HIC2_690#HIC/1:C2H2:187:1	HIC2_690	HIC/1	C2H2	187	1
HIC2_691#HIC/1:C2H2:187:0	HIC2_691	HIC/1	C2H2	187	0
NFIA_1166#NFI/2:NFI:188:1	NFIA_1166	NFI/2	NFI	188	1
NFIA_1169#NFI/2:NFI:188:0	NFIA_1169	NFI/2	NFI	188	0
NFIC_1173#NFI/2:NFI:188:0	NFIC_1173	NFI/2	NFI	188	0
NFIA_1168#NFI/1:NFI:189:1	NFIA_1168	NFI/1	NFI	189	1
NFIB_1170#NFI/1:NFI:189:0	NFIB_1170	NFI/1	NFI	189	0
NFIB_1171#NFI/1:NFI:189:0	NFIB_1171	NFI/1	NFI	189	0
NFIC_1174#NFI/1:NFI:189:0	NFIC_1174	NFI/1	NFI	189	0
NFIC+TLX1_1175#NFI/1:NFI:189:0	NFIC+TLX1_1175	NFI/1	NFI	189	0
NFIX_1179#NFI/1:NFI:189:0	NFIX_1179	NFI/1	NFI	189	0
NFIX_1180#NFI/1:NFI:189:0	NFIX_1180	NFI/1	NFI	189	0
NFIX_1181#NFI/1:NFI:189:0	NFIX_1181	NFI/1	NFI	189	0
NFIX_1182#NFI/1:NFI:189:0	NFIX_1182	NFI/1	NFI	189	0
NFIX_1183#NFI/1:NFI:189:0	NFIX_1183	NFI/1	NFI	189	0
SOX10_1671#SOX/6:HMG:190:1	SOX10_1671	SOX/6	HMG	190	1
SOX21_1707#SOX/6:HMG:190:0	SOX21_1707	SOX/6	HMG	190	0
SOX7_1725#SOX/6:HMG:190:0	SOX7_1725	SOX/6	HMG	190	0
SOX8_1728#SOX/6:HMG:190:0	SOX8_1728	SOX/6	HMG	190	0
SOX8_1736#SOX/6:HMG:190:0	SOX8_1736	SOX/6	HMG	190	0
SOX9_1738#SOX/6:HMG:190:0	SOX9_1738	SOX/6	HMG	190	0
SRY_1801#SOX/6:HMG:190:0	SRY_1801	SOX/6	HMG	190	0
SOX9_1739#SOX/7:HMG:191:1	SOX9_1739	SOX/7	HMG	191	1
NRF1_1303#NRF1:CNC-bZIP:192:1	NRF1_1303	NRF1	CNC-bZIP	192	1
NRF1_1304#NRF1:CNC-bZIP:192:0	NRF1_1304	NRF1	CNC-bZIP	192	0
NRF1_1305#NRF1:CNC-bZIP:192:0	NRF1_1305	NRF1	CNC-bZIP	192	0
NRF1_1306#NRF1:CNC-bZIP:192:0	NRF1_1306	NRF1	CNC-bZIP	192	0
ZN384_2120#ZNF384/1:C2H2:193:1	ZN384_2120	ZNF384/1	C2H2	193	1
ZNF384_2154#ZNF384/2:C2H2:194:1	ZNF384_2154	ZNF384/2	C2H2	194	1
HOMEZ_739#HOMEZ:HOMEZ:195:1	HOMEZ_739	HOMEZ	HOMEZ	195	1
IRF7_865#IRF/4:IRF:196:1	IRF7_865	IRF/4	IRF	196	1
ZN586_2135#ZNF586:C2H2:197:1	ZN586_2135	ZNF586	C2H2	197	1
ZNF24_2148#ZNF24:C2H2:198:1	ZNF24_2148	ZNF24	C2H2	198	1
MZF1_1126#MFZ1:C2H2:199:1	MZF1_1126	MFZ1	C2H2	199	1
CENPB_157#CENBP:CENPB:200:1	CENPB_157	CENBP	CENPB	200	1
CENPB_158#CENBP:CENPB:200:0	CENPB_158	CENBP	CENPB	200	0
GCM1_620#GCM:GCM:201:1	GCM1_620	GCM	GCM	201	1
GCM1_621#GCM:GCM:201:0	GCM1_621	GCM	GCM	201	0
GCM1_622#GCM:GCM:201:0	GCM1_622	GCM	GCM	201	0
GCM1_623#GCM:GCM:201:0	GCM1_623	GCM	GCM	201	0
GCM2_624#GCM:GCM:201:0	GCM2_624	GCM	GCM	201	0
GCM2_625#GCM:GCM:201:0	GCM2_625	GCM	GCM	201	0
Sox1_1669#SOX/8:HMG:202:0	Sox1_1669	SOX/8	HMG	202	0
SOX10_1674#SOX/8:HMG:202:1	SOX10_1674	SOX/8	HMG	202	1
SOX8_1732#SOX/8:HMG:202:0	SOX8_1732	SOX/8	HMG	202	0
SOX9_1740#SOX/8:HMG:202:0	SOX9_1740	SOX/8	HMG	202	0
FOXG1_514#FOX/8:forkhead:203:1	FOXG1_514	FOX/8	forkhead	203	1
Foxg1_517#FOX/8:forkhead:203:0	Foxg1_517	FOX/8	forkhead	203	0
Foxj3_538#FOX/8:forkhead:203:0	Foxj3_538	FOX/8	forkhead	203	0
FOXK1_542#FOX/8:forkhead:203:0	FOXK1_542	FOX/8	forkhead	203	0
Foxk1_546#FOX/8:forkhead:203:0	Foxk1_546	FOX/8	forkhead	203	0
IRX2_877#HD/23:homeodomain:204:1	IRX2_877	HD/23	homeodomain	204	1
Irx3_878#HD/23:homeodomain:204:0	Irx3_878	HD/23	homeodomain	204	0
IRX5_879#HD/23:homeodomain:204:0	IRX5_879	HD/23	homeodomain	204	0
Rhox11_1572#HD/24:homeodomain:205:0	Rhox11_1572	HD/24	homeodomain	205	0
Rhox11_1573#HD/24:homeodomain:205:1	Rhox11_1573	HD/24	homeodomain	205	1
MTF1_1087#MTF1:C2H2:206:1	MTF1_1087	MTF1	C2H2	206	1
MTF1_1088#MTF1:C2H2:206:0	MTF1_1088	MTF1	C2H2	206	0
MTF1_1089#MTF1:C2H2:206:0	MTF1_1089	MTF1	C2H2	206	0
MTF1_1090#MTF1:C2H2:206:0	MTF1_1090	MTF1	C2H2	206	0
SMAD3_1650#SMAD:MAD:207:1	SMAD3_1650	SMAD	MAD	207	1
SMAD3_1651#SMAD:MAD:207:0	SMAD3_1651	SMAD	MAD	207	0
Smad4_1654#SMAD:MAD:207:0	Smad4_1654	SMAD	MAD	207	0
OZF_1339#ZNF146:C2H2:208:1	OZF_1339	ZNF146	C2H2	208	1
ZN260_2103#ZNF146:C2H2:208:0	ZN260_2103	ZNF146	C2H2	208	0
HSFY2_816#HSFY2:HSF:209:1	HSFY2_816	HSFY2	HSF	209	1
HSFY2_817#HSFY2:HSF:209:0	HSFY2_817	HSFY2	HSF	209	0
HSFY2_818#HSFY2:HSF:209:0	HSFY2_818	HSFY2	HSF	209	0
HMBOX1_707#HD/25:homeodomain:210:0	HMBOX1_707	HD/25	homeodomain	210	0
HMBOX1_708#HD/25:homeodomain:210:1	HMBOX1_708	HD/25	homeodomain	210	1
SPDEF_1767#SPDEF/1:ETS:211:1	SPDEF_1767	SPDEF/1	ETS	211	1
SPDEF_1770#SPDEF/1:ETS:211:0	SPDEF_1770	SPDEF/1	ETS	211	0
SPDEF_1768#SPDEF/2:ETS:212:1	SPDEF_1768	SPDEF/2	ETS	212	1
SPDEF_1771#SPDEF/2:ETS:212:0	SPDEF_1771	SPDEF/2	ETS	212	0
ZNF524_2160#ZNF524:C2H2:213:1	ZNF524_2160	ZNF524	C2H2	213	1
ZNF524_2161#ZNF524:C2H2:213:0	ZNF524_2161	ZNF524	C2H2	213	0
DMRT3_238#DMRT3:DM:214:1	DMRT3_238	DMRT3	DM	214	1
Ddit3+Cebpa_218#DDIT3+CEBPA:bZIP:215:1	Ddit3+Cebpa_218	DDIT3+CEBPA	bZIP	215	1
Nr2e3_1270#NR2E3:nuclearreceptor:216:1	Nr2e3_1270	NR2E3	nuclearreceptor	216	1
ZBT14_2049#ZBTB14:C2H2:217:1	ZBT14_2049	ZBTB14	C2H2	217	1
ZFP57_2072#ZNF57:C2H2:218:1	ZFP57_2072	ZNF57	C2H2	218	1
ZN250_2101#ZNF250:C2H2:219:1	ZN250_2101	ZNF250	C2H2	219	1
ZN490_2127#ZNF490:C2H2:220:1	ZN490_2127	ZNF490	C2H2	220	1
ZNF354C_2153#ZNF53:C2H2:221:1	ZNF354C_2153	ZNF53	C2H2	221	1
ZNF784_2168#ZNF784:C2H2:222:1	ZNF784_2168	ZNF784	C2H2	222	1
GMEB2_648#GMEB2/1:SAND:223:1	GMEB2_648	GMEB2/1	SAND	223	1
LIN54_972#LIN54:CXC:224:1	LIN54_972	LIN54	CXC	224	1
PRDM4_1475#PRDM4:C2H2:225:1	PRDM4_1475	PRDM4	C2H2	225	1
ZBTB49_2058#ZBTB49:C2H2:226:1	ZBTB49_2058	ZBTB49	C2H2	226	1
ZN136_2096#ZNF136:C2H2:227:1	ZN136_2096	ZNF136	C2H2	227	1
ZN431_2123#ZNF431:C2H2:228:1	ZN431_2123	ZNF431	C2H2	228	1
ZNF306_2152#ZNF306:C2H2:229:1	ZNF306_2152	ZNF306	C2H2	229	1
ZNF713_2162#ZNF713:C2H2:230:1	ZNF713_2162	ZNF713	C2H2	230	1
ZNF8_2169#ZNF85:C2H2:231:1	ZNF8_2169	ZNF85	C2H2	231	1
Zfp652_2073#ZNF652:C2H2:232:1	Zfp652_2073	ZNF652	C2H2	232	1
Tp53_1990#P53-like/2:P53L:233:1	Tp53_1990	P53-like/2	P53L	233	1
Tp53_1989#P53-like/3:P53L:234:1	Tp53_1989	P53-like/3	P53L	234	1
ZNF232_2145#ZNF232:C2H2:235:1	ZNF232_2145	ZNF232	C2H2	235	1
ZNF410_2156#ZNF410:C2H2:236:1	ZNF410_2156	ZNF410	C2H2	236	1
ZNF410_2157#ZNF410:C2H2:236:0	ZNF410_2157	ZNF410	C2H2	236	0
ZBED1_2047#ZBED1:C2H2:237:1	ZBED1_2047	ZBED1	C2H2	237	1
ZBED1_2048#ZBED1:C2H2:237:0	ZBED1_2048	ZBED1	C2H2	237	0
PROX1_1485#PROX1:PROX:238:1	PROX1_1485	PROX1	PROX	238	1
PROX1_1486#PROX1:PROX:238:0	PROX1_1486	PROX1	PROX	238	0
MBD2_1012#MBD2:MBD:239:1	MBD2_1012	MBD2	MBD	239	1
MBD2_1013#MBD2:MBD:239:0	MBD2_1013	MBD2	MBD	239	0
OVOL1_1336#OVOL1:C2H2:240:1	OVOL1_1336	OVOL1	C2H2	240	1
OVOL1_1337#OVOL1:C2H2:240:0	OVOL1_1337	OVOL1	C2H2	240	0
EVI1_429#EVI1/MECOM:C2H2:241:1	EVI1_429	EVI1/MECOM	C2H2	241	1
EVI1_430#EVI1/MECOM:C2H2:241:0	EVI1_430	EVI1/MECOM	C2H2	241	0
Mecom_1014#EVI1/MECOM:C2H2:241:0	Mecom_1014	EVI1/MECOM	C2H2	241	0
GATA1_591#GATA:C2H2:242:0	GATA1_591	GATA	C2H2	242	0
Gata1_592#GATA:C2H2:242:0	Gata1_592	GATA	C2H2	242	0
GATA1_593#GATA:C2H2:242:0	GATA1_593	GATA	C2H2	242	0
GATA1+TAL1_594#GATA:C2H2:242:1	GATA1+TAL1_594	GATA	C2H2	242	1
GATA2_595#GATA:C2H2:242:0	GATA2_595	GATA	C2H2	242	0
GATA2_596#GATA:C2H2:242:0	GATA2_596	GATA	C2H2	242	0
GATA2_597#GATA:C2H2:242:0	GATA2_597	GATA	C2H2	242	0
GATA3_598#GATA:C2H2:242:0	GATA3_598	GATA	C2H2	242	0
GATA3_599#GATA:C2H2:242:0	GATA3_599	GATA	C2H2	242	0
GATA3_600#GATA:C2H2:242:0	GATA3_600	GATA	C2H2	242	0
GATA3_601#GATA:C2H2:242:0	GATA3_601	GATA	C2H2	242	0
GATA3_602#GATA:C2H2:242:0	GATA3_602	GATA	C2H2	242	0
GATA4_603#GATA:C2H2:242:0	GATA4_603	GATA	C2H2	242	0
GATA4_604#GATA:C2H2:242:0	GATA4_604	GATA	C2H2	242	0
Gata4_605#GATA:C2H2:242:0	Gata4_605	GATA	C2H2	242	0
GATA4_606#GATA:C2H2:242:0	GATA4_606	GATA	C2H2	242	0
GATA5_607#GATA:C2H2:242:0	GATA5_607	GATA	C2H2	242	0
GATA5_608#GATA:C2H2:242:0	GATA5_608	GATA	C2H2	242	0
GATA6_609#GATA:C2H2:242:0	GATA6_609	GATA	C2H2	242	0
GATA6_610#GATA:C2H2:242:0	GATA6_610	GATA	C2H2	242	0
GATA6_611#GATA:C2H2:242:0	GATA6_611	GATA	C2H2	242	0
TAL1_1835#GATA:C2H2:242:0	TAL1_1835	GATA	C2H2	242	0
TAL1_1836#GATA:C2H2:242:0	TAL1_1836	GATA	C2H2	242	0
HIC1_685#HIC/2:C2H2:243:1	HIC1_685	HIC/2	C2H2	243	1
HIC1_687#HIC/2:C2H2:243:0	HIC1_687	HIC/2	C2H2	243	0
ZN121_2094#ZFN121:C2H2:244:1	ZN121_2094	ZFN121	C2H2	244	1
RFX2_1554#RFX/2:RFX:245:1	RFX2_1554	RFX/2	RFX	245	1
Rfx2_1556#RFX/2:RFX:245:0	Rfx2_1556	RFX/2	RFX	245	0
RFX3_1561#RFX/2:RFX:245:0	RFX3_1561	RFX/2	RFX	245	0
RFX4_1565#RFX/2:RFX:245:0	RFX4_1565	RFX/2	RFX	245	0
RFX5_1566#RFX/3:RFX:246:1	RFX5_1566	RFX/3	RFX	246	1
RFX6_1571#RFX/3:RFX:246:0	RFX6_1571	RFX/3	RFX	246	0
RFX1_1547#RFX/1:RFX:247:1	RFX1_1547	RFX/1	RFX	247	1
Rfx1_1548#RFX/1:RFX:247:0	Rfx1_1548	RFX/1	RFX	247	0
RFX1_1549#RFX/1:RFX:247:0	RFX1_1549	RFX/1	RFX	247	0
RFX2_1550#RFX/1:RFX:247:0	RFX2_1550	RFX/1	RFX	247	0
RFX2_1551#RFX/1:RFX:247:0	RFX2_1551	RFX/1	RFX	247	0
RFX2_1552#RFX/1:RFX:247:0	RFX2_1552	RFX/1	RFX	247	0
RFX2_1553#RFX/1:RFX:247:0	RFX2_1553	RFX/1	RFX	247	0
Rfx2_1555#RFX/1:RFX:247:0	Rfx2_1555	RFX/1	RFX	247	0
RFX3_1557#RFX/1:RFX:247:0	RFX3_1557	RFX/1	RFX	247	0
RFX3_1558#RFX/1:RFX:247:0	RFX3_1558	RFX/1	RFX	247	0
RFX3_1559#RFX/1:RFX:247:0	RFX3_1559	RFX/1	RFX	247	0
RFX3_1560#RFX/1:RFX:247:0	RFX3_1560	RFX/1	RFX	247	0
Rfx3_1562#RFX/1:RFX:247:0	Rfx3_1562	RFX/1	RFX	247	0
[truncated: 182 more rows]
