# Supplementary material for: High-throughput single-cell chromatin accessibility CRISPR screens enable unbiased identification of regulatory networks in cancer
Source: Nat Commun. 2021 May 20;12:2969. doi: 10.1038/s41467-021-23213-w (PMC8137922; doi:10.1038/s41467-021-23213-w)
Supplement: Supplementary file 9 — Supplementary Data 6 [file 41467_2021_23213_MOESM9_ESM.xlsx]

## Sheet: SpearATAC-Stats
Supplementary Data 6. SpearATAC Data URLs
Experimental Data Sets
Project	nSgrna	File Type	DownloadURL
K562-Pilot	9	Motif Deviations Matrix from ArchR	wget https://jeffgranja.s3.amazonaws.com/SpearATAC_2020/K562-Pilot-scATAC-Motif-Matrix-SE.rds
K562-Pilot	9	Peak Matrix from ArchR	wget https://jeffgranja.s3.amazonaws.com/SpearATAC_2020/K562-Pilot-scATAC-Peak-Matrix-SE.rds
K562-TimeCourse	21	Motif Deviations Matrix from ArchR	wget https://jeffgranja.s3.amazonaws.com/SpearATAC_2020/K562-TimeCourse-scATAC-Motif-Matrix-SE.rds
K562-TimeCourse	21	Peak Matrix from ArchR	wget https://jeffgranja.s3.amazonaws.com/SpearATAC_2020/K562-TimeCourse-scATAC-Peak-Matrix-SE.rds
K562-LargeScreen	128	Motif Deviations Matrix from ArchR	wget https://jeffgranja.s3.amazonaws.com/SpearATAC_2020/K562-LargeScreen-scATAC-Motif-Matrix-SE.rds
K562-LargeScreen	128	Peak Matrix from ArchR	wget https://jeffgranja.s3.amazonaws.com/SpearATAC_2020/K562-LargeScreen-scATAC-Peak-Matrix-SE.rds
GM-LargeScreen	128	Motif Deviations Matrix from ArchR	wget https://jeffgranja.s3.amazonaws.com/SpearATAC_2020/GM-LargeScreen-scATAC-Motif-Matrix-SE.rds
GM-LargeScreen	128	Peak Matrix from ArchR	wget https://jeffgranja.s3.amazonaws.com/SpearATAC_2020/GM-LargeScreen-scATAC-Peak-Matrix-SE.rds
MCF7-LargeScreen	128	Motif Deviations Matrix from ArchR	wget https://jeffgranja.s3.amazonaws.com/SpearATAC_2020/MCF7-LargeScreen-scATAC-Motif-Matrix-SE.rds
MCF7-LargeScreen	128	Peak Matrix from ArchR	wget https://jeffgranja.s3.amazonaws.com/SpearATAC_2020/MCF7-LargeScreen-scATAC-Peak-Matrix-SE.rds
Sample Data Sets
Project	Sample	File Type	DownloadURL
GM-LargeScreen	R1	10x fragments file	wget https://jeffgranja.s3.amazonaws.com/SpearATAC_2020/GM-LargeScreen-R1.fragments.tsv.gz
GM-LargeScreen	R1	10x fragments index file	wget https://jeffgranja.s3.amazonaws.com/SpearATAC_2020/GM-LargeScreen-R1.fragments.tsv.gz.tbi
GM-LargeScreen	R1	sgRNA counts file	wget https://jeffgranja.s3.amazonaws.com/SpearATAC_2020/GM-LargeScreen-R1.sgRNA.rds
GM-LargeScreen	R1	10x singlecell summary file	wget https://jeffgranja.s3.amazonaws.com/SpearATAC_2020/GM-LargeScreen-R1.singlecell.csv
GM-LargeScreen	R2	10x fragments file	wget https://jeffgranja.s3.amazonaws.com/SpearATAC_2020/GM-LargeScreen-R2.fragments.tsv.gz
GM-LargeScreen	R2	10x fragments index file	wget https://jeffgranja.s3.amazonaws.com/SpearATAC_2020/GM-LargeScreen-R2.fragments.tsv.gz.tbi
GM-LargeScreen	R2	sgRNA counts file	wget https://jeffgranja.s3.amazonaws.com/SpearATAC_2020/GM-LargeScreen-R2.sgRNA.rds
GM-LargeScreen	R2	10x singlecell summary file	wget https://jeffgranja.s3.amazonaws.com/SpearATAC_2020/GM-LargeScreen-R2.singlecell.csv
GM-LargeScreen	R3	10x fragments file	wget https://jeffgranja.s3.amazonaws.com/SpearATAC_2020/GM-LargeScreen-R3.fragments.tsv.gz
GM-LargeScreen	R3	10x fragments index file	wget https://jeffgranja.s3.amazonaws.com/SpearATAC_2020/GM-LargeScreen-R3.fragments.tsv.gz.tbi
GM-LargeScreen	R3	sgRNA counts file	wget https://jeffgranja.s3.amazonaws.com/SpearATAC_2020/GM-LargeScreen-R3.sgRNA.rds
GM-LargeScreen	R3	10x singlecell summary file	wget https://jeffgranja.s3.amazonaws.com/SpearATAC_2020/GM-LargeScreen-R3.singlecell.csv
GM-LargeScreen	R4	10x fragments file	wget https://jeffgranja.s3.amazonaws.com/SpearATAC_2020/GM-LargeScreen-R4.fragments.tsv.gz
GM-LargeScreen	R4	10x fragments index file	wget https://jeffgranja.s3.amazonaws.com/SpearATAC_2020/GM-LargeScreen-R4.fragments.tsv.gz.tbi
GM-LargeScreen	R4	sgRNA counts file	wget https://jeffgranja.s3.amazonaws.com/SpearATAC_2020/GM-LargeScreen-R4.sgRNA.rds
GM-LargeScreen	R4	10x singlecell summary file	wget https://jeffgranja.s3.amazonaws.com/SpearATAC_2020/GM-LargeScreen-R4.singlecell.csv
K562-LargeScreen	R1	10x fragments file	wget https://jeffgranja.s3.amazonaws.com/SpearATAC_2020/K562-LargeScreen-R1.fragments.tsv.gz
K562-LargeScreen	R1	10x fragments index file	wget https://jeffgranja.s3.amazonaws.com/SpearATAC_2020/K562-LargeScreen-R1.fragments.tsv.gz.tbi
K562-LargeScreen	R1	sgRNA counts file	wget https://jeffgranja.s3.amazonaws.com/SpearATAC_2020/K562-LargeScreen-R1.sgRNA.rds
K562-LargeScreen	R1	10x singlecell summary file	wget https://jeffgranja.s3.amazonaws.com/SpearATAC_2020/K562-LargeScreen-R1.singlecell.csv
K562-LargeScreen	R1	10x run summary file	wget https://jeffgranja.s3.amazonaws.com/SpearATAC_2020/K562-LargeScreen-R1.summary.csv
K562-LargeScreen	R2	10x fragments file	wget https://jeffgranja.s3.amazonaws.com/SpearATAC_2020/K562-LargeScreen-R2.fragments.tsv.gz
K562-LargeScreen	R2	10x fragments index file	wget https://jeffgranja.s3.amazonaws.com/SpearATAC_2020/K562-LargeScreen-R2.fragments.tsv.gz.tbi
K562-LargeScreen	R2	sgRNA counts file	wget https://jeffgranja.s3.amazonaws.com/SpearATAC_2020/K562-LargeScreen-R2.sgRNA.rds
K562-LargeScreen	R2	10x singlecell summary file	wget https://jeffgranja.s3.amazonaws.com/SpearATAC_2020/K562-LargeScreen-R2.singlecell.csv
K562-LargeScreen	R2	10x run summary file	wget https://jeffgranja.s3.amazonaws.com/SpearATAC_2020/K562-LargeScreen-R2.summary.csv
K562-LargeScreen	R3	10x fragments file	wget https://jeffgranja.s3.amazonaws.com/SpearATAC_2020/K562-LargeScreen-R3.fragments.tsv.gz
K562-LargeScreen	R3	10x fragments index file	wget https://jeffgranja.s3.amazonaws.com/SpearATAC_2020/K562-LargeScreen-R3.fragments.tsv.gz.tbi
K562-LargeScreen	R3	sgRNA counts file	wget https://jeffgranja.s3.amazonaws.com/SpearATAC_2020/K562-LargeScreen-R3.sgRNA.rds
K562-LargeScreen	R3	10x singlecell summary file	wget https://jeffgranja.s3.amazonaws.com/SpearATAC_2020/K562-LargeScreen-R3.singlecell.csv
K562-LargeScreen	R3	10x run summary file	wget https://jeffgranja.s3.amazonaws.com/SpearATAC_2020/K562-LargeScreen-R3.summary.csv
K562-LargeScreen	R4	10x fragments file	wget https://jeffgranja.s3.amazonaws.com/SpearATAC_2020/K562-LargeScreen-R4.fragments.tsv.gz
K562-LargeScreen	R4	10x fragments index file	wget https://jeffgranja.s3.amazonaws.com/SpearATAC_2020/K562-LargeScreen-R4.fragments.tsv.gz.tbi
K562-LargeScreen	R4	sgRNA counts file	wget https://jeffgranja.s3.amazonaws.com/SpearATAC_2020/K562-LargeScreen-R4.sgRNA.rds
K562-LargeScreen	R4	10x singlecell summary file	wget https://jeffgranja.s3.amazonaws.com/SpearATAC_2020/K562-LargeScreen-R4.singlecell.csv
K562-LargeScreen	R4	10x run summary file	wget https://jeffgranja.s3.amazonaws.com/SpearATAC_2020/K562-LargeScreen-R4.summary.csv
K562-LargeScreen	R5	10x fragments file	wget https://jeffgranja.s3.amazonaws.com/SpearATAC_2020/K562-LargeScreen-R5.fragments.tsv.gz
K562-LargeScreen	R5	10x fragments index file	wget https://jeffgranja.s3.amazonaws.com/SpearATAC_2020/K562-LargeScreen-R5.fragments.tsv.gz.tbi
K562-LargeScreen	R5	sgRNA counts file	wget https://jeffgranja.s3.amazonaws.com/SpearATAC_2020/K562-LargeScreen-R5.sgRNA.rds
K562-LargeScreen	R5	10x singlecell summary file	wget https://jeffgranja.s3.amazonaws.com/SpearATAC_2020/K562-LargeScreen-R5.singlecell.csv
K562-LargeScreen	R5	10x run summary file	wget https://jeffgranja.s3.amazonaws.com/SpearATAC_2020/K562-LargeScreen-R5.summary.csv
K562-LargeScreen	R6	10x fragments file	wget https://jeffgranja.s3.amazonaws.com/SpearATAC_2020/K562-LargeScreen-R6.fragments.tsv.gz
K562-LargeScreen	R6	10x fragments index file	wget https://jeffgranja.s3.amazonaws.com/SpearATAC_2020/K562-LargeScreen-R6.fragments.tsv.gz.tbi
K562-LargeScreen	R6	sgRNA counts file	wget https://jeffgranja.s3.amazonaws.com/SpearATAC_2020/K562-LargeScreen-R6.sgRNA.rds
K562-LargeScreen	R6	10x singlecell summary file	wget https://jeffgranja.s3.amazonaws.com/SpearATAC_2020/K562-LargeScreen-R6.singlecell.csv
K562-LargeScreen	R6	10x run summary file	wget https://jeffgranja.s3.amazonaws.com/SpearATAC_2020/K562-LargeScreen-R6.summary.csv
K562-Pilot	R1	10x fragments file	wget https://jeffgranja.s3.amazonaws.com/SpearATAC_2020/K562-Pilot-R1.fragments.tsv.gz
K562-Pilot	R1	10x fragments index file	wget https://jeffgranja.s3.amazonaws.com/SpearATAC_2020/K562-Pilot-R1.fragments.tsv.gz.tbi
K562-Pilot	R1	sgRNA counts file	wget https://jeffgranja.s3.amazonaws.com/SpearATAC_2020/K562-Pilot-R1.sgRNA.rds
K562-Pilot	R1	10x singlecell summary file	wget https://jeffgranja.s3.amazonaws.com/SpearATAC_2020/K562-Pilot-R1.singlecell.csv
K562-Pilot	R1	10x run summary file	wget https://jeffgranja.s3.amazonaws.com/SpearATAC_2020/K562-Pilot-R1.summary.csv
K562-SpikeInAmpTest	R1	10x fragments file	wget https://jeffgranja.s3.amazonaws.com/SpearATAC_2020/K562-SpikeInAmpTest-R1.fragments.tsv.gz
K562-SpikeInAmpTest	R1	10x fragments index file	wget https://jeffgranja.s3.amazonaws.com/SpearATAC_2020/K562-SpikeInAmpTest-R1.fragments.tsv.gz.tbi
K562-SpikeInAmpTest	R1	10x singlecell summary file	wget https://jeffgranja.s3.amazonaws.com/SpearATAC_2020/K562-SpikeInAmpTest-R1.singlecell.csv
K562-SpikeInAmpTest	R1	10x run summary file	wget https://jeffgranja.s3.amazonaws.com/SpearATAC_2020/K562-SpikeInAmpTest-R1.summary.csv
K562-SpikeInAmpTest	R2	10x fragments file	wget https://jeffgranja.s3.amazonaws.com/SpearATAC_2020/K562-SpikeInAmpTest-R2.fragments.tsv.gz
K562-SpikeInAmpTest	R2	10x fragments index file	wget https://jeffgranja.s3.amazonaws.com/SpearATAC_2020/K562-SpikeInAmpTest-R2.fragments.tsv.gz.tbi
K562-SpikeInAmpTest	R2	10x singlecell summary file	wget https://jeffgranja.s3.amazonaws.com/SpearATAC_2020/K562-SpikeInAmpTest-R2.singlecell.csv
K562-SpikeInAmpTest	R2	10x run summary file	wget https://jeffgranja.s3.amazonaws.com/SpearATAC_2020/K562-SpikeInAmpTest-R2.summary.csv
K562-TimeCourse	Day21	10x fragments file	wget https://jeffgranja.s3.amazonaws.com/SpearATAC_2020/K562-TimeCourse-Day21.fragments.tsv.gz
K562-TimeCourse	Day21	10x fragments index file	wget https://jeffgranja.s3.amazonaws.com/SpearATAC_2020/K562-TimeCourse-Day21.fragments.tsv.gz.tbi
K562-TimeCourse	Day21	sgRNA counts file	wget https://jeffgranja.s3.amazonaws.com/SpearATAC_2020/K562-TimeCourse-Day21.sgRNA.rds
K562-TimeCourse	Day21	10x singlecell summary file	wget https://jeffgranja.s3.amazonaws.com/SpearATAC_2020/K562-TimeCourse-Day21.singlecell.csv
K562-TimeCourse	Day21	10x run summary file	wget https://jeffgranja.s3.amazonaws.com/SpearATAC_2020/K562-TimeCourse-Day21.summary.csv
K562-TimeCourse	Day3	10x fragments file	wget https://jeffgranja.s3.amazonaws.com/SpearATAC_2020/K562-TimeCourse-Day3.fragments.tsv.gz
K562-TimeCourse	Day3	10x fragments index file	wget https://jeffgranja.s3.amazonaws.com/SpearATAC_2020/K562-TimeCourse-Day3.fragments.tsv.gz.tbi
K562-TimeCourse	Day3	sgRNA counts file	wget https://jeffgranja.s3.amazonaws.com/SpearATAC_2020/K562-TimeCourse-Day3.sgRNA.rds
K562-TimeCourse	Day3	10x singlecell summary file	wget https://jeffgranja.s3.amazonaws.com/SpearATAC_2020/K562-TimeCourse-Day3.singlecell.csv
K562-TimeCourse	Day3	10x run summary file	wget https://jeffgranja.s3.amazonaws.com/SpearATAC_2020/K562-TimeCourse-Day3.summary.csv
K562-TimeCourse	Day6	10x fragments file	wget https://jeffgranja.s3.amazonaws.com/SpearATAC_2020/K562-TimeCourse-Day6.fragments.tsv.gz
K562-TimeCourse	Day6	10x fragments index file	wget https://jeffgranja.s3.amazonaws.com/SpearATAC_2020/K562-TimeCourse-Day6.fragments.tsv.gz.tbi
K562-TimeCourse	Day6	sgRNA counts file	wget https://jeffgranja.s3.amazonaws.com/SpearATAC_2020/K562-TimeCourse-Day6.sgRNA.rds
K562-TimeCourse	Day6	10x singlecell summary file	wget https://jeffgranja.s3.amazonaws.com/SpearATAC_2020/K562-TimeCourse-Day6.singlecell.csv
K562-TimeCourse	Day6	10x run summary file	wget https://jeffgranja.s3.amazonaws.com/SpearATAC_2020/K562-TimeCourse-Day6.summary.csv
K562-TimeCourse	Day9	10x fragments file	wget https://jeffgranja.s3.amazonaws.com/SpearATAC_2020/K562-TimeCourse-Day9.fragments.tsv.gz
K562-TimeCourse	Day9	10x fragments index file	wget https://jeffgranja.s3.amazonaws.com/SpearATAC_2020/K562-TimeCourse-Day9.fragments.tsv.gz.tbi
K562-TimeCourse	Day9	sgRNA counts file	wget https://jeffgranja.s3.amazonaws.com/SpearATAC_2020/K562-TimeCourse-Day9.sgRNA.rds
K562-TimeCourse	Day9	10x singlecell summary file	wget https://jeffgranja.s3.amazonaws.com/SpearATAC_2020/K562-TimeCourse-Day9.singlecell.csv
K562-TimeCourse	Day9	10x run summary file	wget https://jeffgranja.s3.amazonaws.com/SpearATAC_2020/K562-TimeCourse-Day9.summary.csv
MCF7-LargeScreen	R1	10x fragments file	wget https://jeffgranja.s3.amazonaws.com/SpearATAC_2020/MCF7-LargeScreen-R1.fragments.tsv.gz
MCF7-LargeScreen	R1	10x fragments index file	wget https://jeffgranja.s3.amazonaws.com/SpearATAC_2020/MCF7-LargeScreen-R1.fragments.tsv.gz.tbi
MCF7-LargeScreen	R1	sgRNA counts file	wget https://jeffgranja.s3.amazonaws.com/SpearATAC_2020/MCF7-LargeScreen-R1.sgRNA.rds
MCF7-LargeScreen	R1	10x singlecell summary file	wget https://jeffgranja.s3.amazonaws.com/SpearATAC_2020/MCF7-LargeScreen-R1.singlecell.csv
MCF7-LargeScreen	R2	10x fragments file	wget https://jeffgranja.s3.amazonaws.com/SpearATAC_2020/MCF7-LargeScreen-R2.fragments.tsv.gz
MCF7-LargeScreen	R2	10x fragments index file	wget https://jeffgranja.s3.amazonaws.com/SpearATAC_2020/MCF7-LargeScreen-R2.fragments.tsv.gz.tbi
MCF7-LargeScreen	R2	sgRNA counts file	wget https://jeffgranja.s3.amazonaws.com/SpearATAC_2020/MCF7-LargeScreen-R2.sgRNA.rds
MCF7-LargeScreen	R2	10x singlecell summary file	wget https://jeffgranja.s3.amazonaws.com/SpearATAC_2020/MCF7-LargeScreen-R2.singlecell.csv
MCF7-LargeScreen	R3	10x fragments file	wget https://jeffgranja.s3.amazonaws.com/SpearATAC_2020/MCF7-LargeScreen-R3.fragments.tsv.gz
MCF7-LargeScreen	R3	10x fragments index file	wget https://jeffgranja.s3.amazonaws.com/SpearATAC_2020/MCF7-LargeScreen-R3.fragments.tsv.gz.tbi
MCF7-LargeScreen	R3	sgRNA counts file	wget https://jeffgranja.s3.amazonaws.com/SpearATAC_2020/MCF7-LargeScreen-R3.sgRNA.rds
MCF7-LargeScreen	R3	10x singlecell summary file	wget https://jeffgranja.s3.amazonaws.com/SpearATAC_2020/MCF7-LargeScreen-R3.singlecell.csv
MCF7-LargeScreen	R4	10x fragments file	wget https://jeffgranja.s3.amazonaws.com/SpearATAC_2020/MCF7-LargeScreen-R4.fragments.tsv.gz
MCF7-LargeScreen	R4	10x fragments index file	wget https://jeffgranja.s3.amazonaws.com/SpearATAC_2020/MCF7-LargeScreen-R4.fragments.tsv.gz.tbi
MCF7-LargeScreen	R4	sgRNA counts file	wget https://jeffgranja.s3.amazonaws.com/SpearATAC_2020/MCF7-LargeScreen-R4.sgRNA.rds
MCF7-LargeScreen	R4	10x singlecell summary file	wget https://jeffgranja.s3.amazonaws.com/SpearATAC_2020/MCF7-LargeScreen-R4.singlecell.csv
