# Supplementary material for: High-throughput single-cell chromatin accessibility CRISPR screens enable unbiased identification of regulatory networks in cancer
Source: Nat Commun. 2021 May 20;12:2969. doi: 10.1038/s41467-021-23213-w (PMC8137922; doi:10.1038/s41467-021-23213-w)
Supplement: Supplementary file 10 — Supplementary Data 7 [file 41467_2021_23213_MOESM10_ESM.xlsx]

## Sheet: Large_TF_Screen
Supplementary Data 7. sgRNA spacer sequences.
sgRNA_ID - Number of sgRNAs in library
sgRNA - Name of sgRNA
Target - Target of sgRNA
Growth_effect_K562s - Whether knocking down the target gene has a significantly negative growth effect in CRISPRi proliferation screens in K562;dCas9-KRAB cells.
sgRNA_sequence - sgRNA spacer sequence, including an additional +1G if necessary
sgRNA_BC_sequence - unique BC corresponding to the appropriate sgRNA spacer sequence (see Methods)
Final_Plasmid_ID - unique plasmid ID corresponding to the sgRNA plasmid indicated
sgRNA_ID	sgRNA	Target	Growth_effect_K562s	sgRNA_sequence	sgRNA_BC_sequence	Final_Plasmid_ID
1	MYC-1	MYC	Yes	GAGGCAGAGGGAGCGAGCGGG	GATGCGTACA	pSP668
2	MYC-2	MYC	Yes	GCCCGGCTCTTCCACCCTAGC	CAGTTACTCG	pSP669
3	MYC-3	MYC	Yes	GCAGCGCAGCTCTGCTCGCC	TCGCGATCAT	pSP670
4	NRF1-1	NRF1	Yes	GCAGAGCGGCTGCGCTACCGT	TAAGGCGAAG	pSP919
5	NRF1-2	NRF1	Yes	GAGGCTGCGAGGAGCCGGCG	CGTACTAGGA	pSP920
6	NRF1-3	NRF1	Yes	GCTACCGTGGGCCTGCGCCG	AGGCAGAAAT	pSP921
7	THAP1-2	THAP1	Yes	GGCACACTAGTCACCCCCGA	TAGGCATGTG	pSP923
8	THAP1-3	THAP1	Yes	GGGCACACTAGTCACCCCCG	CTCTCTACTC	pSP924
9	CEBPZ-1	CEBPZ	Yes	GCAAGCGGCCTTGGCGCCCCG	CAGAGAGGCT	pSP925
10	CEBPZ-2	CEBPZ	Yes	GCTTTGGAGTTCCATGCCAAG	GCTACGCTTT	pSP926
11	CEBPZ-3	CEBPZ	Yes	GATCTTCTACTGCCTCCTCG	CGAGGCTGAA	pSP927
12	HINFP-1	HINFP	Yes	GAGAGACCTGGAGCCGACAGA	AAGAGGCACC	pSP928
13	HINFP-2	HINFP	Yes	GAGCCGACAGACGGTAAGCTG	GTAGAGGAGG	pSP929
14	HINFP-3	HINFP	Yes	GTACCCCAGCTTACCGTCTGT	TGGATCTGCA	pSP930
15	GTF2B-1	GTF2B	Yes	GCGCCATCTTCACGGCGACTG	CCGTTTGTAC	pSP931
16	GTF2B-2	GTF2B	Yes	GCTGGTAGACGCCATCTTCA	TGCTGGGTTA	pSP932
17	CTCF-1	CTCF	Yes	GCGGTGGCCGGTGCGGACGCG	GTGTGGTGAG	pSP934
18	CTCF-3	CTCF	Yes	GTGCTTCTTTGGCGGCAGCGG	TGGTCACAAT	pSP936
19	CDC5L-1	CDC5L	Yes	GAGTAACAGCGATTGGGCCAC	TTGACCCTCG	pSP937
20	CDC5L-2	CDC5L	Yes	GAGTGGCGGCTTTGAGTCCGG	CGCGGACAGT	pSP938
21	CDC5L-3	CDC5L	Yes	GAGAAGTAGTAACAGCGATT	TTCCATATTG	pSP939
22	ZBTB11-1	ZBTB11	Yes	GAGCGGGCGAGTTGGTAACCA	AATTCGTTTC	pSP940
23	ZBTB11-2	ZBTB11	Yes	GCGGGCGAGTTGGTAACCAGG	GGCGTCGACT	pSP941
24	ZBTB11-3	ZBTB11	Yes	GCGGGCGAGTTGGTAACCAG	ACAAAGTGTT	pSP942
25	BRF2-1	BRF2	Yes	GACGGTTGCTGTTGCAGACCC	TACTTGAAAA	pSP943
26	BRF2-2	BRF2	Yes	GCAGACCCAGGAGTCTCTGA	GTGATAGCCC	pSP944
27	BRF2-3	BRF2	Yes	GGAGTCTCTGAAGGCTTCCG	AGTAGATTGG	pSP945
28	SETDB1-1	SETDB1	Yes	GACGGAAAAGAGCGAAAGCGA	ATTGCCGGCA	pSP946
29	SETDB1-2	SETDB1	Yes	GCGAAAGCGAAGGGATAAGGG	TTGCTAAGAC	pSP947
30	SETDB1-3	SETDB1	Yes	GCGGAAAAGAGCGAAAGCGAA	ATAAGTTATA	pSP948
31	GATA1-1	GATA1	Yes	GCCCTCCGCAACCACCAGCCC	CAACGAGCAT	pSP611
32	GATA1-2	GATA1	Yes	GCCTGGGCTGGTGGTTGCGGA	ACTCACTGCG	pSP612
33	GATA1-3	GATA1	Yes	GCGGAGGGTTCGGCCGCCTTG	TCTGTGCATG	pSP613
34	NFYB-1	NFYB	Yes	GACAAACCTCCAATGCAGCCC	ATCACTCGGC	pSP949
35	NFYB-2	NFYB	Yes	GACCTCCAATGCAGCCCTGGT	GTTAACAGAG	pSP950
36	NFYB-3	NFYB	Yes	GTGGAGGTTTGTGTCTCGCTT	AATGGTAGGA	pSP951
37	MAX-1	MAX	Yes	GCGATAACGATGACATCGAGG	GAGCACGTAT	pSP952
38	MAX-3	MAX	Yes	GTTGATCCGGTGCTGCAGTG	GAAATGCCTG	pSP954
39	GABPA-1	GABPA	Yes	GCTGTCTCACCTAGACCCGTC	AACGCCATTC	pSP955
40	GABPA-2	GABPA	Yes	GGAGACAGTCTGCGACCGGA	CCTCGCAGCT	pSP956
41	GABPA-3	GABPA	Yes	GTCACCGGACAGGAAGCGTCT	TACACCTCTT	pSP957
42	ZNF280A-1	ZNF280A	Yes	GACCGGCAGCACTGCTTCCGC	GGTCATTTAA	pSP958
43	ZNF280A-2	ZNF280A	Yes	GCAAGCGGCGTTGTTCGCCTG	CAATCTTACC	pSP959
44	ZNF280A-3	ZNF280A	Yes	GTCTGGACAAATTTCTCCGGG	TGTGCCTTGG	pSP960
45	KLF16-1	KLF16	Yes	GACATGCCGAGCAAGGGCGCG	TCTTATTACA	pSP961
46	KLF16-3	KLF16	Yes	GCCGAGCAAGGGCGCGCGGCG	AGACCAGCTA	pSP963
47	ARID2-1	ARID2	Yes	GAGAGCCCGGAGCCCATTCCT	AAATACAGGC	pSP964
48	ARID2-2	ARID2	Yes	GGAGCCCATTCCTCGGCCGG	TTATGAAAAG	pSP965
49	ARID2-3	ARID2	Yes	GGGCTCTGGTAGGAAGCGCT	CTTGGGTCGA	pSP966
50	TBP-1	TBP	Yes	GAAGCGAAGTTAAACAGCCGG	CCAAATAAAT	pSP967
51	TBP-2	TBP	Yes	GCAAAGATCACTATGGGCCAG	GCGTTAAACG	pSP968
52	TBP-3	TBP	Yes	GTCACTGCAAAGATCACTAT	CATCCTGTGT	pSP969
53	KLF1-1	KLF1	Yes	GATGGAGGGCAAGGCGGTCT	GAGTCTCTAG	pSP677
54	KLF1-2	KLF1	Yes	GGAGGCTTGAGGCCCAGGGT	GCATCGGCTG	pSP678
55	KLF1-3	KLF1	Yes	GGGTGGGCACCAGCCAGCCA	CGTATTGTCG	pSP679
56	ZZZ3-1	ZZZ3	Yes	GCGCTGCAGGAAGCTCGATAG	CGGTTCCCTT	pSP973
57	ZZZ3-2	ZZZ3	Yes	GGCCACCCGAGCAAGTGCCG	ACCGGCTAAA	pSP974
58	ZZZ3-3	ZZZ3	Yes	GTATCGAGCTTCCTGCAGCGG	CTCATGGGCC	pSP975
59	ZNF407-1	ZNF407	Yes	GAGCCGGAGGAGTCAGTCAGA	AAACGGTCCA	pSP976
60	ZNF407-2	ZNF407	Yes	GATAACTTACCTGTTTGGCGA	GATCCAAAAC	pSP977
61	ZNF407-3	ZNF407	Yes	GCCGGAGGAGTCAGTCAGAG	ATGATGATTA	pSP978
62	TFDP1-1	TFDP1	Yes	GCCGCCACGGCCGGGACCGCC	CCAACACGGC	pSP979
63	TFDP1-2	TFDP1	Yes	GCAGGGACCCCGCCACGGCC	TAACAACAAG	pSP980
64	TFDP1-3	TFDP1	Yes	GTGCGGAGCGCGGGGCGGCG	GGTAAACCGA	pSP981
65	YY1-1	YY1	Yes	GCCGAGGAGCCGAGGCCGCCG	ATGGGAACCG	pSP982
66	YY1-2	YY1	Yes	GCGCCCGCAGCCGAGGAGCCG	CGGCCAATGT	pSP983
67	YY1-3	YY1	Yes	GCTCGGCTCCTCGGCTGCGGG	GGGAATGATG	pSP984
68	ARID3A-1	ARID3A	Yes	GCGGCTCGGTGAGTCGGCGCG	GTATTCGGTC	pSP985
69	ARID3A-2	ARID3A	Yes	GCTCCCGGCCCCCGACCCACG	TCAGCTATCT	pSP986
70	PBX2-1	PBX2	Yes	GAGGAACTGAGACCTAGTGG	ACAGTTGCAA	pSP988
71	PBX2-2	PBX2	Yes	GCCGCGGAAGTCCAGCCAGG	CCCGAGATCC	pSP989
72	PBX2-3	PBX2	Yes	GTGCCGGGGTGAACCCCCGG	TAATGTCTGG	pSP990
73	ATF1-1	ATF1	No	GAAACGGTAGCTTAGGACAGT	ATAGAGAGGA	pSP1009
74	ATF1-2	ATF1	No	GGGGACAAGCCTCCTTCTCGG	AGAGGATAAT	pSP1010
75	ATF1-3	ATF1	No	GTGCCGAGGAAACGGTAGCTT	TCTACTCTCG	pSP1011
76	ATF3-1	ATF3	No	GGCGGGCTGAAGGGTGCGCTC	CTCCTTACGT	pSP1012
77	ATF3-2	ATF3	No	GGCTGAAGGGTGCGCTCGGG	TATGCAGTTG	pSP1013
78	ATF3-3	ATF3	No	GTGAAGGGTGCGCTCGGGCGG	TACTCCTTTC	pSP1014
79	ELF1-1	ELF1	No	GACACCACTTCCCCAATCTAC	AGGCTTAGCT	pSP1015
80	ELF1-2	ELF1	No	GTAAAATGGCTCCTGTAGATT	GATTTCCATT	pSP1016
81	ELF1-3	ELF1	No	GTTAAAATGGCTCCTGTAGAT	ATCATGTTAA	pSP1017
82	NFE2-1	NFE2	No	GCAGCGCTCAGCAATGGCCCG	TTTCATCACC	pSP1018
83	NFE2-2	NFE2	No	GCCACACTCAGCGCTCAGCAA	AGTCCGACGG	pSP1019
84	NFE2-3	NFE2	No	GCCATTGCTGAGCGCTGAGTG	GCTAGAAACA	pSP1020
85	REST-1	REST	No	GCAGCGGAGCGAGCGCCGCCG	CTTGGTTAAC	pSP1021
86	REST-2	REST	No	GCAGCCGCCGCCAGGGTCTG	CGATACACTA	pSP1022
87	REST-3	REST	No	GCGAGCTCGCGGCGCAGCAG	TTGATGGAGC	pSP1023
88	TRIM28-1	TRIM28	No	GAGCGGTTGTGCTTGTGCTTG	CGTTGCTGCG	pSP1027
89	TRIM28-2	TRIM28	No	GCGCGTGGTGCGGGTTTCGG	ATTGAACCGT	pSP1028
90	TRIM28-3	TRIM28	No	GTGCTTGTGCTTGTGGCGCG	ACGAATGTTG	pSP1029
91	FOSL1-1	FOSL1	No	GCGGAACATGCCCGGGGCTGG	TGGGAATCTC	pSP1030
92	FOSL1-2	FOSL1	No	GAAGTCTCGGAACATGCCCG	GCAGTCCGCT	pSP1031
93	FOSL1-3	FOSL1	No	GGGCATGTTCCGAGACTTCG	GAACGGCTTT	pSP1032
94	CEBPB-1	CEBPB	No	GACCAGCCCCCTCACTAATAG	GACCCAATAA	pSP1033
95	CEBPB-2	CEBPB	No	GGGTGGCCGCTATTAGTGAG	AGTATGCACC	pSP1034
96	CEBPB-3	CEBPB	No	GGTGGCCGCTATTAGTGAGG	CCAAGCCCGG	pSP1035
97	BCLAF1-1	BCLAF1	No	GCGCGTCGAAGGTAGCTCTA	GCCACGTCCA	pSP1036
98	BCLAF1-2	BCLAF1	No	GTTTCCCGACTCAAGAACGCG	AAATTTGCAC	pSP1037
99	BCLAF1-3	BCLAF1	No	GTTTCCTCGCGTTCTTGAGTC	GAGGCTGCTA	pSP1038
100	CUX1-1	CUX1	No	GCATCTTGAGACATATTGAGA	AACTCGGAGC	pSP1039
101	CUX1-2	CUX1	No	GCTCAAGATGGCGGCCAATGT	CTTAATGCAG	pSP1040
102	CUX1-3	CUX1	No	GCTCAATATGTCTCAAGATGG	GTTATCGTGA	pSP1041
103	sgNT-1	NT	No- Inert	GCACGGCCTAACTTGCTGATA	TAGAAGTGCC	pSP617
104	sgNT-2	NT	No- Inert	GCGAACTTAATCCCGTGGCAA	GAATCAGTAT	pSP618
105	sgNT-3	NT	No- Inert	GTAAATTAATGTAACTACCG	ACCTTACTGC	pSP619
106	sgNT-4	NT	No- Inert	GCAGGGTTGCGCAGAGGACTC	CCCGCAGGAT	pSP1042
107	sgNT-5	NT	No- Inert	GTAGAGATATCCGATCGTGGT	AACAATCACG	pSP1043
108	sgNT-6	NT	No- Inert	GTACATGGTATAGTGTTTATT	TCCGTGCCGT	pSP1044
109	sgNT-8	NT	No- Inert	GTTGCGAGTTACTATTGGTT	ATGACCATTC	pSP1046
110	sgNT-9	NT	No- Inert	GGGACTGATATATGGCGAAC	TGTAGATTCC	pSP1047
111	sgNT-10	NT	No- Inert	GACATAGTCGACGGCTCGATT	GGTCAGTAGG	pSP1048
112	sgNT-11	NT	No- Inert	GCTGCGGCGAGATCACATAA	GGGCCGGTAA	pSP1049
113	sgNT-12	NT	No- Inert	GCTGAAGGTGTCTGGCAGAGC	ACTTCTAGCC	pSP1050
114	sgNT-13	NT	No- Inert	GATCCAGCAATATTTCTTAA	ATCTGGCGGG	pSP1051
115	sgNT-14	NT	No- Inert	GACACTATCCAACCCAAGAG	CCATGTGACA	pSP1052
116	sgNT-15	NT	No- Inert	GAATCGCAGGTATCCCAGAGC	TCGAGTTCAC	pSP1053
117	RPL9-1	RPL9	Yes- EG	GAGGATGTTTCTGTGCTCGTG	AACGGTGGTA	pSP1054
118	RPL9-2	RPL9	Yes- EG	GGATGTTTCTGTGCTCGTGG	GTAACTTAGC	pSP1055
119	RPL9-3	RPL9	Yes- EG	GTCTTTGCTGCGTCTACTGCG	CACGTCTCAG	pSP1056
120	POLR1D-1	POLR1D	Yes- EG	GCGATCCGCCAGCACCACCTG	TTAGGCAAGA	pSP1057
121	POLR1D-2	POLR1D	Yes- EG	GCGGTTTCTGGATCCTCAGG	CAAGTTAAAT	pSP1058
122	POLR1D-3	POLR1D	Yes- EG	GGGCTCTGTCCCATAGCGCG	TGTTAAAGCG	pSP1059
123	CAD-1	CAD	Yes- EG	GCGCGGCAGCGTAGGAGCCT	GGTCTACGGT	pSP1060
124	CAD-2	CAD	Yes- EG	GCTGCCGCCAAGCGCGCCCG	CGCAAATATG	pSP1061
125	CAD-3	CAD	Yes- EG	GTCCACGTGGCTAACGGCGCG	TCCTGGATTC	pSP1062
126	HSPA5-1	HSPA5	Yes- EG	GACAGACAGATTGACCTATTG	CAGGAACACT	pSP1063
127	HSPA5-2	HSPA5	Yes- EG	GAGTGTGAGAGGGAAGCGCCG	CTGCGCGTTT	pSP1064
128	HSPA5-3	HSPA5	Yes- EG	GGTGTTTCGCGAGTGTGAGA	CCCTATCGCA	pSP1065
