# Supplementary material for: High-throughput single-cell chromatin accessibility CRISPR screens enable unbiased identification of regulatory networks in cancer
Source: Nat Commun. 2021 May 20;12:2969. doi: 10.1038/s41467-021-23213-w (PMC8137922; doi:10.1038/s41467-021-23213-w)
Supplement: Supplementary file 11 — Supplementary Data 8 [file 41467_2021_23213_MOESM11_ESM.xlsx]

## Sheet: Large_TF_Screen
Supplementary Data 8. Primer sequences.
Primer_ID - name of the primer
Sequence - sequence of the primer (5' to 3')
Notes - additional information about the primer
Primer_ID	Sequence	Notes
oMCB1672	GCCACTTTTTCAAGTTGATAACGGACTAGCCTTATTTAAACTTGCTATGCTGTTTCCAGCTTAGCTCTTAAAC
oSP1735	gctacattttacatgataggcttgg
oSP2053	GTGACTGGAGTTCAGACGTGTGCTCTTCCGATCTaagtatcccttggagaaccaccttg	5' biotin
oSP1594	AATGATACGGCGACCACCGAGA
P7-indexed primer	CAAGCAGAAGACGGCATACGAGATNNNNNNNNGTGACTGGAGTTCAGACGTGTG	NNNNNNNN should be replaced with index of choice
