# Supplementary material for: High-throughput single-cell chromatin accessibility CRISPR screens enable unbiased identification of regulatory networks in cancer
Source: Nat Commun. 2021 May 20;12:2969. doi: 10.1038/s41467-021-23213-w (PMC8137922; doi:10.1038/s41467-021-23213-w)
Supplement: Supplementary file 13 — Source Data [file 41467_2021_23213_MOESM13_ESM.xlsx]

## Sheet: Supp Fig. 2c
Supplementary Data 9. Source data.
Supplementary Figure 2c
	without lentiviral adapters		with lentiviral adapters
# nuclei	Rep 1	Rep 2	Rep 1	Rep 2
20k	0	0.16	1.24	1.44
10k	0	0.2	1.955	1.515
5k	0	-0.17	1.91	2.2

## Sheet: Supp Fig. 2d
Supplementary Figure 2d
% GFP negative cells
parental	sgGFP (wild-type U6)	sgGFP (U6 adapter modified with Read2 adapter)
0	91.9	89
0	89.9	88.1

## Sheet: Supp Fig. 4f
Supplementary Figure 4f
	sgNT-1	sgNT-2	sgGATA1-1	sgGATA1-2	sgGATA2-1	sgGATA2-2
Rep1	1.17977	0.925877	0.878436	1.02064	0.283032	0.343599
Rep2	0.962401	0.988828	0.925926	1.27478	0.472714	0.336085
Rep3	1.21316	1.09226	1.19393	1.20893	0.546899	0.392594
